# Supplementary material for: Dual-Emitting Cyclometalated Platinum Compounds with Isocyanide Ligands
Source: ACS Omega. 2025 Oct 13;10(41):49052–60. doi: 10.1021/acsomega.5c07648 (PMC12547795; doi:10.1021/acsomega.5c07648)
Supplement: Supplementary file 2 [file ao5c07648_si_002.cif]

data_global
_audit_creation_method                  'APEX3 v2019.11-0'

_publ_requested_journal                 ?

_publ_contact_author_name               ?
_publ_contact_author_address            
;
;
_publ_contact_author_email              jotanski@vassar.edu
_publ_contact_author_fax                ?
_publ_contact_author_phone              ?

_publ_section_title                     
;
;
_publ_section_abstract                  
;
;
_publ_section_references                
;
;
_publ_section_comment                   
;
;

data_CA2981Pt
_vrf_PLAT971_CA2981Pt
;
PROBLEM: Check Calcd Resid. Dens.  1.60Ang From C7              2.62 eA-3  
RESPONSE: Potential very minor disorder of benzyl group to small to model.
;
_chemical_name_systematic               ?
_chemical_name_common                   ?
_chemical_formula_moiety                'C24 H28 N2 Pt S'
_chemical_formula_sum                   'C24 H28 N2 Pt S'
_chemical_formula_iupac                 ?
_chemical_formula_weight                571.63

_chemical_melting_point                 ?

_space_group_crystal_system             triclinic
_space_group_IT_number                  2
_space_group_name_H-M_alt               'P -1'
_space_group_name_Hall                  '-P 1'
loop_
    _space_group_symop_operation_xyz
    'x, y, z'
    '-x, -y, -z'

_cell_length_a                          9.9151(10)
_cell_length_b                          10.3427(11)
_cell_length_c                          11.2442(12)
_cell_angle_alpha                       99.096(2)
_cell_angle_beta                        93.285(2)
_cell_angle_gamma                       107.708(2)
_cell_volume                            1077.8(2)
_cell_formula_units_Z                   2
_cell_measurement_reflns_used           9763
_cell_measurement_theta_min             2.4965
_cell_measurement_theta_max             30.0261
_cell_measurement_temperature           125.(2)

_exptl_crystal_description              plate
_exptl_crystal_colour                   orange
_exptl_crystal_size_max                 0.400
_exptl_crystal_size_mid                 0.100
_exptl_crystal_size_min                 0.040
_exptl_crystal_density_diffrn           1.761
_exptl_crystal_density_meas             ?
_exptl_crystal_density_method           'not measured'
_exptl_crystal_F_000                    560

_exptl_absorpt_coefficient_mu           6.618
_exptl_absorpt_correction_type          Multi-Scan
_exptl_absorpt_process_details          
;
SADABS-2016/2 - Bruker AXS area detector scaling and absorption correction
;
_exptl_absorpt_correction_T_min         0.45
_exptl_absorpt_correction_T_max         0.78

_exptl_special_details                  
;
; 

_diffrn_ambient_temperature             125.(2)

_diffrn_source                          'sealed X-ray tube'
_diffrn_source_type                     'Bruker APEX-II CCD' 
_diffrn_source_power                    1.50
_diffrn_source_current                  30.0
_diffrn_source_voltage                  45

_diffrn_radiation_probe                 X-ray
_diffrn_radiation_type                  MoK\a 
_diffrn_radiation_wavelength            0.71073
_diffrn_radiation_monochromator         graphite 

_diffrn_measurement_device              'three-circle diffractometer'
_diffrn_measurement_device_type         'Bruker APEX-II CCD' 
_diffrn_measurement_method              '\f and \w scans' 

_diffrn_detector_area_resol_mean        8.3333

_diffrn_reflns_number                   24759
_diffrn_reflns_av_R_equivalents         0.0423
_diffrn_reflns_av_unetI/netI            0.0435
_diffrn_reflns_theta_min                1.85
_diffrn_reflns_theta_max                30.51
_diffrn_reflns_theta_full               25.24
_diffrn_measured_fraction_theta_max     0.987
_diffrn_measured_fraction_theta_full    0.987
_diffrn_reflns_limit_h_min              -14
_diffrn_reflns_limit_h_max              14
_diffrn_reflns_limit_k_min              -14
_diffrn_reflns_limit_k_max              14
_diffrn_reflns_limit_l_min              -15
_diffrn_reflns_limit_l_max              15

_refine_special_details                 
;
;

_reflns_number_total                    6484
_reflns_number_gt                       5614
_reflns_threshold_expression            'I > 2\s(I)'
_reflns_Friedel_coverage                0.000
_reflns_Friedel_fraction_max            ?
_reflns_Friedel_fraction_full           ?

_refine_ls_structure_factor_coef        Fsqd
_refine_ls_matrix_type                  full
_refine_ls_R_factor_all                 0.0382
_refine_ls_R_factor_gt                  0.0285
_refine_ls_wR_factor_gt                 0.0601
_refine_ls_wR_factor_ref                0.0625
_refine_ls_goodness_of_fit_ref          1.056
_refine_ls_restrained_S_all             1.056
_refine_ls_number_reflns                6484
_refine_ls_number_parameters            254
_refine_ls_number_restraints            0
_refine_ls_number_constraints           ?
_refine_ls_hydrogen_treatment           constr
_refine_ls_weighting_scheme             calc
_refine_ls_weighting_details            
    'w=1/[\s^2^(Fo^2^)+(0.0292P)^2^+0.4133P] where P=(Fo^2^+2Fc^2^)/3'

_atom_sites_solution_hydrogens          geom
_atom_sites_solution_primary            dual
_atom_sites_solution_secondary          difmap

_refine_ls_shift/su_max                 0.002
_refine_ls_shift/su_mean                0.000
_refine_diff_density_max                2.720
_refine_diff_density_min                -1.225
_refine_ls_extinction_method            none
_refine_ls_extinction_coef              ?

loop_
    _atom_type_symbol
    _atom_type_description
    _atom_type_scat_dispersion_real
    _atom_type_scat_dispersion_imag
    _atom_type_scat_source
    C C 0.0033 0.0016 'International Tables Vol C Tables 4.2.6.8 and 6.1.1.4'
    H H 0.0000 0.0000 'International Tables Vol C Tables 4.2.6.8 and 6.1.1.4'
    N N 0.0061 0.0033 'International Tables Vol C Tables 4.2.6.8 and 6.1.1.4'
    Pt Pt -1.7033 8.3905
     'International Tables Vol C Tables 4.2.6.8 and 6.1.1.4'
    S S 0.1246 0.1234 'International Tables Vol C Tables 4.2.6.8 and 6.1.1.4'

_computing_data_collection              
    'Bruker Instrument Service v2021.1.0.3'
_computing_cell_refinement              
    'SAINT V8.40B (Bruker Nano, Inc., 2019)'
_computing_data_reduction               
    'SAINT V8.40B (Bruker Nano, Inc., 2019)'
_computing_structure_solution           'SHELXT 2018/2 (Sheldrick, 2018)'
_computing_structure_refinement         'SHELXL-2017/1 (Sheldrick, 2017)'
_computing_molecular_graphics           ?
_computing_publication_material         ?

loop_
    _atom_site_type_symbol
    _atom_site_label
    _atom_site_fract_x
    _atom_site_fract_y
    _atom_site_fract_z
    _atom_site_U_iso_or_equiv
    _atom_site_adp_type
    _atom_site_calc_flag
    _atom_site_refinement_flags_adp
    _atom_site_refinement_flags_occupancy
    _atom_site_refinement_flags_posn
    _atom_site_occupancy
    _atom_site_disorder_assembly
    _atom_site_disorder_group
    Pt Pt 0.73885(2) 0.81762(2) 0.40631(2) 0.01811(4) Uani d . . . 1 . .
    S S 0.86328(10) 0.86319(10) 0.12921(8) 0.02663(19) Uani d . . . 1 . .
    N N1 0.9301(3) 0.8152(3) 0.5014(3) 0.0204(6) Uani d . . . 1 . .
    N N2 0.5486(3) 0.7717(3) 0.6161(3) 0.0249(6) Uani d . . . 1 . .
    C C1 0.5723(4) 0.8328(4) 0.2987(3) 0.0286(8) Uani d . . . 1 . .
    H H1A 0.608634 0.876624 0.23079 0.043 Uiso calc U . R 1 . .
    H H1B 0.523371 0.888622 0.346479 0.043 Uiso calc U . R 1 . .
    H H1C 0.505362 0.740243 0.267416 0.043 Uiso calc U . R 1 . .
    C C2 0.8728(4) 0.8386(3) 0.2766(3) 0.0197(7) Uani d . . . 1 . .
    C C3 1.0405(4) 0.8774(4) 0.1162(3) 0.0257(8) Uani d . . . 1 . .
    H H3A 1.085907 0.892573 0.045203 0.031 Uiso calc U . R 1 . .
    C C4 1.1059(4) 0.8639(4) 0.2215(4) 0.0287(8) Uani d . . . 1 . .
    H H4A 1.203088 0.868687 0.233236 0.034 Uiso calc U . R 1 . .
    C C5 1.0098(4) 0.8417(3) 0.3122(3) 0.0217(7) Uani d . . . 1 . .
    C C6 1.0380(4) 0.8328(4) 0.4368(3) 0.0234(7) Uani d . . . 1 . .
    H H6A 1.130296 0.839401 0.47079 0.028 Uiso calc U . R 1 . .
    C C7 0.9559(4) 0.8207(4) 0.6319(3) 0.0237(7) Uani d . . . 1 . .
    H H7A 0.920966 0.893272 0.675056 0.028 Uiso calc U . R 1 . .
    H H7B 1.060033 0.849101 0.65481 0.028 Uiso calc U . R 1 . .
    C C8 0.8874(3) 0.6878(3) 0.6757(3) 0.0196(6) Uani d . . . 1 . .
    C C9 0.8448(5) 0.5588(4) 0.6013(3) 0.0306(8) Uani d . . . 1 . .
    H H9A 0.850223 0.551421 0.516565 0.037 Uiso calc U . R 1 . .
    C C10 0.7940(5) 0.4399(4) 0.6507(4) 0.0384(10) Uani d . . . 1 . .
    H H10A 0.763468 0.351959 0.599001 0.046 Uiso calc U . R 1 . .
    C C11 0.7876(4) 0.4489(4) 0.7741(4) 0.0300(8) Uani d . . . 1 . .
    H H11A 0.755039 0.367162 0.807075 0.036 Uiso calc U . R 1 . .
    C C12 0.8286(4) 0.5766(4) 0.8495(3) 0.0252(8) Uani d . . . 1 . .
    H H12A 0.824404 0.583269 0.934395 0.03 Uiso calc U . R 1 . .
    C C13 0.8765(3) 0.6960(4) 0.7995(3) 0.0214(7) Uani d . . . 1 . .
    H H13A 0.901993 0.784048 0.850793 0.026 Uiso calc U . R 1 . .
    C C14 0.6195(4) 0.7906(4) 0.5385(3) 0.0220(7) Uani d . . . 1 . .
    C C15 0.4710(3) 0.7334(4) 0.7178(3) 0.0197(7) Uani d . . . 1 . .
    C C16 0.3215(4) 0.7467(4) 0.6997(3) 0.0262(8) Uani d . . . 1 . .
    H H16A 0.328754 0.843177 0.694349 0.031 Uiso calc U . R 1 . .
    H H16B 0.269005 0.686086 0.623421 0.031 Uiso calc U . R 1 . .
    C C17 0.2423(4) 0.7047(5) 0.8075(4) 0.0333(9) Uani d . . . 1 . .
    H H17A 0.144511 0.71259 0.796485 0.04 Uiso calc U . R 1 . .
    C C18 0.3240(5) 0.8017(5) 0.9247(4) 0.0364(10) Uani d . . . 1 . .
    H H18A 0.330703 0.898198 0.919756 0.044 Uiso calc U . R 1 . .
    H H18B 0.272267 0.776701 0.994721 0.044 Uiso calc U . R 1 . .
    C C19 0.4732(4) 0.7897(4) 0.9422(3) 0.0270(8) Uani d . . . 1 . .
    H H19A 0.525992 0.852256 1.018798 0.032 Uiso calc U . R 1 . .
    C C20 0.4627(4) 0.6405(4) 0.9494(3) 0.0257(7) Uani d . . . 1 . .
    H H20A 0.413591 0.61376 1.020282 0.031 Uiso calc U . R 1 . .
    H H20B 0.55953 0.63268 0.960144 0.031 Uiso calc U . R 1 . .
    C C21 0.3798(4) 0.5431(4) 0.8331(3) 0.0254(7) Uani d . . . 1 . .
    H H21A 0.372164 0.445715 0.839001 0.03 Uiso calc U . R 1 . .
    C C22 0.2308(4) 0.5557(4) 0.8149(4) 0.0334(9) Uani d . . . 1 . .
    H H22A 0.17757 0.527786 0.883445 0.04 Uiso calc U . R 1 . .
    H H22B 0.178263 0.493503 0.739325 0.04 Uiso calc U . R 1 . .
    C C23 0.4604(4) 0.5836(4) 0.7250(3) 0.0237(7) Uani d . . . 1 . .
    H H23A 0.409096 0.521247 0.649022 0.028 Uiso calc U . R 1 . .
    H H23B 0.557014 0.575166 0.735618 0.028 Uiso calc U . R 1 . .
    C C24 0.5534(4) 0.8314(4) 0.8338(3) 0.0229(7) Uani d . . . 1 . .
    H H24A 0.560979 0.927839 0.828121 0.028 Uiso calc U . R 1 . .
    H H24B 0.6509 0.825157 0.844766 0.028 Uiso calc U . R 1 . .

loop_
    _atom_site_aniso_label
    _atom_site_aniso_U_11
    _atom_site_aniso_U_22
    _atom_site_aniso_U_33
    _atom_site_aniso_U_12
    _atom_site_aniso_U_13
    _atom_site_aniso_U_23
    Pt 0.01884(7) 0.01950(7) 0.01565(6) 0.00393(5) 0.00383(4) 0.00591(4)
    S 0.0293(5) 0.0310(5) 0.0179(4) 0.0055(4) 0.0058(3) 0.0064(3)
    N1 0.0225(14) 0.0183(14) 0.0202(13) 0.0051(11) 0.0001(11) 0.0063(11)
    N2 0.0245(15) 0.0308(16) 0.0233(15) 0.0113(13) 0.0072(12) 0.0099(13)
    C1 0.0256(18) 0.038(2) 0.0230(17) 0.0103(16) -0.0018(14) 0.0079(16)
    C2 0.0233(16) 0.0202(16) 0.0143(14) 0.0024(13) 0.0072(12) 0.0065(12)
    C3 0.0293(19) 0.0266(18) 0.0240(17) 0.0098(15) 0.0123(15) 0.0074(14)
    C4 0.0282(19) 0.0259(19) 0.035(2) 0.0105(16) 0.0123(16) 0.0075(16)
    C5 0.0237(17) 0.0177(16) 0.0249(17) 0.0063(13) 0.0092(14) 0.0057(13)
    C6 0.0261(17) 0.0205(17) 0.0258(17) 0.0093(14) 0.0007(14) 0.0074(14)
    C7 0.0274(18) 0.0232(17) 0.0198(16) 0.0058(14) 0.0003(13) 0.0072(13)
    C8 0.0182(15) 0.0214(16) 0.0208(15) 0.0074(13) 0.0002(12) 0.0071(13)
    C9 0.048(2) 0.0268(19) 0.0204(17) 0.0140(18) 0.0074(16) 0.0089(15)
    C10 0.065(3) 0.0218(19) 0.029(2) 0.014(2) 0.010(2) 0.0039(16)
    C11 0.039(2) 0.0252(19) 0.034(2) 0.0152(17) 0.0078(17) 0.0169(16)
    C12 0.0236(17) 0.036(2) 0.0215(16) 0.0118(15) 0.0022(14) 0.0151(15)
    C13 0.0181(16) 0.0267(18) 0.0186(15) 0.0067(14) 0.0009(12) 0.0029(13)
    C14 0.0221(17) 0.0266(18) 0.0192(15) 0.0079(14) 0.0036(13) 0.0093(14)
    C15 0.0188(15) 0.0258(17) 0.0171(15) 0.0082(13) 0.0051(12) 0.0083(13)
    C16 0.0224(17) 0.033(2) 0.0274(18) 0.0119(15) 0.0032(14) 0.0117(16)
    C17 0.0205(17) 0.052(3) 0.039(2) 0.0208(18) 0.0127(16) 0.022(2)
    C18 0.046(2) 0.045(2) 0.033(2) 0.027(2) 0.0258(19) 0.0178(19)
    C19 0.036(2) 0.0292(19) 0.0166(15) 0.0111(16) 0.0054(14) 0.0050(14)
    C20 0.0296(19) 0.0303(19) 0.0208(16) 0.0120(16) 0.0049(14) 0.0095(15)
    C21 0.0258(18) 0.0226(17) 0.0277(18) 0.0058(14) 0.0016(14) 0.0085(14)
    C22 0.0230(18) 0.039(2) 0.036(2) 0.0009(16) 0.0035(16) 0.0171(18)
    C23 0.0252(17) 0.0257(18) 0.0215(16) 0.0102(15) 0.0023(14) 0.0039(14)
    C24 0.0230(17) 0.0240(17) 0.0203(16) 0.0043(14) 0.0035(13) 0.0058(14)

_geom_special_details                   
;

All esds (except the esd in the dihedral angle between two l.s. planes)
are estimated using the full covariance matrix.  The cell esds are taken
into account individually in the estimation of esds in distances, angles
and torsion angles; correlations between esds in cell parameters are only
used when they are defined by crystal symmetry.  An approximate (isotropic)
treatment of cell esds is used for estimating esds involving l.s. planes.
;

loop_
    _geom_bond_atom_site_label_1
    _geom_bond_atom_site_label_2
    _geom_bond_site_symmetry_2
    _geom_bond_distance
    _geom_bond_publ_flag
    Pt C14 . 1.954(3) ?
    Pt C2 . 2.021(3) ?
    Pt C1 . 2.050(4) ?
    Pt N1 . 2.132(3) ?
    S C2 . 1.717(3) ?
    S C3 . 1.735(4) ?
    N1 C6 . 1.311(5) ?
    N1 C7 . 1.464(4) ?
    N2 C14 . 1.155(4) ?
    N2 C15 . 1.454(4) ?
    C1 H1A . 0.98 ?
    C1 H1B . 0.98 ?
    C1 H1C . 0.98 ?
    C2 C5 . 1.384(5) ?
    C3 C4 . 1.365(5) ?
    C3 H3A . 0.95 ?
    C4 C5 . 1.433(5) ?
    C4 H4A . 0.95 ?
    C5 C6 . 1.436(5) ?
    C6 H6A . 0.95 ?
    C7 C8 . 1.510(5) ?
    C7 H7A . 0.99 ?
    C7 H7B . 0.99 ?
    C8 C9 . 1.386(5) ?
    C8 C13 . 1.394(5) ?
    C9 C10 . 1.395(5) ?
    C9 H9A . 0.95 ?
    C10 C11 . 1.383(5) ?
    C10 H10A . 0.95 ?
    C11 C12 . 1.381(6) ?
    C11 H11A . 0.95 ?
    C12 C13 . 1.401(5) ?
    C12 H12A . 0.95 ?
    C13 H13A . 0.95 ?
    C15 C24 . 1.534(5) ?
    C15 C16 . 1.534(5) ?
    C15 C23 . 1.537(5) ?
    C16 C17 . 1.530(5) ?
    C16 H16A . 0.99 ?
    C16 H16B . 0.99 ?
    C17 C22 . 1.527(6) ?
    C17 C18 . 1.538(6) ?
    C17 H17A . 1.0 ?
    C18 C19 . 1.526(6) ?
    C18 H18A . 0.99 ?
    C18 H18B . 0.99 ?
    C19 C20 . 1.530(5) ?
    C19 C24 . 1.541(5) ?
    C19 H19A . 1.0 ?
    C20 C21 . 1.536(5) ?
    C20 H20A . 0.99 ?
    C20 H20B . 0.99 ?
    C21 C22 . 1.526(5) ?
    C21 C23 . 1.537(5) ?
    C21 H21A . 1.0 ?
    C22 H22A . 0.99 ?
    C22 H22B . 0.99 ?
    C23 H23A . 0.99 ?
    C23 H23B . 0.99 ?
    C24 H24A . 0.99 ?
    C24 H24B . 0.99 ?

loop_
    _geom_angle_atom_site_label_1
    _geom_angle_atom_site_label_2
    _geom_angle_atom_site_label_3
    _geom_angle_site_symmetry_1
    _geom_angle_site_symmetry_3
    _geom_angle
    _geom_angle_publ_flag
    C14 Pt C2 . . 175.30(14) ?
    C14 Pt C1 . . 90.04(15) ?
    C2 Pt C1 . . 94.38(14) ?
    C14 Pt N1 . . 97.32(13) ?
    C2 Pt N1 . . 78.33(12) ?
    C1 Pt N1 . . 172.23(12) ?
    C2 S C3 . . 93.71(17) ?
    C6 N1 C7 . . 119.0(3) ?
    C6 N1 Pt . . 113.8(2) ?
    C7 N1 Pt . . 126.2(2) ?
    C14 N2 C15 . . 171.2(4) ?
    Pt C1 H1A . . 109.5 ?
    Pt C1 H1B . . 109.5 ?
    H1A C1 H1B . . 109.5 ?
    Pt C1 H1C . . 109.5 ?
    H1A C1 H1C . . 109.5 ?
    H1B C1 H1C . . 109.5 ?
    C5 C2 S . . 108.8(2) ?
    C5 C2 Pt . . 115.4(2) ?
    S C2 Pt . . 135.7(2) ?
    C4 C3 S . . 111.0(3) ?
    C4 C3 H3A . . 124.5 ?
    S C3 H3A . . 124.5 ?
    C3 C4 C5 . . 111.6(3) ?
    C3 C4 H4A . . 124.2 ?
    C5 C4 H4A . . 124.2 ?
    C2 C5 C4 . . 115.0(3) ?
    C2 C5 C6 . . 115.5(3) ?
    C4 C5 C6 . . 129.3(3) ?
    N1 C6 C5 . . 116.8(3) ?
    N1 C6 H6A . . 121.6 ?
    C5 C6 H6A . . 121.6 ?
    N1 C7 C8 . . 115.5(3) ?
    N1 C7 H7A . . 108.4 ?
    C8 C7 H7A . . 108.4 ?
    N1 C7 H7B . . 108.4 ?
    C8 C7 H7B . . 108.4 ?
    H7A C7 H7B . . 107.5 ?
    C9 C8 C13 . . 118.8(3) ?
    C9 C8 C7 . . 123.6(3) ?
    C13 C8 C7 . . 117.4(3) ?
    C8 C9 C10 . . 120.1(3) ?
    C8 C9 H9A . . 119.9 ?
    C10 C9 H9A . . 119.9 ?
    C11 C10 C9 . . 120.6(4) ?
    C11 C10 H10A . . 119.7 ?
    C9 C10 H10A . . 119.7 ?
    C12 C11 C10 . . 120.0(3) ?
    C12 C11 H11A . . 120.0 ?
    C10 C11 H11A . . 120.0 ?
    C11 C12 C13 . . 119.3(3) ?
    C11 C12 H12A . . 120.4 ?
    C13 C12 H12A . . 120.4 ?
    C8 C13 C12 . . 121.0(3) ?
    C8 C13 H13A . . 119.5 ?
    C12 C13 H13A . . 119.5 ?
    N2 C14 Pt . . 178.6(3) ?
    N2 C15 C24 . . 108.3(3) ?
    N2 C15 C16 . . 109.9(3) ?
    C24 C15 C16 . . 109.6(3) ?
    N2 C15 C23 . . 108.4(3) ?
    C24 C15 C23 . . 110.4(3) ?
    C16 C15 C23 . . 110.2(3) ?
    C17 C16 C15 . . 108.6(3) ?
    C17 C16 H16A . . 110.0 ?
    C15 C16 H16A . . 110.0 ?
    C17 C16 H16B . . 110.0 ?
    C15 C16 H16B . . 110.0 ?
    H16A C16 H16B . . 108.4 ?
    C22 C17 C16 . . 109.8(3) ?
    C22 C17 C18 . . 110.0(3) ?
    C16 C17 C18 . . 109.2(3) ?
    C22 C17 H17A . . 109.3 ?
    C16 C17 H17A . . 109.3 ?
    C18 C17 H17A . . 109.3 ?
    C19 C18 C17 . . 109.6(3) ?
    C19 C18 H18A . . 109.8 ?
    C17 C18 H18A . . 109.8 ?
    C19 C18 H18B . . 109.8 ?
    C17 C18 H18B . . 109.8 ?
    H18A C18 H18B . . 108.2 ?
    C18 C19 C20 . . 109.7(3) ?
    C18 C19 C24 . . 109.3(3) ?
    C20 C19 C24 . . 109.1(3) ?
    C18 C19 H19A . . 109.6 ?
    C20 C19 H19A . . 109.6 ?
    C24 C19 H19A . . 109.6 ?
    C19 C20 C21 . . 110.1(3) ?
    C19 C20 H20A . . 109.6 ?
    C21 C20 H20A . . 109.6 ?
    C19 C20 H20B . . 109.6 ?
    C21 C20 H20B . . 109.6 ?
    H20A C20 H20B . . 108.2 ?
    C22 C21 C20 . . 110.1(3) ?
    C22 C21 C23 . . 109.3(3) ?
    C20 C21 C23 . . 108.7(3) ?
    C22 C21 H21A . . 109.6 ?
    C20 C21 H21A . . 109.6 ?
    C23 C21 H21A . . 109.6 ?
    C21 C22 C17 . . 109.6(3) ?
    C21 C22 H22A . . 109.7 ?
    C17 C22 H22A . . 109.7 ?
    C21 C22 H22B . . 109.7 ?
    C17 C22 H22B . . 109.7 ?
    H22A C22 H22B . . 108.2 ?
    C21 C23 C15 . . 108.6(3) ?
    C21 C23 H23A . . 110.0 ?
    C15 C23 H23A . . 110.0 ?
    C21 C23 H23B . . 110.0 ?
    C15 C23 H23B . . 110.0 ?
    H23A C23 H23B . . 108.3 ?
    C15 C24 C19 . . 108.5(3) ?
    C15 C24 H24A . . 110.0 ?
    C19 C24 H24A . . 110.0 ?
    C15 C24 H24B . . 110.0 ?
    C19 C24 H24B . . 110.0 ?
    H24A C24 H24B . . 108.4 ?

loop_
    _geom_torsion_atom_site_label_1
    _geom_torsion_atom_site_label_2
    _geom_torsion_atom_site_label_3
    _geom_torsion_atom_site_label_4
    _geom_torsion_site_symmetry_1
    _geom_torsion_site_symmetry_2
    _geom_torsion_site_symmetry_3
    _geom_torsion_site_symmetry_4
    _geom_torsion
    _geom_torsion_publ_flag
    C3 S C2 C5 . . . . 0.0(3) ?
    C3 S C2 Pt . . . . 176.0(3) ?
    C2 S C3 C4 . . . . -0.1(3) ?
    S C3 C4 C5 . . . . 0.1(4) ?
    S C2 C5 C4 . . . . 0.1(4) ?
    Pt C2 C5 C4 . . . . -176.8(2) ?
    S C2 C5 C6 . . . . 175.6(3) ?
    Pt C2 C5 C6 . . . . -1.4(4) ?
    C3 C4 C5 C2 . . . . -0.1(5) ?
    C3 C4 C5 C6 . . . . -174.8(4) ?
    C7 N1 C6 C5 . . . . -173.3(3) ?
    Pt N1 C6 C5 . . . . -3.9(4) ?
    C2 C5 C6 N1 . . . . 3.6(5) ?
    C4 C5 C6 N1 . . . . 178.3(3) ?
    C6 N1 C7 C8 . . . . -115.3(4) ?
    Pt N1 C7 C8 . . . . 76.8(4) ?
    N1 C7 C8 C9 . . . . 21.3(5) ?
    N1 C7 C8 C13 . . . . -163.5(3) ?
    C13 C8 C9 C10 . . . . -0.9(6) ?
    C7 C8 C9 C10 . . . . 174.3(4) ?
    C8 C9 C10 C11 . . . . -1.1(7) ?
    C9 C10 C11 C12 . . . . 1.5(7) ?
    C10 C11 C12 C13 . . . . 0.0(6) ?
    C9 C8 C13 C12 . . . . 2.4(5) ?
    C7 C8 C13 C12 . . . . -173.1(3) ?
    C11 C12 C13 C8 . . . . -1.9(5) ?
    N2 C15 C16 C17 . . . . 179.5(3) ?
    C24 C15 C16 C17 . . . . -61.6(4) ?
    C23 C15 C16 C17 . . . . 60.2(4) ?
    C15 C16 C17 C22 . . . . -59.9(4) ?
    C15 C16 C17 C18 . . . . 60.7(4) ?
    C22 C17 C18 C19 . . . . 59.8(4) ?
    C16 C17 C18 C19 . . . . -60.7(4) ?
    C17 C18 C19 C20 . . . . -59.2(4) ?
    C17 C18 C19 C24 . . . . 60.4(4) ?
    C18 C19 C20 C21 . . . . 58.8(4) ?
    C24 C19 C20 C21 . . . . -60.9(4) ?
    C19 C20 C21 C22 . . . . -58.6(4) ?
    C19 C20 C21 C23 . . . . 61.1(4) ?
    C20 C21 C22 C17 . . . . 58.7(4) ?
    C23 C21 C22 C17 . . . . -60.6(4) ?
    C16 C17 C22 C21 . . . . 60.8(4) ?
    C18 C17 C22 C21 . . . . -59.4(4) ?
    C22 C21 C23 C15 . . . . 60.0(4) ?
    C20 C21 C23 C15 . . . . -60.2(4) ?
    N2 C15 C23 C21 . . . . 179.4(3) ?
    C24 C15 C23 C21 . . . . 60.9(4) ?
    C16 C15 C23 C21 . . . . -60.3(4) ?
    N2 C15 C24 C19 . . . . -179.0(3) ?
    C16 C15 C24 C19 . . . . 61.2(4) ?
    C23 C15 C24 C19 . . . . -60.4(4) ?
    C18 C19 C24 C15 . . . . -60.4(4) ?
    C20 C19 C24 C15 . . . . 59.6(4) ?

_shelx_res_file                         
;

TITL CA2981Pt_a.res in P-1
    CA2981Pt_a.res
    created by SHELXL-2017/1 at 13:28:23 on 24-Jul-2024
REM Old TITL CA2981Pt in P-1
REM SHELXT solution in P-1: R1 0.056, Rweak 0.011, Alpha 0.025
REM <I/s>   0.000 for    0 systematic absences,  Orientation as input
REM Formula found by SHELXT:  C24 N2 Pt S

CELL  0.71073   9.9151  10.3427  11.2442   99.096   93.285  107.708
ZERR    2.000   0.0010   0.0011   0.0012    0.002    0.002    0.002
LATT  1
SFAC C H N PT S
UNIT 48 56 4 2 2
TEMP -148
SIZE 0.4 0.1 0.04
REM orange plate
ACTA
L.S. 16
BOND $H
CONF
HTAB
REM No hydrogen bonds found for HTAB generation
LIST 4
OMIT 1 0 0
REM 1 0 0 impacted by beamstop
FMAP 2
PLAN 20

REM EXTI    0.000000
WGHT    0.029200    0.413300
FVAR       0.12883
PT    4    0.738853    0.817621    0.406310    11.00000    0.01884    0.01950 =
         0.01565    0.00591    0.00383    0.00393
S     5    0.863277    0.863193    0.129211    11.00000    0.02932    0.03097 =
         0.01787    0.00639    0.00580    0.00554
N1    3    0.930057    0.815208    0.501445    11.00000    0.02250    0.01832 =
         0.02023    0.00631    0.00012    0.00510
N2    3    0.548604    0.771681    0.616096    11.00000    0.02454    0.03076 =
         0.02331    0.00990    0.00722    0.01125
C1    1    0.572325    0.832752    0.298707    11.00000    0.02564    0.03750 =
         0.02296    0.00789   -0.00184    0.01031
AFIX 137
H1A   2    0.608634    0.876624    0.230790    11.00000   -1.50000
H1B   2    0.523371    0.888622    0.346479    11.00000   -1.50000
H1C   2    0.505362    0.740243    0.267416    11.00000   -1.50000
AFIX   0
C2    1    0.872800    0.838600    0.276563    11.00000    0.02330    0.02016 =
         0.01434    0.00645    0.00724    0.00243
C3    1    1.040476    0.877416    0.116195    11.00000    0.02935    0.02658 =
         0.02396    0.00741    0.01226    0.00981
AFIX  43
H3A   2    1.085907    0.892573    0.045203    11.00000   -1.20000
AFIX   0
C4    1    1.105924    0.863934    0.221512    11.00000    0.02824    0.02593 =
         0.03500    0.00748    0.01231    0.01054
AFIX  43
H4A   2    1.203088    0.868687    0.233236    11.00000   -1.20000
AFIX   0
C5    1    1.009829    0.841715    0.312204    11.00000    0.02365    0.01771 =
         0.02491    0.00572    0.00920    0.00634
C6    1    1.037964    0.832830    0.436818    11.00000    0.02613    0.02055 =
         0.02578    0.00744    0.00070    0.00933
AFIX  43
H6A   2    1.130296    0.839401    0.470790    11.00000   -1.20000
AFIX   0
C7    1    0.955883    0.820742    0.631912    11.00000    0.02741    0.02322 =
         0.01976    0.00725    0.00026    0.00583
AFIX  23
H7A   2    0.920966    0.893272    0.675056    11.00000   -1.20000
H7B   2    1.060033    0.849101    0.654810    11.00000   -1.20000
AFIX   0
C8    1    0.887368    0.687792    0.675707    11.00000    0.01817    0.02143 =
         0.02080    0.00714    0.00024    0.00739
C9    1    0.844792    0.558836    0.601331    11.00000    0.04797    0.02678 =
         0.02040    0.00891    0.00740    0.01405
AFIX  43
H9A   2    0.850223    0.551421    0.516565    11.00000   -1.20000
AFIX   0
C10   1    0.793994    0.439942    0.650687    11.00000    0.06517    0.02182 =
         0.02904    0.00390    0.01008    0.01439
AFIX  43
H10A  2    0.763468    0.351959    0.599001    11.00000   -1.20000
AFIX   0
C11   1    0.787627    0.448871    0.774120    11.00000    0.03894    0.02517 =
         0.03390    0.01687    0.00780    0.01525
AFIX  43
H11A  2    0.755039    0.367162    0.807075    11.00000   -1.20000
AFIX   0
C12   1    0.828632    0.576557    0.849533    11.00000    0.02359    0.03559 =
         0.02152    0.01510    0.00216    0.01183
AFIX  43
H12A  2    0.824404    0.583269    0.934395    11.00000   -1.20000
AFIX   0
C13   1    0.876516    0.696027    0.799514    11.00000    0.01808    0.02671 =
         0.01862    0.00287    0.00094    0.00667
AFIX  43
H13A  2    0.901993    0.784048    0.850793    11.00000   -1.20000
AFIX   0
C14   1    0.619491    0.790599    0.538452    11.00000    0.02210    0.02659 =
         0.01924    0.00931    0.00362    0.00786
C15   1    0.470992    0.733444    0.717796    11.00000    0.01879    0.02575 =
         0.01711    0.00835    0.00506    0.00824
C16   1    0.321535    0.746716    0.699694    11.00000    0.02237    0.03317 =
         0.02740    0.01166    0.00318    0.01194
AFIX  23
H16A  2    0.328754    0.843177    0.694349    11.00000   -1.20000
H16B  2    0.269005    0.686086    0.623421    11.00000   -1.20000
AFIX   0
C17   1    0.242327    0.704714    0.807457    11.00000    0.02046    0.05243 =
         0.03915    0.02211    0.01270    0.02081
AFIX  13
H17A  2    0.144511    0.712590    0.796485    11.00000   -1.20000
AFIX   0
C18   1    0.323962    0.801741    0.924677    11.00000    0.04634    0.04459 =
         0.03313    0.01784    0.02585    0.02686
AFIX  23
H18A  2    0.330703    0.898198    0.919756    11.00000   -1.20000
H18B  2    0.272267    0.776701    0.994721    11.00000   -1.20000
AFIX   0
C19   1    0.473171    0.789713    0.942236    11.00000    0.03630    0.02923 =
         0.01657    0.00500    0.00540    0.01108
AFIX  13
H19A  2    0.525992    0.852256    1.018798    11.00000   -1.20000
AFIX   0
C20   1    0.462683    0.640490    0.949438    11.00000    0.02958    0.03033 =
         0.02075    0.00955    0.00488    0.01196
AFIX  23
H20A  2    0.413591    0.613760    1.020282    11.00000   -1.20000
H20B  2    0.559530    0.632680    0.960144    11.00000   -1.20000
AFIX   0
C21   1    0.379791    0.543096    0.833083    11.00000    0.02580    0.02255 =
         0.02771    0.00854    0.00155    0.00580
AFIX  13
H21A  2    0.372164    0.445715    0.839001    11.00000   -1.20000
AFIX   0
C22   1    0.230845    0.555659    0.814918    11.00000    0.02301    0.03903 =
         0.03555    0.01714    0.00352    0.00094
AFIX  23
H22A  2    0.177570    0.527786    0.883445    11.00000   -1.20000
H22B  2    0.178263    0.493503    0.739325    11.00000   -1.20000
AFIX   0
C23   1    0.460412    0.583567    0.724959    11.00000    0.02523    0.02574 =
         0.02145    0.00392    0.00229    0.01016
AFIX  23
H23A  2    0.409096    0.521247    0.649022    11.00000   -1.20000
H23B  2    0.557014    0.575166    0.735618    11.00000   -1.20000
AFIX   0
C24   1    0.553429    0.831393    0.833824    11.00000    0.02296    0.02403 =
         0.02034    0.00578    0.00346    0.00431
AFIX  23
H24A  2    0.560979    0.927839    0.828121    11.00000   -1.20000
H24B  2    0.650900    0.825157    0.844766    11.00000   -1.20000
PART   0

AFIX   0
HKLF 4


REM  CA2981Pt_a.res in P-1
REM R1 =  0.0285 for    5614 Fo > 4sig(Fo)  and  0.0382 for all    6484 data
REM    254 parameters refined using      0 restraints

END

WGHT      0.0292      0.4133

REM No hydrogen bonds found for HTAB generation

REM Highest difference peak  2.720,  deepest hole -1.225,  1-sigma level  0.150
Q1    1   1.0023  0.9590  0.7197  11.00000  0.05    2.72
Q2    1   0.6777  0.7252  0.3391  11.00000  0.05    1.16
Q3    1   0.7927  0.9189  0.4600  11.00000  0.05    1.10
Q4    1   0.7908  0.8274  0.3133  11.00000  0.05    1.10
Q5    1   0.6386  0.7181  0.3974  11.00000  0.05    0.93
Q6    1   0.7416  0.7329  0.3161  11.00000  0.05    0.92
Q7    1   0.6233  0.7589  0.3445  11.00000  0.05    0.92
Q8    1   0.6470  0.8166  0.3732  11.00000  0.05    0.88
Q9    1   1.1232  0.8535  0.4283  11.00000  0.05    0.88
Q10   1   0.7580  0.7441  0.4264  11.00000  0.05    0.87
Q11   1   0.6873  0.8084  0.4971  11.00000  0.05    0.86
Q12   1   0.8193  0.8953  0.4794  11.00000  0.05    0.85
Q13   1   0.7196  0.9190  0.3921  11.00000  0.05    0.82
Q14   1   0.8563  0.8808  0.4632  11.00000  0.05    0.80
Q15   1   0.8329  0.8265  0.4365  11.00000  0.05    0.78
Q16   1   0.8424  0.9147  0.4159  11.00000  0.05    0.76
Q17   1   0.8074  0.5252  0.7956  11.00000  0.05    0.74
Q18   1   0.8576  0.6265  0.8253  11.00000  0.05    0.61
Q19   1   0.8826  0.8412  0.2069  11.00000  0.05    0.59
Q20   1   0.3984  0.7461  0.7027  11.00000  0.05    0.57
;
_shelx_res_checksum                     83526

_shelx_hkl_file                         
;
  -1   0   0    2.60    0.22
  -1   0   0    3.12    0.24
  -1   0   0    2.48    0.25
  -1   0   0    2.28    0.24
   1   0   0    2.08    0.19
   1   0   0    2.29    0.23
  -2   0   0  149.74    4.27
  -2   0   0  141.26    4.13
  -2   0   0  145.79    4.25
  -2   0   0  149.92    4.12
   2   0   0  142.50    4.11
   2   0   0  146.50    4.23
  -3   0   0   17.71    1.01
  -3   0   0   17.66    0.99
  -3   0   0   16.37    0.86
  -3   0   0   16.88    0.98
   3   0   0   17.90    1.00
   3   0   0   16.41    0.85
  -4   0   0  161.74    5.13
  -4   0   0  167.02    5.16
  -4   0   0  164.81    4.91
   4   0   0  167.78    4.88
   4   0   0  159.82    5.06
  -5   0   0   34.30    1.82
  -5   0   0   32.88    1.59
  -5   0   0   33.52    1.83
   5   0   0   32.85    1.55
   5   0   0   33.94    1.79
  -6   0   0  117.80    4.31
  -6   0   0  114.34    4.29
  -6   0   0  115.47    3.94
   6   0   0  115.47    4.18
   6   0   0  116.75    3.90
  -7   0   0   45.45    2.58
  -7   0   0   44.86    2.19
  -7   0   0   40.27    2.52
   7   0   0   46.29    2.49
   7   0   0   44.56    2.17
  -8   0   0   87.32    3.99
  -8   0   0   86.89    3.50
  -8   0   0   86.12    4.00
   8   0   0   83.24    3.79
   8   0   0   83.90    3.42
  -9   0   0   11.13    1.59
  -9   0   0   13.15    2.00
  -9   0   0   11.66    1.98
   9   0   0   12.72    1.87
   9   0   0    9.29    1.51
 -10   0   0   54.52    3.69
 -10   0   0   53.77    3.13
 -10   0   0   53.83    3.83
  10   0   0   58.28    3.58
 -11   0   0   12.86    2.05
 -11   0   0   14.45    2.64
 -11   0   0   12.28    2.50
  11   0   0   11.81    2.35
 -12   0   0    1.86    1.67
 -12   0   0    3.78    2.28
 -12   0   0    2.57    2.19
  12   0   0    4.97    2.27
 -13   0   0    9.66    3.01
 -13   0   0   10.45    2.97
 -13   0   0    6.35    2.27
  13   0   0    8.41    2.72
  13  -1   0    1.80    2.38
 -13   1   0   -2.35    1.67
 -13   1   0    0.87    2.46
 -13   1   0    0.89    2.51
  12  -1   0   29.61    3.19
 -12   1   0   37.30    4.11
 -12   1   0   31.62    3.75
 -12   1   0   31.50    3.01
  11  -1   0    9.21    2.10
 -11   1   0   13.98    2.52
 -11   1   0   14.39    2.61
 -11   1   0   13.64    2.01
  10  -1   0   50.60    3.28
  10  -1   0   43.23    2.84
 -10   1   0   46.28    3.46
 -10   1   0   49.37    3.55
 -10   1   0   53.36    3.04
   9  -1   0   16.79    2.03
   9  -1   0   20.12    1.99
  -9   1   0   24.25    2.61
  -9   1   0   20.52    1.95
  -9   1   0   24.22    2.67
   8  -1   0  104.80    4.24
   8  -1   0  104.17    4.03
  -8   1   0  107.51    4.55
  -8   1   0  104.84    4.03
  -8   1   0  107.32    4.56
   7  -1   0   54.68    2.69
   7  -1   0   53.53    2.51
  -7   1   0   55.39    2.84
  -7   1   0   55.50    2.85
  -7   1   0   53.63    2.47
   6  -1   0  128.87    4.50
   6  -1   0  132.99    4.39
  -6   1   0  133.20    4.70
  -6   1   0  131.21    4.39
  -6   1   0  129.53    4.68
   5  -1   0   18.50    1.25
   5  -1   0   15.98    1.13
   5  -1   0   16.76    1.31
  -5   1   0   19.43    1.20
  -5   1   0   17.98    1.34
  -5   1   0   19.35    1.43
   4  -1   0   37.39    1.61
   4  -1   0   35.89    1.63
   4  -1   0   37.76    1.50
  -4   1   0   39.23    1.59
  -4   1   0   36.56    1.74
  -4   1   0   37.52    1.70
   3  -1   0    4.28    0.56
   3  -1   0    3.86    0.55
  -3   1   0    4.92    0.60
  -3   1   0    4.17    0.62
  -3   1   0    3.52    0.52
   2  -1   0   14.93    0.78
   2  -1   0   18.06    0.86
   2  -1   0   16.23    0.79
   2  -1   0   15.44    0.61
  -2   1   0   16.80    0.86
  -2   1   0   18.54    1.00
  -2   1   0   16.60    0.80
   1  -1   0  504.04   13.79
   1  -1   0  505.09   13.85
   1  -1   0  525.08   13.89
  -1   1   0  525.72   13.82
   0  -1   0   42.36    1.39
   0  -1   0   41.72    1.41
   0  -1   0   52.26    1.36
   0   1   0   47.92    1.39
  -1  -1   0  187.13    5.25
  -1  -1   0  193.46    5.36
  -1  -1   0  190.73    5.34
   1   1   0  189.17    5.27
  -2  -1   0   12.49    0.59
  -2  -1   0   11.38    0.54
  -2  -1   0   11.61    0.79
  -2  -1   0   12.91    0.63
  -2  -1   0   12.13    0.79
   2   1   0   12.21    0.79
  -3  -1   0  161.65    4.77
  -3  -1   0  167.37    4.86
  -3  -1   0  168.85    5.15
  -3  -1   0  174.94    4.81
  -3  -1   0  171.34    5.20
   3   1   0  176.28    5.13
  -4  -1   0   10.11    0.82
  -4  -1   0   10.49    0.72
  -4  -1   0   11.18    1.07
  -4  -1   0   10.22    1.01
   4   1   0   12.33    1.14
   4   1   0   10.72    0.77
  -5  -1   0  162.15    4.93
  -5  -1   0  152.10    4.76
  -5  -1   0  158.65    5.34
  -5  -1   0  165.22    5.35
   5   1   0  162.80    5.27
   5   1   0  164.03    4.88
  -6  -1   0    3.72    0.96
  -6  -1   0    4.72    1.00
  -6  -1   0    4.76    0.78
   6   1   0    5.96    0.85
   6   1   0    4.88    1.07
  -7  -1   0  191.84    6.19
  -7  -1   0  190.25    6.72
  -7  -1   0  198.35    6.80
   7   1   0  203.23    6.16
   7   1   0  198.78    6.64
  -8  -1   0    7.99    1.56
  -8  -1   0    3.87    1.09
  -8  -1   0    6.37    1.48
   8   1   0    5.52    1.45
   8   1   0    5.49    1.10
  -9  -1   0   63.54    3.81
  -9  -1   0   65.75    3.77
  -9  -1   0   62.25    3.12
   9   1   0   66.48    3.60
 -10  -1   0    1.66    1.69
 -10  -1   0    1.24    1.68
 -10  -1   0    0.34    1.21
  10   1   0    3.04    1.70
 -11  -1   0   37.17    3.68
 -11  -1   0   35.92    2.95
 -11  -1   0   33.59    3.66
  11   1   0   30.87    3.25
 -12  -1   0   10.07    2.96
 -12  -1   0    2.66    2.28
 -12  -1   0    1.90    1.78
  12   1   0    4.71    2.22
 -13  -1   0    7.10    2.88
  13  -2   0   16.47    2.81
 -13   2   0   14.72    2.60
 -13   2   0   14.62    3.30
 -13   2   0    9.01    2.71
  12  -2   0   -1.85    1.76
 -12   2   0    0.05    1.49
 -12   2   0    2.21    2.09
 -12   2   0   -0.83    2.03
  11  -2   0   50.36    3.27
  11  -2   0   49.76    3.54
 -11   2   0   50.84    4.06
 -11   2   0   53.55    3.97
 -11   2   0   54.47    3.33
  10  -2   0   -1.22    1.22
  10  -2   0    2.84    1.52
 -10   2   0    1.90    1.61
 -10   2   0    1.56    1.21
 -10   2   0    0.83    1.37
   9  -2   0   84.34    3.74
   9  -2   0   84.39    3.80
  -9   2   0   86.57    4.31
  -9   2   0   79.87    4.15
  -9   2   0   82.85    3.66
   8  -2   0    5.61    1.30
   8  -2   0    7.47    1.35
  -8   2   0    6.39    1.35
  -8   2   0    4.60    1.40
  -8   2   0    5.29    1.08
   7  -2   0  157.67    5.42
   7  -2   0  159.11    5.43
  -7   2   0  163.55    5.38
  -7   2   0  161.45    5.73
  -7   2   0  163.71    5.87
   6  -2   0    7.48    1.06
   6  -2   0    8.43    1.01
   6  -2   0    9.21    1.15
  -6   2   0    6.56    0.97
  -6   2   0    7.44    1.13
  -6   2   0    8.04    1.29
   5  -2   0  408.75   11.66
   5  -2   0  398.77   11.55
   5  -2   0  393.34   11.50
  -5   2   0  430.60   12.09
  -5   2   0  406.97   11.58
  -5   2   0  405.51   11.80
   4  -2   0  149.40    4.66
   4  -2   0  149.47    4.51
   4  -2   0  146.11    4.54
   4  -2   0  140.88    4.17
  -4   2   0  142.66    4.53
  -4   2   0  163.06    5.06
  -4   2   0  142.19    4.69
   3  -2   0  207.98    5.88
   3  -2   0  214.21    5.98
   3  -2   0  219.02    6.21
   3  -2   0  209.91    6.12
  -3   2   0  201.39    6.25
  -3   2   0  210.57    6.08
  -3   2   0  206.61    6.59
   2  -2   0    2.32    0.47
   2  -2   0    2.24    0.39
   2  -2   0    1.54    0.47
  -2   2   0    2.00    0.64
  -2   2   0    1.52    0.79
  -2   2   0    2.82    0.46
   1  -2   0  481.27   12.98
   1  -2   0  482.43   13.13
   1  -2   0  477.86   13.12
  -1   2   0  490.10   13.29
  -1   2   0  478.95   13.08
   0  -2   0  475.33   13.17
   0  -2   0  489.79   13.23
   0  -2   0  482.85   13.04
   0   2   0  486.46   13.11
  -1  -2   0  228.54    6.52
  -1  -2   0  232.65    6.57
  -1  -2   0  230.99    6.63
   1   2   0  231.58    6.43
  -2  -2   0   83.33    2.90
  -2  -2   0   87.15    2.72
  -2  -2   0   85.93    2.87
   2   2   0   86.92    2.78
  -3  -2   0   43.83    1.92
  -3  -2   0   41.37    1.62
  -3  -2   0   42.91    1.88
   3   2   0   43.39    1.83
  -4  -2   0   58.52    2.50
  -4  -2   0   57.74    1.98
  -4  -2   0   61.20    2.57
  -4  -2   0   59.20    2.10
  -4  -2   0   60.72    2.07
   4   2   0   60.28    2.46
  -5  -2   0   14.10    1.41
  -5  -2   0   17.18    1.44
  -5  -2   0   13.65    1.02
  -5  -2   0   12.92    0.92
  -5  -2   0   13.68    0.91
   5   2   0   16.10    1.48
  -6  -2   0  136.64    5.10
  -6  -2   0  142.98    4.54
  -6  -2   0  140.24    5.15
   6   2   0  143.98    5.07
  -7  -2   0   14.40    1.75
  -7  -2   0   11.47    1.68
  -7  -2   0   12.36    1.26
   7   2   0   14.13    1.77
  -8  -2   0   64.71    3.58
  -8  -2   0   66.23    2.93
  -8  -2   0   63.50    3.60
   8   2   0   64.54    3.52
  -9  -2   0   12.26    1.63
  -9  -2   0   14.84    2.35
  -9  -2   0   10.93    2.01
   9   2   0   11.76    2.00
 -10  -2   0   52.91    4.04
 -10  -2   0   49.11    3.79
 -10  -2   0   49.71    3.03
  10   2   0   49.94    3.73
 -11  -2   0    3.43    1.64
 -11  -2   0    0.15    1.99
 -11  -2   0    1.93    1.98
  11   2   0    1.44    2.05
 -12  -2   0   13.45    2.89
 -12  -2   0   11.77    3.06
 -12  -2   0    8.37    2.17
  12   2   0   14.00    2.79
 -14   3   0    6.66    3.46
 -14   3   0    4.66    2.66
  13  -3   0   10.64    2.57
 -13   3   0    7.07    2.97
 -13   3   0   10.70    2.72
 -13   3   0   16.26    2.60
  12  -3   0   29.64    2.98
  12  -3   0   21.48    2.65
 -12   3   0   25.32    2.73
 -12   3   0   24.13    3.58
 -12   3   0   24.21    3.29
  11  -3   0    8.65    1.85
  11  -3   0    9.02    1.94
 -11   3   0   10.11    2.51
 -11   3   0    9.80    2.28
 -11   3   0    9.40    1.74
  10  -3   0   61.90    3.46
  10  -3   0   64.26    3.55
 -10   3   0   71.39    4.33
 -10   3   0   61.87    3.90
 -10   3   0   70.77    3.44
   9  -3   0   13.58    1.80
   9  -3   0   13.33    1.82
  -9   3   0   10.74    1.82
  -9   3   0   10.52    1.50
  -9   3   0   15.12    2.21
   8  -3   0   59.63    2.96
   8  -3   0   65.39    3.13
  -8   3   0   68.04    2.99
  -8   3   0   60.04    3.31
  -8   3   0   65.75    3.67
   7  -3   0    1.33    0.89
   7  -3   0    2.34    0.95
  -7   3   0    2.63    1.24
  -7   3   0    2.95    1.03
  -7   3   0    3.38    0.91
   6  -3   0   81.21    3.29
   6  -3   0   77.40    3.04
  -6   3   0   80.46    3.11
  -6   3   0   78.99    3.35
  -6   3   0   91.51    3.90
   5  -3   0   20.07    1.45
   5  -3   0   19.57    1.26
   5  -3   0   18.35    1.33
   5  -3   0   19.83    1.00
  -5   3   0   19.31    1.26
  -5   3   0   15.88    1.38
  -5   3   0   18.74    1.85
   4  -3   0  151.87    4.49
   4  -3   0  145.24    4.70
   4  -3   0  153.04    4.84
   4  -3   0  149.61    4.43
  -4   3   0  153.80    4.66
  -4   3   0  140.56    4.88
   3  -3   0    2.53    0.60
   3  -3   0    2.84    0.49
   3  -3   0    1.96    0.56
  -3   3   0    2.50    0.73
  -3   3   0    2.60    0.51
  -3   3   0    2.55    0.97
   2  -3   0  182.18    5.46
   2  -3   0  176.88    5.55
   2  -3   0  181.68    5.40
  -2   3   0  186.55    5.37
  -2   3   0  194.85    5.64
  -2   3   0  196.32    6.02
   1  -3   0   64.44    2.16
   1  -3   0   68.98    2.09
   1  -3   0   71.96    2.33
   1  -3   0   68.70    2.37
  -1   3   0   67.39    2.45
  -1   3   0   69.19    2.25
   0  -3   0  987.20   26.72
   0  -3   0  984.52   26.44
   0  -3   0  969.62   26.64
   0   3   0 1000.00   26.55
  -1  -3   0    7.13    0.78
  -1  -3   0    7.66    0.77
   1   3   0    7.26    0.74
   1   3   0    6.79    0.59
  -2  -3   0   97.54    3.31
  -2  -3   0   97.89    3.38
  -2  -3   0   95.15    3.21
   2   3   0   97.12    3.15
  -3  -3   0   29.21    1.69
  -3  -3   0   31.12    1.67
  -3  -3   0   32.59    1.52
   3   3   0   30.87    1.58
  -4  -3   0   83.71    3.25
  -4  -3   0   80.96    2.90
  -4  -3   0   83.20    3.33
   4   3   0   81.06    3.14
  -5  -3   0   74.33    3.20
  -5  -3   0   72.48    2.56
  -5  -3   0   75.81    3.30
  -5  -3   0   71.28    2.49
  -5  -3   0   76.30    2.74
   5   3   0   81.72    3.24
  -6  -3   0   84.68    3.74
  -6  -3   0   87.89    3.89
  -6  -3   0   88.80    3.08
   6   3   0   87.74    3.75
  -7  -3   0   72.77    2.85
  -7  -3   0   65.78    3.48
  -7  -3   0   68.24    3.62
   7   3   0   72.19    3.56
  -8  -3   0   36.26    2.18
  -8  -3   0   38.62    3.01
  -8  -3   0   39.25    3.01
   8   3   0   38.88    2.94
  -9  -3   0   33.25    3.26
  -9  -3   0   32.80    3.14
  -9  -3   0   36.48    2.39
   9   3   0   33.17    3.02
 -10  -3   0   23.41    2.99
 -10  -3   0   18.40    2.03
 -10  -3   0   15.62    2.62
  10   3   0   18.77    2.73
 -11  -3   0    9.28    2.63
 -11  -3   0   10.55    1.96
 -11  -3   0   14.78    2.84
  11   3   0   13.18    2.70
 -12  -3   0    0.16    2.37
  14  -4   0    7.67    2.58
 -14   4   0    4.60    3.42
 -14   4   0    6.64    2.68
  13  -4   0    2.09    2.10
  13  -4   0    0.33    2.08
 -13   4   0   -1.62    2.73
 -13   4   0    1.15    2.00
  12  -4   0   14.88    2.43
  12  -4   0   14.25    2.36
 -12   4   0   15.20    2.57
 -12   4   0   15.60    3.24
 -12   4   0   17.91    2.40
  11  -4   0   43.86    3.27
  11  -4   0   41.25    3.18
 -11   4   0   48.19    4.21
 -11   4   0   44.56    3.64
 -11   4   0   48.50    3.09
  10  -4   0   59.19    3.24
  10  -4   0   57.54    3.37
 -10   4   0   52.69    3.59
 -10   4   0   54.46    4.14
 -10   4   0   60.37    3.18
   9  -4   0   44.73    2.70
   9  -4   0   49.79    2.95
  -9   4   0   41.59    2.98
  -9   4   0   46.47    2.67
  -9   4   0   46.92    3.60
   8  -4   0   72.52    3.43
   8  -4   0   71.91    3.16
  -8   4   0   70.95    4.14
  -8   4   0   66.23    3.48
  -8   4   0   77.51    3.23
   7  -4   0   35.65    2.27
   7  -4   0   35.72    2.03
  -7   4   0   40.77    2.10
  -7   4   0   30.56    2.72
  -7   4   0   36.81    2.35
   6  -4   0   54.35    2.60
   6  -4   0   51.99    1.98
   6  -4   0   56.31    2.26
   6  -4   0   49.93    2.41
  -6   4   0   55.39    2.38
  -6   4   0   52.47    2.62
  -6   4   0   38.26    2.93
   5  -4   0  132.77    4.41
   5  -4   0  129.93    4.09
   5  -4   0  132.65    4.56
   5  -4   0  130.74    4.08
  -5   4   0  135.30    4.68
  -5   4   0  114.97    5.18
  -5   4   0  128.16    4.29
   4  -4   0    6.85    0.88
   4  -4   0    7.30    1.00
   4  -4   0    7.53    0.82
  -4   4   0    8.02    0.88
  -4   4   0    7.56    1.11
  -4   4   0    9.15    1.62
   3  -4   0  184.32    5.74
   3  -4   0  182.58    5.53
   3  -4   0  186.63    5.59
  -3   4   0  178.62    5.98
  -3   4   0  183.69    5.46
  -3   4   0  181.70    6.50
   2  -4   0    0.38    0.46
   2  -4   0    0.83    0.40
   2  -4   0    0.61    0.51
  -2   4   0    1.07    0.47
  -2   4   0    1.65    0.65
   1  -4   0  432.48   12.38
   1  -4   0  453.26   12.57
   1  -4   0  458.79   12.72
   1  -4   0  451.58   12.29
  -1   4   0  459.08   12.56
  -1   4   0  456.01   12.86
   0  -4   0   38.35    1.74
   0  -4   0   35.75    1.75
   0  -4   0   36.19    1.48
   0   4   0   39.37    1.62
  -1  -4   0  104.89    3.66
  -1  -4   0  104.98    3.58
   1   4   0  104.57    3.49
   1   4   0  103.36    3.24
  -2  -4   0    2.34    0.68
  -2  -4   0    2.29    0.67
   2   4   0    2.83    0.63
   2   4   0    3.22    0.74
  -3  -4   0   87.83    3.20
  -3  -4   0   84.48    3.31
  -3  -4   0   87.74    3.43
   3   4   0   85.94    3.15
  -4  -4   0    8.11    1.21
  -4  -4   0    8.23    1.16
  -4  -4   0    7.13    1.02
   4   4   0    8.98    1.21
  -5  -4   0  123.66    4.77
  -5  -4   0  121.53    4.18
  -5  -4   0  117.72    4.61
   5   4   0  121.92    4.55
  -6  -4   0   13.59    1.81
  -6  -4   0   12.27    1.62
  -6  -4   0   14.39    1.20
   6   4   0   15.18    1.79
  -7  -4   0   87.39    4.18
  -7  -4   0   87.03    3.21
  -7  -4   0   83.84    4.25
   7   4   0   85.76    4.12
  -8  -4   0   11.34    1.36
  -8  -4   0   13.01    2.13
  -8  -4   0   12.23    2.08
   8   4   0   15.31    2.26
  -9  -4   0   29.85    3.24
  -9  -4   0   34.98    3.41
  -9  -4   0   30.60    2.35
   9   4   0   26.62    2.97
 -10  -4   0   11.39    2.78
 -10  -4   0    8.52    1.66
 -10  -4   0   12.35    2.61
  10   4   0   11.99    2.62
 -11  -4   0   20.01    3.34
 -11  -4   0   21.22    2.38
 -11  -4   0   23.59    3.33
  11   4   0   21.33    3.11
  14  -5   0    0.40    2.22
 -14   5   0   -1.80    2.87
 -14   5   0    1.71    2.28
  13  -5   0   11.24    2.39
  13  -5   0    7.83    2.31
 -13   5   0    5.61    3.35
 -13   5   0   10.86    2.53
  12  -5   0    5.73    2.01
  12  -5   0    4.86    1.90
 -12   5   0    0.46    2.40
 -12   5   0    6.86    2.08
  11  -5   0   52.64    3.62
  11  -5   0   61.66    3.46
 -11   5   0   51.75    3.81
 -11   5   0   44.36    4.35
  10  -5   0   21.67    2.52
  10  -5   0   17.05    1.97
 -10   5   0   17.73    2.36
 -10   5   0   12.09    2.71
 -10   5   0   18.37    2.29
   9  -5   0   79.18    3.88
   9  -5   0   76.42    3.46
  -9   5   0   78.62    3.55
  -9   5   0   84.98    4.04
  -9   5   0   64.37    4.51
   8  -5   0    6.95    1.27
   8  -5   0    7.71    1.53
  -8   5   0    8.73    1.37
  -8   5   0    6.50    1.96
  -8   5   0    8.84    1.62
   7  -5   0   88.72    3.64
   7  -5   0   90.08    3.11
   7  -5   0   88.88    3.83
   7  -5   0   90.24    3.31
  -7   5   0   90.17    3.51
  -7   5   0   91.10    3.86
  -7   5   0   73.61    4.40
   6  -5   0   22.00    1.69
   6  -5   0   22.24    1.83
   6  -5   0   21.33    1.41
   6  -5   0   18.83    1.39
  -6   5   0   22.79    2.65
  -6   5   0   25.19    1.91
  -6   5   0   18.95    1.46
   5  -5   0   57.40    2.42
   5  -5   0   61.41    2.65
   5  -5   0   57.71    2.73
  -5   5   0   66.01    2.99
  -5   5   0   63.51    3.57
  -5   5   0   58.78    2.47
   4  -5   0  156.31    4.82
   4  -5   0  155.06    5.09
   4  -5   0  148.59    4.88
  -4   5   0  154.95    4.75
  -4   5   0  138.34    5.31
  -4   5   0  136.37    5.93
   3  -5   0  109.94    3.75
   3  -5   0  107.10    3.84
   3  -5   0  112.62    3.65
  -3   5   0  108.39    4.41
  -3   5   0  108.78    3.90
  -3   5   0  104.51    3.51
   2  -5   0   71.07    2.47
   2  -5   0   70.17    2.76
   2  -5   0   72.61    2.81
  -2   5   0   73.02    2.68
  -2   5   0   75.53    3.09
   1  -5   0  221.31    6.80
   1  -5   0  222.54    6.59
   1  -5   0  204.65    6.35
   1  -5   0  224.85    6.26
  -1   5   0  226.83    6.62
  -1   5   0  225.16    6.98
   0  -5   0  210.41    6.16
   0  -5   0  209.18    6.54
   0  -5   0  213.71    6.66
   0  -5   0  199.76    5.98
   0  -5   0  209.77    5.88
   0   5   0  217.37    6.38
  -1  -5   0   52.19    2.43
  -1  -5   0   49.94    2.31
   1   5   0   50.43    2.20
  -2  -5   0   76.52    3.16
  -2  -5   0   78.34    3.29
   2   5   0   82.78    2.92
   2   5   0   87.30    3.21
  -3  -5   0    9.56    1.19
  -3  -5   0    5.60    1.08
   3   5   0    8.44    1.17
   3   5   0    6.90    1.01
  -4  -5   0  105.18    4.34
  -4  -5   0  108.10    4.00
  -4  -5   0  106.50    4.22
   4   5   0  108.22    4.04
  -5  -5   0    5.52    1.35
  -5  -5   0    5.18    1.26
  -5  -5   0    5.36    1.10
   5   5   0    6.36    1.34
  -6  -5   0   90.87    4.41
  -6  -5   0   91.26    4.22
   6   5   0   94.81    4.21
  -7  -5   0    3.80    1.63
  -7  -5   0    3.67    0.91
  -7  -5   0    3.67    1.56
   7   5   0    2.35    1.52
  -8  -5   0   29.39    2.99
  -8  -5   0   26.94    2.98
  -8  -5   0   24.31    1.97
   8   5   0   28.58    2.90
  -9  -5   0    1.17    1.93
  -9  -5   0   -1.25    1.07
  -9  -5   0   -1.51    1.81
   9   5   0    0.04    1.83
 -10  -5   0   26.34    3.60
 -10  -5   0   24.42    2.23
 -10  -5   0   26.61    3.41
  10   5   0   20.30    3.05
 -11  -5   0    0.25    2.42
  11   5   0    1.94    2.60
  14  -6   0    6.65    2.49
 -14   6   0    1.96    3.33
  13  -6   0    5.06    2.15
  13  -6   0    2.46    3.02
 -13   6   0    3.70    2.79
 -13   6   0    5.11    2.38
  12  -6   0   24.89    3.00
  12  -6   0   28.49    2.74
 -12   6   0   22.18    2.91
 -12   6   0   23.29    4.05
  11  -6   0    0.71    1.42
  11  -6   0   -1.33    1.52
 -11   6   0   -2.38    1.83
 -11   6   0    0.62    1.44
  10  -6   0   68.98    3.34
  10  -6   0   69.20    3.90
 -10   6   0   56.65    4.58
 -10   6   0   66.79    3.81
   9  -6   0    1.67    1.09
   9  -6   0    1.80    1.35
  -9   6   0    2.20    1.84
  -9   6   0    1.85    1.24
   8  -6   0   85.11    3.36
   8  -6   0   83.95    3.97
  -8   6   0   87.46    4.92
  -8   6   0   88.80    4.02
   7  -6   0   -0.48    0.92
   7  -6   0    0.80    1.04
   7  -6   0    0.36    0.79
   7  -6   0    0.22    0.72
  -7   6   0    0.08    1.36
  -7   6   0    0.92    0.99
   6  -6   0   54.61    2.49
   6  -6   0   57.25    2.96
   6  -6   0   61.12    2.81
  -6   6   0   57.93    3.69
  -6   6   0   57.43    2.97
  -6   6   0   54.17    2.66
   5  -6   0   33.02    2.00
   5  -6   0   35.34    2.15
   5  -6   0   34.78    1.91
  -5   6   0   31.75    2.31
  -5   6   0   30.55    1.72
  -5   6   0   29.77    2.84
   4  -6   0  114.47    3.97
   4  -6   0  109.48    3.93
   4  -6   0  111.16    4.13
  -4   6   0  110.87    4.40
  -4   6   0  106.49    4.98
  -4   6   0  105.13    3.67
   3  -6   0   15.84    1.50
   3  -6   0   16.87    1.39
   3  -6   0   14.29    1.22
  -3   6   0   16.42    1.75
  -3   6   0   16.39    1.41
   2  -6   0  119.92    4.21
   2  -6   0  100.78    3.77
   2  -6   0  117.43    4.08
   2  -6   0  118.22    3.73
  -2   6   0  121.28    4.04
  -2   6   0  126.08    4.56
   1  -6   0  113.20    3.44
   1  -6   0   99.30    3.52
   1  -6   0  109.87    3.79
   1  -6   0  109.64    4.03
  -1   6   0  117.50    3.88
  -1   6   0  113.05    4.25
   0  -6   0  137.05    4.57
   0  -6   0  154.55    4.49
   0  -6   0  156.75    4.83
   0  -6   0  151.92    5.24
   0  -6   0  160.64    5.42
   0   6   0  164.52    5.10
  -1  -6   0   23.71    1.73
  -1  -6   0   20.80    1.72
   1   6   0   22.28    1.59
  -2  -6   0   20.75    1.77
  -2  -6   0   20.85    1.80
   2   6   0   22.74    1.70
   2   6   0   23.27    1.47
  -3  -6   0   79.20    3.61
  -3  -6   0   77.42    3.40
   3   6   0   79.80    3.42
   3   6   0   78.60    3.16
  -4  -6   0   23.06    2.05
  -4  -6   0   22.33    2.17
   4   6   0   19.95    2.00
   4   6   0   20.52    1.87
  -5  -6   0  101.38    4.61
  -5  -6   0  100.62    4.16
   5   6   0  104.85    4.47
   5   6   0   98.88    4.24
  -6  -6   0   58.32    3.69
   6   6   0   55.82    3.31
  -7  -6   0   59.62    3.96
   7   6   0   53.86    3.56
  -8  -6   0   13.24    1.51
  -8  -6   0   15.94    2.63
   8   6   0   14.33    2.39
  -9  -6   0   19.51    3.07
  -9  -6   0   18.57    1.89
   9   6   0   14.99    2.73
 -10  -6   0    0.32    1.55
 -10  -6   0   -1.01    2.34
  10   6   0    0.58    2.25
  10   6   0    2.07    2.35
  13  -7   0   11.36    2.58
 -13   7   0    7.58    3.24
  12  -7   0    8.85    2.33
 -12   7   0    9.66    2.97
  11  -7   0   40.96    3.55
 -11   7   0   41.20    3.34
 -11   7   0   42.46    4.28
  10  -7   0   17.25    2.38
 -10   7   0   17.84    3.20
 -10   7   0   17.37    2.24
   9  -7   0   55.06    3.55
  -9   7   0   58.33    3.38
  -9   7   0   64.62    4.49
   8  -7   0   21.58    2.10
   8  -7   0   19.94    2.25
  -8   7   0   24.08    3.12
  -8   7   0   19.88    2.14
   7  -7   0   49.07    2.98
   7  -7   0   48.56    2.49
   7  -7   0   47.08    2.77
  -7   7   0   53.93    3.83
  -7   7   0   52.53    2.99
   6  -7   0   11.36    1.51
   6  -7   0   15.71    1.57
   6  -7   0   16.68    1.89
  -6   7   0   17.49    2.54
  -6   7   0   14.85    1.77
   5  -7   0  124.72    4.46
   5  -7   0  124.56    4.70
   5  -7   0  125.59    4.43
  -5   7   0  108.35    5.68
  -5   7   0  116.31    4.95
   4  -7   0    0.51    0.80
   4  -7   0    0.44    0.83
   4  -7   0    1.31    0.88
  -4   7   0   -0.38    0.93
  -4   7   0    0.58    1.14
   3  -7   0  131.56    4.39
   3  -7   0  123.08    4.72
   3  -7   0  133.84    4.76
  -3   7   0  135.31    5.33
  -3   7   0  135.51    4.69
   2  -7   0    0.32    0.70
   2  -7   0    0.94    0.78
   2  -7   0    0.01    0.54
  -2   7   0   -0.20    0.76
  -2   7   0    0.11    0.66
   1  -7   0  236.87    7.70
   1  -7   0  240.02    6.96
   1  -7   0  232.25    7.32
  -1   7   0  249.33    7.51
  -1   7   0  239.99    7.98
   0  -7   0    9.16    1.35
   0  -7   0    8.50    1.03
   0  -7   0    6.19    0.71
   0   7   0    7.31    1.13
  -1  -7   0   52.00    2.87
  -1  -7   0   50.66    2.20
  -1  -7   0   51.99    2.82
   1   7   0   55.07    2.65
  -2  -7   0    2.12    1.13
  -2  -7   0    3.33    1.19
   2   7   0    4.30    1.15
  -3  -7   0   21.86    2.12
  -3  -7   0   24.36    2.30
   3   7   0   22.05    1.81
   3   7   0   24.90    2.10
  -4  -7   0   31.69    2.58
  -4  -7   0   29.33    2.66
   4   7   0   35.01    2.57
   4   7   0   29.83    2.27
  -5  -7   0   56.34    3.28
  -5  -7   0   54.37    3.64
   5   7   0   59.47    3.49
   5   7   0   51.73    3.08
  -6  -7   0   32.89    3.23
   6   7   0   29.33    3.01
   6   7   0   31.02    2.78
  -7  -7   0   36.97    3.63
   7   7   0   36.03    3.17
   7   7   0   39.47    3.52
  -8  -7   0   11.00    2.55
  -8  -7   0    5.75    1.30
   8   7   0    3.95    2.12
   8   7   0    5.84    2.08
  -9  -7   0    5.59    2.66
  -9  -7   0    6.66    1.46
   9   7   0    6.13    2.37
   9   7   0    6.77    2.42
  13  -8   0   10.01    2.64
 -13   8   0   14.92    3.60
  12  -8   0    8.41    2.43
 -12   8   0   10.87    3.06
  11  -8   0   25.85    3.03
 -11   8   0   30.01    3.86
  10  -8   0   15.13    2.42
 -10   8   0   17.84    3.03
 -10   8   0   13.38    2.47
   9  -8   0   24.97    2.66
  -9   8   0   31.31    3.70
  -9   8   0   31.30    2.67
   8  -8   0   17.59    2.25
   8  -8   0   22.41    1.97
   8  -8   0   23.55    2.43
  -8   8   0   23.35    2.40
  -8   8   0   25.71    3.33
   7  -8   0   24.45    2.04
   7  -8   0   26.42    2.46
   7  -8   0   20.04    2.04
  -7   8   0   24.18    3.11
  -7   8   0   24.22    2.38
   6  -8   0   47.06    2.76
   6  -8   0   44.60    2.58
   6  -8   0   48.84    3.05
  -6   8   0   49.59    3.18
  -6   8   0   47.27    3.95
   5  -8   0    7.94    1.37
   5  -8   0    7.33    1.34
   5  -8   0   11.62    1.69
  -5   8   0    6.81    1.62
  -5   8   0    6.27    2.07
   4  -8   0   93.03    3.89
   4  -8   0   92.77    3.69
   4  -8   0   86.93    3.96
  -4   8   0  100.83    4.14
  -4   8   0   87.82    4.73
   3  -8   0   19.60    1.59
   3  -8   0   20.23    1.94
   3  -8   0   16.36    1.77
  -3   8   0   20.69    2.26
  -3   8   0   16.38    1.74
   2  -8   0  119.04    4.53
   2  -8   0  115.15    4.66
   2  -8   0  121.05    4.07
  -2   8   0  118.75    5.07
  -2   8   0  133.61    4.62
   1  -8   0   14.79    1.49
   1  -8   0   15.20    1.23
   1  -8   0   14.80    1.71
  -1   8   0   16.30    1.98
  -1   8   0   16.93    1.69
   0  -8   0  127.78    4.12
   0  -8   0  134.23    4.54
   0  -8   0  129.11    5.10
   0   8   0  135.98    4.88
   0   8   0  132.07    5.35
  -1  -8   0   11.04    1.23
  -1  -8   0   11.64    1.71
  -1  -8   0   10.78    1.69
   1   8   0   14.44    1.69
  -2  -8   0   69.12    3.73
  -2  -8   0   70.03    3.67
   2   8   0   73.26    3.48
  -3  -8   0   -1.30    1.22
  -3  -8   0   -0.31    1.22
   3   8   0    0.11    1.14
  -4  -8   0   58.73    3.82
  -4  -8   0   61.69    3.66
   4   8   0   65.27    3.65
  -5  -8   0    0.38    2.08
  -5  -8   0    0.11    1.62
   5   8   0    0.54    1.43
  -6  -8   0   63.47    4.44
   6   8   0   68.49    4.29
  -7  -8   0   -0.31    2.10
   7   8   0    0.95    1.81
  -8  -8   0   24.02    3.61
   8   8   0   19.73    3.00
  13  -9   0    1.37    2.29
 -13   9   0    3.93    2.93
  12  -9   0   32.93    3.51
 -12   9   0   28.08    4.17
  11  -9   0    2.83    2.08
 -11   9   0    1.90    2.18
  10  -9   0   55.19    3.93
 -10   9   0   51.34    4.54
   9  -9   0    0.68    1.56
  -9   9   0    1.76    1.92
   8  -9   0   37.80    2.89
   8  -9   0   42.06    3.32
   8  -9   0   38.95    2.60
  -8   9   0   43.21    3.69
  -8   9   0   39.39    3.84
   7  -9   0    6.78    1.52
   7  -9   0    3.68    1.55
   7  -9   0    2.75    1.27
  -7   9   0    4.48    1.50
  -7   9   0    4.96    2.31
   6  -9   0   39.08    2.69
   6  -9   0   40.06    3.01
   6  -9   0   35.37    2.55
  -6   9   0   31.01    3.78
  -6   9   0   40.27    3.18
   5  -9   0   19.02    1.97
   5  -9   0   21.40    2.25
   5  -9   0   19.65    2.10
  -5   9   0   15.26    2.13
  -5   9   0   15.98    2.86
   4  -9   0   84.13    3.55
   4  -9   0   76.58    3.81
   4  -9   0   74.32    3.75
  -4   9   0   84.23    3.97
  -4   9   0   82.87    4.73
   3  -9   0   11.40    1.71
   3  -9   0   10.54    1.65
   3  -9   0    9.51    1.32
  -3   9   0   13.14    2.17
  -3   9   0   11.72    1.63
   2  -9   0   20.72    2.10
   2  -9   0   23.97    1.73
   2  -9   0   24.22    2.14
  -2   9   0   26.48    2.61
  -2   9   0   23.64    2.13
   1  -9   0   54.16    2.83
   1  -9   0   52.64    3.25
   1  -9   0   55.51    2.42
  -1   9   0   59.39    3.54
  -1   9   0   59.06    3.04
   0  -9   0   26.23    1.95
   0  -9   0   27.25    1.61
   0  -9   0   25.45    2.48
   0   9   0   27.90    2.22
   0   9   0   24.82    2.59
  -1  -9   0   42.50    1.94
  -1  -9   0   39.85    3.05
   1   9   0   46.45    2.80
  -2  -9   0    7.35    1.82
  -2  -9   0    6.64    1.74
   2   9   0    8.70    1.61
  -3  -9   0   42.97    3.44
  -3  -9   0   45.40    3.42
   3   9   0   46.70    3.24
  -4  -9   0    5.35    1.86
  -4  -9   0    4.57    1.86
   4   9   0    2.44    1.66
  -5  -9   0   46.80    4.03
   5   9   0   48.60    3.84
  -6  -9   0    4.69    2.38
   6   9   0    2.81    1.93
  -7  -9   0   26.58    3.63
   7   9   0   26.54    3.18
  12 -10   0    2.32    2.42
 -12  10   0    2.62    2.63
  11 -10   0   24.02    3.13
 -11  10   0   29.55    3.96
  10 -10   0    1.70    1.96
 -10  10   0    3.68    2.37
   9 -10   0   34.49    3.38
  -9  10   0   27.28    3.70
   8 -10   0   -0.57    1.56
   8 -10   0    0.73    1.41
   8 -10   0   -0.01    1.27
  -8  10   0   -1.07    1.91
   7 -10   0   30.77    2.79
   7 -10   0   35.58    2.78
   7 -10   0   34.45    3.12
  -7  10   0   29.02    3.90
   6 -10   0    4.71    1.56
   6 -10   0    2.77    1.46
   6 -10   0    5.44    1.72
  -6  10   0    1.91    2.32
   5 -10   0   99.14    4.58
   5 -10   0  101.94    4.70
   5 -10   0   99.02    4.40
  -5  10   0  107.25    5.15
  -5  10   0   96.53    5.97
   4 -10   0    1.52    1.37
   4 -10   0    1.49    1.22
   4 -10   0    1.89    1.33
  -4  10   0    0.21    1.71
  -4  10   0    0.65    1.30
   3 -10   0   68.84    3.75
   3 -10   0   78.77    3.39
   3 -10   0   75.02    3.95
  -3  10   0   68.08    4.42
  -3  10   0   80.13    3.82
   2 -10   0    4.10    1.12
   2 -10   0    3.62    1.56
   2 -10   0    3.42    1.36
  -2  10   0    4.14    1.37
  -2  10   0    2.81    1.64
   1 -10   0   50.24    2.53
   1 -10   0   52.93    2.98
   1 -10   0   59.70    3.60
  -1  10   0   51.37    3.66
  -1  10   0   56.41    3.21
   0 -10   0    1.91    0.94
   0 -10   0    1.96    1.58
   0  10   0    3.37    1.65
   0  10   0    3.07    1.27
  -1 -10   0   36.37    3.15
  -1 -10   0   30.20    1.84
   1  10   0   25.71    2.96
   1  10   0   27.73    2.62
  -2 -10   0   18.36    2.50
  -2 -10   0   12.76    2.26
   2  10   0   16.05    2.20
  -3 -10   0   23.23    2.80
  -3 -10   0   16.35    2.66
   3  10   0   22.40    2.60
  -4 -10   0   22.82    3.05
  -4 -10   0   21.29    2.85
   4  10   0   19.09    2.62
  -5 -10   0   20.45    3.16
   5  10   0   17.12    2.77
  -6 -10   0   16.38    3.25
   6  10   0   13.77    2.78
 -12  11   0    5.35    2.83
  11 -11   0   13.10    2.92
 -11  11   0   12.75    3.12
  10 -11   0   19.14    2.98
 -10  11   0   13.74    3.14
   9 -11   0   12.06    2.61
  -9  11   0   12.12    3.07
   8 -11   0   12.45    2.57
   8 -11   0    6.83    1.92
   8 -11   0   11.65    2.03
  -8  11   0   14.04    3.21
   7 -11   0    0.73    1.62
   7 -11   0    0.81    1.61
   7 -11   0    2.11    1.75
  -7  11   0    2.68    2.51
   6 -11   0   33.23    2.97
   6 -11   0   32.77    3.14
   6 -11   0   28.79    2.67
  -6  11   0   19.35    3.71
   5 -11   0   -0.37    1.49
   5 -11   0   -0.37    1.43
   5 -11   0   -1.25    1.56
  -5  11   0    1.49    2.31
   4 -11   0   72.57    4.21
   4 -11   0   68.40    3.68
   4 -11   0   71.68    4.12
  -4  11   0   70.02    5.12
   3 -11   0    3.94    1.78
   3 -11   0    2.88    1.55
   3 -11   0    3.22    1.36
  -3  11   0    3.89    2.15
  -3  11   0    2.59    1.48
   2 -11   0   48.54    2.79
   2 -11   0   45.20    3.22
   2 -11   0   49.65    3.66
  -2  11   0   51.58    3.34
  -2  11   0   52.50    4.09
   1 -11   0    1.30    1.80
   1 -11   0    0.49    1.12
  -1  11   0   -0.08    1.72
  -1  11   0   -0.32    1.28
   0 -11   0   49.53    3.90
   0 -11   0   47.54    2.54
   0  11   0   43.14    3.83
   0  11   0   42.08    3.14
  -1 -11   0    1.69    1.93
  -1 -11   0    2.01    1.12
   1  11   0    1.98    1.51
   1  11   0    3.33    2.08
  -2 -11   0   33.13    3.49
   2  11   0   39.16    3.41
   2  11   0   34.92    3.80
  -3 -11   0    2.46    2.11
  -3 -11   0    5.24    2.31
   3  11   0    5.93    2.10
  -4 -11   0   34.08    3.81
  -4 -11   0   29.87    3.65
   4  11   0   39.79    4.02
  -5 -11   0    1.64    2.47
   5  11   0   -0.22    2.10
 -11  12   0    1.92    2.60
  10 -12   0   22.08    3.38
 -10  12   0   18.23    3.54
   9 -12   0    3.75    2.33
  -9  12   0    2.76    2.57
   8 -12   0   11.14    2.56
   8 -12   0   12.68    2.26
   8 -12   0   13.60    2.38
  -8  12   0   13.60    3.51
   7 -12   0    7.36    2.18
   7 -12   0    8.46    2.22
   7 -12   0    8.53    2.13
  -7  12   0    3.87    2.84
   6 -12   0   11.17    2.33
   6 -12   0   10.70    2.18
   6 -12   0    9.28    2.35
  -6  12   0    6.08    3.10
   5 -12   0   20.30    2.82
   5 -12   0   24.50    3.03
   5 -12   0   21.72    2.56
  -5  12   0   18.26    3.61
   4 -12   0   26.45    2.98
   4 -12   0   38.14    3.51
   4 -12   0   26.20    2.61
  -4  12   0   24.49    3.67
   3 -12   0   23.12    2.35
   3 -12   0   20.59    2.94
   3 -12   0   22.36    2.77
  -3  12   0   21.66    3.39
   2 -12   0    7.04    1.67
   2 -12   0    4.20    2.23
  -2  12   0    4.45    2.39
   1 -12   0   25.46    3.23
   1 -12   0   18.54    2.00
  -1  12   0   17.30    3.07
   0 -12   0    5.43    2.45
   0 -12   0    4.40    1.43
   0  12   0    4.14    2.30
   0  12   0    1.30    1.80
  -1 -12   0   19.95    1.91
  -1 -12   0   19.42    3.08
   1  12   0   18.85    3.17
   1  12   0   18.72    2.61
  -2 -12   0   -1.06    2.23
   2  12   0    1.23    1.90
   2  12   0   -0.68    2.15
  -3 -12   0   28.00    3.49
   3  12   0   24.82    3.15
   3  12   0   23.53    3.59
   9 -13   0   22.05    3.33
  -9  13   0   17.57    3.91
   8 -13   0    0.52    2.00
   8 -13   0    2.22    2.30
   8 -13   0    0.56    2.06
  -8  13   0    0.00    2.70
   7 -13   0    8.29    2.37
   7 -13   0   14.25    2.60
   7 -13   0   11.67    2.68
  -7  13   0    9.19    3.51
   6 -13   0    2.60    1.99
   6 -13   0    1.80    2.20
   6 -13   0    7.06    2.51
  -6  13   0   -1.60    2.77
   5 -13   0   40.38    3.59
   5 -13   0   43.79    3.92
   5 -13   0   38.51    3.74
  -5  13   0   32.85    4.91
   4 -13   0   11.89    2.29
   4 -13   0    9.63    2.60
   4 -13   0   10.22    2.72
  -4  13   0   13.90    3.50
   3 -13   0   22.37    2.61
   3 -13   0   21.73    3.20
  -3  13   0   21.10    3.68
   2 -13   0    4.03    1.78
   2 -13   0   10.66    2.79
  -2  13   0    3.26    2.54
   1 -13   0   19.47    2.25
   1 -13   0   17.67    3.22
  -1  13   0   17.41    3.39
   0 -13   0    9.60    2.98
   0 -13   0    9.16    1.93
   0  13   0    6.11    2.72
  -1 -13   0   12.62    3.03
  -1 -13   0   10.44    1.93
   1  13   0    5.98    2.76
  -2 -13   0   14.33    3.24
   8 -14   0   11.90    2.78
   8 -14   0   12.02    3.22
   8 -14   0    9.49    2.69
   7 -14   0    0.39    2.43
   7 -14   0    0.12    2.21
   7 -14   0   -0.55    2.23
  -7  14   0    1.10    3.86
   6 -14   0   13.83    2.97
   6 -14   0    9.46    2.53
   6 -14   0   13.93    3.00
  -6  14   0    6.61    3.72
   5 -14   0    1.84    2.11
   5 -14   0    0.86    2.55
  -5  14   0   -1.52    2.95
   4 -14   0   19.12    2.88
   4 -14   0   27.09    3.73
  -4  14   0   23.25    4.35
   3 -14   0    0.98    2.64
   3 -14   0   -0.10    2.13
  -3  14   0   -0.65    2.62
   2 -14   0   13.69    3.38
   2 -14   0   17.51    2.64
  -2  14   0   10.21    3.55
   1 -14   1    0.86    3.56
  -2  14  -1    9.18    3.17
   2 -14   1   14.30    3.31
   2 -14   1   15.20    2.38
  -3  14  -1    3.65    2.94
   3 -14   1    9.35    3.04
   3 -14   1    5.41    2.19
  -4  14  -1   18.29    4.11
   4 -14   1   16.18    3.31
   4 -14   1   12.24    2.61
  -5  14  -1    6.02    3.48
   5 -14   1   10.74    2.87
   5 -14   1    6.23    2.44
  -6  14  -1    4.61    3.55
   6 -14   1   11.14    2.50
   6 -14   1   13.26    2.89
   6 -14   1   13.05    2.94
  -7  14  -1    5.90    3.54
   7 -14   1   14.28    2.88
   7 -14   1    7.13    2.55
   7 -14   1   12.66    3.09
   8 -14   1   10.26    2.78
   8 -14   1    7.78    2.52
   2  13  -1    0.08    2.14
  -2 -13   1    2.16    2.66
   1  13  -1   19.18    2.83
   1  13  -1   21.47    3.69
  -1 -13   1   26.71    3.67
  -1 -13   1   21.32    2.20
   0  13  -1   -0.16    1.92
   0  13  -1    2.01    2.36
   0 -13   1    0.57    2.47
   0 -13   1    1.30    1.61
  -1  13  -1   20.64    3.38
   1 -13   1   19.07    2.21
   1 -13   1   26.85    3.47
  -2  13  -1   -0.30    2.25
   2 -13   1    0.61    2.34
   2 -13   1    2.68    1.67
  -3  13  -1   21.25    3.68
   3 -13   1   24.82    2.54
   3 -13   1   30.01    3.63
  -4  13  -1    2.87    2.62
   4 -13   1    2.19    1.91
   4 -13   1    0.82    2.31
  -5  13  -1   22.90    4.14
   5 -13   1   32.12    3.55
   5 -13   1   26.37    2.90
   5 -13   1   29.43    3.33
  -6  13  -1    1.87    3.12
   6 -13   1    5.12    2.21
   6 -13   1    3.80    1.98
   6 -13   1    2.58    2.23
  -7  13  -1    8.35    3.48
   7 -13   1   12.20    2.49
   7 -13   1   14.01    2.82
   7 -13   1   17.49    2.77
  -8  13  -1   -0.83    2.70
   8 -13   1    1.39    2.01
   8 -13   1    3.19    2.23
  -9  13  -1    8.81    3.15
   9 -13   1   14.14    2.93
 -10  13  -1    3.15    2.97
   4  12  -1    6.77    2.59
   3  12  -1   10.83    2.57
  -3 -12   1   12.82    1.71
  -3 -12   1   12.78    2.96
   2  12  -1   17.75    2.71
   2  12  -1   19.87    3.20
  -2 -12   1   17.06    1.82
  -2 -12   1   21.42    3.18
   1  12  -1   14.59    2.81
   1  12  -1   10.56    2.22
  -1 -12   1   11.75    1.65
  -1 -12   1   16.54    2.88
   0  12  -1   25.95    3.42
   0  12  -1   30.43    3.23
   0 -12   1   30.88    2.46
   0 -12   1   40.75    3.80
  -1  12  -1   13.24    2.31
  -1  12  -1   13.06    2.81
   1 -12   1   20.44    2.97
   1 -12   1   14.36    1.85
  -2  12  -1   23.18    3.34
  -2  12  -1   19.57    2.57
   2 -12   1   28.55    3.23
   2 -12   1   23.29    2.16
  -3  12  -1    2.35    2.27
  -3  12  -1    2.67    1.79
   3 -12   1    5.17    1.63
   3 -12   1    2.67    1.96
  -4  12  -1   44.32    4.65
   4 -12   1   46.92    3.27
   4 -12   1   43.57    3.73
   4 -12   1   50.02    3.85
  -5  12  -1   -1.97    2.31
   5 -12   1    1.60    1.97
   5 -12   1    1.08    1.74
   5 -12   1   -0.15    1.54
  -6  12  -1   22.18    4.03
   6 -12   1   38.06    3.43
   6 -12   1   31.50    3.16
   6 -12   1   36.47    3.24
  -7  12  -1   -1.03    2.54
   7 -12   1   -2.81    1.62
   7 -12   1    0.37    1.77
   7 -12   1    2.20    1.91
  -8  12  -1   25.42    3.95
   8 -12   1   35.62    3.15
   8 -12   1   39.43    3.64
   8 -12   1   34.17    4.66
  -9  12  -1    0.05    2.46
   9 -12   1   -0.72    2.12
 -10  12  -1   13.75    3.31
  10 -12   1   18.42    3.12
 -11  12  -1    0.60    2.53
   5  11  -1   -0.10    2.12
  -5 -11   1    0.22    2.22
   4  11  -1   22.54    3.00
  -4 -11   1   27.43    3.46
  -4 -11   1   25.22    3.34
   3  11  -1    4.09    2.02
  -3 -11   1    3.56    2.18
  -3 -11   1    5.01    1.25
  -3 -11   1    6.47    2.35
   2  11  -1   35.32    3.36
  -2 -11   1   32.55    3.42
  -2 -11   1   34.70    2.23
   1  11  -1   12.05    2.45
   1  11  -1    9.15    2.00
  -1 -11   1   14.88    2.63
  -1 -11   1    8.96    1.37
   0  11  -1   39.10    3.58
   0  11  -1   41.33    3.20
   0 -11   1   39.47    2.37
   0 -11   1   41.28    3.57
  -1  11  -1    8.76    2.30
  -1  11  -1    7.01    1.75
   1 -11   1    9.36    1.39
   1 -11   1    3.88    1.88
  -2  11  -1   21.35    2.97
  -2  11  -1   24.87    2.66
   2 -11   1   23.83    2.12
   2 -11   1   29.87    3.40
   2 -11   1   31.85    3.09
  -3  11  -1   19.48    3.01
  -3  11  -1   23.13    2.57
   3 -11   1   19.96    2.35
   3 -11   1   23.89    2.62
   3 -11   1   20.18    2.03
  -4  11  -1   20.46    2.59
  -4  11  -1   20.02    3.14
   4 -11   1   18.25    2.36
   4 -11   1   24.86    2.31
   4 -11   1   19.28    2.51
  -5  11  -1   29.44    3.24
  -5  11  -1   30.04    3.99
   5 -11   1   32.18    3.04
   5 -11   1   39.10    3.26
   5 -11   1   34.62    2.90
  -6  11  -1    5.82    2.77
  -6  11  -1    4.55    2.16
   6 -11   1    5.91    1.90
   6 -11   1    2.62    1.68
   6 -11   1    4.15    1.68
  -7  11  -1   35.42    4.40
   7 -11   1   41.43    3.53
   7 -11   1   41.86    3.23
   7 -11   1   42.90    3.34
  -8  11  -1    0.76    2.26
   8 -11   1    3.18    1.66
   8 -11   1    3.37    2.00
   8 -11   1    4.16    2.64
  -9  11  -1   27.75    3.79
   9 -11   1   38.19    3.66
 -10  11  -1    9.35    2.78
  10 -11   1    4.24    2.48
 -11  11  -1   10.77    3.11
  11 -11   1   11.34    2.81
 -12  11  -1    4.15    2.69
   6  10  -1    0.35    1.96
  -6 -10   1    3.91    2.51
   5  10  -1   28.20    3.16
  -5 -10   1   31.15    3.58
   4  10  -1   -0.71    1.59
  -4 -10   1    0.88    1.86
  -4 -10   1   -2.28    1.77
   3  10  -1   59.70    3.91
  -3 -10   1   57.94    4.22
  -3 -10   1   64.46    4.24
  -3 -10   1   59.73    2.62
   2  10  -1   -0.58    1.34
  -2 -10   1    0.32    0.88
  -2 -10   1   -0.55    1.38
  -2 -10   1   -2.29    1.51
   1  10  -1   62.17    3.55
  -1 -10   1   57.04    3.83
  -1 -10   1   57.55    2.56
   0  10  -1    0.23    1.18
   0  10  -1   -0.23    1.30
   0 -10   1   -0.44    0.84
   0 -10   1    0.53    1.49
  -1  10  -1   57.87    3.82
  -1  10  -1   65.84    3.51
   1 -10   1   60.85    3.70
   1 -10   1   62.66    3.35
   1 -10   1   59.52    2.73
  -2  10  -1    0.84    1.54
  -2  10  -1    3.19    1.38
   2 -10   1    5.51    1.54
   2 -10   1    3.09    1.01
   2 -10   1    0.70    1.12
  -3  10  -1   79.57    3.90
  -3  10  -1   77.31    4.50
   3 -10   1   72.33    3.82
   3 -10   1   74.87    3.32
   3 -10   1   62.70    3.60
  -4  10  -1   10.52    1.90
  -4  10  -1   17.97    2.77
   4 -10   1   11.10    1.86
   4 -10   1   16.12    2.06
   4 -10   1   11.47    1.66
  -5  10  -1   56.32    4.61
  -5  10  -1   57.98    4.00
   5 -10   1   52.53    3.16
   5 -10   1   55.98    3.50
   5 -10   1   59.99    3.44
  -6  10  -1    4.12    2.48
  -6  10  -1    5.84    1.97
   6 -10   1    4.76    1.48
   6 -10   1    7.24    1.67
   6 -10   1    8.46    1.88
  -7  10  -1   14.13    3.02
  -7  10  -1   18.75    2.55
   7 -10   1   18.35    2.16
   7 -10   1   25.88    2.46
   7 -10   1   22.65    2.69
  -8  10  -1   11.84    2.77
  -8  10  -1    9.99    2.08
   8 -10   1    8.92    2.79
   8 -10   1   13.81    1.91
   8 -10   1    8.58    2.06
  -9  10  -1   14.94    3.07
   9 -10   1   20.67    2.72
 -10  10  -1   18.49    3.39
  10 -10   1   21.41    2.90
 -11  10  -1   11.48    2.91
  11 -10   1   13.27    2.74
 -12  10  -1   17.18    3.39
  12 -10   1   12.14    2.87
   7   9  -1    4.98    2.31
  -7  -9   1    9.02    2.80
  -7  -9   1    6.73    1.45
   6   9  -1   21.94    2.94
  -6  -9   1   22.37    3.13
   5   9  -1   10.86    2.18
  -5  -9   1   11.46    2.48
   4   9  -1   44.65    3.42
  -4  -9   1   37.01    3.46
  -4  -9   1   38.06    2.03
  -4  -9   1   36.91    3.17
   3   9  -1   24.78    2.66
  -3  -9   1   25.56    2.87
  -3  -9   1   27.43    2.71
   2   9  -1   49.18    3.11
  -2  -9   1   49.78    3.31
  -2  -9   1   44.76    2.04
  -2  -9   1   42.56    3.23
   1   9  -1   14.70    1.87
  -1  -9   1   14.04    2.00
  -1  -9   1   14.42    1.28
  -1  -9   1   18.87    2.21
   0   9  -1   45.96    3.18
   0   9  -1   50.27    2.89
   0  -9   1   45.46    2.12
   0  -9   1   47.94    3.12
   0  -9   1   48.38    2.95
  -1   9  -1    0.81    1.03
  -1   9  -1    1.64    1.25
   1  -9   1    0.31    1.20
   1  -9   1    2.17    0.98
   1  -9   1    1.57    0.80
  -2   9  -1   73.39    3.49
  -2   9  -1   68.11    3.87
   2  -9   1   72.67    2.94
   2  -9   1   68.79    3.29
   2  -9   1   70.48    3.57
  -3   9  -1    5.70    1.34
  -3   9  -1    6.24    1.76
   3  -9   1    4.14    1.07
   3  -9   1    5.47    1.36
   3  -9   1    5.70    1.46
  -4   9  -1  160.42    6.84
  -4   9  -1  166.14    6.21
   4  -9   1  164.31    5.61
   4  -9   1  158.60    5.98
   4  -9   1  157.50    5.88
  -5   9  -1    0.79    1.76
  -5   9  -1    2.74    1.55
   5  -9   1    0.86    1.16
   5  -9   1    0.71    1.08
   5  -9   1   -0.79    1.02
  -6   9  -1   49.82    4.42
  -6   9  -1   56.32    3.86
   6  -9   1   58.13    3.13
   6  -9   1   64.23    3.53
   6  -9   1   63.92    3.26
  -7   9  -1    0.65    1.71
  -7   9  -1    1.75    1.39
   7  -9   1    0.77    1.36
   7  -9   1   -0.44    1.07
   7  -9   1   -0.71    1.14
  -8   9  -1   41.45    3.17
  -8   9  -1   47.75    3.97
   8  -9   1   42.86    3.31
   8  -9   1   36.71    2.56
  -9   9  -1    6.58    1.77
  -9   9  -1    7.84    2.45
   9  -9   1    8.60    2.04
 -10   9  -1   21.91    2.71
 -10   9  -1   26.67    3.59
  10  -9   1   23.74    2.90
 -11   9  -1    6.60    2.49
  11  -9   1    6.97    2.35
 -12   9  -1   13.22    3.23
  12  -9   1   12.27    2.71
 -13   9  -1    4.39    2.89
  13  -9   1    5.31    2.63
   8   8  -1   14.50    2.64
  -8  -8   1   20.83    3.27
  -8  -8   1   16.86    1.80
   7   8  -1    8.97    2.29
  -7  -8   1    5.74    2.38
  -7  -8   1    9.63    1.39
   6   8  -1   26.15    2.87
  -6  -8   1   31.36    3.49
   5   8  -1   17.33    2.34
  -5  -8   1   14.13    2.37
  -5  -8   1   17.63    2.30
   4   8  -1   68.70    3.78
  -4  -8   1   68.18    3.82
  -4  -8   1   68.56    4.01
   3   8  -1   49.53    3.05
  -3  -8   1   49.56    3.21
  -3  -8   1   51.06    3.30
   2   8  -1   65.42    3.27
  -2  -8   1   57.91    2.28
  -2  -8   1   63.40    3.47
  -2  -8   1   64.37    3.44
   1   8  -1   34.36    2.30
  -1  -8   1   30.21    2.45
  -1  -8   1   33.78    2.51
  -1  -8   1   28.12    1.48
   0   8  -1   58.34    2.88
   0  -8   1   52.63    3.02
   0  -8   1   55.82    2.44
   0  -8   1   55.12    3.00
   0  -8   1   56.27    2.20
  -1   8  -1   19.65    1.81
  -1   8  -1   17.55    2.00
   1  -8   1   16.27    1.27
   1  -8   1   16.60    1.77
   1  -8   1   17.87    1.56
  -2   8  -1   16.59    1.73
  -2   8  -1   16.27    2.01
   2  -8   1   14.63    1.71
   2  -8   1   12.60    1.50
   2  -8   1   15.23    1.33
  -3   8  -1  108.60    4.23
  -3   8  -1   97.12    4.60
   3  -8   1  106.44    3.77
   3  -8   1   99.97    4.12
   3  -8   1  105.32    4.22
  -4   8  -1   13.68    1.83
  -4   8  -1   13.82    2.19
   4  -8   1   14.56    1.53
   4  -8   1   13.30    1.70
   4  -8   1   12.08    1.54
  -5   8  -1  105.58    5.00
  -5   8  -1   98.52    5.45
   5  -8   1  107.52    4.23
   5  -8   1  108.45    4.44
   5  -8   1  113.29    4.26
  -6   8  -1   21.80    3.02
  -6   8  -1   19.06    2.35
   6  -8   1   19.74    1.92
   6  -8   1   19.40    1.86
   6  -8   1   21.45    2.21
  -7   8  -1   88.34    4.99
  -7   8  -1   92.55    4.39
   7  -8   1   86.22    3.67
   7  -8   1   86.22    4.16
   7  -8   1   87.41    3.95
  -8   8  -1    0.38    1.21
  -8   8  -1    0.23    1.60
   8  -8   1    3.98    1.55
   8  -8   1    1.71    1.16
  -9   8  -1   43.18    3.23
  -9   8  -1   45.53    3.98
   9  -8   1   48.54    3.52
 -10   8  -1    2.01    1.90
 -10   8  -1    1.04    1.46
  10  -8   1    1.51    1.70
 -11   8  -1   45.78    3.58
 -11   8  -1   46.01    4.40
  11  -8   1   40.15    3.77
 -12   8  -1    2.77    2.57
 -12   8  -1    2.38    2.32
  12  -8   1    3.03    2.23
 -13   8  -1   18.20    3.77
  13  -8   1   22.03    3.18
   9   7  -1    9.51    2.56
   9   7  -1   13.43    2.66
  -9  -7   1   14.30    1.71
  -9  -7   1   13.77    2.97
   8   7  -1    4.84    2.07
   8   7  -1    1.26    1.74
  -8  -7   1    0.65    2.04
  -8  -7   1    1.97    1.18
   7   7  -1   39.68    3.24
   7   7  -1   43.92    3.56
  -7  -7   1   42.13    3.75
   6   7  -1    1.08    1.28
   6   7  -1    0.46    1.42
  -6  -7   1   -0.04    0.86
  -6  -7   1    0.30    1.45
   5   7  -1   56.45    3.41
   5   7  -1   55.90    3.07
  -5  -7   1   59.68    3.68
  -5  -7   1   58.17    3.34
   4   7  -1    6.52    1.25
   4   7  -1    5.53    1.37
  -4  -7   1    4.66    1.46
  -4  -7   1    5.55    1.46
   3   7  -1   96.46    4.08
  -3  -7   1   96.98    4.13
  -3  -7   1   93.40    4.26
   2   7  -1   11.43    1.52
  -2  -7   1   11.09    1.54
  -2  -7   1    9.36    1.52
  -2  -7   1    9.98    0.88
   1   7  -1  159.73    5.43
  -1  -7   1  155.22    5.66
  -1  -7   1  151.57    4.61
  -1  -7   1  152.56    5.48
   0   7  -1   12.70    1.41
   0  -7   1   14.11    1.57
   0  -7   1   14.25    1.22
   0  -7   1   14.23    1.57
   0  -7   1   13.18    0.96
  -1   7  -1   84.54    3.34
  -1   7  -1   82.29    3.62
   1  -7   1   81.09    2.80
   1  -7   1   78.43    3.06
   1  -7   1   77.08    3.35
  -2   7  -1   16.49    1.52
  -2   7  -1   15.81    1.72
   2  -7   1   16.95    1.23
   2  -7   1   15.17    1.53
   2  -7   1   18.52    1.63
  -3   7  -1   82.35    3.87
  -3   7  -1   84.56    3.51
   3  -7   1   82.62    3.47
   3  -7   1   91.91    3.20
   3  -7   1   85.70    3.47
  -4   7  -1  125.95    5.41
  -4   7  -1  127.56    4.98
   4  -7   1  123.76    4.38
   4  -7   1  126.33    4.54
   4  -7   1  124.80    4.65
  -5   7  -1   40.01    3.33
  -5   7  -1   34.81    2.79
   5  -7   1   43.16    2.25
   5  -7   1   37.57    2.43
   5  -7   1   34.47    2.21
  -6   7  -1   26.62    2.95
  -6   7  -1   28.00    2.52
   6  -7   1   25.25    2.22
   6  -7   1   27.21    1.87
   6  -7   1   23.46    2.01
  -7   7  -1   36.42    3.23
  -7   7  -1   38.46    2.76
   7  -7   1   33.59    2.09
   7  -7   1   33.85    2.62
   7  -7   1   35.64    2.43
  -8   7  -1   27.50    3.22
  -8   7  -1   23.57    2.47
   8  -7   1   28.65    2.65
  -9   7  -1    8.32    1.74
  -9   7  -1    9.13    2.25
   9  -7   1   11.72    2.02
 -10   7  -1   32.17    3.66
 -10   7  -1   34.14    3.02
  10  -7   1   38.01    3.36
 -11   7  -1    3.54    1.69
 -11   7  -1    2.24    2.18
  11  -7   1   -0.49    1.78
 -12   7  -1   30.16    4.20
 -12   7  -1   42.43    3.75
  12  -7   1   32.31    3.46
 -13   7  -1    0.81    1.97
 -13   7  -1    3.49    2.87
  13  -7   1    2.36    2.28
  10   6  -1   11.64    2.71
  10   6  -1   10.04    2.72
 -10  -6   1   12.64    1.79
 -10  -6   1    7.28    2.74
   9   6  -1   19.53    2.91
   9   6  -1   24.04    3.02
  -9  -6   1   21.78    1.94
  -9  -6   1   21.02    3.17
   8   6  -1   42.63    3.60
   8   6  -1   35.69    3.28
  -8  -6   1   38.60    3.74
   7   6  -1    2.63    1.56
   7   6  -1    2.09    1.51
  -7  -6   1    3.39    1.00
  -7  -6   1    1.98    1.66
   6   6  -1   58.66    3.44
   6   6  -1   53.94    3.20
  -6  -6   1   54.74    2.32
  -6  -6   1   58.59    3.70
   5   6  -1   14.64    1.85
   5   6  -1    9.85    1.52
  -5  -6   1   12.64    1.62
  -5  -6   1   12.77    1.09
  -5  -6   1   15.74    2.03
   4   6  -1   89.04    3.59
   4   6  -1   87.27    3.83
  -4  -6   1   89.58    4.05
  -4  -6   1   86.55    2.88
  -4  -6   1   86.34    3.72
   3   6  -1    4.32    1.00
   3   6  -1    5.61    1.05
  -3  -6   1    7.30    1.23
  -3  -6   1    5.87    1.20
  -3  -6   1    4.03    0.58
   2   6  -1  111.28    4.09
   2   6  -1  111.26    3.65
  -2  -6   1  104.60    3.27
  -2  -6   1  108.75    4.24
  -2  -6   1   99.43    3.38
  -2  -6   1  112.89    4.11
   1   6  -1   -0.20    0.58
  -1  -6   1    0.69    0.69
  -1  -6   1    0.80    0.38
  -1  -6   1    0.23    0.39
  -1  -6   1   -0.45    0.60
   0   6  -1  134.18    4.49
   0  -6   1  120.94    4.02
   0  -6   1  137.37    4.74
   0  -6   1  127.28    3.91
   0  -6   1  132.01    4.13
   0  -6   1  128.73    4.54
  -1   6  -1    2.56    0.84
  -1   6  -1    1.94    0.69
   1  -6   1    2.14    0.52
   1  -6   1    1.07    0.58
   1  -6   1    1.54    0.72
   1  -6   1    2.21    0.55
  -2   6  -1  235.87    7.19
  -2   6  -1  234.83    7.51
   2  -6   1  226.53    7.16
   2  -6   1  223.29    7.12
   2  -6   1  237.26    6.79
  -3   6  -1   62.65    2.70
  -3   6  -1   55.55    2.90
  -3   6  -1   55.75    2.51
   3  -6   1   54.08    2.52
   3  -6   1   55.92    2.49
   3  -6   1   55.98    2.28
  -4   6  -1  188.15    7.06
  -4   6  -1  180.04    6.62
  -4   6  -1  198.72    5.92
   4  -6   1  189.53    5.98
   4  -6   1  190.22    6.03
   4  -6   1  185.57    6.22
  -5   6  -1    3.71    1.21
  -5   6  -1    3.24    1.45
  -5   6  -1    4.52    0.91
   5  -6   1    4.56    0.97
   5  -6   1    3.77    0.96
   5  -6   1    3.64    0.86
  -6   6  -1  190.12    6.60
  -6   6  -1  202.18    7.31
  -6   6  -1  172.32    5.84
   6  -6   1  172.60    5.68
   6  -6   1  174.93    5.99
   6  -6   1  169.47    6.16
  -7   6  -1   29.73    2.38
  -7   6  -1   30.38    2.95
  -7   6  -1   21.45    1.73
   7  -6   1   21.75    1.60
   7  -6   1   24.64    2.23
   7  -6   1   24.70    1.58
   7  -6   1   20.83    1.91
  -8   6  -1   42.12    2.85
  -8   6  -1   39.78    3.44
  -8   6  -1   47.79    3.03
   8  -6   1   45.69    2.93
   8  -6   1   38.11    2.21
  -9   6  -1   21.31    3.05
  -9   6  -1   24.07    2.57
   9  -6   1   24.11    2.52
   9  -6   1   21.96    2.02
 -10   6  -1   32.70    2.99
 -10   6  -1   24.96    3.52
  10  -6   1   27.26    2.82
  10  -6   1   28.14    2.39
 -11   6  -1   34.07    3.29
 -11   6  -1   25.13    3.83
  11  -6   1   29.68    3.06
  11  -6   1   28.05    2.57
 -12   6  -1   12.12    3.30
 -12   6  -1   13.77    2.53
  12  -6   1   16.10    2.33
  12  -6   1   18.52    2.85
 -13   6  -1   13.47    3.62
 -13   6  -1   11.82    2.68
  13  -6   1   16.21    3.64
  13  -6   1   11.77    2.62
 -14   6  -1    7.96    2.69
  14  -6   1    7.42    2.72
  11   5  -1   -0.11    2.39
 -11  -5   1    1.89    2.58
  10   5  -1   22.91    3.13
 -10  -5   1   21.89    2.11
 -10  -5   1   24.68    3.28
 -10  -5   1   28.89    3.47
   9   5  -1    1.50    1.87
  -9  -5   1    0.86    1.90
  -9  -5   1    3.08    1.97
  -9  -5   1   -0.18    1.10
   8   5  -1   14.66    2.29
  -8  -5   1   19.79    2.64
  -8  -5   1   19.75    2.62
  -8  -5   1   16.94    1.60
   7   5  -1   44.52    3.05
  -7  -5   1   39.01    3.23
  -7  -5   1   39.16    2.07
  -7  -5   1   39.48    3.05
   6   5  -1   68.55    3.46
  -6  -5   1   66.64    2.61
  -6  -5   1   71.68    3.85
  -6  -5   1   76.47    3.68
   5   5  -1   76.40    3.42
  -5  -5   1   79.20    3.33
  -5  -5   1   81.61    3.80
  -5  -5   1   75.58    2.69
   4   5  -1   88.81    3.67
   4   5  -1   90.29    3.48
  -4  -5   1   87.10    3.48
  -4  -5   1   89.53    3.85
  -4  -5   1   84.42    2.82
   3   5  -1   59.71    2.50
   3   5  -1   58.54    2.70
  -3  -5   1   56.49    2.09
  -3  -5   1   64.47    2.68
  -3  -5   1   58.93    2.00
  -3  -5   1   60.80    2.87
   2   5  -1   55.85    2.15
   2   5  -1   53.96    2.42
  -2  -5   1   52.54    2.50
  -2  -5   1   53.00    2.38
  -2  -5   1   54.10    1.81
   1   5  -1  133.89    4.41
  -1  -5   1  134.60    4.58
  -1  -5   1  126.03    3.92
  -1  -5   1  130.05    3.82
  -1  -5   1  130.89    4.41
   0   5  -1    4.18    0.76
   0  -5   1    4.35    0.81
   0  -5   1    3.74    0.47
   0  -5   1    3.78    0.74
   0  -5   1    3.40    0.54
   0  -5   1    4.10    0.59
  -1   5  -1   91.02    3.34
  -1   5  -1   85.97    3.10
   1  -5   1   87.38    3.02
   1  -5   1   88.67    2.75
   1  -5   1   78.41    2.81
   1  -5   1   85.92    3.13
  -2   5  -1   19.08    1.30
  -2   5  -1   19.01    1.46
   2  -5   1   17.36    1.28
   2  -5   1   17.92    1.26
   2  -5   1   17.95    1.04
  -3   5  -1  234.84    7.59
  -3   5  -1  238.50    7.36
  -3   5  -1  232.82    6.84
   3  -5   1  225.50    6.82
   3  -5   1  233.21    7.12
   3  -5   1  223.45    6.93
  -4   5  -1    1.29    0.92
  -4   5  -1    1.10    0.54
  -4   5  -1    0.92    1.02
   4  -5   1    1.15    0.68
   4  -5   1   -0.08    0.59
   4  -5   1    0.07    0.52
  -5   5  -1  154.23    5.48
  -5   5  -1  153.93    5.95
  -5   5  -1  138.35    4.73
   5  -5   1  138.99    4.59
   5  -5   1  139.01    4.85
   5  -5   1  142.38    5.01
  -6   5  -1    4.62    1.15
  -6   5  -1    5.21    1.01
  -6   5  -1    5.02    1.45
   6  -5   1    4.61    1.05
   6  -5   1    2.63    0.78
   6  -5   1    3.74    0.99
   6  -5   1    3.71    0.72
  -7   5  -1   67.15    2.91
  -7   5  -1   72.22    3.50
  -7   5  -1   53.79    3.66
   7  -5   1   65.80    2.48
   7  -5   1   65.36    3.03
   7  -5   1   68.37    3.24
   7  -5   1   63.25    2.67
  -8   5  -1   -1.75    1.21
  -8   5  -1    0.90    1.14
  -8   5  -1    0.13    0.84
   8  -5   1   -1.03    0.84
   8  -5   1    0.26    1.03
  -9   5  -1   60.65    3.09
  -9   5  -1   46.58    3.77
  -9   5  -1   59.45    3.53
   9  -5   1   54.02    3.25
   9  -5   1   57.87    2.95
 -10   5  -1    2.80    1.23
 -10   5  -1    2.69    1.98
 -10   5  -1    4.31    1.65
  10  -5   1    2.97    1.43
  10  -5   1    4.06    1.59
 -11   5  -1   33.51    3.36
 -11   5  -1   33.45    3.34
 -11   5  -1   34.16    4.10
  11  -5   1   32.20    2.87
  11  -5   1   33.08    3.17
 -12   5  -1   10.24    2.90
 -12   5  -1   12.34    2.53
  12  -5   1   10.72    2.22
  12  -5   1   11.32    2.34
 -13   5  -1   25.74    3.45
 -13   5  -1   19.62    3.87
  13  -5   1   28.81    3.12
  13  -5   1   23.48    3.20
 -14   5  -1    5.19    2.63
  14  -5   1    4.48    2.54
  14  -5   1    9.00    2.59
  11   4  -1   22.14    3.20
 -11  -4   1   21.47    2.37
 -11  -4   1   19.48    3.20
 -11  -4   1   27.42    3.67
  10   4  -1    3.14    2.08
 -10  -4   1    6.92    2.24
 -10  -4   1    4.06    1.46
 -10  -4   1    3.80    2.11
   9   4  -1   36.22    3.23
  -9  -4   1   29.55    3.33
  -9  -4   1   38.69    3.46
  -9  -4   1   30.75    2.34
   8   4  -1    7.06    1.85
  -8  -4   1    6.57    1.17
  -8  -4   1    7.30    1.82
  -8  -4   1    9.72    2.06
   7   4  -1   61.16    3.43
  -7  -4   1   63.54    3.48
  -7  -4   1   63.02    3.68
  -7  -4   1   63.61    2.61
   6   4  -1   31.57    2.30
  -6  -4   1   26.08    2.17
  -6  -4   1   26.66    1.52
  -6  -4   1   29.43    2.42
   5   4  -1  140.10    4.96
  -5  -4   1  143.52    5.29
  -5  -4   1  143.05    4.70
  -5  -4   1  131.24    5.02
  -5  -4   1  137.22    4.27
   4   4  -1   15.42    1.43
  -4  -4   1   13.42    1.44
  -4  -4   1   14.88    1.26
  -4  -4   1   13.54    0.88
  -4  -4   1   11.72    0.88
  -4  -4   1   13.12    1.40
   3   4  -1  142.12    4.58
   3   4  -1  147.80    4.78
  -3  -4   1  138.89    4.57
  -3  -4   1  135.81    4.17
  -3  -4   1  140.93    4.10
  -3  -4   1  136.91    4.85
   2   4  -1   46.31    2.07
   2   4  -1   47.06    1.89
  -2  -4   1   47.07    1.64
  -2  -4   1   47.00    1.56
  -2  -4   1   44.85    2.14
  -2  -4   1   46.40    2.01
   1   4  -1   92.46    3.12
  -1  -4   1   88.94    3.20
  -1  -4   1   85.51    2.70
  -1  -4   1   89.18    3.09
  -1  -4   1   84.61    2.61
   0   4  -1   75.14    2.62
   0  -4   1   70.70    2.32
   0  -4   1   73.26    2.25
   0  -4   1   70.84    2.62
   0  -4   1   74.51    2.74
  -1   4  -1  340.70    9.59
  -1   4  -1  338.47    9.74
   1  -4   1  339.36    9.27
   1  -4   1  323.21    9.48
   1  -4   1  336.88    9.58
  -2   4  -1  288.97    8.63
  -2   4  -1  291.06    8.49
  -2   4  -1  295.68    8.22
   2  -4   1  289.16    8.16
   2  -4   1  287.02    8.43
   2  -4   1  288.96    8.34
  -3   4  -1   60.95    2.95
  -3   4  -1   57.81    2.79
  -3   4  -1   57.44    2.16
   3  -4   1   58.87    2.39
   3  -4   1   56.53    2.19
   3  -4   1   56.36    2.15
  -4   4  -1  268.07    7.95
  -4   4  -1  290.75    8.75
  -4   4  -1  278.68    9.08
   4  -4   1  264.06    8.14
   4  -4   1  264.65    7.79
   4  -4   1  262.25    8.04
  -5   4  -1   55.67    3.23
  -5   4  -1   63.35    2.51
  -5   4  -1   64.68    2.99
   5  -4   1   60.98    2.29
   5  -4   1   63.14    2.62
   5  -4   1   63.32    2.70
   5  -4   1   62.12    2.25
  -6   4  -1   97.41    3.50
  -6   4  -1   96.11    3.99
  -6   4  -1   79.38    4.11
   6  -4   1   90.46    3.49
   6  -4   1   95.34    3.03
   6  -4   1   90.44    3.27
   6  -4   1   97.49    3.70
  -7   4  -1   11.99    1.95
  -7   4  -1   12.68    1.71
  -7   4  -1   10.67    1.32
   7  -4   1   10.14    1.38
   7  -4   1   12.60    1.38
  -8   4  -1  106.04    4.09
  -8   4  -1   99.09    4.53
  -8   4  -1  104.92    4.91
   8  -4   1  102.11    3.98
   8  -4   1  102.38    4.26
  -9   4  -1    3.26    1.56
  -9   4  -1    3.90    1.21
  -9   4  -1    5.09    1.81
   9  -4   1    7.87    1.45
   9  -4   1    4.32    1.35
 -10   4  -1   45.15    3.73
 -10   4  -1   52.56    3.01
 -10   4  -1   48.84    3.56
  10  -4   1   45.77    3.20
  10  -4   1   48.71    3.03
 -11   4  -1   -0.44    1.18
 -11   4  -1   -0.06    1.59
 -11   4  -1   -0.39    1.88
  11  -4   1    0.61    1.49
  11  -4   1   -0.21    1.58
 -12   4  -1   35.97    4.16
 -12   4  -1   25.87    3.38
 -12   4  -1   34.15    3.05
  12  -4   1   28.52    3.01
  12  -4   1   36.22    3.22
 -13   4  -1    3.25    2.22
 -13   4  -1    0.92    2.56
 -13   4  -1    3.07    2.32
  13  -4   1    0.68    1.94
  13  -4   1   -0.15    2.07
 -14   4  -1   11.67    2.93
  14  -4   1   10.95    2.79
  12   3  -1   12.18    2.91
 -12  -3   1   14.48    3.23
 -12  -3   1   17.46    2.42
 -12  -3   1   17.89    3.29
  11   3  -1   19.03    2.95
 -11  -3   1   14.71    2.93
 -11  -3   1   10.76    2.64
 -11  -3   1   12.07    2.03
  10   3  -1   30.22    3.09
 -10  -3   1   28.41    2.52
 -10  -3   1   25.82    3.12
 -10  -3   1   29.54    3.22
   9   3  -1   13.08    2.26
  -9  -3   1   17.63    2.39
  -9  -3   1   13.88    2.28
  -9  -3   1   13.47    1.61
   8   3  -1   54.13    3.33
  -8  -3   1   53.46    3.50
  -8  -3   1   58.00    2.65
  -8  -3   1   57.78    3.44
   7   3  -1    2.72    1.27
  -7  -3   1    1.28    1.07
  -7  -3   1    1.86    0.73
  -7  -3   1    1.22    1.17
   6   3  -1  169.95    5.87
  -6  -3   1  177.81    5.61
  -6  -3   1  161.07    5.90
  -6  -3   1  165.79    5.23
  -6  -3   1  170.98    6.13
   5   3  -1    1.55    0.87
  -5  -3   1    2.08    0.62
  -5  -3   1    3.36    0.90
  -5  -3   1    1.13    0.80
  -5  -3   1    2.49    0.56
   4   3  -1  219.04    6.80
  -4  -3   1  215.16    6.30
  -4  -3   1  213.66    6.51
  -4  -3   1  215.95    6.89
  -4  -3   1  227.43    7.06
  -4  -3   1  224.98    6.28
   3   3  -1    1.82    0.62
  -3  -3   1    1.52    0.58
  -3  -3   1    1.57    0.64
  -3  -3   1    1.28    0.37
  -3  -3   1    1.21    0.50
  -3  -3   1    1.81    0.39
   2   3  -1  137.09    4.33
   2   3  -1  134.65    4.17
  -2  -3   1  138.62    4.44
  -2  -3   1  131.30    3.92
  -2  -3   1  134.19    4.19
  -2  -3   1  139.25    3.88
   1   3  -1   13.52    0.76
   1   3  -1   13.67    0.92
  -1  -3   1   13.04    0.88
  -1  -3   1   13.91    0.97
  -1  -3   1   12.85    0.67
  -1  -3   1   13.44    0.61
   0   3  -1  167.39    4.82
   0  -3   1  163.79    4.52
   0  -3   1  165.94    4.90
   0  -3   1  155.42    4.77
   0  -3   1  152.92    4.57
  -1   3  -1   39.78    1.39
  -1   3  -1   39.00    1.59
  -1   3  -1   39.68    1.56
   1  -3   1   36.56    1.52
   1  -3   1   36.51    1.49
   1  -3   1   38.51    1.33
  -2   3  -1  182.32    5.63
  -2   3  -1  179.14    5.22
  -2   3  -1  184.01    5.64
   2  -3   1  176.88    5.37
   2  -3   1  176.69    5.22
   2  -3   1  179.54    5.19
  -3   3  -1   83.10    3.42
  -3   3  -1   80.27    3.56
  -3   3  -1   84.39    2.77
   3  -3   1   83.50    2.86
   3  -3   1   82.21    2.53
   3  -3   1   80.91    2.63
   3  -3   1   83.29    2.89
  -4   3  -1  183.34    6.12
  -4   3  -1  183.45    5.61
   4  -3   1  189.36    5.76
   4  -3   1  185.11    5.71
   4  -3   1  186.26    5.36
   4  -3   1  185.44    5.43
  -5   3  -1    2.20    0.84
  -5   3  -1    1.21    0.89
  -5   3  -1    1.16    0.54
   5  -3   1    1.32    0.68
   5  -3   1    1.83    0.69
   5  -3   1    2.08    0.64
  -6   3  -1   78.87    2.99
  -6   3  -1   71.05    3.32
  -6   3  -1   81.75    3.55
   6  -3   1   77.53    3.09
   6  -3   1   74.91    2.89
   6  -3   1   69.10    2.89
  -7   3  -1   86.18    3.37
  -7   3  -1   80.83    3.78
  -7   3  -1   88.11    3.92
   7  -3   1   84.10    3.47
   7  -3   1   82.66    3.33
  -8   3  -1   22.00    2.46
  -8   3  -1   21.97    2.28
  -8   3  -1   19.73    1.76
   8  -3   1   21.69    1.92
   8  -3   1   22.03    1.99
  -9   3  -1   75.96    3.49
  -9   3  -1   73.22    4.04
  -9   3  -1   77.82    4.09
   9  -3   1   75.14    3.53
   9  -3   1   69.29    3.53
 -10   3  -1   27.59    3.05
 -10   3  -1   30.97    3.09
 -10   3  -1   32.37    2.47
  10  -3   1   29.60    2.72
  10  -3   1   31.06    2.61
 -11   3  -1   56.68    4.14
 -11   3  -1   47.74    3.92
 -11   3  -1   49.57    3.27
  11  -3   1   51.21    3.44
  11  -3   1   48.05    3.39
 -12   3  -1   12.83    2.94
 -12   3  -1   12.79    2.80
 -12   3  -1    9.18    1.97
  12  -3   1   12.17    2.36
  12  -3   1   10.04    2.12
 -13   3  -1   15.52    2.54
 -13   3  -1   12.44    2.92
 -13   3  -1   14.02    3.22
  13  -3   1   14.59    2.71
  12   2  -1   11.97    2.81
 -12  -2   1   12.83    2.93
 -12  -2   1   13.82    2.32
 -12  -2   1   17.17    3.21
  11   2  -1   10.71    2.44
 -11  -2   1   10.37    1.91
 -11  -2   1   18.22    2.82
 -11  -2   1   14.15    2.66
  10   2  -1   31.63    3.05
 -10  -2   1   29.59    3.20
 -10  -2   1   31.51    2.54
 -10  -2   1   29.84    3.13
   9   2  -1   11.42    2.02
  -9  -2   1   10.78    1.51
  -9  -2   1   12.18    2.01
  -9  -2   1   10.24    1.92
   8   2  -1   10.57    1.78
  -8  -2   1    8.15    1.54
  -8  -2   1    9.74    1.72
  -8  -2   1    9.72    1.30
   7   2  -1   85.14    3.81
  -7  -2   1   85.85    3.87
  -7  -2   1   92.15    3.32
  -7  -2   1   87.28    4.00
   6   2  -1   34.40    2.19
  -6  -2   1   34.25    2.27
  -6  -2   1   38.38    1.77
  -6  -2   1   36.18    2.18
   5   2  -1  190.91    6.12
  -5  -2   1  190.57    6.17
  -5  -2   1  180.58    5.56
  -5  -2   1  190.12    5.65
  -5  -2   1  194.16    6.31
  -5  -2   1  190.85    5.61
   4   2  -1   81.61    3.06
  -4  -2   1   84.66    3.22
  -4  -2   1   82.75    2.68
  -4  -2   1   80.42    2.70
  -4  -2   1   79.85    2.66
  -4  -2   1   86.00    3.13
   3   2  -1  151.69    4.67
  -3  -2   1  141.85    4.31
  -3  -2   1  143.94    4.40
  -3  -2   1  152.90    4.33
  -3  -2   1  151.61    4.73
  -3  -2   1  153.77    4.82
   2   2  -1   30.05    1.31
  -2  -2   1   32.10    1.41
  -2  -2   1   32.43    1.09
  -2  -2   1   29.26    1.41
  -2  -2   1   29.18    1.10
  -2  -2   1   31.18    1.24
   1   2  -1  254.54    7.21
   1   2  -1  265.58    7.11
  -1  -2   1  251.55    7.13
  -1  -2   1  249.76    6.99
  -1  -2   1  254.80    6.94
  -1  -2   1  255.99    7.28
   0   2  -1   38.20    1.41
   0  -2   1   37.38    1.37
   0  -2   1   39.11    1.43
   0  -2   1   37.63    1.21
  -1   2  -1  613.42   16.77
  -1   2  -1  606.77   16.63
  -1   2  -1  639.01   16.85
   1  -2   1  612.22   16.70
   1  -2   1  623.37   16.67
   1  -2   1  613.39   16.59
  -2   2  -1    3.99    0.49
  -2   2  -1    3.79    0.39
  -2   2  -1    2.84    0.80
  -2   2  -1    3.47    0.87
   2  -2   1    4.04    0.54
   2  -2   1    4.71    0.58
   2  -2   1    2.69    0.37
  -3   2  -1  757.75   20.09
  -3   2  -1  639.13   19.97
  -3   2  -1  735.05   19.62
   3  -2   1  733.90   19.69
   3  -2   1  733.59   19.50
   3  -2   1  737.63   19.72
   3  -2   1  716.35   19.37
  -4   2  -1    1.51    0.68
  -4   2  -1    1.77    0.49
  -4   2  -1    1.70    0.64
   4  -2   1    1.51    0.52
   4  -2   1    0.95    0.47
   4  -2   1    1.67    0.53
  -5   2  -1  139.04    4.51
  -5   2  -1  147.67    4.84
  -5   2  -1  141.77    4.89
   5  -2   1  132.97    4.43
   5  -2   1  145.25    4.59
   5  -2   1  137.28    4.49
  -6   2  -1    1.02    0.82
  -6   2  -1    0.57    0.74
  -6   2  -1    0.43    0.56
   6  -2   1    0.38    0.63
   6  -2   1    0.35    0.66
   6  -2   1   -0.01    0.61
  -7   2  -1   31.44    2.15
  -7   2  -1   31.19    2.30
  -7   2  -1   32.49    1.91
   7  -2   1   31.41    2.00
   7  -2   1   33.06    2.01
  -8   2  -1   35.43    2.17
  -8   2  -1   36.90    2.70
  -8   2  -1   33.67    2.51
   8  -2   1   36.46    2.32
   8  -2   1   32.87    2.19
  -9   2  -1   52.58    2.85
  -9   2  -1   54.55    3.33
  -9   2  -1   49.05    3.37
   9  -2   1   51.55    2.98
   9  -2   1   50.36    2.86
 -10   2  -1   29.28    3.20
 -10   2  -1   29.55    2.97
 -10   2  -1   29.82    2.39
  10  -2   1   24.29    2.35
  10  -2   1   29.78    2.72
 -11   2  -1   46.56    4.02
 -11   2  -1   53.04    3.33
 -11   2  -1   47.42    3.89
  11  -2   1   43.81    3.21
  11  -2   1   52.36    3.47
 -12   2  -1    6.80    2.33
 -12   2  -1    9.65    2.61
 -12   2  -1   11.80    2.16
  12  -2   1    7.33    2.27
 -13   2  -1   16.73    3.54
 -13   2  -1   13.75    2.42
 -13   2  -1   16.58    3.69
  13  -2   1   15.73    2.88
 -13  -1   1   22.07    2.85
 -13  -1   1   32.36    4.06
 -13  -1   1   25.47    4.50
  12   1  -1    0.52    2.05
 -12  -1   1   -0.37    1.62
 -12  -1   1    1.12    2.22
 -12  -1   1   -0.11    2.23
  11   1  -1   40.31    3.51
 -11  -1   1   33.02    2.86
 -11  -1   1   32.97    3.67
 -11  -1   1   32.45    3.61
  10   1  -1    1.79    1.61
 -10  -1   1    0.50    1.54
 -10  -1   1   -1.66    1.06
 -10  -1   1   -0.09    1.52
   9   1  -1   71.61    3.79
  -9  -1   1   75.06    3.99
  -9  -1   1   66.27    3.89
  -9  -1   1   70.90    3.27
   8   1  -1   43.46    2.75
  -8  -1   1   40.90    2.29
  -8  -1   1   38.37    2.72
  -8  -1   1   39.32    2.78
   7   1  -1   81.65    3.53
  -7  -1   1   79.28    3.12
  -7  -1   1   81.62    3.70
  -7  -1   1   79.88    3.60
   6   1  -1   87.35    3.44
  -6  -1   1   82.49    3.44
  -6  -1   1   83.30    3.53
  -6  -1   1   83.59    3.03
   5   1  -1  180.97    5.70
  -5  -1   1  178.06    5.72
  -5  -1   1  170.15    5.69
  -5  -1   1  176.84    5.82
  -5  -1   1  177.20    5.35
   4   1  -1   53.85    2.23
  -4  -1   1   55.17    2.33
  -4  -1   1   54.53    1.94
  -4  -1   1   54.64    2.24
  -4  -1   1   51.06    1.77
  -4  -1   1   55.02    1.96
   3   1  -1  100.33    3.28
  -3  -1   1  106.18    3.07
  -3  -1   1   99.72    3.03
  -3  -1   1   98.26    3.28
  -3  -1   1  100.85    3.39
  -3  -1   1   96.87    2.96
   2   1  -1   26.56    1.19
  -2  -1   1   26.77    1.17
  -2  -1   1   28.06    1.01
  -2  -1   1   27.82    1.25
  -2  -1   1   27.27    1.00
  -2  -1   1   26.65    1.02
   1   1  -1   30.36    1.11
   1   1  -1   31.24    1.13
  -1  -1   1   29.65    1.04
  -1  -1   1   31.29    1.17
  -1  -1   1   31.63    0.99
   0   1  -1  125.81    3.49
   0   1  -1  130.67    3.55
   0   1  -1  126.92    3.61
   0  -1   1  127.05    3.50
   0  -1   1  123.04    3.56
   0  -1   1  131.89    3.59
  -1   1  -1  212.63    5.94
  -1   1  -1  212.90    5.88
   1  -1   1  215.94    5.95
   1  -1   1  219.66    5.93
   1  -1   1  221.75    5.89
  -2   1  -1  541.60   14.62
  -2   1  -1  590.67   14.76
  -2   1  -1  528.32   14.63
  -2   1  -1  540.24   14.93
   2  -1   1  506.00   14.67
   2  -1   1  525.70   14.44
   2  -1   1  553.56   14.67
  -3   1  -1    1.52    0.52
  -3   1  -1    1.52    0.38
  -3   1  -1    1.92    0.43
   3  -1   1    2.26    0.46
   3  -1   1    1.30    0.39
  -4   1  -1  294.96    8.56
  -4   1  -1  283.71    8.36
  -4   1  -1  291.14    8.24
   4  -1   1  288.02    8.27
   4  -1   1  286.87    8.27
  -5   1  -1  146.08    4.64
  -5   1  -1  147.68    4.83
  -5   1  -1  149.59    5.00
   5  -1   1  148.65    4.67
   5  -1   1  144.68    4.73
  -6   1  -1  121.72    4.42
  -6   1  -1  123.42    4.60
  -6   1  -1  127.97    4.23
   6  -1   1  127.82    4.25
   6  -1   1  123.97    4.33
  -7   1  -1    0.20    0.79
  -7   1  -1    0.67    0.68
  -7   1  -1   -0.20    0.78
   7  -1   1    0.15    0.89
   7  -1   1    0.44    0.73
  -8   1  -1   73.29    3.19
  -8   1  -1   74.37    3.57
  -8   1  -1   71.66    3.69
   8  -1   1   72.45    3.39
   8  -1   1   71.34    3.16
  -9   1  -1    1.93    1.39
  -9   1  -1    2.63    1.40
  -9   1  -1    2.25    1.05
   9  -1   1    1.02    1.26
   9  -1   1    0.62    1.06
 -10   1  -1   66.91    4.00
 -10   1  -1   68.14    4.34
 -10   1  -1   72.88    3.62
  10  -1   1   77.06    3.95
  10  -1   1   70.28    3.54
 -11   1  -1    1.69    1.43
 -11   1  -1    3.71    1.94
 -11   1  -1    2.94    1.89
  11  -1   1    3.12    1.77
 -12   1  -1   34.85    3.21
 -12   1  -1   31.11    3.58
 -12   1  -1   31.45    3.93
  12  -1   1   28.65    3.19
 -13   1  -1    3.73    2.78
 -13   1  -1    2.50    1.92
  13  -1   1   -0.59    2.30
  13   0  -1    2.65    2.37
 -13   0   1    0.62    2.39
 -13   0   1    0.17    2.53
 -13   0   1   -0.81    1.70
  12   0  -1   15.10    2.67
 -12   0   1   17.07    2.98
 -12   0   1   10.53    2.05
 -12   0   1   12.53    2.85
  11   0  -1    2.79    1.93
 -11   0   1    0.60    1.73
 -11   0   1   -1.14    1.74
 -11   0   1   -0.82    1.20
  10   0  -1   49.47    3.34
 -10   0   1   48.57    2.97
 -10   0   1   49.32    3.58
 -10   0   1   47.83    3.56
   9   0  -1   -0.91    1.20
   9   0  -1    0.17    0.98
  -9   0   1   -0.13    1.16
  -9   0   1   -0.18    0.93
  -9   0   1    0.53    1.23
   8   0  -1   77.71    3.18
   8   0  -1   77.67    3.57
  -8   0   1   72.54    3.63
  -8   0   1   76.01    3.76
  -8   0   1   75.31    3.21
   7   0  -1    8.53    1.38
   7   0  -1    8.67    1.15
  -7   0   1    8.59    1.41
  -7   0   1    6.56    1.01
  -7   0   1    7.80    1.34
   6   0  -1  250.81    7.42
   6   0  -1  250.10    7.71
  -6   0   1  248.34    7.77
  -6   0   1  243.41    7.88
  -6   0   1  251.42    7.46
   5   0  -1   12.19    1.03
   5   0  -1   11.76    1.20
  -5   0   1   11.22    0.99
  -5   0   1   11.54    1.08
  -5   0   1   10.47    1.19
   4   0  -1  194.79    5.95
   4   0  -1  198.66    5.78
   4   0  -1  193.85    5.99
  -4   0   1  199.59    5.80
  -4   0   1  196.47    6.08
  -4   0   1  200.70    5.97
   3   0  -1   20.99    0.92
   3   0  -1   19.52    1.08
   3   0  -1   20.32    0.97
  -3   0   1   20.35    1.02
  -3   0   1   20.45    1.12
  -3   0   1   20.20    0.95
  -3   0   1   18.69    0.74
   2   0  -1  448.69   12.33
   2   0  -1  452.53   12.20
  -2   0   1  473.11   12.23
  -2   0   1  447.39   12.38
  -2   0   1  450.08   12.27
  -2   0   1  434.17   12.08
   1   0  -1  240.64    6.42
   1   0  -1  238.35    6.38
   1   0  -1  232.03    6.46
  -1   0   1  239.84    6.40
  -1   0   1  240.25    6.40
  -1   0   1  232.40    6.49
  -1   0   1  226.62    6.37
   0   0  -1  177.13    4.92
  -1   0  -1   89.33    2.54
  -1   0  -1   85.34    2.46
  -1   0  -1   80.20    2.35
  -1   0  -1   84.16    2.39
   1   0   1   83.57    2.44
   1   0   1   84.51    2.34
  -2   0  -1   17.63    0.75
  -2   0  -1   19.68    0.93
  -2   0  -1   19.94    0.97
  -2   0  -1   20.08    0.77
  -2   0  -1   19.64    0.88
   2   0   1   18.99    0.84
  -3   0  -1  268.49    7.71
  -3   0  -1  275.00    7.69
  -3   0  -1  267.59    7.78
  -3   0  -1  274.92    7.46
  -3   0  -1  263.05    7.48
   3   0   1  265.89    7.55
  -4   0  -1  126.96    4.17
  -4   0  -1  126.00    3.84
  -4   0  -1  124.78    4.05
  -4   0  -1  124.00    3.75
   4   0   1  123.32    3.86
   4   0   1  122.37    4.00
  -5   0  -1   72.82    2.90
  -5   0  -1   72.65    2.65
  -5   0  -1   72.16    2.55
  -5   0  -1   76.33    3.03
   5   0   1   77.47    2.89
   5   0   1   74.23    2.67
  -6   0  -1   29.85    1.87
  -6   0  -1   28.15    1.92
  -6   0  -1   28.10    1.60
   6   0   1   29.62    1.64
   6   0   1   28.19    1.82
  -7   0  -1   81.19    3.21
  -7   0  -1   83.45    3.74
  -7   0  -1   77.75    3.52
   7   0   1   83.86    3.50
   7   0   1   88.59    3.25
  -8   0  -1   10.19    1.35
  -8   0  -1    9.07    1.69
  -8   0  -1   12.84    1.77
   8   0   1   14.15    1.48
   8   0   1    9.58    1.59
  -9   0  -1   97.73    4.65
  -9   0  -1   87.23    4.29
  -9   0  -1   91.12    3.84
   9   0   1   85.17    4.13
   9   0   1   88.66    3.78
 -10   0  -1    2.78    1.73
 -10   0  -1    4.24    1.40
 -10   0  -1    2.66    1.63
  10   0   1    2.92    1.65
  10   0   1    4.34    1.64
 -11   0  -1   50.56    4.37
 -11   0  -1   49.10    3.39
 -11   0  -1   54.35    4.02
  11   0   1   49.09    3.73
 -12   0  -1    4.96    2.28
 -12   0  -1    2.75    1.84
 -12   0  -1    9.09    2.94
  12   0   1    9.37    2.53
 -13   0  -1   14.29    2.63
 -13   0  -1   21.55    3.84
  13   0   1   21.95    3.70
  13  -1  -1   18.90    2.94
 -13   1   1   17.63    3.45
 -13   1   1   13.36    2.95
 -13   1   1   14.73    2.49
  12  -1  -1   12.28    2.54
 -12   1   1    9.71    2.50
 -12   1   1   10.71    2.02
 -12   1   1   10.03    2.78
  11  -1  -1   23.17    2.69
 -11   1   1   27.14    3.29
 -11   1   1   24.47    2.96
 -11   1   1   20.04    2.26
  10  -1  -1   26.38    2.61
  10  -1  -1   21.54    2.19
 -10   1   1   24.12    2.27
 -10   1   1   25.77    2.85
 -10   1   1   23.90    2.86
   9  -1  -1   59.67    2.95
   9  -1  -1   57.15    3.21
  -9   1   1   56.63    2.93
  -9   1   1   55.77    3.36
  -9   1   1   54.75    3.48
   8  -1  -1    4.69    1.31
   8  -1  -1    3.23    1.13
  -8   1   1    4.81    1.35
  -8   1   1    5.83    1.44
  -8   1   1    4.61    1.03
   7  -1  -1  161.80    5.43
   7  -1  -1  164.27    5.58
  -7   1   1  162.29    5.88
  -7   1   1  165.31    5.40
  -7   1   1  164.39    5.72
   6  -1  -1   19.85    1.33
   6  -1  -1   24.06    1.55
   6  -1  -1   20.03    1.61
  -6   1   1   24.87    1.61
  -6   1   1   21.89    1.74
  -6   1   1   21.94    1.44
   5  -1  -1  156.76    4.88
   5  -1  -1  149.80    4.91
   5  -1  -1  147.39    4.66
  -5   1   1  154.54    4.94
  -5   1   1  155.20    4.80
  -5   1   1  154.33    5.15
   4  -1  -1   14.18    1.04
   4  -1  -1   13.48    0.91
   4  -1  -1   12.11    1.03
  -4   1   1   13.69    0.94
  -4   1   1   14.90    0.97
  -4   1   1   14.93    1.16
   3  -1  -1  211.37    6.15
   3  -1  -1  199.42    6.10
   3  -1  -1  215.11    6.03
  -3   1   1  211.70    6.07
  -3   1   1  216.89    6.36
  -3   1   1  212.53    5.82
  -3   1   1  217.15    6.08
   2  -1  -1   14.97    0.85
   2  -1  -1   16.40    0.81
   2  -1  -1   17.39    0.90
  -2   1   1   17.19    1.07
  -2   1   1   16.15    0.67
  -2   1   1   15.82    0.71
  -2   1   1   17.14    0.79
   1  -1  -1  256.36    6.93
   1  -1  -1  250.55    6.94
   1  -1  -1  258.39    6.99
   1  -1  -1  253.18    6.91
  -1   1   1  252.12    6.89
   0  -1  -1    6.79    0.37
   0  -1  -1    6.45    0.42
   0  -1  -1    6.87    0.34
   0  -1  -1    7.66    0.43
   0   1   1    6.64    0.43
  -1  -1  -1  872.21   23.61
  -1  -1  -1  895.97   23.63
  -1  -1  -1  890.13   23.57
  -1  -1  -1  881.88   23.57
  -1  -1  -1  866.04   23.63
  -2  -1  -1   23.98    0.93
  -2  -1  -1   25.08    1.12
  -2  -1  -1   25.62    1.15
  -2  -1  -1   26.01    1.14
   2   1   1   23.80    0.97
  -3  -1  -1  213.71    6.46
  -3  -1  -1  222.36    6.42
  -3  -1  -1  219.41    6.02
   3   1   1  214.26    6.17
  -4  -1  -1    7.93    0.63
  -4  -1  -1   10.08    1.08
  -4  -1  -1   10.24    0.78
  -4  -1  -1    8.49    0.97
   4   1   1    9.40    0.81
   4   1   1   11.75    1.04
  -5  -1  -1  114.70    3.80
  -5  -1  -1  120.67    4.29
  -5  -1  -1  116.96    4.18
   5   1   1  123.27    3.85
   5   1   1  122.59    4.18
  -6  -1  -1   36.05    1.78
  -6  -1  -1   38.91    2.17
  -6  -1  -1   36.07    2.19
   6   1   1   36.14    2.13
   6   1   1   35.40    1.79
  -7  -1  -1   40.21    2.48
  -7  -1  -1   38.69    2.06
  -7  -1  -1   35.71    2.48
   7   1   1   42.56    2.09
   7   1   1   40.90    2.44
  -8  -1  -1   44.51    2.91
  -8  -1  -1   46.92    2.45
  -8  -1  -1   45.97    3.09
   8   1   1   50.35    2.94
   8   1   1   45.70    2.40
  -9  -1  -1   22.77    2.12
  -9  -1  -1   23.26    2.49
  -9  -1  -1   30.81    3.11
   9   1   1   23.87    2.47
   9   1   1   25.56    2.05
 -10  -1  -1   30.37    3.09
 -10  -1  -1   29.70    3.19
 -10  -1  -1   28.11    2.55
  10   1   1   30.98    2.95
 -11  -1  -1   27.18    3.07
 -11  -1  -1   25.03    2.67
 -11  -1  -1   22.52    3.42
  11   1   1   22.12    2.88
 -12  -1  -1   17.60    2.97
 -12  -1  -1   13.98    2.37
 -12  -1  -1   18.41    3.47
  12   1   1   10.74    2.74
  13  -2  -1   18.32    2.79
 -13   2   1   14.80    2.46
 -13   2   1   15.37    3.48
 -13   2   1   20.53    3.36
  12  -2  -1    2.46    2.00
 -12   2   1   -0.72    1.38
 -12   2   1    2.25    1.94
 -12   2   1   -0.46    2.15
  11  -2  -1   25.96    2.54
  11  -2  -1   26.75    2.76
 -11   2   1   29.58    3.43
 -11   2   1   26.43    3.01
 -11   2   1   25.01    2.50
  10  -2  -1   19.91    2.29
  10  -2  -1   17.75    2.03
 -10   2   1   19.37    2.37
 -10   2   1   21.45    2.18
 -10   2   1   19.33    2.64
   9  -2  -1   37.58    2.52
   9  -2  -1   36.38    2.40
  -9   2   1   30.64    2.61
  -9   2   1   35.01    2.94
  -9   2   1   30.22    2.24
   8  -2  -1   84.09    3.68
   8  -2  -1   91.14    3.68
  -8   2   1   85.04    3.87
  -8   2   1   89.30    3.57
  -8   2   1   88.08    4.19
   7  -2  -1  102.49    3.97
   7  -2  -1  102.76    3.96
  -7   2   1  109.27    4.15
  -7   2   1  108.08    3.90
  -7   2   1  105.19    4.44
   6  -2  -1  174.94    5.59
   6  -2  -1  170.47    5.52
   6  -2  -1  163.03    5.35
  -6   2   1  173.64    5.62
  -6   2   1  181.40    6.09
  -6   2   1  162.47    5.40
   5  -2  -1  102.54    3.70
   5  -2  -1  105.19    3.55
   5  -2  -1  107.76    3.64
  -5   2   1  105.96    3.58
  -5   2   1  113.05    4.16
  -5   2   1  104.06    3.64
  -5   2   1  104.90    3.14
   4  -2  -1   39.98    1.70
   4  -2  -1   35.65    1.66
   4  -2  -1   39.15    1.81
  -4   2   1   44.18    2.18
  -4   2   1   37.47    1.63
  -4   2   1   40.05    1.41
  -4   2   1   39.05    1.66
   3  -2  -1    5.49    0.53
   3  -2  -1    5.74    0.63
   3  -2  -1    6.17    0.65
   3  -2  -1    4.63    0.67
  -3   2   1    5.23    0.63
  -3   2   1    5.64    0.96
  -3   2   1    5.61    0.60
   2  -2  -1   97.65    3.00
   2  -2  -1  110.38    3.27
   2  -2  -1  105.75    3.12
   2  -2  -1   98.30    3.13
  -2   2   1   92.80    3.83
  -2   2   1  106.29    3.06
   1  -2  -1    7.66    0.52
   1  -2  -1    8.35    0.66
   1  -2  -1    8.61    0.67
   1  -2  -1    8.06    0.63
  -1   2   1    8.84    0.90
   0  -2  -1  892.02   23.74
   0  -2  -1  905.50   23.61
   0  -2  -1  847.73   23.49
   0  -2  -1  873.40   23.71
  -1  -2  -1   39.95    1.44
  -1  -2  -1   42.37    1.60
  -1  -2  -1   41.37    1.54
  -1  -2  -1   41.74    1.55
  -1  -2  -1   39.62    1.47
  -2  -2  -1  208.48    6.13
  -2  -2  -1  205.19    5.89
  -2  -2  -1  207.56    6.12
  -2  -2  -1  207.63    6.07
  -2  -2  -1  208.85    5.97
  -3  -2  -1   -0.50    0.45
  -3  -2  -1    0.05    0.36
  -3  -2  -1    0.61    0.50
   3   2   1    0.46    0.34
   3   2   1    0.50    0.49
  -4  -2  -1  151.58    5.12
  -4  -2  -1  160.34    4.65
  -4  -2  -1  156.68    5.17
   4   2   1  156.36    4.72
   4   2   1  161.97    5.06
  -5  -2  -1    0.19    0.35
  -5  -2  -1    0.05    0.66
  -5  -2  -1    0.15    0.48
  -5  -2  -1    0.42    0.68
  -5  -2  -1    0.51    0.37
   5   2   1    0.33    0.74
   5   2   1    0.07    0.49
  -6  -2  -1   86.96    3.76
  -6  -2  -1   82.92    3.14
  -6  -2  -1   90.34    3.73
   6   2   1   91.37    3.69
   6   2   1   93.21    3.20
  -7  -2  -1   10.47    1.54
  -7  -2  -1    9.18    1.49
  -7  -2  -1    9.72    1.17
   7   2   1   11.58    1.62
   7   2   1    9.25    1.19
  -8  -2  -1   89.94    4.29
  -8  -2  -1   92.17    3.68
  -8  -2  -1   98.51    4.56
   8   2   1   96.30    4.34
   8   2   1   91.68    3.73
  -9  -2  -1    9.96    2.04
  -9  -2  -1   11.43    1.99
  -9  -2  -1    9.42    1.53
   9   2   1   10.70    2.04
 -10  -2  -1   50.70    4.08
 -10  -2  -1   45.75    3.03
 -10  -2  -1   46.10    3.68
  10   2   1   46.93    3.68
 -11  -2  -1    6.59    1.87
 -11  -2  -1    7.69    2.33
 -11  -2  -1    5.27    2.45
  11   2   1    3.38    2.21
 -12  -2  -1   11.87    2.36
 -12  -2  -1   16.07    3.38
 -12  -2  -1   18.18    3.53
  12   2   1   15.33    3.09
  14  -3  -1   27.18    3.68
 -14   3   1   29.41    4.67
 -14   3   1   23.61    3.57
  13  -3  -1    0.75    2.09
 -13   3   1   -2.82    2.61
 -13   3   1    2.89    2.23
 -13   3   1    1.35    2.77
  12  -3  -1   22.31    4.03
  12  -3  -1   24.95    2.78
 -12   3   1   23.74    3.61
 -12   3   1   19.52    2.43
 -12   3   1   30.19    3.37
  11  -3  -1    1.68    1.64
  11  -3  -1    1.64    1.39
 -11   3   1   -0.95    1.85
 -11   3   1   -0.12    1.24
 -11   3   1    1.05    1.55
  10  -3  -1   49.08    3.13
  10  -3  -1   49.37    3.05
 -10   3   1   47.37    3.33
 -10   3   1   51.40    2.96
 -10   3   1   53.46    3.97
   9  -3  -1   11.05    1.64
   9  -3  -1   12.15    1.71
  -9   3   1    8.95    1.41
  -9   3   1   10.41    1.71
  -9   3   1   14.16    2.30
   8  -3  -1   94.50    3.84
   8  -3  -1   94.15    3.95
  -8   3   1   97.96    3.82
  -8   3   1   92.61    4.04
  -8   3   1   99.59    4.70
   7  -3  -1   52.77    2.62
   7  -3  -1   51.19    2.47
   7  -3  -1   46.68    2.43
  -7   3   1   49.74    2.37
  -7   3   1   53.08    3.20
  -7   3   1   48.21    2.55
   6  -3  -1  228.29    7.17
   6  -3  -1  240.91    7.38
   6  -3  -1  233.74    7.11
  -6   3   1  238.59    8.08
  -6   3   1  233.13    7.28
  -6   3   1  236.73    7.15
  -6   3   1  226.47    6.66
   5  -3  -1    5.76    0.96
   5  -3  -1    6.54    0.88
  -5   3   1    4.32    1.21
  -5   3   1    6.90    0.90
  -5   3   1    5.94    0.84
   4  -3  -1  132.81    3.99
   4  -3  -1  131.44    4.32
   4  -3  -1  128.56    4.16
   4  -3  -1  134.42    3.96
  -4   3   1  104.88    4.78
  -4   3   1  132.34    4.07
  -4   3   1  130.34    4.16
   3  -3  -1   39.64    1.71
   3  -3  -1   39.22    1.50
   3  -3  -1   39.83    1.62
   3  -3  -1   42.42    1.83
  -3   3   1   39.58    2.46
  -3   3   1   40.38    1.58
  -3   3   1   41.06    1.78
   2  -3  -1   81.81    2.76
   2  -3  -1   76.71    2.67
   2  -3  -1   78.19    2.63
  -2   3   1   80.89    3.33
   1  -3  -1  342.31    9.38
   1  -3  -1  331.79    9.68
   1  -3  -1  343.46    9.61
   1  -3  -1  347.36    9.39
  -1   3   1  345.18    9.44
  -1   3   1  349.98    9.88
   0  -3  -1  278.36    7.77
   0  -3  -1  267.27    7.93
   0  -3  -1  279.19    8.00
   0   3   1  281.03    7.75
  -1  -3  -1  179.84    5.17
  -1  -3  -1  181.57    5.45
  -1  -3  -1  171.62    5.18
  -1  -3  -1  180.90    5.31
  -1  -3  -1  176.63    5.36
  -2  -3  -1   45.08    1.86
  -2  -3  -1   45.59    1.86
  -2  -3  -1   44.02    1.97
  -2  -3  -1   46.01    1.70
  -2  -3  -1   45.72    1.94
  -3  -3  -1  122.95    3.95
  -3  -3  -1  122.68    4.19
  -3  -3  -1  121.21    4.21
   3   3   1  124.02    3.79
   3   3   1  126.44    4.07
  -4  -3  -1   49.40    1.99
  -4  -3  -1   45.70    2.30
  -4  -3  -1   47.21    2.33
   4   3   1   49.50    2.25
   4   3   1   48.25    1.89
  -5  -3  -1   65.83    3.01
  -5  -3  -1   62.18    2.97
  -5  -3  -1   63.79    2.40
   5   3   1   63.68    2.91
   5   3   1   67.83    2.46
  -6  -3  -1    1.91    0.99
  -6  -3  -1    1.82    1.09
   6   3   1    1.68    1.09
  -7  -3  -1   97.31    3.61
  -7  -3  -1  101.88    4.46
  -7  -3  -1  101.05    4.46
   7   3   1   97.45    4.34
  -8  -3  -1    0.99    1.31
  -8  -3  -1   -0.16    1.27
  -8  -3  -1    0.26    0.92
   8   3   1    0.98    1.48
  -9  -3  -1   57.59    4.05
  -9  -3  -1   56.77    2.97
  -9  -3  -1   50.92    3.70
   9   3   1   55.47    3.85
 -10  -3  -1    1.92    1.85
 -10  -3  -1   -0.13    1.82
 -10  -3  -1    1.12    1.35
  10   3   1   -0.93    1.80
 -11  -3  -1   26.82    3.33
 -11  -3  -1   15.00    2.21
 -11  -3  -1   25.92    3.65
  11   3   1   23.86    3.20
  14  -4  -1    6.77    2.52
 -14   4   1    7.33    3.54
 -14   4   1    1.02    3.31
  13  -4  -1   15.32    2.62
 -13   4   1   13.75    3.65
 -13   4   1   14.69    2.79
  12  -4  -1    6.39    1.95
  12  -4  -1    5.26    1.96
 -12   4   1    4.26    2.03
 -12   4   1    0.28    2.40
  11  -4  -1   38.32    3.03
  11  -4  -1   33.96    3.00
 -11   4   1   34.27    2.80
 -11   4   1   34.00    3.19
 -11   4   1   39.70    4.38
  10  -4  -1    4.04    1.48
  10  -4  -1    4.62    1.52
 -10   4   1    1.87    1.36
 -10   4   1    4.32    1.29
 -10   4   1    2.67    2.09
   9  -4  -1   50.04    2.84
   9  -4  -1   51.79    3.00
  -9   4   1   53.37    2.79
  -9   4   1   53.98    3.11
  -9   4   1   44.63    3.71
   8  -4  -1    1.42    1.06
   8  -4  -1    0.79    0.99
  -8   4   1   -0.41    0.85
  -8   4   1    0.02    1.43
  -8   4   1    0.97    0.83
   7  -4  -1  178.99    6.08
   7  -4  -1  165.22    5.87
   7  -4  -1  188.36    5.76
  -7   4   1  177.82    6.00
  -7   4   1  153.51    6.78
  -7   4   1  192.21    5.87
   6  -4  -1   -0.38    0.69
   6  -4  -1    1.75    0.83
   6  -4  -1    0.97    0.72
   6  -4  -1   -0.23    0.49
  -6   4   1    0.05    1.06
  -6   4   1    0.68    0.62
  -6   4   1   -0.05    0.53
   5  -4  -1  153.97    4.75
   5  -4  -1  152.69    5.04
   5  -4  -1  156.71    4.77
   5  -4  -1  157.74    5.22
  -5   4   1  147.62    6.02
  -5   4   1  155.25    4.90
  -5   4   1  148.99    5.02
   4  -4  -1    2.53    0.57
   4  -4  -1    1.68    0.70
   4  -4  -1    2.90    0.64
   4  -4  -1    2.62    0.69
  -4   4   1    2.33    0.66
  -4   4   1    3.47    0.66
  -4   4   1    3.44    1.19
   3  -4  -1   76.29    2.78
   3  -4  -1   79.80    2.95
   3  -4  -1   80.80    2.82
  -3   4   1   70.17    3.68
  -3   4   1   77.90    2.60
   2  -4  -1   21.37    1.15
   2  -4  -1   20.61    1.27
   2  -4  -1   22.52    1.30
   2  -4  -1   18.34    1.15
  -2   4   1   20.10    1.08
  -2   4   1   23.50    1.63
   1  -4  -1  136.30    3.99
   1  -4  -1  135.81    4.04
   1  -4  -1  137.09    4.45
   1  -4  -1  136.68    4.30
  -1   4   1  140.70    4.18
  -1   4   1  142.74    4.63
   0  -4  -1  120.28    3.82
   0  -4  -1  123.26    4.08
   0  -4  -1  127.06    4.16
   0   4   1  122.60    3.84
  -1  -4  -1  256.92    7.61
  -1  -4  -1  260.85    7.32
  -1  -4  -1  235.67    7.29
  -1  -4  -1  255.37    7.70
   1   4   1  267.53    7.49
  -2  -4  -1   59.86    2.18
  -2  -4  -1   60.18    2.46
  -2  -4  -1   56.86    2.44
  -2  -4  -1   64.11    2.60
  -3  -4  -1  111.48    3.99
  -3  -4  -1  109.75    3.82
  -3  -4  -1  108.89    4.04
  -3  -4  -1  108.89    3.55
   3   4   1  112.86    3.81
  -4  -4  -1   29.54    1.99
  -4  -4  -1   29.03    1.93
  -4  -4  -1   28.01    1.69
   4   4   1   33.25    1.93
  -5  -4  -1   25.92    2.04
  -5  -4  -1   28.30    1.69
  -5  -4  -1   28.54    2.17
   5   4   1   28.41    2.08
  -6  -4  -1   66.31    3.40
  -6  -4  -1   66.67    3.50
   6   4   1   70.95    3.42
  -7  -4  -1   17.99    2.21
  -7  -4  -1   16.51    2.15
   7   4   1   20.58    2.33
  -8  -4  -1   65.04    3.98
  -8  -4  -1   62.23    2.86
  -8  -4  -1   64.67    3.91
   8   4   1   61.83    3.82
  -9  -4  -1   15.06    2.54
  -9  -4  -1   18.23    2.61
  -9  -4  -1   17.43    1.86
   9   4   1   18.32    2.64
 -10  -4  -1   32.90    3.84
 -10  -4  -1   26.28    2.36
 -10  -4  -1   28.20    3.26
  10   4   1   24.97    3.18
 -11  -4  -1    7.24    1.89
 -11  -4  -1    6.17    2.51
 -11  -4  -1    6.96    2.95
  11   4   1    7.49    2.73
  14  -5  -1    5.96    2.38
 -14   5   1    3.75    3.36
  13  -5  -1   14.61    2.50
  13  -5  -1   13.57    2.55
 -13   5   1    5.86    4.10
 -13   5   1    6.56    3.33
  12  -5  -1   11.85    2.20
  12  -5  -1   14.52    2.36
 -12   5   1   10.73    2.32
 -12   5   1   12.70    3.26
  11  -5  -1   16.99    2.31
  11  -5  -1   16.87    2.19
 -11   5   1   14.34    3.20
 -11   5   1   20.74    2.68
  10  -5  -1   33.44    2.96
  10  -5  -1   40.46    2.73
 -10   5   1   25.30    3.63
 -10   5   1   39.16    2.92
   9  -5  -1   18.72    2.26
   9  -5  -1   19.29    1.90
  -9   5   1   15.48    2.79
  -9   5   1   18.11    2.06
   8  -5  -1   95.35    3.77
   8  -5  -1   99.68    4.27
  -8   5   1  100.65    4.15
  -8   5   1   97.72    3.88
   7  -5  -1   26.62    1.60
   7  -5  -1   25.70    2.06
   7  -5  -1   28.01    2.15
   7  -5  -1   30.91    1.84
  -7   5   1   31.59    2.05
  -7   5   1   26.06    2.82
  -7   5   1   27.28    1.80
   6  -5  -1  156.84    5.51
   6  -5  -1  162.15    5.40
   6  -5  -1  153.81    4.97
   6  -5  -1  152.64    5.01
  -6   5   1  148.86    5.13
  -6   5   1  163.83    5.42
  -6   5   1  169.66    6.66
   5  -5  -1   30.76    1.95
   5  -5  -1   28.30    1.63
   5  -5  -1   26.20    1.72
  -5   5   1   30.80    2.60
  -5   5   1   25.68    1.52
  -5   5   1   29.16    1.80
   4  -5  -1  106.49    3.92
   4  -5  -1  109.34    3.76
   4  -5  -1  110.88    3.71
  -4   5   1   96.88    3.45
  -4   5   1  102.53    3.95
  -4   5   1  104.07    4.92
   3  -5  -1   17.28    1.40
   3  -5  -1   18.29    1.35
   3  -5  -1   16.46    1.26
  -3   5   1   16.68    1.34
  -3   5   1   18.46    1.89
   2  -5  -1   88.66    3.15
   2  -5  -1   97.20    3.45
   2  -5  -1   99.96    3.18
   2  -5  -1   97.40    3.51
  -2   5   1   97.71    3.23
  -2   5   1  100.42    3.87
   1  -5  -1   11.59    0.86
   1  -5  -1   14.36    1.12
   1  -5  -1   11.84    1.18
   1  -5  -1   11.82    0.80
  -1   5   1   14.46    1.34
  -1   5   1   12.43    0.95
   0  -5  -1  435.54   12.43
   0  -5  -1  433.25   12.74
   0   5   1  460.36   12.51
  -1  -5  -1    1.17    0.68
  -1  -5  -1    0.54    0.49
  -1  -5  -1    0.81    0.66
   1   5   1    1.20    0.59
  -2  -5  -1  123.13    4.33
  -2  -5  -1  118.15    4.43
  -2  -5  -1  122.68    3.94
   2   5   1  124.73    4.26
   2   5   1  123.10    4.05
  -3  -5  -1    2.80    0.95
  -3  -5  -1    2.03    0.82
  -3  -5  -1    3.08    0.93
   3   5   1    2.20    0.78
  -4  -5  -1   64.42    3.15
  -4  -5  -1   70.93    3.31
  -4  -5  -1   66.09    2.96
   4   5   1   71.17    3.07
  -5  -5  -1    6.66    1.42
  -5  -5  -1    5.11    1.32
  -5  -5  -1    6.39    1.10
   5   5   1    6.07    1.35
  -6  -5  -1   37.66    2.87
  -6  -5  -1   37.25    2.91
   6   5   1   37.04    2.76
  -7  -5  -1   35.90    3.08
  -7  -5  -1   36.91    3.14
   7   5   1   34.56    3.02
  -8  -5  -1   46.55    3.90
  -8  -5  -1   48.45    2.48
  -8  -5  -1   46.18    3.68
   8   5   1   46.29    3.65
  -9  -5  -1   17.82    1.81
  -9  -5  -1   18.06    2.87
  -9  -5  -1   17.33    2.80
   9   5   1   19.05    2.81
 -10  -5  -1   24.32    2.23
 -10  -5  -1   27.95    3.58
 -10  -5  -1   24.71    3.36
  10   5   1   22.22    3.15
  14  -6  -1   11.78    2.65
 -14   6   1   12.29    3.99
  13  -6  -1    2.34    2.02
  13  -6  -1    2.82    2.96
 -13   6   1   -2.23    2.62
  12  -6  -1   18.22    2.72
  12  -6  -1   18.11    2.35
 -12   6   1   14.25    3.43
  11  -6  -1   11.05    1.90
  11  -6  -1   10.23    2.08
 -11   6   1   11.46    2.05
 -11   6   1    9.52    2.78
  10  -6  -1   43.85    3.13
  10  -6  -1   44.14    2.74
 -10   6   1   38.07    3.95
 -10   6   1   37.58    2.90
   9  -6  -1   15.37    1.68
   9  -6  -1   14.09    1.98
  -9   6   1   16.14    1.99
  -9   6   1   14.39    2.76
   8  -6  -1   49.69    2.98
   8  -6  -1   51.07    2.47
  -8   6   1   46.95    2.76
  -8   6   1   51.69    3.96
   7  -6  -1   41.09    2.17
   7  -6  -1   40.58    2.11
   7  -6  -1   44.92    2.71
   7  -6  -1   42.98    2.60
  -7   6   1   45.23    2.53
  -7   6   1   50.05    3.66
   6  -6  -1   81.06    3.40
   6  -6  -1   79.91    3.19
   6  -6  -1   74.74    3.51
  -6   6   1   84.78    3.48
  -6   6   1   84.82    4.53
   5  -6  -1   54.18    2.62
   5  -6  -1   55.25    2.53
   5  -6  -1   53.46    2.79
  -5   6   1   57.29    2.77
  -5   6   1   62.16    3.81
   4  -6  -1   29.42    1.80
   4  -6  -1   31.00    2.03
   4  -6  -1   31.82    1.88
  -4   6   1   27.76    2.07
  -4   6   1   26.76    2.64
   3  -6  -1   63.29    2.80
   3  -6  -1   64.91    2.83
   3  -6  -1   63.35    2.61
  -3   6   1   66.42    2.66
  -3   6   1   66.39    3.42
   2  -6  -1   10.36    1.02
   2  -6  -1   15.10    1.36
   2  -6  -1   13.48    1.09
   2  -6  -1   14.73    1.40
  -2   6   1   15.06    1.60
  -2   6   1   14.37    1.17
   1  -6  -1  263.23    8.14
   1  -6  -1  236.92    7.51
   1  -6  -1  266.58    7.86
   1  -6  -1  269.48    7.45
  -1   6   1  270.34    8.42
  -1   6   1  269.07    7.82
   0  -6  -1   42.02    1.96
   0  -6  -1   42.60    2.30
   0   6   1   44.70    2.04
  -1  -6  -1   93.89    3.29
  -1  -6  -1   92.35    3.70
  -1  -6  -1   93.36    3.82
   1   6   1   96.18    3.52
  -2  -6  -1    5.12    1.11
  -2  -6  -1    4.46    0.82
  -2  -6  -1    4.68    1.12
   2   6   1    4.66    0.88
   2   6   1    4.46    0.97
  -3  -6  -1   99.47    3.55
  -3  -6  -1  103.63    4.08
  -3  -6  -1  103.28    4.29
   3   6   1  103.80    3.86
   3   6   1  104.03    4.09
  -4  -6  -1    4.73    1.23
  -4  -6  -1    6.47    1.45
   4   6   1    6.13    1.25
   4   6   1    7.54    1.46
  -5  -6  -1   53.88    3.24
  -5  -6  -1   50.42    2.77
  -5  -6  -1   48.17    3.11
   5   6   1   42.91    2.86
  -6  -6  -1    2.60    1.48
  -6  -6  -1    1.96    1.49
   6   6   1    4.05    1.56
  -7  -6  -1   54.64    3.91
  -7  -6  -1   52.38    3.77
   7   6   1   49.29    3.58
  -8  -6  -1    5.05    2.07
  -8  -6  -1    5.54    2.21
   8   6   1    3.46    1.93
  -9  -6  -1   35.21    3.80
  -9  -6  -1   32.02    3.54
   9   6   1   30.37    3.44
 -10  -6  -1    5.05    2.63
  10   6   1   -0.38    2.40
  13  -7  -1   16.71    2.76
 -13   7   1   15.82    3.85
  12  -7  -1    2.34    1.97
 -12   7   1    0.96    2.44
  11  -7  -1   53.93    3.74
 -11   7   1   46.09    4.56
  10  -7  -1    2.21    1.56
 -10   7   1    3.47    2.09
   9  -7  -1   69.71    3.90
  -9   7   1   73.67    3.65
  -9   7   1   83.85    5.12
   8  -7  -1    3.39    1.34
   8  -7  -1    2.95    1.09
   8  -7  -1    4.43    1.36
  -8   7   1    3.32    1.87
  -8   7   1    2.82    1.04
   7  -7  -1  106.63    4.40
   7  -7  -1  106.84    4.12
   7  -7  -1  102.39    4.58
  -7   7   1  116.00    4.43
  -7   7   1  119.96    5.72
   6  -7  -1    4.25    1.24
   6  -7  -1    5.07    1.14
   6  -7  -1    2.37    1.07
  -6   7   1    2.64    1.60
  -6   7   1    3.91    1.16
   5  -7  -1   63.41    2.89
   5  -7  -1   63.47    2.91
   5  -7  -1   60.81    3.13
  -5   7   1   58.54    4.11
  -5   7   1   58.49    3.15
   4  -7  -1   24.54    1.89
   4  -7  -1   22.71    1.75
   4  -7  -1   21.95    1.94
  -4   7   1   24.13    2.78
  -4   7   1   24.02    2.02
   3  -7  -1   66.31    3.03
   3  -7  -1   65.19    2.71
   3  -7  -1   60.88    2.95
  -3   7   1   65.35    2.77
  -3   7   1   68.46    3.60
   2  -7  -1   45.03    2.49
   2  -7  -1   48.31    2.41
   2  -7  -1   42.29    1.98
  -2   7   1   45.70    2.20
  -2   7   1   44.44    2.74
   1  -7  -1  103.76    4.08
   1  -7  -1  101.83    3.76
   1  -7  -1   99.30    3.31
  -1   7   1  104.50    3.74
  -1   7   1  100.37    4.28
   0  -7  -1   52.59    2.46
   0  -7  -1   58.22    2.94
   0   7   1   60.57    3.12
   0   7   1   59.85    2.64
  -1  -7  -1   63.99    3.19
  -1  -7  -1   64.85    2.67
  -1  -7  -1   61.91    3.24
   1   7   1   69.45    2.99
  -2  -7  -1   62.64    3.27
  -2  -7  -1   69.03    2.76
  -2  -7  -1   68.57    3.46
   2   7   1   65.94    2.80
   2   7   1   70.58    3.17
  -3  -7  -1   24.00    2.35
  -3  -7  -1   27.99    2.35
   3   7   1   26.61    2.17
   3   7   1   21.98    1.88
  -4  -7  -1   44.96    3.15
  -4  -7  -1   46.13    2.95
   4   7   1   45.82    2.97
   4   7   1   41.39    2.68
  -5  -7  -1   12.56    2.11
  -5  -7  -1    9.90    1.96
   5   7   1    9.14    1.76
   5   7   1    8.76    1.71
  -6  -7  -1   52.77    3.85
   6   7   1   49.81    3.48
   6   7   1   52.43    3.64
  -7  -7  -1    3.97    2.06
   7   7   1    1.55    1.81
   7   7   1    3.33    1.85
  -8  -7  -1   30.62    3.55
   8   7   1   24.11    2.99
   8   7   1   23.98    3.01
  -9  -7  -1    1.20    2.38
   9   7   1    2.45    2.28
   9   7   1   -0.16    2.36
  13  -8  -1    5.57    2.50
 -13   8   1    4.02    2.98
  12  -8  -1   11.65    2.49
 -12   8   1   17.16    3.48
  11  -8  -1    9.06    2.27
 -11   8   1    6.24    2.57
  10  -8  -1   45.68    3.60
 -10   8   1   49.34    4.38
   9  -8  -1    1.77    1.55
  -9   8   1    7.48    2.34
   8  -8  -1   74.73    3.68
   8  -8  -1   63.70    3.80
   8  -8  -1   65.52    3.20
  -8   8   1   79.39    4.94
   7  -8  -1    8.43    1.73
   7  -8  -1    7.81    1.50
   7  -8  -1    9.11    1.46
  -7   8   1    8.13    2.14
  -7   8   1    7.24    1.40
   6  -8  -1   77.82    3.87
   6  -8  -1   76.02    3.48
   6  -8  -1   81.65    3.60
  -6   8   1   74.37    4.82
  -6   8   1   78.02    3.69
   5  -8  -1   -0.26    1.06
   5  -8  -1    1.25    1.08
   5  -8  -1    0.07    1.00
  -5   8   1    0.19    1.13
  -5   8   1    2.46    1.84
   4  -8  -1   52.41    2.98
   4  -8  -1   55.48    2.77
   4  -8  -1   62.36    3.03
  -4   8   1   48.55    3.69
  -4   8   1   58.41    3.05
   3  -8  -1    0.61    1.05
   3  -8  -1   -0.79    0.75
   3  -8  -1    1.03    1.00
  -3   8   1    0.54    0.86
  -3   8   1    0.72    1.17
   2  -8  -1  101.60    4.37
   2  -8  -1  106.64    4.24
   2  -8  -1  110.43    3.81
  -2   8   1  113.96    4.16
  -2   8   1  113.89    4.91
   1  -8  -1   25.28    1.52
   1  -8  -1   23.83    1.92
   1  -8  -1   24.79    2.19
  -1   8   1   24.88    2.37
  -1   8   1   27.05    1.89
   0  -8  -1  144.15    5.41
   0  -8  -1  139.33    4.87
   0   8   1  137.36    5.60
   0   8   1  143.37    5.05
  -1  -8  -1    1.68    0.88
  -1  -8  -1    1.34    1.24
   1   8   1    1.12    0.95
  -2  -8  -1   26.28    2.48
  -2  -8  -1   31.86    2.72
   2   8   1   30.49    2.36
  -3  -8  -1   13.18    2.06
  -3  -8  -1   13.53    2.00
   3   8   1   15.90    1.99
  -4  -8  -1   24.81    2.72
  -4  -8  -1   19.85    2.32
   4   8   1   28.85    2.77
  -5  -8  -1   27.65    3.08
   5   8   1   30.14    3.11
  -6  -8  -1   26.11    3.18
   6   8   1   21.63    2.71
  -7  -8  -1   19.67    3.05
   7   8   1   19.36    2.76
  -8  -8  -1   15.57    3.11
   8   8   1   12.71    2.78
  13  -9  -1    1.95    2.34
 -13   9   1    3.00    2.88
  12  -9  -1    8.38    2.54
 -12   9   1    9.30    2.96
  11  -9  -1   23.54    3.03
 -11   9   1   19.30    3.51
  10  -9  -1   14.35    2.40
 -10   9   1   15.80    3.13
   9  -9  -1   28.48    3.00
  -9   9   1   26.89    3.71
   8  -9  -1   23.88    2.70
   8  -9  -1   23.56    2.19
   8  -9  -1   21.32    2.33
  -8   9   1   22.85    3.17
   7  -9  -1   37.32    2.67
   7  -9  -1   36.13    2.72
   7  -9  -1   34.93    3.10
  -7   9   1   38.16    3.88
   6  -9  -1   23.11    2.20
   6  -9  -1   20.12    2.09
   6  -9  -1   19.79    2.33
  -6   9   1   17.97    3.13
   5  -9  -1   29.57    2.68
   5  -9  -1   28.49    2.37
   5  -9  -1   32.40    2.54
  -5   9   1   32.65    3.30
  -5   9   1   28.70    3.56
   4  -9  -1    5.73    1.31
   4  -9  -1    8.06    1.60
   4  -9  -1    6.29    1.53
  -4   9   1    6.83    1.48
  -4   9   1    8.27    2.14
   3  -9  -1   69.48    3.57
   3  -9  -1   70.25    3.63
   3  -9  -1   68.64    3.14
  -3   9   1   78.92    3.47
  -3   9   1   74.64    4.28
   2  -9  -1   -0.02    1.15
   2  -9  -1    0.32    0.83
   2  -9  -1    0.01    1.09
  -2   9   1    1.01    1.37
  -2   9   1   -0.38    0.95
   1  -9  -1  163.04    5.83
   1  -9  -1  159.87    5.25
   1  -9  -1  169.49    6.30
  -1   9   1  179.80    5.96
  -1   9   1  162.59    6.63
   0  -9  -1   14.39    1.63
   0  -9  -1   13.61    2.05
   0   9   1   11.42    1.57
   0   9   1   12.06    2.03
  -1  -9  -1   54.60    3.47
  -1  -9  -1   52.42    3.93
   1   9   1   51.85    3.50
   1   9   1   52.28    2.99
  -2  -9  -1    0.86    1.37
  -2  -9  -1   -0.86    1.37
   2   9   1    0.34    1.17
  -3  -9  -1   38.99    3.27
  -3  -9  -1   39.28    3.38
   3   9   1   40.81    3.12
  -4  -9  -1    0.01    1.61
  -4  -9  -1   -1.33    1.67
   4   9   1   -0.55    1.47
  -5  -9  -1   33.54    3.74
   5   9   1   41.26    3.61
  -6  -9  -1    9.51    2.70
   6   9   1    2.35    2.02
  -7  -9  -1   29.06    3.70
   7   9   1   21.84    3.13
  12 -10  -1    3.72    2.51
 -12  10   1    4.18    2.76
  11 -10  -1   28.79    3.40
 -11  10   1   32.09    4.21
  10 -10  -1    3.46    2.04
 -10  10   1    4.04    2.42
   9 -10  -1   36.99    3.48
  -9  10   1   31.59    4.00
   8 -10  -1    6.18    1.72
   8 -10  -1    4.89    1.60
   8 -10  -1    9.29    2.22
  -8  10   1    6.35    2.49
   7 -10  -1   51.14    3.23
   7 -10  -1   54.47    3.70
   7 -10  -1   50.24    3.26
  -7  10   1   49.58    4.64
   6 -10  -1   17.75    2.36
   6 -10  -1   16.26    2.14
   6 -10  -1   11.48    1.86
  -6  10   1   11.81    3.05
   5 -10  -1   11.02    1.93
   5 -10  -1   12.16    2.12
   5 -10  -1   15.38    1.86
  -5  10   1    8.92    2.67
   4 -10  -1   19.49    2.06
   4 -10  -1   20.66    2.33
   4 -10  -1   17.97    2.27
  -4  10   1   18.07    2.98
   3 -10  -1   15.82    2.17
   3 -10  -1   18.98    2.23
   3 -10  -1   16.29    1.82
  -3  10   1   14.60    2.57
   2 -10  -1   45.16    2.49
   2 -10  -1   41.75    3.26
   2 -10  -1   49.24    3.09
  -2  10   1   47.00    3.74
  -2  10   1   47.46    2.90
   1 -10  -1   26.36    2.31
   1 -10  -1   27.99    1.99
   1 -10  -1   33.06    3.02
  -1  10   1   27.77    3.08
  -1  10   1   29.32    2.43
   0 -10  -1   40.04    2.18
   0 -10  -1   38.63    3.33
   0  10   1   38.87    3.44
   0  10   1   38.42    2.74
  -1 -10  -1   18.00    2.47
   1  10   1   14.85    2.52
   1  10   1   13.14    1.92
  -2 -10  -1   25.55    2.82
   2  10   1   27.76    3.20
   2  10   1   26.88    2.74
  -3 -10  -1    2.03    1.88
  -3 -10  -1    0.78    1.85
   3  10   1    3.19    1.66
  -4 -10  -1   28.32    3.08
  -4 -10  -1   27.41    3.31
   4  10   1   28.86    3.09
  -5 -10  -1    2.91    2.23
   5  10   1   -0.52    1.95
  -6 -10  -1   27.99    3.68
   6  10   1   25.51    3.32
  11 -11  -1    1.28    2.33
 -11  11   1    0.24    2.52
  10 -11  -1   23.62    3.32
 -10  11   1   20.42    3.49
   9 -11  -1   -0.07    1.96
  -9  11   1    0.77    2.29
   8 -11  -1   38.80    3.20
   8 -11  -1   28.60    2.76
   8 -11  -1   40.36    3.66
  -8  11   1   33.19    4.27
   7 -11  -1   -0.03    1.74
   7 -11  -1   -0.81    1.52
   7 -11  -1   -0.53    1.44
  -7  11   1   -0.59    2.28
   6 -11  -1   41.03    3.24
   6 -11  -1   29.68    2.74
   6 -11  -1   35.29    3.34
  -6  11   1   19.71    3.68
   5 -11  -1    4.63    1.89
   5 -11  -1    3.06    1.58
   5 -11  -1    5.02    1.80
  -5  11   1    2.65    2.55
   4 -11  -1   43.22    3.46
   4 -11  -1   35.87    2.94
   4 -11  -1   37.89    3.33
  -4  11   1   38.35    4.26
   3 -11  -1    5.45    1.79
   3 -11  -1    4.62    1.55
   3 -11  -1    1.16    1.68
  -3  11   1    6.38    2.28
   2 -11  -1   55.30    3.81
   2 -11  -1   44.24    3.30
   2 -11  -1   50.17    2.87
  -2  11   1   47.11    4.06
   1 -11  -1   38.72    3.38
   1 -11  -1   37.71    2.51
  -1  11   1   35.43    3.74
   0 -11  -1   42.35    2.47
   0 -11  -1   45.60    3.81
   0  11   1   36.31    3.50
   0  11   1   39.85    3.80
  -1 -11  -1    7.13    2.27
   1  11   1    4.77    2.11
   1  11   1    6.04    1.73
  -2 -11  -1   15.31    2.72
   2  11   1   12.06    2.66
   2  11   1   12.10    2.21
  -3 -11  -1   13.49    2.70
   3  11   1    8.90    2.61
   3  11   1    9.55    2.33
   4  11   1    2.18    2.15
  -5 -11  -1   15.36    3.24
   5  11   1   12.39    2.76
  10 -12  -1    9.59    2.80
 -10  12   1    5.33    2.71
   9 -12  -1   19.14    2.99
  -9  12   1   13.96    3.38
   8 -12  -1    2.76    2.14
   8 -12  -1    5.03    2.02
   8 -12  -1    2.38    1.95
  -8  12   1    6.32    2.92
   7 -12  -1   18.32    2.98
   7 -12  -1   16.63    2.40
   7 -12  -1   20.06    2.64
  -7  12   1   12.19    3.46
   6 -12  -1   -0.68    1.67
   6 -12  -1    0.36    1.81
   6 -12  -1   -0.11    1.92
  -6  12   1   -2.96    2.50
   5 -12  -1   22.62    2.87
   5 -12  -1   21.08    2.98
   5 -12  -1   23.21    2.54
  -5  12   1   17.75    3.82
   4 -12  -1    1.44    2.06
   4 -12  -1   -1.00    1.85
   4 -12  -1   -0.17    1.64
  -4  12   1   -1.30    2.26
   3 -12  -1   27.79    2.61
   3 -12  -1   28.47    3.07
   3 -12  -1   34.19    3.42
  -3  12   1   26.38    3.72
   2 -12  -1    3.14    1.63
   2 -12  -1    5.31    2.25
  -2  12   1    3.04    2.33
   1 -12  -1   46.87    2.95
   1 -12  -1   40.12    3.76
  -1  12   1   44.74    4.34
   0 -12  -1    1.83    1.46
   0 -12  -1   -0.09    2.13
   0  12   1    0.69    2.26
  -1 -12  -1   25.13    3.32
   1  12   1   22.23    3.45
  -2 -12  -1    4.04    2.49
   2  12   1    0.39    2.40
  -3 -12  -1   10.66    2.88
   3  12   1   11.39    3.00
   9 -13  -1   11.46    2.89
  -9  13   1   11.01    3.46
   8 -13  -1    6.15    2.32
   8 -13  -1    8.72    2.49
   8 -13  -1    5.37    2.67
  -8  13   1    1.74    2.92
   7 -13  -1   13.51    2.84
   7 -13  -1   14.19    2.69
   7 -13  -1    8.11    2.28
  -7  13   1    9.08    3.70
   6 -13  -1   24.44    3.37
   6 -13  -1   18.67    2.66
   6 -13  -1   25.01    3.14
  -6  13   1   17.41    3.99
   5 -13  -1    4.60    2.05
   5 -13  -1    1.17    2.21
   5 -13  -1    0.47    2.11
  -5  13   1    0.24    2.89
   4 -13  -1   13.63    2.31
   4 -13  -1   11.92    2.67
   4 -13  -1   20.04    3.10
  -4  13   1   10.42    3.39
   3 -13  -1    9.67    2.19
   3 -13  -1    8.37    2.74
  -3  13   1    5.29    2.82
   2 -13  -1   37.05    3.89
   2 -13  -1   29.25    2.79
  -2  13   1   27.11    4.05
   1 -13  -1    1.80    2.62
   1 -13  -1    2.40    1.83
  -1  13   1    2.48    2.55
   0 -13  -1   16.54    2.20
   0 -13  -1   23.53    3.54
   0  13   1   13.74    3.35
  -1 -13  -1    0.53    2.61
   1  13   1    1.10    2.73
   7 -14  -1    4.49    2.31
   7 -14  -1    3.62    2.47
   7 -14  -1    2.80    2.48
   6 -14  -1    4.30    2.71
   6 -14  -1    7.17    2.75
   6 -14  -1    3.33    2.30
   5 -14  -1    2.05    2.30
   5 -14  -1    4.04    2.72
   5 -14  -1    8.69    2.83
  -5  14   1    1.22    3.22
   4 -14  -1   21.16    2.83
   4 -14  -1   21.48    3.51
  -4  14   1   14.90    4.16
   3 -14  -1    8.21    2.67
   3 -14  -1   11.63    3.73
  -3  14   1    6.18    3.67
   0  14  -2    1.27    2.61
  -1  14  -2   12.23    3.85
   1 -14   2   18.19    3.72
   1 -14   2   15.26    2.34
  -2  14  -2    9.90    3.19
   2 -14   2    7.50    2.86
   2 -14   2    9.69    2.24
  -3  14  -2   21.58    3.87
   3 -14   2   30.65    3.70
   3 -14   2   24.31    2.79
  -4  14  -2    5.54    3.22
   4 -14   2    6.67    2.29
   4 -14   2    3.94    2.55
  -5  14  -2   16.58    4.08
   5 -14   2   16.48    2.78
   5 -14   2   20.18    3.30
  -6  14  -2   -0.21    3.26
   6 -14   2    4.85    2.39
   6 -14   2    7.64    3.56
   6 -14   2    1.85    2.52
  -7  14  -2    9.52    4.02
   7 -14   2   10.44    2.76
   7 -14   2    9.09    2.62
   7 -14   2   18.45    3.08
  -8  14  -2    1.12    3.25
   8 -14   2    3.81    2.50
   8 -14   2   -0.22    2.25
   2  13  -2    0.51    2.11
  -2 -13   2    2.13    2.66
   1  13  -2   15.06    2.65
   1  13  -2   19.84    3.33
  -1 -13   2   16.98    2.08
  -1 -13   2   23.70    3.48
   0  13  -2    3.26    2.01
   0  13  -2    1.78    2.33
   0 -13   2    2.79    1.59
   0 -13   2    3.96    2.71
  -1  13  -2   21.21    3.42
  -1  13  -2   17.65    2.77
   1 -13   2   18.79    2.17
   1 -13   2   20.46    3.29
  -2  13  -2    6.87    2.28
  -2  13  -2    8.10    2.77
   2 -13   2    8.75    2.73
   2 -13   2    7.21    1.80
  -3  13  -2   16.02    2.90
  -3  13  -2   20.38    3.47
   3 -13   2   18.68    2.32
   3 -13   2   18.58    2.94
  -4  13  -2   10.85    3.10
   4 -13   2   11.66    2.18
   4 -13   2   17.36    2.87
  -5  13  -2    6.92    3.12
   5 -13   2   17.14    2.53
   5 -13   2   18.12    2.94
   5 -13   2   16.28    2.66
  -6  13  -2    8.58    3.47
   6 -13   2   12.41    2.63
   6 -13   2   16.42    2.64
   6 -13   2   13.04    2.64
  -7  13  -2    1.87    3.05
   7 -13   2    2.69    2.16
   7 -13   2    0.53    1.88
   7 -13   2    1.72    2.15
  -8  13  -2   14.64    3.67
   8 -13   2   10.40    2.69
   8 -13   2   14.04    2.52
  -9  13  -2    4.03    2.98
   9 -13   2    7.68    2.67
 -10  13  -2   19.47    3.91
   4  12  -2    9.02    2.64
  -4 -12   2   10.23    3.08
   3  12  -2   -1.13    1.90
  -3 -12   2   -0.81    2.14
  -3 -12   2    2.36    2.56
  -3 -12   2    0.38    1.34
   2  12  -2   48.81    4.11
  -2 -12   2   52.16    2.90
  -2 -12   2   54.61    4.79
   1  12  -2   -0.43    1.70
   1  12  -2    0.08    2.01
  -1 -12   2   -1.04    1.23
  -1 -12   2    0.02    2.19
   0  12  -2   37.91    3.91
   0  12  -2   39.14    3.54
   0 -12   2   41.60    2.64
   0 -12   2   47.47    4.19
  -1  12  -2    0.66    1.57
  -1  12  -2   -1.54    1.89
   1 -12   2    1.42    1.91
   1 -12   2   -0.82    1.25
  -2  12  -2   43.15    4.11
  -2  12  -2   38.26    3.55
   2 -12   2   46.72    3.85
   2 -12   2   39.55    2.74
  -3  12  -2   -1.04    1.99
  -3  12  -2    0.32    1.64
   3 -12   2    0.67    1.85
   3 -12   2    0.32    1.39
  -4  12  -2   45.20    4.56
  -4  12  -2   39.12    3.89
   4 -12   2   41.16    3.09
   4 -12   2   40.46    3.51
   4 -12   2   42.01    3.59
  -5  12  -2    3.24    2.25
  -5  12  -2    1.02    2.39
   5 -12   2    4.29    1.85
   5 -12   2    3.13    1.88
   5 -12   2    0.79    1.62
  -6  12  -2   20.92    3.35
  -6  12  -2   18.69    3.76
   6 -12   2   25.34    2.75
   6 -12   2   28.53    2.99
   6 -12   2   25.66    2.98
  -7  12  -2    2.93    2.75
   7 -12   2    7.01    2.35
   7 -12   2    5.36    1.99
   7 -12   2    5.86    1.90
  -8  12  -2   23.84    3.95
   8 -12   2   28.50    3.30
   8 -12   2   21.94    2.69
  -9  12  -2    6.57    2.80
   9 -12   2   10.37    2.61
 -10  12  -2    8.94    2.99
  10 -12   2    8.62    2.81
 -11  12  -2    8.60    3.06
   5  11  -2    3.31    2.22
  -5 -11   2    4.15    2.43
  -5 -11   2    3.92    1.41
   4  11  -2    7.79    2.38
  -4 -11   2    6.92    2.48
  -4 -11   2   10.26    2.72
  -4 -11   2    3.87    1.37
   3  11  -2   26.31    3.03
  -3 -11   2   25.07    2.10
  -3 -11   2   22.87    3.04
  -3 -11   2   26.02    3.29
   2  11  -2    9.19    2.12
  -2 -11   2    9.40    2.20
  -2 -11   2    8.62    2.35
  -2 -11   2   10.65    1.38
   1  11  -2   45.06    3.44
  -1 -11   2   44.30    3.85
  -1 -11   2   41.76    2.43
   0  11  -2    8.94    2.18
   0  11  -2    5.57    1.75
   0 -11   2    6.89    1.33
   0 -11   2    9.70    2.26
  -1  11  -2   42.81    3.27
  -1  11  -2   45.29    3.74
   1 -11   2   45.70    2.53
   1 -11   2   42.17    3.56
  -2  11  -2    3.69    1.62
  -2  11  -2    2.95    1.92
   2 -11   2    4.55    1.27
   2 -11   2    6.21    1.89
  -3  11  -2   43.66    3.91
  -3  11  -2   43.96    3.39
   3 -11   2   44.32    3.17
   3 -11   2   50.59    3.55
   3 -11   2   46.27    2.80
  -4  11  -2    2.72    1.78
  -4  11  -2    2.10    1.92
   4 -11   2    2.90    1.35
   4 -11   2    1.92    1.54
   4 -11   2    0.09    1.53
  -5  11  -2   61.55    4.60
  -5  11  -2   63.57    5.11
   5 -11   2   69.01    4.02
   5 -11   2   62.25    3.87
   5 -11   2   70.20    3.67
  -6  11  -2    4.13    2.24
  -6  11  -2    4.01    2.52
   6 -11   2    5.68    1.73
   6 -11   2    5.20    1.83
   6 -11   2    5.60    1.80
  -7  11  -2   30.86    4.11
  -7  11  -2   36.63    3.91
   7 -11   2   40.47    3.21
   7 -11   2   41.03    3.12
   7 -11   2   39.87    3.49
  -8  11  -2    1.57    2.28
  -8  11  -2    1.63    1.78
   8 -11   2   -0.83    1.47
   8 -11   2   -0.17    1.87
  -9  11  -2   25.37    3.64
   9 -11   2   29.11    3.33
 -10  11  -2   -0.21    2.19
  10 -11   2    2.44    2.24
 -11  11  -2   13.72    3.23
  11 -11   2   18.25    3.12
 -12  11  -2    1.77    2.64
   6  10  -2    1.39    2.07
  -6 -10   2    0.89    2.32
  -6 -10   2    3.20    1.38
   5  10  -2   28.25    3.20
  -5 -10   2   26.77    3.42
  -5 -10   2   32.11    2.27
   4  10  -2    4.66    1.88
  -4 -10   2    5.15    2.14
  -4 -10   2    3.07    1.13
  -4 -10   2    5.53    2.16
   3  10  -2   26.76    2.83
  -3 -10   2   27.59    1.93
  -3 -10   2   31.88    3.16
  -3 -10   2   28.26    3.12
   2  10  -2   18.82    2.32
  -2 -10   2   20.59    1.66
  -2 -10   2   18.60    2.51
  -2 -10   2   22.03    2.72
   1  10  -2   43.86    3.14
  -1 -10   2   37.58    3.09
  -1 -10   2   42.61    3.41
  -1 -10   2   38.37    2.09
   0  10  -2   27.02    2.86
   0  10  -2   28.09    2.60
   0 -10   2   28.19    2.71
   0 -10   2   28.53    1.85
  -1  10  -2   41.41    3.27
  -1  10  -2   49.47    3.12
   1 -10   2   41.53    3.10
   1 -10   2   43.39    2.32
  -2  10  -2   18.37    2.55
  -2  10  -2   15.97    2.07
   2 -10   2   15.22    1.57
   2 -10   2   15.09    2.04
   2 -10   2   15.51    1.87
  -3  10  -2   36.38    2.83
  -3  10  -2   36.49    3.26
   3 -10   2   34.24    2.27
   3 -10   2   32.28    2.82
   3 -10   2   31.17    2.59
  -4  10  -2   33.94    3.38
  -4  10  -2   34.60    3.09
   4 -10   2   35.33    2.44
   4 -10   2   33.19    2.80
   4 -10   2   34.24    2.79
  -5  10  -2    4.67    1.89
  -5  10  -2    5.59    2.23
   5 -10   2    4.00    1.49
   5 -10   2    5.11    1.45
   5 -10   2    4.94    1.64
  -6  10  -2   43.37    3.91
  -6  10  -2   35.28    4.16
   6 -10   2   48.62    3.34
   6 -10   2   49.86    3.19
   6 -10   2   46.36    3.05
  -7  10  -2    2.22    2.06
  -7  10  -2    2.37    1.73
   7 -10   2    1.82    1.28
   7 -10   2    0.91    1.53
   7 -10   2    1.39    1.36
  -8  10  -2   58.53    4.59
  -8  10  -2   60.89    4.09
   8 -10   2   54.75    3.29
   8 -10   2   63.46    4.01
  -9  10  -2    5.60    2.41
  -9  10  -2    5.38    1.93
   9 -10   2    7.49    2.11
 -10  10  -2   48.56    3.77
 -10  10  -2   48.20    4.49
  10 -10   2   54.76    4.22
 -11  10  -2    1.78    2.13
  11 -10   2    0.63    2.02
 -12  10  -2    8.95    2.90
  12 -10   2    8.76    2.69
   7   9  -2   -1.33    2.01
  -7  -9   2   -1.83    2.23
  -7  -9   2    1.03    1.30
   6   9  -2   47.35    4.04
  -6  -9   2   52.36    4.39
  -6  -9   2   49.75    2.68
   5   9  -2    1.95    1.76
  -5  -9   2    0.77    1.77
  -5  -9   2    1.29    1.06
  -5  -9   2    1.29    1.98
   4   9  -2   29.73    2.98
  -4  -9   2   38.94    3.28
  -4  -9   2   31.10    1.93
  -4  -9   2   32.28    3.29
   3   9  -2    2.09    1.43
  -3  -9   2    0.10    1.47
  -3  -9   2    1.62    1.46
  -3  -9   2    1.91    0.84
   2   9  -2   96.83    4.45
  -2  -9   2   92.98    4.59
  -2  -9   2   93.31    3.36
  -2  -9   2   99.89    4.61
   1   9  -2   24.84    2.29
  -1  -9   2   22.91    2.39
  -1  -9   2   20.14    2.29
  -1  -9   2   22.52    1.48
   0   9  -2   89.81    4.09
   0  -9   2   93.30    3.33
   0  -9   2   92.43    4.23
  -1   9  -2   14.29    2.05
  -1   9  -2   12.94    1.79
   1  -9   2   12.17    1.28
   1  -9   2   10.48    1.64
   1  -9   2    9.82    1.35
  -2   9  -2   98.62    4.52
  -2   9  -2   91.30    4.05
   2  -9   2   85.10    3.98
   2  -9   2   87.97    3.42
   2  -9   2   85.01    3.73
  -3   9  -2    6.87    1.48
  -3   9  -2    8.44    1.84
   3  -9   2    6.38    1.40
   3  -9   2    7.23    1.40
   3  -9   2    8.08    1.22
  -4   9  -2   72.46    3.86
  -4   9  -2   68.47    4.11
   4  -9   2   66.84    3.47
   4  -9   2   67.15    3.45
   4  -9   2   70.35    3.16
  -5   9  -2   18.39    2.48
  -5   9  -2   17.95    2.79
   5  -9   2   18.16    1.95
   5  -9   2   17.16    2.02
   5  -9   2   18.27    1.85
  -6   9  -2   14.21    2.41
  -6   9  -2   14.26    2.79
   6  -9   2   14.98    1.90
   6  -9   2   16.03    1.86
   6  -9   2   18.73    2.16
  -7   9  -2   30.74    3.06
  -7   9  -2   31.99    3.53
   7  -9   2   31.20    2.37
   7  -9   2   29.72    2.58
   7  -9   2   34.72    2.93
  -8   9  -2   31.34    3.46
  -8   9  -2   28.58    3.03
   8  -9   2   34.40    3.16
   8  -9   2   28.51    2.69
  -9   9  -2   23.18    3.19
  -9   9  -2   26.74    2.94
   9  -9   2   29.30    3.03
 -10   9  -2   17.39    2.62
 -10   9  -2   21.82    3.35
  10  -9   2   16.94    2.80
 -11   9  -2    6.80    2.48
 -11   9  -2   11.66    2.36
  11  -9   2    6.31    2.39
 -12   9  -2    1.55    1.93
 -12   9  -2    2.71    2.45
  12  -9   2    2.60    2.47
  13  -9   2   11.78    4.30
   8   8  -2    8.99    2.36
  -8  -8   2   10.69    1.63
  -8  -8   2    7.65    2.66
   7   8  -2   26.17    2.91
  -7  -8   2   25.61    2.17
  -7  -8   2   27.24    3.40
   6   8  -2   22.48    2.65
  -6  -8   2   30.45    3.41
  -6  -8   2   26.01    1.99
   5   8  -2   27.97    2.86
  -5  -8   2   25.03    1.77
  -5  -8   2   24.33    2.58
  -5  -8   2   26.45    3.02
   4   8  -2    1.80    1.27
  -4  -8   2    3.56    1.59
  -4  -8   2    2.44    0.80
  -4  -8   2    4.07    1.51
   3   8  -2   58.59    3.28
  -3  -8   2   60.16    2.34
  -3  -8   2   56.98    3.35
  -3  -8   2   58.59    3.46
   2   8  -2    4.80    1.22
  -2  -8   2    7.49    1.51
  -2  -8   2    6.31    1.52
  -2  -8   2    5.07    0.81
   1   8  -2   76.26    3.55
  -1  -8   2   81.78    3.72
  -1  -8   2   77.69    2.80
  -1  -8   2   79.23    3.76
   0   8  -2    0.51    0.86
   0  -8   2    0.89    0.95
   0  -8   2    0.99    0.62
   0  -8   2    2.54    1.06
  -1   8  -2   84.34    3.90
  -1   8  -2   82.09    3.61
   1  -8   2   83.78    3.65
   1  -8   2   83.07    3.01
   1  -8   2   81.05    3.25
  -2   8  -2    0.58    0.85
  -2   8  -2   -0.27    0.92
   2  -8   2    0.49    0.77
   2  -8   2   -0.15    0.85
   2  -8   2   -0.33    0.63
  -3   8  -2  126.92    5.15
  -3   8  -2  120.63    4.78
   3  -8   2  115.34    4.55
   3  -8   2  116.19    4.58
   3  -8   2  127.79    4.26
  -4   8  -2    1.05    1.10
  -4   8  -2    1.80    1.35
   4  -8   2    2.15    1.03
   4  -8   2    1.79    0.92
   4  -8   2    1.04    0.97
  -5   8  -2  123.48    5.73
  -5   8  -2  126.93    6.09
   5  -8   2  135.81    5.16
   5  -8   2  138.92    4.92
   5  -8   2  136.89    4.94
  -6   8  -2   44.44    3.76
  -6   8  -2   41.88    3.33
   6  -8   2   42.95    2.68
   6  -8   2   47.95    2.93
   6  -8   2   44.26    2.52
  -7   8  -2   48.66    3.35
  -7   8  -2   45.91    3.65
   7  -8   2   42.64    2.52
   7  -8   2   43.76    3.07
   7  -8   2   46.23    2.87
  -8   8  -2    7.11    1.78
  -8   8  -2    7.85    2.08
   8  -8   2    2.81    1.49
  -9   8  -2   69.14    4.58
  -9   8  -2   66.89    4.00
   9  -8   2   64.20    4.06
 -10   8  -2   23.42    2.87
 -10   8  -2   19.89    3.19
  10  -8   2   21.79    2.76
 -11   8  -2   16.67    3.11
 -11   8  -2   19.51    2.71
  11  -8   2   16.95    2.81
 -12   8  -2    9.47    2.41
 -12   8  -2    9.18    2.91
  12  -8   2    7.95    2.52
 -13   8  -2   10.80    2.60
  13  -8   2    3.41    2.52
   9   7  -2   21.26    2.94
   9   7  -2   24.95    3.38
  -9  -7   2   25.10    2.17
  -9  -7   2   28.01    3.56
   8   7  -2    0.65    1.79
   8   7  -2   -0.77    1.63
  -8  -7   2    1.19    2.07
  -8  -7   2    1.36    1.20
   7   7  -2   56.61    3.93
   7   7  -2   56.34    3.58
  -7  -7   2   60.00    2.76
  -7  -7   2   58.72    4.27
   6   7  -2   28.54    2.53
   6   7  -2   27.09    2.82
  -6  -7   2   29.89    3.13
   5   7  -2   27.27    2.51
   5   7  -2   25.86    2.20
  -5  -7   2   29.07    2.52
  -5  -7   2   26.28    2.74
  -5  -7   2   26.04    1.63
   4   7  -2   35.61    2.21
   4   7  -2   35.50    2.59
  -4  -7   2   33.45    1.69
  -4  -7   2   35.95    2.71
  -4  -7   2   37.16    2.65
   3   7  -2   88.47    3.82
   3   7  -2   87.91    3.29
  -3  -7   2   85.12    3.97
  -3  -7   2   81.83    2.90
  -3  -7   2   82.23    3.74
   2   7  -2  105.07    4.17
  -2  -7   2   99.59    3.34
  -2  -7   2  102.61    4.32
  -2  -7   2  109.02    4.21
   1   7  -2   51.40    2.63
  -1  -7   2   50.68    1.96
  -1  -7   2   48.70    2.72
  -1  -7   2   53.79    2.68
   0   7  -2   59.34    2.81
   0  -7   2   61.29    2.24
   0  -7   2   57.86    2.79
   0  -7   2   62.38    2.98
  -1   7  -2   45.45    2.34
  -1   7  -2   40.76    2.43
   1  -7   2   38.05    2.00
   1  -7   2   42.04    1.82
   1  -7   2   41.98    2.25
  -2   7  -2   59.70    3.02
  -2   7  -2   67.55    2.93
   2  -7   2   58.23    2.71
   2  -7   2   61.74    2.41
   2  -7   2   61.15    2.77
  -3   7  -2   21.71    1.94
  -3   7  -2   20.14    1.76
   3  -7   2   19.33    1.37
   3  -7   2   18.11    1.55
   3  -7   2   18.16    1.58
  -4   7  -2  122.27    5.05
  -4   7  -2  120.96    5.21
   4  -7   2  122.64    4.44
   4  -7   2  124.09    4.62
   4  -7   2  129.59    4.35
  -5   7  -2    2.01    1.27
  -5   7  -2    1.83    1.46
   5  -7   2    3.64    1.07
   5  -7   2    1.76    0.90
   5  -7   2    3.33    1.03
  -6   7  -2   52.00    3.69
  -6   7  -2   54.46    3.41
   6  -7   2   50.64    2.90
   6  -7   2   50.03    2.48
   6  -7   2   47.44    2.64
  -7   7  -2   10.56    2.07
  -7   7  -2    6.73    1.63
   7  -7   2    5.32    1.31
   7  -7   2    5.33    1.12
   7  -7   2    6.37    1.45
  -8   7  -2   86.52    4.38
  -8   7  -2   93.17    4.92
   8  -7   2   71.86    4.00
  -9   7  -2    1.17    1.58
  -9   7  -2   -0.43    1.27
   9  -7   2   -0.60    1.35
 -10   7  -2   46.24    4.01
 -10   7  -2   52.70    3.66
  10  -7   2   43.31    3.58
 -11   7  -2    1.22    1.67
 -11   7  -2    0.66    2.01
  11  -7   2   -0.62    1.78
 -12   7  -2   18.33    2.88
 -12   7  -2   18.00    3.41
  12  -7   2   19.89    3.00
 -13   7  -2    7.11    2.35
  13  -7   2    6.80    2.55
  10   6  -2   24.73    3.23
  10   6  -2   25.02    3.28
 -10  -6   2   28.51    3.71
 -10  -6   2   32.40    2.70
   9   6  -2    0.17    1.85
   9   6  -2    0.49    1.90
  -9  -6   2    0.76    1.24
  -9  -6   2    0.82    2.04
   8   6  -2   22.19    2.63
   8   6  -2   21.29    2.67
  -8  -6   2   25.27    2.07
  -8  -6   2   26.72    3.15
   7   6  -2   -0.03    1.32
   7   6  -2    2.15    1.49
  -7  -6   2    0.78    1.57
  -7  -6   2   -1.02    0.85
   6   6  -2   55.36    3.16
   6   6  -2   58.01    3.40
  -6  -6   2   54.04    2.38
  -6  -6   2   57.18    3.70
   5   6  -2    2.31    1.13
   5   6  -2    1.00    1.07
  -5  -6   2    3.40    0.74
  -5  -6   2    3.22    1.36
  -5  -6   2    2.25    1.15
   4   6  -2   59.71    2.72
   4   6  -2   59.01    2.97
  -4  -6   2   54.51    2.81
  -4  -6   2   53.24    2.14
  -4  -6   2   55.24    3.15
   3   6  -2   39.14    2.03
   3   6  -2   42.74    2.40
  -3  -6   2   46.03    2.61
  -3  -6   2   42.70    2.36
  -3  -6   2   39.76    1.68
   2   6  -2  135.43    4.78
   2   6  -2  135.13    4.26
  -2  -6   2  133.54    4.90
  -2  -6   2  128.38    4.68
  -2  -6   2  130.11    4.03
   1   6  -2   46.46    2.34
  -1  -6   2   49.30    2.35
  -1  -6   2   50.01    2.49
  -1  -6   2   46.41    1.93
  -1  -6   2   48.10    1.80
   0   6  -2  163.82    5.40
   0  -6   2  162.04    5.38
   0  -6   2  166.17    4.84
   0  -6   2  151.50    4.93
   0  -6   2  166.21    5.55
  -1   6  -2   74.94    3.03
   1  -6   2   75.89    2.85
   1  -6   2   72.67    2.96
   1  -6   2   76.29    2.61
  -2   6  -2   38.64    2.06
  -2   6  -2   38.44    2.16
   2  -6   2   38.49    1.68
   2  -6   2   37.72    1.97
   2  -6   2   37.67    1.96
  -3   6  -2   99.10    3.35
  -3   6  -2   95.31    3.90
  -3   6  -2   98.62    3.85
   3  -6   2   90.36    3.56
   3  -6   2   94.84    3.30
   3  -6   2   91.50    3.46
  -4   6  -2  128.27    4.25
  -4   6  -2  127.18    5.21
  -4   6  -2  123.81    5.08
   4  -6   2  123.09    4.24
   4  -6   2  124.47    4.51
   4  -6   2  122.64    4.25
  -5   6  -2  195.41    7.26
  -5   6  -2  199.78    7.60
  -5   6  -2  206.35    6.34
   5  -6   2  192.10    6.38
   5  -6   2  199.08    6.20
   5  -6   2  194.47    6.56
  -6   6  -2   11.52    1.36
  -6   6  -2   14.13    1.95
  -6   6  -2   14.39    2.15
   6  -6   2   12.28    1.46
   6  -6   2   12.92    1.29
   6  -6   2   11.69    1.56
  -7   6  -2   83.26    4.31
  -7   6  -2   70.10    3.18
  -7   6  -2   78.56    3.90
   7  -6   2   68.14    2.81
   7  -6   2   72.53    4.47
   7  -6   2   68.55    2.84
   7  -6   2   73.37    3.55
  -8   6  -2   21.62    2.47
  -8   6  -2   19.25    2.76
  -8   6  -2   19.31    1.96
   8  -6   2   21.15    2.28
   8  -6   2   20.77    1.76
  -9   6  -2   44.40    3.70
  -9   6  -2   55.20    3.25
  -9   6  -2   56.63    3.67
   9  -6   2   57.31    3.47
   9  -6   2   56.52    2.84
 -10   6  -2    7.49    2.04
 -10   6  -2    6.28    2.23
  10  -6   2    8.08    1.60
  10  -6   2    7.87    2.06
 -11   6  -2   33.99    4.08
 -11   6  -2   32.12    3.50
  11  -6   2   28.98    3.16
  11  -6   2   29.82    2.65
 -12   6  -2    0.59    1.90
 -12   6  -2   -0.14    2.30
  12  -6   2    2.42    1.99
  12  -6   2   -0.50    1.63
 -13   6  -2   16.00    3.03
  13  -6   2   22.68    4.39
  13  -6   2   18.66    3.01
  11   5  -2   28.98    3.59
 -11  -5   2   27.93    3.79
  10   5  -2    9.93    2.45
  10   5  -2    8.94    2.53
 -10  -5   2    9.63    1.68
 -10  -5   2    9.80    2.65
   9   5  -2   17.58    2.57
   9   5  -2   15.59    2.63
  -9  -5   2   21.04    2.89
  -9  -5   2   17.96    1.81
   8   5  -2   26.13    2.74
   8   5  -2   25.22    2.84
  -8  -5   2   28.85    3.14
  -8  -5   2   24.25    1.97
   7   5  -2   98.67    4.50
   7   5  -2  101.70    4.71
  -7  -5   2   98.83    3.64
  -7  -5   2  103.79    4.96
   6   5  -2   10.56    1.64
   6   5  -2    9.41    1.57
  -6  -5   2    8.96    1.02
  -6  -5   2   10.82    1.96
  -6  -5   2   11.18    1.80
   5   5  -2   56.09    2.82
   5   5  -2   55.92    2.96
  -5  -5   2   54.14    2.15
  -5  -5   2   54.25    2.68
  -5  -5   2   57.70    3.16
   4   5  -2    1.59    0.88
   4   5  -2    1.93    0.89
  -4  -5   2    0.88    0.50
  -4  -5   2    0.32    0.85
  -4  -5   2    0.82    0.77
   3   5  -2  199.75    6.17
   3   5  -2  193.58    6.45
  -3  -5   2  195.24    6.31
  -3  -5   2  214.56    6.51
  -3  -5   2  193.19    5.76
  -3  -5   2  198.91    6.65
   2   5  -2   -0.05    0.44
   2   5  -2   -0.07    0.50
  -2  -5   2    0.01    0.40
  -2  -5   2   -0.10    0.52
  -2  -5   2    0.40    0.35
  -2  -5   2   -0.57    0.56
   1   5  -2  223.59    6.79
  -1  -5   2  218.57    6.87
  -1  -5   2  218.79    6.21
  -1  -5   2  217.20    6.69
  -1  -5   2  210.38    6.32
   0   5  -2    5.23    0.84
   0  -5   2    5.75    0.83
   0  -5   2    4.83    0.84
   0  -5   2    4.64    0.54
   0  -5   2    3.64    0.62
  -1   5  -2   49.70    2.19
   1  -5   2   47.88    2.03
   1  -5   2   50.10    2.22
   1  -5   2   48.71    2.11
   1  -5   2   52.13    1.85
  -2   5  -2    1.42    0.64
  -2   5  -2    1.15    0.47
  -2   5  -2    1.43    0.65
   2  -5   2    1.37    0.56
   2  -5   2    1.36    0.59
   2  -5   2    1.00    0.43
  -3   5  -2  183.87    5.59
  -3   5  -2  183.45    6.15
  -3   5  -2  180.21    6.19
   3  -5   2  182.67    5.55
   3  -5   2  180.64    5.81
   3  -5   2  185.24    5.64
  -4   5  -2   81.18    3.99
  -4   5  -2   78.95    4.03
  -4   5  -2   93.97    3.22
   4  -5   2   91.38    3.43
   4  -5   2   90.79    3.14
   4  -5   2   90.68    3.23
  -5   5  -2  109.49    4.51
  -5   5  -2  112.51    4.72
  -5   5  -2  100.67    3.64
   5  -5   2   93.50    3.68
   5  -5   2   97.00    3.25
   5  -5   2  100.89    3.44
   5  -5   2   96.54    3.82
  -6   5  -2   31.97    2.68
  -6   5  -2   40.67    2.66
  -6   5  -2   32.53    1.91
   6  -5   2   36.98    2.21
   6  -5   2   34.82    1.72
   6  -5   2   36.28    1.74
   6  -5   2   33.34    2.03
  -7   5  -2   80.62    3.37
  -7   5  -2   90.25    4.16
   7  -5   2   80.32    2.94
   7  -5   2   79.49    3.62
   7  -5   2   79.95    3.13
  -8   5  -2   21.07    2.72
  -8   5  -2   20.94    2.38
  -8   5  -2   21.26    1.86
   8  -5   2   19.82    1.77
   8  -5   2   17.85    2.06
  -9   5  -2   34.10    2.42
  -9   5  -2   34.08    3.18
  -9   5  -2   41.45    3.16
   9  -5   2   31.39    2.38
   9  -5   2   32.17    2.69
 -10   5  -2   37.01    3.36
 -10   5  -2   35.39    2.73
 -10   5  -2   34.56    3.42
  10  -5   2   34.18    2.64
  10  -5   2   35.31    3.02
 -11   5  -2   10.65    2.62
 -11   5  -2   12.60    2.03
 -11   5  -2   12.95    2.57
  11  -5   2   12.76    2.05
  11  -5   2   10.19    2.21
 -12   5  -2   29.42    3.98
 -12   5  -2   32.30    4.45
 -12   5  -2   32.93    3.74
  12  -5   2   35.51    3.14
  12  -5   2   33.70    3.46
 -13   5  -2    7.16    2.58
  13  -5   2    2.75    2.15
  13  -5   2    6.90    2.27
  11   4  -2   13.69    2.74
 -11  -4   2   13.37    3.07
 -11  -4   2   18.93    3.10
 -11  -4   2   15.41    2.09
  10   4  -2   10.06    2.41
 -10  -4   2   11.12    1.71
 -10  -4   2   10.58    2.50
 -10  -4   2   11.05    2.44
   9   4  -2   35.58    3.27
  -9  -4   2   35.60    3.49
  -9  -4   2   34.85    2.41
  -9  -4   2   33.00    3.31
   8   4  -2   26.97    2.64
  -8  -4   2   24.74    1.87
  -8  -4   2   25.05    2.70
  -8  -4   2   18.62    2.54
   7   4  -2   41.01    2.81
  -7  -4   2   41.42    3.02
  -7  -4   2   41.79    2.85
  -7  -4   2   38.64    2.03
   6   4  -2   47.14    2.73
  -6  -4   2   47.00    2.36
  -6  -4   2   50.18    2.09
  -6  -4   2   44.93    2.77
  -6  -4   2   50.77    3.02
   5   4  -2   17.51    1.68
  -5  -4   2   16.36    1.13
  -5  -4   2   16.10    1.76
  -5  -4   2   15.81    1.38
  -5  -4   2   17.10    1.82
   4   4  -2  128.03    4.70
   4   4  -2  139.41    4.63
  -4  -4   2  136.47    4.95
  -4  -4   2  130.08    4.08
  -4  -4   2  136.90    4.47
   3   4  -2   39.80    1.86
   3   4  -2   39.54    2.00
  -3  -4   2   37.45    1.82
  -3  -4   2   37.62    1.58
  -3  -4   2   37.73    2.06
  -3  -4   2   37.21    1.48
   2   4  -2  296.39    8.48
   2   4  -2  303.47    8.80
  -2  -4   2  302.91    8.92
  -2  -4   2  291.85    8.36
  -2  -4   2  292.66    8.63
  -2  -4   2  291.98    8.24
   1   4  -2   71.49    2.69
   1   4  -2   74.31    2.35
  -1  -4   2   70.06    2.27
  -1  -4   2   71.75    2.75
  -1  -4   2   71.48    2.61
  -1  -4   2   69.35    2.37
   0   4  -2  301.72    8.78
   0  -4   2  300.89    8.82
   0  -4   2  303.73    8.39
   0  -4   2  301.01    8.69
  -1   4  -2   11.76    0.98
  -1   4  -2   13.43    0.81
   1  -4   2   11.76    0.93
   1  -4   2   13.64    0.96
   1  -4   2   12.31    0.97
   1  -4   2   13.35    0.77
  -2   4  -2  133.24    4.43
  -2   4  -2  136.64    4.18
  -2   4  -2  138.51    4.57
   2  -4   2  136.37    4.33
   2  -4   2  137.33    4.12
   2  -4   2  134.52    4.22
  -3   4  -2    1.14    0.46
  -3   4  -2    1.02    0.72
  -3   4  -2    0.86    0.80
   3  -4   2    0.57    0.43
   3  -4   2    1.39    0.52
   3  -4   2    1.03    0.55
  -4   4  -2  325.41   10.05
  -4   4  -2  310.09    9.02
  -4   4  -2  329.97   10.06
   4  -4   2  306.06    9.09
   4  -4   2  311.17    9.16
   4  -4   2  300.73    8.79
   4  -4   2  294.45    8.66
  -5   4  -2    7.65    1.35
  -5   4  -2    8.69    1.04
  -5   4  -2    9.62    1.57
   5  -4   2    9.31    0.82
   5  -4   2   10.42    0.94
   5  -4   2    9.00    1.13
   5  -4   2    9.78    1.15
  -6   4  -2  124.10    4.84
  -6   4  -2  103.56    4.65
  -6   4  -2  116.44    4.09
   6  -4   2  114.70    3.61
   6  -4   2  116.69    4.25
   6  -4   2  117.83    3.89
   6  -4   2  111.52    4.10
  -7   4  -2   -0.75    1.00
  -7   4  -2   -0.34    0.93
  -7   4  -2    0.34    0.70
   7  -4   2   -0.03    0.81
   7  -4   2   -0.37    0.75
  -8   4  -2   62.17    3.54
  -8   4  -2   63.11    3.01
  -8   4  -2   61.46    3.58
   8  -4   2   65.09    3.22
   8  -4   2   63.30    2.95
  -9   4  -2    4.47    1.70
  -9   4  -2    4.43    1.22
  -9   4  -2    3.58    1.60
   9  -4   2    6.48    1.44
   9  -4   2    4.46    1.40
 -10   4  -2   34.81    3.21
 -10   4  -2   31.24    2.58
 -10   4  -2   28.69    3.26
  10  -4   2   38.09    2.94
  10  -4   2   33.07    2.68
 -11   4  -2   15.66    2.69
 -11   4  -2   15.60    2.77
 -11   4  -2   21.61    2.44
  11  -4   2   13.54    2.18
  11  -4   2   13.01    2.26
 -12   4  -2   20.43    3.49
 -12   4  -2   14.72    2.19
 -12   4  -2   14.84    3.20
  12  -4   2   12.46    2.52
  12  -4   2   18.70    2.60
 -13   4  -2    8.31    2.14
 -13   4  -2   15.36    3.22
  13  -4   2    9.12    2.55
  13  -4   2    9.60    2.54
  12   3  -2   29.33    3.53
 -12  -3   2   31.03    3.84
 -12  -3   2   31.56    2.94
 -12  -3   2   35.55    4.08
  11   3  -2    3.21    2.15
 -11  -3   2    1.11    1.98
 -11  -3   2    1.46    2.10
 -11  -3   2    0.45    1.44
  10   3  -2   50.63    3.83
 -10  -3   2   47.44    4.00
 -10  -3   2   49.13    3.95
 -10  -3   2   50.54    2.99
   9   3  -2   -1.37    1.55
  -9  -3   2    0.96    1.48
  -9  -3   2   -0.76    1.33
  -9  -3   2   -0.06    1.01
   8   3  -2   63.24    3.49
  -8  -3   2   58.64    3.61
  -8  -3   2   57.14    2.71
  -8  -3   2   58.21    3.45
   7   3  -2   20.62    2.03
  -7  -3   2   16.23    1.84
  -7  -3   2   18.85    1.48
  -7  -3   2   18.67    2.10
   6   3  -2   92.21    3.76
  -6  -3   2   88.46    3.78
  -6  -3   2   89.79    3.15
  -6  -3   2   84.98    3.19
  -6  -3   2   88.83    3.92
   5   3  -2   32.51    1.96
  -5  -3   2   27.42    1.86
  -5  -3   2   29.81    2.04
  -5  -3   2   30.16    1.59
  -5  -3   2   30.03    1.44
   4   3  -2   75.39    2.95
  -4  -3   2   72.77    3.12
  -4  -3   2   73.04    2.58
  -4  -3   2   76.54    3.05
  -4  -3   2   73.57    2.71
  -4  -3   2   77.60    2.53
   3   3  -2   87.35    3.25
   3   3  -2   91.02    3.17
  -3  -3   2   89.35    2.90
  -3  -3   2   91.50    3.05
  -3  -3   2   90.00    3.39
  -3  -3   2   91.11    2.83
   2   3  -2  118.65    3.91
   2   3  -2  118.05    3.73
  -2  -3   2  121.03    3.52
  -2  -3   2  121.42    4.02
  -2  -3   2  117.28    3.75
  -2  -3   2  117.36    3.60
   1   3  -2  230.61    6.41
   1   3  -2  227.74    6.68
  -1  -3   2  230.52    6.34
  -1  -3   2  220.00    6.70
  -1  -3   2  225.51    6.57
   0   3  -2   99.69    2.98
   0   3  -2   95.65    3.19
   0  -3   2   96.59    3.10
   0  -3   2   96.29    2.91
   0  -3   2   99.36    3.19
  -1   3  -2   48.25    1.90
  -1   3  -2   47.10    1.67
   1  -3   2   48.22    1.78
   1  -3   2   43.72    1.71
   1  -3   2   47.60    1.61
   1  -3   2   47.62    1.71
  -2   3  -2   69.91    2.55
  -2   3  -2   76.38    2.92
  -2   3  -2   67.08    2.31
   2  -3   2   68.50    2.29
   2  -3   2   65.56    2.26
   2  -3   2   68.16    2.37
  -3   3  -2  298.33    8.30
  -3   3  -2  286.88    8.09
  -3   3  -2  286.32    9.05
  -3   3  -2  292.51    9.25
   3  -3   2  283.47    8.35
   3  -3   2  289.92    8.13
   3  -3   2  292.80    8.31
  -4   3  -2   33.89    2.18
  -4   3  -2   41.50    1.79
  -4   3  -2   43.93    2.44
  -4   3  -2   43.73    1.70
   4  -3   2   42.86    1.92
   4  -3   2   42.50    1.54
   4  -3   2   44.03    1.93
  -5   3  -2  323.29    9.21
  -5   3  -2  342.67    9.75
  -5   3  -2  282.64    9.76
   5  -3   2  323.91    9.33
   5  -3   2  315.42    8.73
   5  -3   2  313.39    9.04
   5  -3   2  304.36    9.24
  -6   3  -2    9.20    1.12
  -6   3  -2    7.83    1.34
  -6   3  -2    7.04    1.31
   6  -3   2    6.47    1.07
   6  -3   2    5.54    0.98
   6  -3   2    8.82    1.10
  -7   3  -2  138.40    5.09
  -7   3  -2  136.54    4.70
  -7   3  -2  115.49    5.15
   7  -3   2  134.07    4.62
   7  -3   2  138.17    4.83
  -8   3  -2   19.47    2.07
  -8   3  -2   19.68    1.88
  -8   3  -2   17.18    2.19
   8  -3   2   17.86    1.89
   8  -3   2   20.30    1.93
  -9   3  -2   69.90    3.73
  -9   3  -2   70.66    3.28
  -9   3  -2   55.84    3.81
   9  -3   2   67.15    3.42
   9  -3   2   60.11    3.24
 -10   3  -2   -0.31    1.55
 -10   3  -2   -0.40    1.06
 -10   3  -2   -0.12    1.36
  10  -3   2   -0.80    1.36
  10  -3   2   -0.82    1.19
 -11   3  -2   31.14    2.81
 -11   3  -2   31.31    3.32
 -11   3  -2   32.07    3.83
  11  -3   2   29.64    2.85
  11  -3   2   27.06    2.79
 -12   3  -2    2.08    1.64
 -12   3  -2    2.60    2.19
 -12   3  -2    2.84    2.97
  12  -3   2    0.98    1.78
  12  -3   2    5.03    2.07
 -13   3  -2   20.18    2.74
 -13   3  -2   22.43    3.87
  13  -3   2   30.31    3.42
  12   2  -2   -1.22    2.15
 -12  -2   2    0.91    2.35
 -12  -2   2    0.11    1.58
 -12  -2   2    3.05    2.26
  11   2  -2   47.21    3.80
 -11  -2   2   40.17    3.07
 -11  -2   2   37.70    3.85
 -11  -2   2   41.29    3.93
  10   2  -2   10.50    2.25
 -10  -2   2    7.88    1.52
 -10  -2   2    8.49    2.02
 -10  -2   2    8.08    2.08
   9   2  -2   30.79    2.83
  -9  -2   2   29.68    2.19
  -9  -2   2   31.90    2.83
  -9  -2   2   30.06    2.95
   8   2  -2    3.04    1.39
  -8  -2   2    2.25    1.15
  -8  -2   2    1.83    0.87
  -8  -2   2    1.65    1.24
   7   2  -2  158.24    5.78
  -7  -2   2  160.65    5.84
  -7  -2   2  161.34    6.03
  -7  -2   2  165.95    5.26
   6   2  -2    1.40    0.89
  -6  -2   2    1.02    0.53
  -6  -2   2    0.47    0.75
  -6  -2   2    0.90    0.56
  -6  -2   2    0.22    0.68
   5   2  -2  150.05    5.09
  -5  -2   2  153.93    5.14
  -5  -2   2  154.61    4.67
  -5  -2   2  148.35    4.60
  -5  -2   2  148.58    5.27
   4   2  -2    2.54    0.74
  -4  -2   2    2.33    0.72
  -4  -2   2    3.20    0.70
  -4  -2   2    3.66    0.56
  -4  -2   2    2.38    0.50
   3   2  -2  266.42    7.89
  -3  -2   2  273.76    7.61
  -3  -2   2  268.88    7.69
  -3  -2   2  276.86    8.11
  -3  -2   2  270.89    7.97
   2   2  -2   23.79    1.15
   2   2  -2   22.99    1.18
  -2  -2   2   23.17    0.95
  -2  -2   2   22.92    1.23
  -2  -2   2   22.78    1.05
   1   2  -2  337.61    9.10
   1   2  -2  328.11    9.25
   1   2  -2  342.76    9.08
  -1  -2   2  323.60    9.26
  -1  -2   2  316.84    9.13
  -1  -2   2  330.87    9.01
   0   2  -2    7.77    0.54
   0   2  -2    6.39    0.65
   0   2  -2    7.71    0.46
   0  -2   2    6.97    0.59
   0  -2   2    7.76    0.49
   0  -2   2    6.58    0.57
  -1   2  -2   99.12    3.03
  -1   2  -2  103.75    3.06
  -1   2  -2   95.77    2.88
  -1   2  -2  106.44    3.38
   1  -2   2  101.18    3.02
   1  -2   2  100.94    3.03
   1  -2   2  101.73    2.97
  -2   2  -2   44.50    1.58
  -2   2  -2   42.94    1.48
  -2   2  -2   41.76    2.28
   2  -2   2   43.61    1.56
   2  -2   2   44.81    1.62
   2  -2   2   43.46    1.49
  -3   2  -2  128.58    3.94
  -3   2  -2  132.04    3.99
   3  -2   2  134.58    4.07
   3  -2   2  133.77    4.12
   3  -2   2  128.38    3.77
  -4   2  -2  167.28    4.93
  -4   2  -2  151.29    5.43
  -4   2  -2  177.03    5.14
  -4   2  -2  157.75    4.91
   4  -2   2  144.04    4.91
   4  -2   2  168.03    5.02
  -5   2  -2   23.69    1.51
  -5   2  -2   23.92    1.34
  -5   2  -2   22.33    1.72
   5  -2   2   20.06    1.37
   5  -2   2   23.86    1.37
   5  -2   2   22.47    1.43
  -6   2  -2   68.69    3.30
  -6   2  -2   76.76    3.05
  -6   2  -2   68.37    2.79
   6  -2   2   72.45    2.89
   6  -2   2   71.74    2.83
  -7   2  -2   43.43    2.42
  -7   2  -2   45.43    2.23
  -7   2  -2   39.93    2.69
   7  -2   2   44.67    2.32
   7  -2   2   39.01    2.22
  -8   2  -2   55.16    3.01
  -8   2  -2   58.91    2.80
  -8   2  -2   53.08    3.39
   8  -2   2   56.53    2.85
   8  -2   2   55.93    2.87
  -9   2  -2   20.98    2.02
  -9   2  -2   18.17    2.43
  -9   2  -2   19.74    2.23
   9  -2   2   24.40    2.33
   9  -2   2   20.33    2.09
 -10   2  -2   44.05    3.27
 -10   2  -2   35.29    3.52
 -10   2  -2   47.51    3.00
  10  -2   2   41.17    3.02
  10  -2   2   43.26    2.93
 -11   2  -2    1.07    1.81
 -11   2  -2    2.72    1.80
 -11   2  -2    3.58    1.53
  11  -2   2    2.15    1.60
  11  -2   2    0.78    1.75
 -12   2  -2   41.97    4.42
 -12   2  -2   37.23    3.36
  12  -2   2   40.89    3.66
  12  -2   2   38.85    3.42
 -13   2  -2    2.59    2.60
 -13   2  -2   -0.60    1.76
  13  -2   2    0.69    2.32
 -13  -1   2    9.14    2.32
 -13  -1   2   14.28    3.31
 -13  -1   2   12.32    2.95
  12   1  -2   25.74    3.11
 -12  -1   2   25.88    3.54
 -12  -1   2   21.41    2.47
 -12  -1   2   20.15    3.02
  11   1  -2   22.40    2.78
 -11  -1   2   29.32    3.42
 -11  -1   2   24.86    3.05
 -11  -1   2   19.60    2.27
  10   1  -2   23.05    2.61
 -10  -1   2   22.94    2.71
 -10  -1   2   27.87    3.03
 -10  -1   2   23.85    2.25
   9   1  -2   23.56    2.43
  -9  -1   2   23.23    2.62
  -9  -1   2   27.35    2.76
  -9  -1   2   24.36    2.07
   8   1  -2   58.65    3.19
  -8  -1   2   63.13    2.80
  -8  -1   2   58.10    3.35
  -8  -1   2   57.06    3.22
   7   1  -2    5.69    1.24
  -7  -1   2    4.93    1.09
  -7  -1   2    6.33    0.99
  -7  -1   2    4.24    1.20
   6   1  -2  152.67    5.14
  -6  -1   2  140.13    4.38
  -6  -1   2  148.85    5.12
  -6  -1   2  146.08    5.28
  -6  -1   2  148.39    4.71
   5   1  -2    3.33    0.84
  -5  -1   2    2.71    0.49
  -5  -1   2    3.14    0.77
  -5  -1   2    4.48    0.69
  -5  -1   2    2.46    0.77
   4   1  -2  278.19    8.11
  -4  -1   2  278.10    8.27
  -4  -1   2  280.12    7.80
  -4  -1   2  273.76    8.07
  -4  -1   2  260.79    7.66
   3   1  -2   21.49    1.02
   3   1  -2   21.31    1.19
  -3  -1   2   20.05    0.94
  -3  -1   2   23.67    1.18
  -3  -1   2   21.11    1.00
  -3  -1   2   20.80    1.24
   2   1  -2  473.00   12.96
   2   1  -2  470.21   13.08
  -2  -1   2  484.27   12.93
  -2  -1   2  484.23   13.21
  -2  -1   2  468.87   12.93
   1   1  -2   20.09    0.90
   1   1  -2   19.14    0.89
   1   1  -2   19.75    0.85
  -1  -1   2   18.47    0.77
  -1  -1   2   19.63    0.91
  -1  -1   2   18.29    0.82
   0   1  -2  468.06   12.58
   0   1  -2  478.04   12.70
   0   1  -2  467.36   12.54
   0  -1   2  445.98   12.48
   0  -1   2  461.20   12.51
   0  -1   2  468.90   12.57
  -1   1  -2   27.12    1.71
  -1   1  -2   34.88    1.18
  -1   1  -2   33.47    1.15
   1  -1   2   32.54    1.12
   1  -1   2   32.16    1.12
   1  -1   2   34.42    1.19
  -2   1  -2  357.69   10.97
  -2   1  -2  384.70   10.56
  -2   1  -2  386.19   10.52
   2  -1   2  388.77   10.59
   2  -1   2  395.45   10.40
   2  -1   2  392.76   10.75
  -3   1  -2    5.85    0.59
  -3   1  -2    6.83    0.71
  -3   1  -2    7.99    0.91
   3  -1   2    5.71    0.63
   3  -1   2    6.51    0.41
  -4   1  -2  366.16   10.69
  -4   1  -2  377.43   10.54
  -4   1  -2  386.60   11.05
   4  -1   2  375.55   10.63
  -5   1  -2   13.32    1.03
  -5   1  -2   14.40    1.49
  -5   1  -2   10.92    1.10
   5  -1   2   13.54    1.18
   5  -1   2   12.96    1.14
  -6   1  -2  112.13    3.91
  -6   1  -2  116.26    4.12
  -6   1  -2  123.63    4.55
   6  -1   2  113.37    4.05
   6  -1   2  109.94    3.98
  -7   1  -2   14.12    1.41
  -7   1  -2   15.89    1.63
  -7   1  -2   19.12    2.04
   7  -1   2   16.17    1.53
   7  -1   2   13.86    1.54
  -8   1  -2   57.61    3.43
  -8   1  -2   57.72    2.78
  -8   1  -2   57.26    3.02
   8  -1   2   57.12    2.82
   8  -1   2   56.46    2.97
  -9   1  -2   23.01    2.07
  -9   1  -2   21.54    2.71
  -9   1  -2   23.59    2.42
   9  -1   2   27.32    2.57
   9  -1   2   24.56    2.19
 -10   1  -2   37.93    2.77
 -10   1  -2   34.39    2.96
 -10   1  -2   33.60    3.42
  10  -1   2   37.64    3.01
  10  -1   2   31.39    2.61
 -11   1  -2   24.08    2.91
 -11   1  -2   18.65    2.32
 -11   1  -2   24.78    3.67
  11  -1   2   23.76    2.89
  11  -1   2   21.17    2.43
 -12   1  -2    7.92    2.69
 -12   1  -2    7.48    2.00
  12  -1   2   11.18    2.50
 -13   1  -2    9.56    2.38
 -13   1  -2    7.41    3.19
  13  -1   2    7.81    2.67
  13   0  -2    4.08    2.46
 -13   0   2    3.61    2.81
 -13   0   2    1.19    1.85
 -13   0   2    3.03    2.27
  12   0  -2   41.92    3.77
 -12   0   2   40.22    3.30
 -12   0   2   37.50    4.24
 -12   0   2   46.07    4.07
  11   0  -2    5.14    1.99
 -11   0   2    9.13    2.44
 -11   0   2    7.54    2.01
 -11   0   2    9.84    1.85
  10   0  -2   62.20    3.70
 -10   0   2   64.73    4.09
 -10   0   2   60.02    3.28
 -10   0   2   65.61    3.91
   9   0  -2    1.20    1.35
  -9   0   2   -0.45    1.10
  -9   0   2   -0.11    0.90
  -9   0   2   -0.58    1.22
   8   0  -2   39.32    2.59
   8   0  -2   39.89    2.21
  -8   0   2   42.78    2.86
  -8   0   2   39.71    2.61
  -8   0   2   40.21    2.24
   7   0  -2   56.44    2.85
   7   0  -2   54.53    2.50
  -7   0   2   59.37    2.86
  -7   0   2   58.66    2.54
  -7   0   2   58.71    3.05
   6   0  -2   67.25    2.96
   6   0  -2   75.53    2.74
   6   0  -2   61.66    2.90
  -6   0   2   74.28    2.72
  -6   0   2   68.88    3.13
  -6   0   2   68.94    2.92
   5   0  -2  118.35    4.03
   5   0  -2  112.89    3.68
  -5   0   2  116.73    3.76
  -5   0   2  108.10    3.41
  -5   0   2  117.22    4.17
  -5   0   2  120.02    3.97
   4   0  -2  103.38    3.61
   4   0  -2  107.18    3.40
  -4   0   2  108.04    3.55
  -4   0   2  108.30    3.75
  -4   0   2  104.51    3.20
  -4   0   2  117.08    3.46
   3   0  -2  124.11    3.76
   3   0  -2  123.40    3.92
  -3   0   2  124.57    4.01
  -3   0   2  128.76    3.76
  -3   0   2  128.25    3.83
  -3   0   2  122.62    3.62
   2   0  -2   98.62    3.00
   2   0  -2   97.00    2.81
   2   0  -2   94.62    2.88
  -2   0   2   92.71    3.02
  -2   0   2   90.89    2.78
  -2   0   2   96.73    2.86
  -2   0   2   95.65    2.84
   1   0  -2  100.35    2.92
   1   0  -2   97.45    2.83
   1   0  -2   94.08    2.80
   1   0  -2  103.29    2.90
  -1   0   2   93.11    2.84
  -1   0   2   98.53    2.82
  -1   0   2  100.62    2.93
   0   0  -2    5.46    0.43
   0   0  -2    5.92    0.40
   0   0  -2    5.89    0.42
   0   0  -2    3.22    0.57
   0   0   2    5.53    0.38
  -1   0  -2  153.54    4.30
  -1   0  -2  142.68    4.12
  -1   0  -2  147.76    3.99
  -1   0  -2  135.93    3.99
   1   0   2  142.19    4.02
   1   0   2  139.51    4.10
  -2   0  -2    1.31    0.37
  -2   0  -2    1.06    0.36
  -2   0  -2    1.09    0.26
  -2   0  -2    0.40    0.35
   2   0   2    0.98    0.33
   2   0   2    0.90    0.21
  -3   0  -2  410.94   11.42
  -3   0  -2  401.65   11.27
  -3   0  -2  391.30   10.98
  -3   0  -2  415.92   11.08
   3   0   2  392.52   11.15
   3   0   2  401.41   10.83
  -4   0  -2    1.30    0.51
  -4   0  -2    1.71    0.59
  -4   0  -2    1.45    0.50
  -4   0  -2    1.52    0.61
  -4   0  -2    1.52    0.45
   4   0   2    1.42    0.50
  -5   0  -2  204.57    6.00
  -5   0  -2  201.66    6.23
  -5   0  -2  198.67    6.51
   5   0   2  202.57    6.26
   5   0   2  198.77    6.10
  -6   0  -2    0.21    0.63
  -6   0  -2   -0.12    0.51
  -6   0  -2    1.28    0.83
   6   0   2    0.38    0.73
   6   0   2    0.47    0.61
  -7   0  -2   77.18    3.02
  -7   0  -2   73.67    3.29
  -7   0  -2   76.77    3.62
   7   0   2   74.07    3.07
   7   0   2   72.16    3.28
  -8   0  -2    3.82    1.33
  -8   0  -2    4.76    1.26
  -8   0  -2    3.88    1.11
   8   0   2    5.43    1.18
   8   0   2    6.44    1.43
  -9   0  -2   67.48    3.25
  -9   0  -2   61.95    3.53
  -9   0  -2   64.49    4.03
   9   0   2   65.76    3.57
   9   0   2   62.27    3.16
 -10   0  -2    6.05    1.73
 -10   0  -2    7.76    2.24
 -10   0  -2    3.99    1.37
  10   0   2    3.74    1.74
  10   0   2    5.44    1.47
 -11   0  -2   36.63    3.90
 -11   0  -2   42.67    3.61
 -11   0  -2   44.23    3.31
  11   0   2   41.12    3.61
 -12   0  -2    6.06    2.08
 -12   0  -2    7.92    2.90
  12   0   2    4.23    2.34
  13  -1  -2   36.64    3.62
 -13   1   2   38.01    4.65
 -13   1   2   28.10    3.50
 -13   1   2   26.21    2.97
  12  -1  -2    2.33    2.04
 -12   1   2   -1.63    1.37
 -12   1   2    1.33    1.84
 -12   1   2    2.02    2.28
  11  -1  -2   62.04    3.81
 -11   1   2   59.01    3.43
 -11   1   2   57.62    3.98
 -11   1   2   60.01    4.40
  10  -1  -2    1.44    1.50
 -10   1   2    1.29    1.71
 -10   1   2    1.11    1.09
 -10   1   2    2.82    1.48
   9  -1  -2   55.34    2.85
   9  -1  -2   53.31    3.12
  -9   1   2   48.97    2.75
  -9   1   2   57.58    3.26
  -9   1   2   56.92    3.56
   8  -1  -2   15.02    1.75
   8  -1  -2   11.80    1.49
  -8   1   2   13.69    1.49
  -8   1   2   11.62    1.60
  -8   1   2   13.84    1.96
   7  -1  -2  157.53    5.52
   7  -1  -2  159.77    5.35
  -7   1   2  164.88    5.57
  -7   1   2  166.80    5.95
  -7   1   2  156.77    5.29
   6  -1  -2   47.91    2.21
   6  -1  -2   49.41    2.37
   6  -1  -2   47.40    2.09
  -6   1   2   51.13    2.28
  -6   1   2   47.69    1.69
  -6   1   2   46.29    2.12
  -6   1   2   51.04    2.61
   5  -1  -2  205.84    6.42
   5  -1  -2  206.79    6.23
   5  -1  -2  209.46    6.35
  -5   1   2  215.76    6.76
  -5   1   2  208.06    5.91
  -5   1   2  208.73    6.34
  -5   1   2  209.30    6.27
   4  -1  -2   68.09    2.59
   4  -1  -2   72.14    2.46
   4  -1  -2   67.24    2.51
  -4   1   2   72.99    2.82
  -4   1   2   73.56    2.47
  -4   1   2   71.00    2.45
  -4   1   2   69.17    2.21
   3  -1  -2  316.23    8.97
   3  -1  -2  313.90    9.06
   3  -1  -2  325.98    9.05
  -3   1   2  327.39    8.97
  -3   1   2  312.17    8.83
  -3   1   2  334.23    9.36
  -3   1   2  321.33    8.90
   2  -1  -2   42.35    1.57
   2  -1  -2   43.28    1.60
   2  -1  -2   42.66    1.53
  -2   1   2   42.78    1.48
  -2   1   2   43.19    1.48
  -2   1   2   48.60    1.89
   1  -1  -2  358.44    9.65
   1  -1  -2  359.29    9.74
  -1   1   2  344.33   10.09
  -1   1   2  358.73    9.71
   0  -1  -2   81.85    2.38
   0  -1  -2   71.28    2.29
   0   1   2   74.09    2.30
  -1  -1  -2  129.81    3.87
  -1  -1  -2  135.15    3.90
  -1  -1  -2  129.30    3.88
   1   1   2  134.32    3.80
  -2  -1  -2  204.46    6.04
  -2  -1  -2  208.05    6.02
   2   1   2  208.32    5.91
  -3  -1  -2   96.54    3.14
  -3  -1  -2   97.70    3.25
  -3  -1  -2   93.95    3.28
   3   1   2   92.94    2.81
   3   1   2   96.39    3.06
  -4  -1  -2  181.74    5.71
  -4  -1  -2  182.60    5.60
  -4  -1  -2  180.76    5.78
  -4  -1  -2  180.71    5.22
   4   1   2  182.97    5.45
   4   1   2  179.78    5.07
  -5  -1  -2   68.89    2.99
  -5  -1  -2   68.12    2.39
  -5  -1  -2   71.13    2.85
  -5  -1  -2   71.93    2.48
   5   1   2   72.66    2.88
   5   1   2   68.73    2.62
  -6  -1  -2   53.50    2.61
  -6  -1  -2   52.19    2.23
  -6  -1  -2   52.55    2.78
   6   1   2   55.54    2.62
   6   1   2   56.48    2.37
  -7  -1  -2    9.06    1.61
  -7  -1  -2    8.17    1.37
  -7  -1  -2    7.58    1.12
   7   1   2    8.31    1.45
   7   1   2   10.71    1.26
  -8  -1  -2   44.06    3.09
  -8  -1  -2   45.87    2.44
  -8  -1  -2   44.69    2.86
   8   1   2   45.71    2.51
   8   1   2   49.47    2.96
  -9  -1  -2    1.20    1.11
  -9  -1  -2    2.91    1.43
  -9  -1  -2    1.63    1.55
   9   1   2    0.57    1.53
   9   1   2    1.07    1.09
 -10  -1  -2   49.27    3.54
 -10  -1  -2   53.05    3.26
 -10  -1  -2   48.95    4.11
  10   1   2   58.27    3.79
 -11  -1  -2   -0.10    1.54
 -11  -1  -2    0.03    2.10
 -11  -1  -2    1.04    2.14
  11   1   2   -1.22    1.83
 -12  -1  -2   22.40    2.82
 -12  -1  -2   32.28    4.29
  12   1   2   31.12    3.51
  13  -2  -2    8.92    2.46
 -13   2   2    5.33    1.98
 -13   2   2    6.28    3.09
 -13   2   2    7.80    2.45
  12  -2  -2   27.29    2.99
 -12   2   2   28.58    3.31
 -12   2   2   26.76    3.93
 -12   2   2   25.18    2.67
  11  -2  -2   16.87    2.33
 -11   2   2   18.01    2.15
 -11   2   2   14.48    2.30
 -11   2   2   15.07    2.92
  10  -2  -2   36.24    2.78
  10  -2  -2   30.96    2.48
 -10   2   2   33.34    2.87
 -10   2   2   26.72    2.36
 -10   2   2   29.79    3.28
   9  -2  -2    8.56    1.51
   9  -2  -2    8.65    1.58
  -9   2   2    8.35    1.88
  -9   2   2    8.15    1.48
  -9   2   2    7.06    1.31
   8  -2  -2   68.23    3.24
   8  -2  -2   69.80    3.18
  -8   2   2   66.94    3.05
  -8   2   2   69.79    3.77
  -8   2   2   71.62    3.29
   7  -2  -2    0.95    0.88
   7  -2  -2    0.36    0.74
  -7   2   2    0.77    0.67
  -7   2   2   -0.12    0.91
  -7   2   2   -0.77    0.58
   6  -2  -2  155.27    5.21
   6  -2  -2  155.41    5.16
   6  -2  -2  153.96    5.04
  -6   2   2  157.33    4.62
  -6   2   2  159.89    5.14
  -6   2   2  160.59    5.76
  -6   2   2  155.13    5.06
   5  -2  -2    1.87    0.73
   5  -2  -2    1.33    0.64
   5  -2  -2    1.24    0.56
  -5   2   2    1.02    0.52
  -5   2   2    1.20    0.49
  -5   2   2    1.34    0.42
  -5   2   2    0.77    0.75
   4  -2  -2  241.09    7.08
   4  -2  -2  233.46    7.08
   4  -2  -2  240.46    7.19
  -4   2   2  239.87    7.02
  -4   2   2  238.63    6.94
  -4   2   2  244.31    6.88
  -4   2   2  260.69    7.79
   3  -2  -2    0.61    0.43
   3  -2  -2    0.07    0.43
   3  -2  -2    1.40    0.46
  -3   2   2    0.85    0.35
  -3   2   2    0.66    0.34
  -3   2   2    0.76    0.68
   2  -2  -2  281.23    7.84
   2  -2  -2  287.44    7.72
  -2   2   2  243.16    8.41
  -2   2   2  281.73    7.76
  -2   2   2  284.53    7.63
   1  -2  -2    4.22    0.39
   1  -2  -2    4.22    0.53
   1  -2  -2    4.86    0.49
   1  -2  -2    5.00    0.48
   1  -2  -2    5.96    0.61
  -1   2   2    4.68    0.81
   0  -2  -2  173.42    5.04
   0  -2  -2  179.07    4.99
   0  -2  -2  177.71    5.14
   0  -2  -2  179.92    5.18
  -1  -2  -2  174.09    5.03
  -1  -2  -2  178.14    5.10
  -1  -2  -2  171.52    5.04
  -1  -2  -2  173.28    5.04
  -1  -2  -2  164.44    5.01
  -2  -2  -2  111.08    3.47
  -2  -2  -2  111.53    3.51
  -2  -2  -2  114.89    3.62
  -2  -2  -2  112.90    3.61
  -2  -2  -2  113.89    3.64
  -3  -2  -2  140.59    4.55
  -3  -2  -2  142.70    4.21
  -3  -2  -2  137.45    4.48
  -3  -2  -2  138.68    4.56
   3   2   2  144.66    4.32
  -4  -2  -2  210.82    6.76
  -4  -2  -2  217.10    6.20
  -4  -2  -2  218.44    6.71
  -4  -2  -2  214.42    6.75
   4   2   2  221.99    6.43
  -5  -2  -2   34.56    1.98
  -5  -2  -2   31.43    2.02
   5   2   2   33.62    1.96
   5   2   2   32.37    1.67
  -6  -2  -2   69.78    3.33
  -6  -2  -2   68.82    2.67
  -6  -2  -2   68.37    3.18
   6   2   2   77.07    2.86
   6   2   2   68.63    3.18
  -7  -2  -2   30.19    2.57
  -7  -2  -2   28.92    1.87
  -7  -2  -2   33.12    2.37
   7   2   2   29.97    2.37
   7   2   2   32.01    1.98
  -8  -2  -2   17.02    2.05
  -8  -2  -2   15.44    1.68
  -8  -2  -2   16.84    2.18
   8   2   2   18.28    2.14
   8   2   2   19.20    1.77
  -9  -2  -2   33.05    2.98
  -9  -2  -2   40.92    3.55
  -9  -2  -2   36.58    2.61
   9   2   2   42.10    3.24
 -10  -2  -2    8.72    1.84
 -10  -2  -2   10.84    2.23
 -10  -2  -2    7.66    2.42
  10   2   2   12.10    2.41
 -11  -2  -2   33.10    3.01
 -11  -2  -2   42.23    4.47
  11   2   2   37.66    3.64
 -12  -2  -2    5.19    3.36
 -12  -2  -2    4.96    2.24
  12   2   2    8.77    2.77
  14  -3  -2   24.69    3.63
 -14   3   2   13.08    4.06
  13  -3  -2   12.49    2.59
 -13   3   2   16.24    3.86
 -13   3   2   15.76    2.79
  12  -3  -2   27.45    2.90
 -12   3   2   26.49    3.86
 -12   3   2   25.71    4.21
 -12   3   2   30.18    3.29
  11  -3  -2   25.27    2.42
  11  -3  -2   22.29    2.49
 -11   3   2   21.80    2.62
 -11   3   2   16.46    3.05
 -11   3   2   18.65    2.12
  10  -3  -2   38.30    2.71
  10  -3  -2   38.91    2.88
 -10   3   2   38.99    2.92
 -10   3   2   37.68    3.66
 -10   3   2   42.00    2.66
   9  -3  -2   18.24    1.95
   9  -3  -2   22.33    2.13
  -9   3   2   19.49    2.05
  -9   3   2   17.28    1.89
  -9   3   2   19.41    2.68
   8  -3  -2   22.94    1.98
   8  -3  -2   22.56    1.96
  -8   3   2   21.71    1.79
  -8   3   2   23.47    2.71
  -8   3   2   21.06    1.91
   7  -3  -2  128.13    4.69
   7  -3  -2  126.31    4.57
   7  -3  -2  127.41    4.59
  -7   3   2  133.93    5.55
  -7   3   2  129.48    4.52
  -7   3   2  128.34    4.59
  -7   3   2  134.37    4.09
   6  -3  -2   36.69    2.01
   6  -3  -2   41.27    2.04
   6  -3  -2   38.47    2.12
  -6   3   2   39.75    1.92
  -6   3   2   37.10    2.66
  -6   3   2   38.30    1.91
  -6   3   2   39.73    1.68
   5  -3  -2  198.77    6.00
   5  -3  -2  193.74    6.10
   5  -3  -2  187.65    5.87
  -5   3   2  191.87    5.87
  -5   3   2  186.49    6.83
  -5   3   2  191.77    5.80
  -5   3   2  192.30    5.69
   4  -3  -2   48.71    1.96
   4  -3  -2   48.49    2.21
  -4   3   2   45.16    2.78
  -4   3   2   51.69    1.96
  -4   3   2   50.81    1.93
  -4   3   2   53.12    1.89
   3  -3  -2  167.98    4.97
   3  -3  -2  163.00    5.08
   3  -3  -2  178.09    5.29
   3  -3  -2  168.46    5.11
  -3   3   2  169.01    6.11
  -3   3   2  165.81    4.95
   2  -3  -2   59.40    1.98
   2  -3  -2   61.58    2.12
   2  -3  -2   59.72    2.22
   2  -3  -2   57.65    2.18
  -2   3   2   55.35    2.92
   1  -3  -2  115.83    3.37
   1  -3  -2  111.82    3.38
   1  -3  -2  110.03    3.62
   1  -3  -2  113.19    3.26
   1  -3  -2  111.73    3.57
  -1   3   2  114.39    3.91
   0  -3  -2    2.89    0.59
   0  -3  -2    4.09    0.51
   0  -3  -2    3.81    0.49
   0  -3  -2    5.18    0.64
   0   3   2    3.00    0.58
  -1  -3  -2  176.31    5.34
  -1  -3  -2  180.58    5.36
  -1  -3  -2  177.12    5.45
  -1  -3  -2  185.01    5.54
  -1  -3  -2  184.85    5.39
  -2  -3  -2   11.79    1.04
  -2  -3  -2   11.41    1.06
  -2  -3  -2   12.27    1.01
  -2  -3  -2   11.63    0.91
  -2  -3  -2   11.45    0.95
  -3  -3  -2  210.48    6.52
  -3  -3  -2  208.46    6.55
  -3  -3  -2  212.16    6.55
  -3  -3  -2  212.79    6.27
  -4  -3  -2    3.71    0.88
  -4  -3  -2    3.73    0.67
  -4  -3  -2    1.98    0.80
   4   3   2    3.33    0.70
  -5  -3  -2  138.61    4.97
  -5  -3  -2  132.59    4.28
  -5  -3  -2  136.15    5.02
   5   3   2  140.79    4.51
   5   3   2  142.07    4.92
  -6  -3  -2    7.80    1.44
  -6  -3  -2    9.23    1.43
   6   3   2    7.97    1.10
   6   3   2    6.16    1.39
  -7  -3  -2   41.31    2.94
  -7  -3  -2   36.34    2.12
  -7  -3  -2   38.26    2.75
   7   3   2   37.69    2.82
   7   3   2   42.61    2.22
  -8  -3  -2   13.53    1.60
  -8  -3  -2   13.74    2.19
  -8  -3  -2   11.53    1.93
   8   3   2   13.91    2.20
  -9  -3  -2   27.37    2.46
  -9  -3  -2   30.12    3.01
  -9  -3  -2   29.41    3.20
   9   3   2   30.87    3.03
 -10  -3  -2   15.78    2.06
 -10  -3  -2   17.85    2.65
 -10  -3  -2   15.59    2.92
  10   3   2   17.16    2.74
 -11  -3  -2   21.77    2.51
 -11  -3  -2   21.31    3.53
  11   3   2   19.10    3.02
  14  -4  -2   -0.38    2.26
 -14   4   2   -3.82    3.06
  13  -4  -2   28.05    3.15
 -13   4   2   26.80    4.39
  12  -4  -2    0.99    1.55
  12  -4  -2   -1.13    1.78
 -12   4   2   -1.62    2.42
 -12   4   2    2.79    1.73
  11  -4  -2   44.83    3.12
  11  -4  -2   45.72    3.28
 -11   4   2   40.36    4.25
 -11   4   2   42.90    3.30
  10  -4  -2    0.54    1.34
  10  -4  -2    1.64    1.23
 -10   4   2    0.02    1.26
 -10   4   2   -0.48    1.10
 -10   4   2   -0.98    1.75
   9  -4  -2   39.02    2.58
   9  -4  -2   37.18    2.54
  -9   4   2   31.19    3.39
  -9   4   2   37.37    2.52
  -9   4   2   37.02    2.40
   8  -4  -2   38.54    2.37
   8  -4  -2   42.49    2.52
  -8   4   2   34.75    3.24
  -8   4   2   36.79    2.30
  -8   4   2   33.21    2.15
   7  -4  -2   99.19    3.59
   7  -4  -2   94.37    3.84
   7  -4  -2   89.29    3.71
  -7   4   2   91.46    3.27
  -7   4   2   99.46    3.66
  -7   4   2   77.29    4.53
  -7   4   2   97.31    3.60
   6  -4  -2   85.09    3.41
   6  -4  -2   89.16    3.56
   6  -4  -2   87.07    3.20
  -6   4   2   87.66    3.23
  -6   4   2   83.86    3.06
  -6   4   2   86.08    3.21
   5  -4  -2  119.71    4.14
   5  -4  -2  120.81    4.31
   5  -4  -2  120.14    3.89
   5  -4  -2  118.25    3.92
  -5   4   2  117.57    3.94
  -5   4   2  119.31    3.91
  -5   4   2  112.34    5.07
   4  -4  -2   85.98    3.20
   4  -4  -2   84.09    3.10
   4  -4  -2   85.28    2.93
   4  -4  -2   92.06    3.41
  -4   4   2  104.89    4.41
  -4   4   2   83.70    2.96
   3  -4  -2   73.78    2.82
   3  -4  -2   77.92    2.80
   3  -4  -2   79.16    2.95
  -3   4   2   77.83    3.93
   2  -4  -2  116.65    3.67
   2  -4  -2  121.28    4.01
   2  -4  -2  120.43    3.82
   2  -4  -2  117.51    3.99
  -2   4   2  128.12    4.68
   1  -4  -2   84.10    2.55
   1  -4  -2   80.66    3.02
   1  -4  -2   83.79    2.92
   1  -4  -2   83.41    2.64
  -1   4   2   84.63    3.25
  -1   4   2   82.11    2.64
   0  -4  -2  208.11    6.03
   0  -4  -2  205.77    6.37
   0  -4  -2  203.88    6.18
   0   4   2  213.83    6.51
   0   4   2  209.27    6.06
  -1  -4  -2   51.56    2.03
  -1  -4  -2   51.82    2.22
  -1  -4  -2   50.68    2.11
  -1  -4  -2   51.38    2.29
  -1  -4  -2   54.42    2.09
  -2  -4  -2  155.52    5.07
  -2  -4  -2  160.19    5.25
  -2  -4  -2  153.73    5.04
  -2  -4  -2  162.96    4.94
  -2  -4  -2  161.79    5.14
  -3  -4  -2    8.55    1.14
  -3  -4  -2   10.44    1.08
  -3  -4  -2    9.10    1.18
  -3  -4  -2    8.45    0.95
  -3  -4  -2    8.20    1.12
  -4  -4  -2  102.28    4.00
  -4  -4  -2  105.43    3.65
  -4  -4  -2   99.01    3.99
   4   4   2  106.16    3.57
   4   4   2  103.19    3.90
  -5  -4  -2   15.07    1.75
  -5  -4  -2   16.18    1.73
  -5  -4  -2   13.74    1.25
   5   4   2   16.82    1.76
   5   4   2   15.80    1.36
  -6  -4  -2   56.10    3.26
  -6  -4  -2   58.44    3.29
   6   4   2   63.37    2.68
   6   4   2   57.85    3.23
  -7  -4  -2   -1.36    1.17
  -7  -4  -2    0.62    1.27
   7   4   2    0.81    1.29
  -8  -4  -2   42.51    2.43
  -8  -4  -2   37.23    3.43
  -8  -4  -2   38.87    3.25
   8   4   2   38.38    3.34
  -9  -4  -2    0.19    1.70
  -9  -4  -2    0.93    1.96
  -9  -4  -2    4.07    1.40
   9   4   2    2.69    2.00
 -10  -4  -2   33.48    3.74
 -10  -4  -2   34.00    2.86
 -10  -4  -2   24.39    3.39
  10   4   2   32.15    3.57
 -11  -4  -2    5.21    2.43
 -11  -4  -2    6.27    3.66
  11   4   2    3.13    2.52
  14  -5  -2   23.10    3.05
 -14   5   2   14.00    4.25
  13  -5  -2    4.08    2.16
  13  -5  -2    3.57    1.98
 -13   5   2   -1.87    2.71
  12  -5  -2   29.23    2.89
  12  -5  -2   33.59    3.01
 -12   5   2   15.77    3.56
  11  -5  -2    2.45    1.63
  11  -5  -2    0.39    1.40
 -11   5   2    0.90    2.20
 -11   5   2    1.19    2.08
  10  -5  -2   43.13    2.86
  10  -5  -2   46.26    3.06
 -10   5   2   33.73    4.13
 -10   5   2   43.56    2.89
   9  -5  -2    4.65    1.37
   9  -5  -2    1.48    1.22
  -9   5   2    0.11    1.66
  -9   5   2    1.85    1.07
   8  -5  -2   65.00    2.89
   8  -5  -2   63.48    3.23
  -8   5   2   66.84    3.01
  -8   5   2   45.85    3.89
   7  -5  -2    6.86    1.34
   7  -5  -2    8.01    1.35
   7  -5  -2    6.96    1.15
  -7   5   2    6.69    1.02
  -7   5   2    4.85    0.97
  -7   5   2    5.76    1.78
  -7   5   2    5.40    1.68
   6  -5  -2  160.11    5.59
   6  -5  -2  151.60    5.07
   6  -5  -2  156.98    5.01
   6  -5  -2  160.38    5.39
  -6   5   2  162.16    5.18
  -6   5   2  163.84    6.65
  -6   5   2  147.66    5.10
   5  -5  -2    1.11    0.79
   5  -5  -2    0.37    0.61
   5  -5  -2    0.84    0.71
   5  -5  -2    1.28    0.83
  -5   5   2    1.48    0.64
  -5   5   2    0.91    0.57
  -5   5   2    1.05    1.14
   4  -5  -2   88.45    3.51
   4  -5  -2   90.27    3.34
   4  -5  -2   93.16    3.35
  -4   5   2   83.75    3.00
  -4   5   2   92.52    4.58
   3  -5  -2   16.81    1.30
   3  -5  -2   18.02    1.44
   3  -5  -2   14.79    1.34
  -3   5   2   16.79    2.09
   2  -5  -2   80.01    3.06
   2  -5  -2   84.96    2.86
   2  -5  -2   76.50    3.07
   2  -5  -2   75.68    2.69
  -2   5   2   81.97    3.55
   1  -5  -2   56.73    1.99
   1  -5  -2   54.29    1.94
   1  -5  -2   56.99    2.48
   1  -5  -2   59.24    2.37
  -1   5   2   57.45    2.11
  -1   5   2   57.36    2.70
   0  -5  -2  149.65    5.10
   0  -5  -2  148.43    4.86
   0  -5  -2  153.40    4.69
   0   5   2  162.58    5.33
   0   5   2  155.66    4.78
  -1  -5  -2  157.51    5.21
  -1  -5  -2  158.18    4.95
  -1  -5  -2  159.06    5.33
  -1  -5  -2  149.83    4.88
   1   5   2  154.70    4.96
  -2  -5  -2   50.11    2.35
  -2  -5  -2   49.30    2.12
  -2  -5  -2   47.71    2.45
  -2  -5  -2   47.98    2.22
  -2  -5  -2   45.07    2.29
  -3  -5  -2   75.54    3.24
  -3  -5  -2   77.77    3.36
  -3  -5  -2   75.31    3.12
  -3  -5  -2   74.08    2.88
  -4  -5  -2   78.75    3.63
  -4  -5  -2   80.28    3.62
  -4  -5  -2   81.55    3.30
   4   5   2   88.19    3.53
   4   5   2   82.57    3.09
  -5  -5  -2   56.19    2.70
  -5  -5  -2   53.51    3.14
  -5  -5  -2   62.18    3.27
   5   5   2   58.45    2.55
   5   5   2   58.45    3.12
  -6  -5  -2    9.39    1.76
  -6  -5  -2   11.25    1.90
   6   5   2   10.05    1.81
  -7  -5  -2   40.63    3.41
  -7  -5  -2   45.18    3.33
   7   5   2   45.95    3.36
  -8  -5  -2    8.99    2.12
  -8  -5  -2    4.39    2.00
   8   5   2    6.65    2.10
  -9  -5  -2   31.45    2.49
  -9  -5  -2   36.69    3.83
  -9  -5  -2   26.20    3.10
   9   5   2   32.22    3.39
 -10  -5  -2    3.13    1.59
 -10  -5  -2    0.90    2.44
  10   5   2    2.34    2.32
  13  -6  -2    8.73    2.40
  13  -6  -2   12.08    3.42
 -13   6   2    9.09    3.44
  12  -6  -2   14.62    2.25
  12  -6  -2   20.70    2.70
 -12   6   2   13.83    3.58
  11  -6  -2   26.08    2.41
  11  -6  -2   23.05    2.63
 -11   6   2   23.56    3.76
  10  -6  -2   14.43    1.86
  10  -6  -2   15.42    2.19
 -10   6   2   11.47    2.75
   9  -6  -2   33.19    2.70
   9  -6  -2   30.11    2.24
  -9   6   2   31.10    2.84
  -9   6   2   28.47    3.62
   8  -6  -2    4.59    1.10
   8  -6  -2    5.55    1.34
   8  -6  -2    3.50    1.36
  -8   6   2    6.49    1.18
  -8   6   2    6.58    2.13
  -8   6   2    5.96    1.19
   7  -6  -2  178.34    5.76
   7  -6  -2  181.08    6.45
   7  -6  -2  182.46    6.28
   7  -6  -2  175.69    5.88
  -7   6   2  182.64    5.99
  -7   6   2  194.41    7.69
   6  -6  -2   11.01    1.13
   6  -6  -2   10.43    1.45
   6  -6  -2   11.53    1.35
   6  -6  -2   10.28    1.58
  -6   6   2   10.27    1.98
  -6   6   2   13.17    1.38
   5  -6  -2  147.58    5.46
   5  -6  -2  150.91    5.21
   5  -6  -2  151.40    5.18
  -5   6   2  158.12    5.13
  -5   6   2  157.54    6.60
   4  -6  -2   15.21    1.63
   4  -6  -2   17.68    1.61
   4  -6  -2   16.86    1.54
  -4   6   2   16.45    2.37
   3  -6  -2   86.79    3.53
   3  -6  -2   94.26    3.33
   3  -6  -2   88.82    3.53
  -3   6   2   86.57    4.27
   2  -6  -2    0.62    0.50
   2  -6  -2    0.34    0.70
   2  -6  -2    0.91    0.64
   2  -6  -2    0.65    0.69
  -2   6   2    0.53    0.53
  -2   6   2    0.90    0.90
   1  -6  -2   57.67    2.19
   1  -6  -2   62.76    2.62
   1  -6  -2   60.09    2.79
   1  -6  -2   62.29    2.22
  -1   6   2   65.60    2.44
  -1   6   2   64.82    3.08
   0  -6  -2    9.64    1.29
   0  -6  -2   10.25    1.13
   0   6   2   10.77    1.13
   0   6   2   11.32    1.43
  -1  -6  -2  135.96    4.52
  -1  -6  -2  130.59    4.81
  -1  -6  -2  132.19    4.96
   1   6   2  140.27    4.61
  -2  -6  -2   14.87    1.33
  -2  -6  -2   16.27    1.80
  -2  -6  -2   16.73    1.66
   2   6   2   15.88    1.53
  -3  -6  -2   98.79    3.60
  -3  -6  -2   98.74    3.97
  -3  -6  -2   97.54    4.20
   3   6   2   97.35    3.83
  -4  -6  -2    4.07    1.20
  -4  -6  -2    4.08    1.34
  -4  -6  -2    2.95    1.28
   4   6   2    3.73    0.93
   4   6   2    1.94    1.18
  -5  -6  -2   27.94    2.55
  -5  -6  -2   33.81    2.77
  -5  -6  -2   29.48    2.74
   5   6   2   29.68    2.57
  -6  -6  -2   15.86    2.29
  -6  -6  -2   14.81    2.19
   6   6   2   16.67    2.20
  -7  -6  -2   21.04    2.74
  -7  -6  -2   16.72    2.52
   7   6   2   16.46    2.48
  -8  -6  -2   23.36    2.90
  -8  -6  -2   22.21    3.06
   8   6   2   28.57    3.20
  -9  -6  -2   12.04    2.71
  -9  -6  -2   10.24    2.83
   9   6   2    8.19    2.55
  13  -7  -2   11.76    2.50
 -13   7   2   10.26    3.48
  12  -7  -2    2.12    1.84
 -12   7   2    4.37    2.77
  11  -7  -2   30.68    3.16
 -11   7   2   26.06    4.01
  10  -7  -2    5.13    1.77
 -10   7   2    9.33    2.59
   9  -7  -2    7.83    1.77
  -9   7   2    6.91    2.29
   8  -7  -2   48.88    3.20
  -8   7   2   57.06    4.24
   7  -7  -2   30.91    2.16
   7  -7  -2   26.26    2.25
   7  -7  -2   24.31    2.36
  -7   7   2   30.82    3.22
   6  -7  -2   88.92    4.10
   6  -7  -2   92.61    3.77
   6  -7  -2   90.35    3.84
  -6   7   2   97.40    3.71
  -6   7   2   95.46    5.10
   5  -7  -2   63.19    2.92
   5  -7  -2   55.94    3.06
   5  -7  -2   61.78    2.96
  -5   7   2   59.55    2.87
  -5   7   2   60.44    4.16
   4  -7  -2   87.34    3.54
   4  -7  -2   83.64    3.34
   4  -7  -2   80.54    3.60
  -4   7   2   82.75    3.50
  -4   7   2   71.80    4.49
   3  -7  -2   13.57    1.59
   3  -7  -2   15.15    1.39
   3  -7  -2   13.92    1.63
  -3   7   2   14.44    2.09
  -3   7   2   12.98    1.35
   2  -7  -2   41.83    2.36
   2  -7  -2   43.08    2.44
   2  -7  -2   42.67    2.05
  -2   7   2   47.68    2.15
  -2   7   2   43.72    2.86
   1  -7  -2   13.65    1.66
   1  -7  -2   11.48    1.34
   1  -7  -2   11.45    1.01
  -1   7   2   10.79    1.19
  -1   7   2   16.09    1.92
   0  -7  -2  242.41    8.21
   0  -7  -2  250.45    7.88
   0   7   2  267.26    8.61
   0   7   2  265.88    7.89
  -1  -7  -2    0.14    0.83
  -1  -7  -2   -0.87    0.94
   1   7   2    0.95    0.89
  -2  -7  -2   99.91    4.23
  -2  -7  -2  100.12    3.76
  -2  -7  -2   99.91    4.41
   2   7   2  104.44    4.04
   2   7   2   98.05    3.77
  -3  -7  -2    1.63    1.25
  -3  -7  -2    2.59    1.24
  -3  -7  -2    1.24    0.90
   3   7   2    1.55    1.11
   3   7   2    2.31    1.14
  -4  -7  -2   69.58    3.84
  -4  -7  -2   71.28    3.54
   4   7   2   61.96    3.37
   4   7   2   70.54    3.65
  -5  -7  -2   -1.62    1.35
   5   7   2   -0.22    1.30
   5   7   2   -1.17    1.32
  -6  -7  -2   30.14    3.25
   6   7   2   30.39    3.17
   6   7   2   24.02    2.66
  -7  -7  -2    5.63    2.23
   7   7   2    4.06    2.00
   7   7   2    5.80    2.10
  -8  -7  -2   24.77    3.33
   8   7   2   23.43    3.09
   8   7   2   24.11    3.02
   9   7   2    2.44    2.40
   9   7   2    1.50    2.62
  13  -8  -2    4.24    2.29
 -13   8   2    4.82    3.10
  12  -8  -2   26.37    3.19
 -12   8   2   35.59    4.49
  11  -8  -2    1.02    1.91
 -11   8   2    1.57    2.36
  10  -8  -2   28.56    2.99
 -10   8   2   36.23    4.03
   9  -8  -2    0.53    1.52
  -9   8   2    2.55    2.04
   8  -8  -2   54.59    3.53
   8  -8  -2   54.42    2.90
   8  -8  -2   50.66    3.20
  -8   8   2   60.45    4.48
   7  -8  -2   27.94    2.51
   7  -8  -2   25.31    2.22
   7  -8  -2   28.01    2.73
  -7   8   2   27.25    3.42
   6  -8  -2   76.26    3.52
   6  -8  -2   75.77    3.49
   6  -8  -2   73.03    3.78
  -6   8   2   74.95    4.77
   5  -8  -2    9.14    1.65
   5  -8  -2    8.88    1.47
   5  -8  -2    9.73    1.53
  -5   8   2    4.29    2.04
   4  -8  -2   40.51    2.72
   4  -8  -2   35.18    2.50
   4  -8  -2   38.11    2.28
  -4   8   2   38.86    2.66
  -4   8   2   33.37    3.38
   3  -8  -2   14.99    1.78
   3  -8  -2   15.52    1.57
   3  -8  -2   15.95    1.85
  -3   8   2   15.55    1.61
  -3   8   2   15.92    2.36
   2  -8  -2   26.91    2.17
   2  -8  -2   26.90    2.18
   2  -8  -2   27.68    1.79
  -2   8   2   29.48    1.93
  -2   8   2   28.10    2.60
   1  -8  -2   60.75    3.17
   1  -8  -2   57.31    2.42
   1  -8  -2   59.17    2.93
  -1   8   2   58.80    3.47
  -1   8   2   63.66    2.77
   0  -8  -2   31.08    2.44
   0  -8  -2   29.02    2.08
   0   8   2   28.37    2.01
   0   8   2   29.04    2.57
  -1  -8  -2   56.80    3.22
  -1  -8  -2   52.77    2.72
   1   8   2   57.99    3.44
   1   8   2   55.39    2.83
  -2  -8  -2   18.19    2.11
  -2  -8  -2   15.88    2.12
  -2  -8  -2   18.80    1.69
   2   8   2   16.98    1.91
  -3  -8  -2   59.12    3.56
  -3  -8  -2   60.48    3.71
   3   8   2   62.84    3.41
  -4  -8  -2   19.58    2.45
  -4  -8  -2   13.07    1.94
   4   8   2   15.44    2.17
  -5  -8  -2   25.27    2.92
   5   8   2   24.45    2.64
  -6  -8  -2    0.51    1.97
   6   8   2    0.10    1.66
  -7  -8  -2   37.96    4.13
   7   8   2   29.00    3.23
  -8  -8  -2    0.08    2.43
   8   8   2    0.64    2.15
  13  -9  -2    4.84    2.65
 -13   9   2    4.96    3.38
  12  -9  -2    0.79    2.19
 -12   9   2    1.73    2.61
  11  -9  -2   25.09    3.21
 -11   9   2   22.49    3.64
  10  -9  -2    1.52    1.93
 -10   9   2    2.82    2.28
   9  -9  -2   37.20    3.39
  -9   9   2   36.97    4.05
   8  -9  -2    1.23    1.47
   8  -9  -2    3.10    1.72
   8  -9  -2    1.66    1.38
  -8   9   2    4.07    2.03
   7  -9  -2   93.28    4.52
   7  -9  -2   89.93    4.13
   7  -9  -2   87.56    4.04
  -7   9   2   82.29    5.30
   6  -9  -2    3.24    1.52
   6  -9  -2    1.99    1.26
   6  -9  -2    1.08    1.31
  -6   9   2    2.43    2.05
   5  -9  -2   87.45    3.79
   5  -9  -2   90.19    4.07
   5  -9  -2   82.56    4.18
  -5   9   2   71.62    5.17
   4  -9  -2    9.13    1.49
   4  -9  -2   12.90    1.85
   4  -9  -2   11.90    1.93
  -4   9   2    5.84    2.13
   3  -9  -2   38.39    2.42
   3  -9  -2   41.64    2.91
   3  -9  -2   46.71    2.90
  -3   9   2   42.09    3.51
   2  -9  -2    1.78    1.06
   2  -9  -2    2.51    1.25
   2  -9  -2    2.83    1.29
  -2   9   2    4.04    1.75
  -2   9   2    3.29    1.23
   1  -9  -2   72.59    2.91
   1  -9  -2   69.02    3.45
   1  -9  -2   70.47    3.75
  -1   9   2   70.68    4.13
  -1   9   2   76.14    3.34
   0  -9  -2   34.09    2.87
   0  -9  -2   37.80    2.48
   0   9   2   34.58    3.01
   0   9   2   32.27    2.30
  -1  -9  -2   54.12    3.47
  -1  -9  -2   52.11    2.82
   1   9   2   49.48    2.90
   1   9   2   52.29    3.58
  -2  -9  -2   32.76    2.88
   2   9   2   18.82    2.13
   2   9   2   27.78    2.98
  -3  -9  -2   36.42    3.26
  -3  -9  -2   36.87    3.41
   3   9   2   38.85    3.03
  -4  -9  -2    5.62    2.00
  -4  -9  -2    8.67    2.08
   4   9   2    6.46    1.84
  -5  -9  -2   12.17    2.59
   5   9   2   14.04    2.52
  -6  -9  -2   15.88    2.98
   6   9   2   13.50    2.58
  -7  -9  -2    3.97    2.57
   7   9   2    2.31    2.30
  12 -10  -2    8.65    2.53
 -12  10   2    8.68    3.08
  11 -10  -2    7.94    2.38
 -11  10   2   11.33    3.09
  10 -10  -2   15.18    2.62
 -10  10   2   14.27    3.20
   9 -10  -2    3.78    1.92
  -9  10   2    1.09    2.10
   8 -10  -2   44.58    3.15
   8 -10  -2   46.41    3.36
   8 -10  -2   42.98    3.63
  -8  10   2   38.33    4.22
   7 -10  -2   10.20    1.91
   7 -10  -2   10.23    1.86
   7 -10  -2    9.59    2.19
  -7  10   2   11.13    2.71
   6 -10  -2   42.00    3.41
   6 -10  -2   43.05    2.98
   6 -10  -2   42.74    3.17
  -6  10   2   32.16    4.26
   5 -10  -2    5.65    1.55
   5 -10  -2    6.92    1.80
   5 -10  -2    3.69    1.71
  -5  10   2    2.10    2.44
   4 -10  -2   29.07    2.44
   4 -10  -2   27.97    2.67
   4 -10  -2   22.90    2.59
  -4  10   2   25.31    3.55
   3 -10  -2    2.89    1.32
   3 -10  -2    2.32    1.57
   3 -10  -2    1.73    1.57
  -3  10   2    3.83    1.99
   2 -10  -2   35.42    2.42
   2 -10  -2   37.42    3.21
   2 -10  -2   35.61    2.88
  -2  10   2   36.26    3.53
   1 -10  -2    2.76    1.40
   1 -10  -2    1.36    1.62
   1 -10  -2    0.52    1.11
  -1  10   2    1.40    1.72
   0 -10  -2   91.22    4.18
   0 -10  -2  102.20    4.92
   0  10   2   98.25    5.24
  -1 -10  -2    3.20    1.84
   1  10   2    2.70    1.40
   1  10   2    2.27    1.85
  -2 -10  -2   40.49    3.61
   2  10   2   47.02    3.80
   2  10   2   37.95    3.07
  -3 -10  -2    1.12    1.93
   3  10   2   -0.13    1.95
   3  10   2    1.25    1.58
  -4 -10  -2   30.61    4.19
  -4 -10  -2   23.13    3.17
   4  10   2   24.07    2.91
  -5 -10  -2    1.35    2.34
   5  10   2    2.33    2.22
  -6 -10  -2   14.24    3.09
   6  10   2   14.40    2.86
  11 -11  -2    5.05    2.39
 -11  11   2    1.26    2.50
  10 -11  -2   13.13    2.75
 -10  11   2   14.72    3.24
   9 -11  -2   11.27    2.90
   9 -11  -2    9.85    2.51
  -9  11   2    8.68    2.83
   8 -11  -2   23.85    2.62
   8 -11  -2   21.36    2.92
   8 -11  -2   22.39    2.68
  -8  11   2   21.26    3.57
   7 -11  -2   21.10    2.56
   7 -11  -2   19.20    2.33
   7 -11  -2   20.35    2.85
  -7  11   2   13.01    3.17
   6 -11  -2   31.33    3.32
   6 -11  -2   33.28    2.95
   6 -11  -2   31.27    2.95
  -6  11   2   21.95    4.00
   5 -11  -2   24.73    2.76
   5 -11  -2   21.68    2.80
   5 -11  -2   15.39    2.04
  -5  11   2    9.62    3.12
   4 -11  -2   10.50    2.20
   4 -11  -2    7.01    2.12
   4 -11  -2   10.03    1.84
  -4  11   2    7.57    2.64
   3 -11  -2   21.28    2.65
   3 -11  -2   24.52    2.31
   3 -11  -2   25.02    2.90
  -3  11   2   19.57    3.31
   2 -11  -2    2.58    1.47
   2 -11  -2    3.91    1.65
   2 -11  -2    5.10    2.05
  -2  11   2    2.26    2.03
   1 -11  -2   53.16    4.08
   1 -11  -2   51.75    2.97
   1 -11  -2   52.05    3.43
  -1  11   2   48.94    4.19
   0 -11  -2   11.30    2.42
   0  11   2    6.30    2.31
  -1 -11  -2   25.60    3.04
   1  11   2   25.79    3.31
  -2 -11  -2   -0.51    2.02
   2  11   2    2.04    2.12
  -3 -11  -2   27.53    3.23
   3  11   2   19.77    3.24
   4  11   2   -0.14    2.34
  10 -12  -2    2.54    2.39
 -10  12   2   -1.37    2.42
   9 -12  -2   15.82    3.05
   9 -12  -2   14.51    3.01
  -9  12   2   11.37    3.25
   8 -12  -2   -0.71    2.01
   8 -12  -2    2.48    1.98
   8 -12  -2    3.75    2.41
  -8  12   2    2.04    2.60
   7 -12  -2   37.70    3.72
   7 -12  -2   40.93    3.50
   7 -12  -2   27.61    2.77
  -7  12   2   23.07    4.06
   6 -12  -2   -0.98    1.89
   6 -12  -2   -0.85    1.93
   6 -12  -2   -0.90    1.68
  -6  12   2   -1.50    2.60
   5 -12  -2   23.28    3.03
   5 -12  -2   27.80    3.26
   5 -12  -2   20.03    2.52
  -5  12   2   10.97    3.51
   4 -12  -2   10.67    2.50
   4 -12  -2   11.09    2.47
   4 -12  -2    7.52    1.98
  -4  12   2    9.97    3.09
   3 -12  -2   13.69    2.09
   3 -12  -2   13.01    2.59
   3 -12  -2   10.67    2.33
  -3  12   2    6.47    2.75
   2 -12  -2   11.64    2.03
   2 -12  -2   11.74    2.65
   2 -12  -2   11.06    2.59
  -2  12   2    5.92    2.52
   1 -12  -2   43.90    3.07
   1 -12  -2   44.26    3.84
  -1  12   2   34.32    4.09
   0 -12  -2   25.91    3.22
   0  12   2   17.97    3.27
  -1 -12  -2   11.09    2.72
   1  12   2    9.35    2.86
  -2 -12  -2   11.03    2.91
   2  12   2    9.40    2.91
  -3 -12  -2    5.57    2.70
   3  12   2    3.09    2.77
   9 -13  -2   -1.55    2.37
   8 -13  -2   25.82    3.15
   8 -13  -2   21.98    3.36
   8 -13  -2   23.11    2.95
  -8  13   2   18.49    3.81
   7 -13  -2    1.83    2.07
   7 -13  -2    2.74    2.29
   7 -13  -2    3.60    2.46
  -7  13   2   -0.85    2.77
   6 -13  -2   15.36    2.82
   6 -13  -2   16.76    3.07
   6 -13  -2   15.64    2.57
  -6  13   2   11.28    3.73
   5 -13  -2   -3.27    2.18
   5 -13  -2   -1.12    2.26
   5 -13  -2   -0.43    1.98
  -5  13   2    0.78    3.06
   4 -13  -2   12.14    2.42
   4 -13  -2    7.47    2.56
   4 -13  -2    9.03    2.77
  -4  13   2    6.48    3.23
   3 -13  -2    1.55    1.91
   3 -13  -2   -1.88    2.34
  -3  13   2   -1.18    2.57
   2 -13  -2   16.85    2.48
   2 -13  -2   21.70    3.38
  -2  13   2   14.79    3.50
   1 -13  -2    9.00    2.22
   1 -13  -2   10.61    3.10
  -1  13   2    7.60    2.97
   0 -13  -2   29.75    3.75
   0  13   2   22.51    3.87
  -1 -13  -2    1.13    3.20
   6 -14  -2    9.36    3.04
   6 -14  -2    6.56    3.04
   5 -14  -2   10.95    3.14
   5 -14  -2    9.43    3.47
   0  14  -3   -0.81    2.08
  -1  14  -3   13.40    3.44
  -1  14  -3   19.65    3.27
   1 -14   3   17.80    2.36
   1 -14   3   16.50    3.51
  -2  14  -3   -1.44    2.50
  -2  14  -3   -0.05    2.22
   2 -14   3    0.63    1.86
   2 -14   3   -2.46    2.43
  -3  14  -3   19.32    3.27
  -3  14  -3   22.95    3.89
   3 -14   3   23.30    3.48
   3 -14   3   21.64    2.69
  -4  14  -3   -0.58    2.83
   4 -14   3    0.69    1.92
   4 -14   3   -2.43    2.44
  -5  14  -3   16.64    4.20
   5 -14   3   21.00    3.30
   5 -14   3   15.31    2.73
  -6  14  -3   -1.08    3.18
   6 -14   3    2.34    2.23
   6 -14   3    4.08    2.47
  -7  14  -3    8.28    3.94
   7 -14   3   14.03    3.04
   7 -14   3   19.37    2.97
  -8  14  -3    6.82    3.50
   8 -14   3    2.01    2.36
   8 -14   3    4.96    2.58
   2  13  -3    9.70    3.60
   2  13  -3   10.65    2.64
  -2 -13   3    6.50    2.39
  -2 -13   3   10.56    3.10
   1  13  -3   10.97    2.55
   1  13  -3   15.45    3.24
  -1 -13   3   13.68    3.16
  -1 -13   3   11.89    1.90
   0  13  -3   19.48    3.01
   0  13  -3   22.76    3.44
   0 -13   3   25.25    2.34
   0 -13   3   19.19    3.36
  -1  13  -3    0.73    2.27
  -1  13  -3   -1.39    1.86
   1 -13   3    0.38    2.27
   1 -13   3    0.64    1.50
  -2  13  -3   34.11    3.65
  -2  13  -3   34.96    4.11
   2 -13   3   32.11    3.75
   2 -13   3   37.30    2.93
  -3  13  -3    4.92    2.31
  -3  13  -3    4.55    2.57
   3 -13   3    7.21    2.53
   3 -13   3    8.09    1.91
  -4  13  -3   38.78    4.55
  -4  13  -3   34.23    3.93
   4 -13   3   36.21    3.68
   4 -13   3   40.02    3.31
  -5  13  -3    4.21    2.63
  -5  13  -3    2.32    2.82
   5 -13   3    3.97    1.91
   5 -13   3   -0.88    2.08
  -6  13  -3   14.57    3.91
  -6  13  -3   16.35    3.48
   6 -13   3   24.47    2.97
   6 -13   3   26.59    3.20
   6 -13   3   23.32    2.98
  -7  13  -3   -2.66    2.74
   7 -13   3    1.05    2.23
   7 -13   3    1.63    2.03
  -8  13  -3   16.79    3.85
   8 -13   3   17.01    3.07
   8 -13   3   15.62    2.71
  -9  13  -3    2.29    2.80
   9 -13   3    0.05    2.35
 -10  13  -3   13.01    3.52
   4  12  -3   29.49    3.65
  -4 -12   3   33.79    3.97
   3  12  -3    3.85    2.18
  -3 -12   3   10.00    2.92
  -3 -12   3    3.92    2.28
  -3 -12   3    7.06    1.57
   2  12  -3   24.28    3.07
  -2 -12   3   24.97    3.39
  -2 -12   3   26.16    2.34
   1  12  -3    0.71    2.02
   1  12  -3    1.04    1.69
  -1 -12   3    1.19    1.26
  -1 -12   3    1.33    2.16
   0  12  -3   12.81    2.65
   0  12  -3    8.23    2.04
   0 -12   3   11.11    1.66
   0 -12   3   15.41    2.77
  -1  12  -3   14.06    2.76
  -1  12  -3   14.12    2.46
   1 -12   3   18.00    2.73
   1 -12   3   14.80    1.86
  -2  12  -3   16.40    2.89
  -2  12  -3   19.40    2.71
   2 -12   3   17.68    2.74
   2 -12   3   11.84    1.80
  -3  12  -3   31.14    3.37
  -3  12  -3   33.26    3.80
   3 -12   3   31.18    2.69
   3 -12   3   31.80    3.21
  -4  12  -3   27.08    3.71
  -4  12  -3   20.64    3.10
   4 -12   3   23.00    2.37
   4 -12   3   27.44    3.03
   4 -12   3   23.97    3.40
  -5  12  -3   22.73    3.70
  -5  12  -3   14.58    2.95
   5 -12   3   25.58    2.89
   5 -12   3   21.23    2.45
   5 -12   3   20.86    2.72
  -6  12  -3   13.19    3.06
  -6  12  -3   13.89    3.34
   6 -12   3   16.93    2.47
   6 -12   3   18.81    2.60
   6 -12   3   21.73    2.67
  -7  12  -3   23.05    3.54
  -7  12  -3   21.69    3.94
   7 -12   3   28.80    4.47
   7 -12   3   31.97    3.10
   7 -12   3   27.35    3.15
  -8  12  -3    0.93    2.05
  -8  12  -3    0.29    2.43
   8 -12   3    0.24    2.02
   8 -12   3   -0.45    1.75
  -9  12  -3   17.99    3.34
   9 -12   3   25.23    3.31
 -10  12  -3    0.89    2.42
  10 -12   3    1.38    2.25
 -11  12  -3   26.20    4.24
   5  11  -3   30.52    3.56
  -5 -11   3   35.34    2.62
  -5 -11   3   44.80    4.53
   4  11  -3    1.32    1.90
  -4 -11   3    1.22    2.07
  -4 -11   3    0.50    1.16
  -4 -11   3   -0.62    2.22
   3  11  -3   49.24    3.95
  -3 -11   3   46.14    3.93
  -3 -11   3   46.23    2.60
  -3 -11   3   49.78    4.30
   2  11  -3    1.40    1.72
  -2 -11   3    0.92    1.95
  -2 -11   3   -1.03    1.02
  -2 -11   3    0.12    1.63
   1  11  -3   47.97    3.55
  -1 -11   3   46.02    2.55
  -1 -11   3   51.46    3.91
   0  11  -3    2.68    1.78
   0  11  -3    0.63    1.42
   0 -11   3    2.26    1.83
   0 -11   3    1.12    1.09
  -1  11  -3   39.81    3.23
  -1  11  -3   38.90    3.52
   1 -11   3   44.76    2.56
   1 -11   3   46.42    3.52
  -2  11  -3   10.88    2.14
  -2  11  -3   13.81    2.49
   2 -11   3   14.29    1.72
   2 -11   3   10.04    2.05
  -3  11  -3   65.65    4.40
  -3  11  -3   65.06    4.00
   3 -11   3   58.13    3.52
   3 -11   3   60.12    3.88
   3 -11   3   61.90    3.18
  -4  11  -3    8.05    2.09
  -4  11  -3    5.34    2.26
   4 -11   3    6.10    1.52
   4 -11   3    4.89    1.84
   4 -11   3    5.72    1.70
  -5  11  -3   44.42    4.18
  -5  11  -3   41.41    4.29
   5 -11   3   45.73    3.34
   5 -11   3   40.78    3.02
   5 -11   3   39.99    3.30
  -6  11  -3    3.54    2.24
  -6  11  -3    2.61    2.37
   6 -11   3    3.96    1.62
   6 -11   3    3.79    1.76
   6 -11   3    6.04    1.86
  -7  11  -3    8.68    2.90
  -7  11  -3   11.46    2.76
   7 -11   3   12.22    2.17
   7 -11   3   15.15    2.44
   7 -11   3   10.78    2.52
  -8  11  -3    5.47    2.45
  -8  11  -3    8.17    2.29
   8 -11   3    7.74    2.21
   8 -11   3    7.56    1.97
  -9  11  -3   10.77    2.79
  -9  11  -3    9.98    2.33
   9 -11   3   11.42    2.58
 -10  11  -3   17.10    2.73
 -10  11  -3   17.29    3.10
  10 -11   3   21.55    3.15
 -11  11  -3    8.91    2.95
  11 -11   3   13.22    3.04
   6  10  -3    9.86    2.50
  -6 -10   3   14.47    1.75
  -6 -10   3   18.90    3.29
   5  10  -3   17.99    2.72
  -5 -10   3   19.75    3.04
  -5 -10   3   18.16    1.79
  -5 -10   3   15.31    4.23
   4  10  -3   21.84    2.69
  -4 -10   3   25.77    3.17
  -4 -10   3   23.13    2.00
  -4 -10   3   26.08    3.09
   3  10  -3    8.77    2.00
  -3 -10   3    6.61    1.93
  -3 -10   3    5.88    2.12
  -3 -10   3    6.45    1.20
   2  10  -3   43.41    3.29
  -2 -10   3   39.69    2.17
  -2 -10   3   38.16    3.24
  -2 -10   3   43.70    3.48
   1  10  -3    8.80    1.78
  -1 -10   3    6.92    1.75
  -1 -10   3    7.32    1.90
  -1 -10   3    5.23    1.07
   0  10  -3   55.53    3.40
   0 -10   3   52.04    2.53
   0 -10   3   58.94    3.59
  -1  10  -3    1.02    1.36
  -1  10  -3    0.66    1.22
   1 -10   3   -0.71    1.24
   1 -10   3    0.46    0.88
  -2  10  -3   85.88    4.25
  -2  10  -3   86.39    4.55
   2 -10   3   85.40    3.86
   2 -10   3   86.81    3.52
   2 -10   3   83.32    4.14
  -3  10  -3   -1.06    1.16
  -3  10  -3    0.12    1.42
   3 -10   3    0.08    0.97
   3 -10   3    0.33    1.19
   3 -10   3    0.55    1.21
  -4  10  -3   79.87    4.59
  -4  10  -3   76.48    4.36
   4 -10   3   68.11    3.78
   4 -10   3   75.36    3.49
   4 -10   3   70.51    3.83
  -5  10  -3   -1.16    1.51
  -5  10  -3   -0.06    1.71
   5 -10   3   -0.52    1.10
   5 -10   3    0.08    1.23
   5 -10   3    0.93    1.24
  -6  10  -3   64.37    4.68
  -6  10  -3   59.48    4.88
   6 -10   3   68.38    3.64
   6 -10   3   70.04    3.85
   6 -10   3   79.07    3.81
  -7  10  -3    2.54    1.92
  -7  10  -3    5.32    2.28
   7 -10   3    0.95    1.28
   7 -10   3    5.20    2.01
   7 -10   3    5.32    1.77
  -8  10  -3   24.23    3.11
  -8  10  -3   33.66    3.82
   8 -10   3   28.94    3.18
   8 -10   3   29.90    3.10
  -9  10  -3    7.71    2.34
  -9  10  -3    9.55    2.23
   9 -10   3   10.26    2.48
 -10  10  -3   21.31    3.33
 -10  10  -3   21.09    2.89
  10 -10   3   22.93    3.21
 -11  10  -3    5.91    2.15
 -11  10  -3    6.28    2.48
  11 -10   3    5.83    2.58
 -12  10  -3    7.53    2.39
  12 -10   3    6.92    2.87
   7   9  -3    4.94    2.31
  -7  -9   3    4.75    1.45
  -7  -9   3    5.96    2.52
   6   9  -3   52.46    4.02
  -6  -9   3   48.52    2.75
  -6  -9   3   47.44    4.29
   5   9  -3    4.72    1.81
  -5  -9   3    7.50    2.14
  -5  -9   3    4.80    2.09
  -5  -9   3    5.96    1.22
   4   9  -3   44.06    3.38
  -4  -9   3   45.88    3.51
  -4  -9   3   40.10    2.25
  -4  -9   3   42.09    3.50
   3   9  -3   39.94    3.04
  -3  -9   3   38.47    3.15
  -3  -9   3   37.96    2.06
  -3  -9   3   36.53    3.11
   2   9  -3   33.29    2.67
  -2  -9   3   28.54    2.66
  -2  -9   3   33.52    2.86
  -2  -9   3   32.26    1.82
   1   9  -3   31.92    2.52
  -1  -9   3   27.83    2.52
  -1  -9   3   29.03    1.73
  -1  -9   3   32.81    2.73
   0   9  -3   17.39    1.99
   0  -9   3   19.49    1.50
   0  -9   3   16.16    1.98
   0  -9   3   21.81    2.21
  -1   9  -3   63.23    3.37
  -1   9  -3   63.72    3.58
   1  -9   3   66.67    3.38
   1  -9   3   63.81    2.97
   1  -9   3   64.70    2.71
  -2   9  -3   21.91    2.36
  -2   9  -3   21.49    2.19
   2  -9   3   22.26    2.03
   2  -9   3   26.43    2.34
   2  -9   3   23.43    1.71
  -3   9  -3   52.77    3.42
  -3   9  -3   55.43    3.22
   3  -9   3   50.24    2.91
   3  -9   3   49.96    2.93
   3  -9   3   55.07    2.64
  -4   9  -3   19.85    2.44
  -4   9  -3   21.76    2.58
   4  -9   3   21.39    2.12
   4  -9   3   21.19    1.92
   4  -9   3   22.05    2.14
  -5   9  -3   64.75    4.34
  -5   9  -3   63.70    4.19
   5  -9   3   62.13    3.43
   5  -9   3   65.82    3.34
   5  -9   3   67.95    3.23
  -6   9  -3    6.53    2.14
  -6   9  -3    6.84    2.06
   6  -9   3   12.47    1.79
   6  -9   3   12.99    1.95
   6  -9   3    7.67    1.54
  -7   9  -3   51.19    4.07
  -7   9  -3   57.56    3.92
   7  -9   3   48.35    2.87
   7  -9   3   53.07    3.47
  -8   9  -3    1.13    1.69
  -8   9  -3    0.03    1.42
   8  -9   3    2.07    1.65
  -9   9  -3   40.56    3.53
  -9   9  -3   40.86    3.81
   9  -9   3   39.22    3.55
 -10   9  -3    0.81    1.68
 -10   9  -3    1.78    1.96
  10  -9   3    2.45    2.07
 -11   9  -3   47.71    3.97
 -11   9  -3   49.82    4.68
  11  -9   3   41.58    3.99
 -12   9  -3   -0.61    1.85
  12  -9   3    4.08    2.55
 -13   9  -3   16.65    3.01
   8   8  -3   -0.14    1.95
  -8  -8   3    0.35    2.19
  -8  -8   3    0.36    1.34
   7   8  -3   38.60    3.67
  -7  -8   3   36.35    2.48
  -7  -8   3   40.23    4.06
   6   8  -3   -1.15    1.46
  -6  -8   3    0.36    1.74
  -6  -8   3   -0.34    1.01
   5   8  -3   63.61    3.89
  -5  -8   3   68.60    4.15
  -5  -8   3   66.06    3.86
  -5  -8   3   64.28    2.80
   4   8  -3    1.08    1.30
  -4  -8   3    0.86    1.34
  -4  -8   3   -0.82    1.26
  -4  -8   3    1.79    0.83
   3   8  -3   58.32    3.28
  -3  -8   3   56.58    2.38
  -3  -8   3   62.67    3.34
  -3  -8   3   55.20    3.38
   2   8  -3    2.50    1.11
  -2  -8   3    1.33    1.16
  -2  -8   3    0.58    0.64
  -2  -8   3    0.94    1.10
   1   8  -3   76.70    3.52
  -1  -8   3   69.37    3.52
  -1  -8   3   73.22    2.71
  -1  -8   3   66.30    3.40
   0   8  -3   38.92    2.45
   0  -8   3   34.28    2.36
   0  -8   3   37.18    2.47
   0  -8   3   36.64    1.81
  -1   8  -3   87.62    3.78
  -1   8  -3   87.26    3.95
   1  -8   3   86.79    3.17
   1  -8   3   80.85    3.64
  -2   8  -3   38.70    2.45
  -2   8  -3   40.08    2.65
   2  -8   3   33.31    2.16
   2  -8   3   39.11    1.98
   2  -8   3   36.19    2.30
  -3   8  -3  101.28    4.43
  -3   8  -3   96.70    4.23
   3  -8   3   99.37    3.92
   3  -8   3   89.76    3.87
   3  -8   3  100.66    3.67
  -4   8  -3   41.34    3.00
  -4   8  -3   40.86    2.96
   4  -8   3   42.19    2.54
   4  -8   3   43.72    2.31
   4  -8   3   40.51    2.43
  -5   8  -3   34.46    3.12
  -5   8  -3   33.32    3.21
   5  -8   3   35.50    2.28
   5  -8   3   33.61    2.28
   5  -8   3   37.50    2.52
  -6   8  -3   33.92    3.45
  -6   8  -3   38.47    3.37
   6  -8   3   40.26    2.75
   6  -8   3   38.64    2.54
   6  -8   3   36.77    2.34
  -7   8  -3    6.26    1.84
  -7   8  -3    5.09    1.76
   7  -8   3   10.07    1.86
   7  -8   3    6.71    1.33
  -8   8  -3   44.49    3.41
  -8   8  -3   43.25    3.60
   8  -8   3   40.17    3.23
  -9   8  -3   11.18    2.24
  -9   8  -3    9.62    2.31
   9  -8   3   12.52    2.34
 -10   8  -3   37.36    3.75
 -10   8  -3   44.14    3.67
  10  -8   3   41.38    3.76
 -11   8  -3    5.73    2.08
 -11   8  -3    3.86    2.34
  11  -8   3    2.33    2.08
 -12   8  -3   12.97    2.57
  12  -8   3   12.18    2.87
 -13   8  -3   -0.59    2.06
  13  -8   3   -0.15    2.45
   9   7  -3    6.64    2.28
   9   7  -3    3.75    2.20
  -9  -7   3    6.85    2.69
  -9  -7   3    4.32    1.55
   8   7  -3   38.24    3.73
   8   7  -3   28.70    2.98
  -8  -7   3   39.52    4.05
  -8  -7   3   36.57    2.50
   7   7  -3    3.98    1.72
   7   7  -3    4.50    1.69
  -7  -7   3    5.32    2.06
  -7  -7   3    5.12    1.22
   6   7  -3   54.33    3.17
   6   7  -3   59.18    3.68
  -6  -7   3   57.58    3.93
  -6  -7   3   56.17    2.59
   5   7  -3   22.73    2.07
   5   7  -3   22.40    2.39
  -5  -7   3   20.87    1.58
  -5  -7   3   23.93    2.65
  -5  -7   3   24.67    2.25
   4   7  -3   72.91    3.11
   4   7  -3   68.96    3.55
  -4  -7   3   77.00    3.60
  -4  -7   3   67.63    2.68
  -4  -7   3   73.53    3.79
   3   7  -3    0.87    0.69
   3   7  -3    1.47    0.97
  -3  -7   3    1.30    1.04
  -3  -7   3    0.85    0.60
  -3  -7   3    0.12    0.91
   2   7  -3  104.89    4.17
  -2  -7   3   99.82    4.08
  -2  -7   3  100.24    4.25
  -2  -7   3   98.89    3.36
   1   7  -3    0.67    0.76
  -1  -7   3    1.74    0.55
  -1  -7   3    2.18    0.93
  -1  -7   3    2.12    0.92
   0   7  -3  132.28    4.79
   0  -7   3  129.58    4.85
   0  -7   3  127.94    4.13
   0  -7   3  126.59    4.65
  -1   7  -3    2.80    0.92
   1  -7   3    2.98    0.71
   1  -7   3    1.88    0.82
   1  -7   3    3.96    0.94
  -2   7  -3  172.02    6.00
  -2   7  -3  172.30    5.94
   2  -7   3  164.35    5.60
   2  -7   3  170.03    5.70
   2  -7   3  172.95    5.36
  -3   7  -3    1.11    0.91
  -3   7  -3    0.08    0.84
   3  -7   3    0.93    0.64
   3  -7   3    0.45    0.69
   3  -7   3    1.04    0.76
  -4   7  -3  105.21    4.73
  -4   7  -3  106.27    4.67
   4  -7   3  107.39    3.89
   4  -7   3  105.53    3.97
   4  -7   3  109.16    4.17
  -5   7  -3    3.66    1.47
  -5   7  -3    5.11    1.59
   5  -7   3    4.00    0.97
   5  -7   3    5.65    1.23
   5  -7   3    5.66    1.09
  -6   7  -3   95.27    4.67
  -6   7  -3   96.33    4.82
   6  -7   3   83.56    3.71
   6  -7   3   84.39    3.92
   6  -7   3   87.92    3.51
  -7   7  -3   64.94    3.91
  -7   7  -3   61.87    3.76
   7  -7   3   55.79    2.65
   7  -7   3   52.20    3.23
  -8   7  -3   56.18    3.67
  -8   7  -3   53.25    3.77
   8  -7   3   48.94    3.33
  -9   7  -3   22.59    3.10
  -9   7  -3   27.64    3.19
   9  -7   3   17.37    2.45
 -10   7  -3   42.75    3.84
 -10   7  -3   52.98    3.88
  10  -7   3   41.25    3.67
 -11   7  -3   15.21    3.54
 -11   7  -3    7.93    2.21
  11  -7   3   11.33    2.62
 -12   7  -3   10.67    2.50
  12  -7   3    8.96    2.57
 -13   7  -3    9.50    2.79
  13  -7   3    8.37    2.77
  10   6  -3   15.21    2.90
  10   6  -3   15.97    2.90
 -10  -6   3   16.66    3.11
 -10  -6   3   19.40    2.14
   9   6  -3   11.74    2.42
   9   6  -3   14.57    2.61
  -9  -6   3   12.37    1.70
  -9  -6   3   13.27    2.70
   8   6  -3   24.26    2.85
   8   6  -3   23.08    2.63
  -8  -6   3   23.75    2.09
  -8  -6   3   25.76    3.17
   7   6  -3   11.77    2.01
   7   6  -3   13.09    1.98
  -7  -6   3   16.99    2.44
  -7  -6   3   17.01    1.54
   6   6  -3   83.41    3.83
   6   6  -3   79.03    4.08
  -6  -6   3   79.91    3.15
  -6  -6   3   84.74    4.39
  -6  -6   3   86.12    4.60
   5   6  -3   27.18    2.27
   5   6  -3   27.66    2.11
  -5  -6   3   23.89    1.53
  -5  -6   3   29.87    2.25
  -5  -6   3   23.81    2.46
   4   6  -3   24.70    2.04
   4   6  -3   22.90    1.77
  -4  -6   3   22.45    1.36
  -4  -6   3   22.68    1.96
  -4  -6   3   23.69    2.16
   3   6  -3   78.56    2.97
   3   6  -3   76.00    3.39
  -3  -6   3   81.69    3.59
  -3  -6   3   75.51    2.70
  -3  -6   3   73.74    3.22
   2   6  -3   33.09    2.09
   2   6  -3   35.60    1.63
  -2  -6   3   33.91    1.99
  -2  -6   3   33.58    1.52
  -2  -6   3   36.20    2.15
   1   6  -3  127.61    4.62
  -1  -6   3  128.43    4.03
  -1  -6   3  130.96    4.71
  -1  -6   3  129.38    4.52
   0   6  -3    7.54    1.12
   0  -6   3    8.16    0.84
   0  -6   3    8.23    1.11
   0  -6   3    8.74    1.18
  -1   6  -3  147.48    5.03
   1  -6   3  139.63    4.83
   1  -6   3  146.29    5.03
   1  -6   3  148.51    4.53
   1  -6   3  142.66    4.70
  -2   6  -3   32.83    1.93
  -2   6  -3   31.38    1.58
  -2   6  -3   32.00    1.95
   2  -6   3   30.68    1.53
   2  -6   3   31.36    1.77
   2  -6   3   30.98    1.76
  -3   6  -3  144.90    5.27
  -3   6  -3  144.23    5.11
  -3   6  -3  142.29    4.63
   3  -6   3  136.74    4.69
   3  -6   3  141.69    4.58
   3  -6   3  141.25    4.85
  -4   6  -3    9.65    1.64
  -4   6  -3    9.84    1.57
  -4   6  -3   12.25    1.26
   4  -6   3   10.22    1.16
   4  -6   3    9.58    1.23
   4  -6   3    7.96    1.02
  -5   6  -3   96.38    4.60
  -5   6  -3   89.04    3.47
  -5   6  -3   90.16    4.54
   5  -6   3   90.04    3.36
   5  -6   3   88.31    3.68
   5  -6   3   91.51    3.54
  -6   6  -3   13.76    1.99
  -6   6  -3   14.30    2.06
  -6   6  -3   11.41    1.44
   6  -6   3    8.91    1.27
   6  -6   3   11.97    1.20
   6  -6   3   10.55    1.49
  -7   6  -3   52.81    3.44
  -7   6  -3   56.10    3.45
  -7   6  -3   51.47    2.65
   7  -6   3   50.98    2.95
   7  -6   3   49.02    2.31
   7  -6   3   48.23    2.29
  -8   6  -3    4.45    1.69
  -8   6  -3    5.24    1.23
  -8   6  -3    4.93    1.61
   8  -6   3    5.90    1.47
   8  -6   3    6.63    1.20
  -9   6  -3   62.33    4.04
  -9   6  -3   58.92    3.29
  -9   6  -3   76.17    4.28
   9  -6   3   63.99    3.73
   9  -6   3   63.64    3.14
 -10   6  -3    3.89    2.15
 -10   6  -3    6.95    2.13
 -10   6  -3    3.78    1.98
  10  -6   3    6.23    1.57
  10  -6   3    4.39    1.82
 -11   6  -3   33.55    3.60
 -11   6  -3   38.38    5.42
  11  -6   3   39.06    2.98
  11  -6   3   32.11    3.38
 -12   6  -3    5.00    2.22
  12  -6   3   -0.39    2.09
  12  -6   3    4.52    1.95
 -13   6  -3   13.90    3.09
  13  -6   3   12.55    2.88
  11   5  -3   15.87    3.88
  11   5  -3   12.51    2.89
 -11  -5   3   17.42    3.86
 -11  -5   3   18.37    2.77
  10   5  -3    1.01    2.10
  10   5  -3    0.08    1.96
 -10  -5   3    0.44    2.07
 -10  -5   3    0.48    1.33
   9   5  -3   52.57    4.00
   9   5  -3   45.21    3.70
  -9  -5   3   53.07    2.87
  -9  -5   3   52.93    4.23
   8   5  -3    5.64    1.80
   8   5  -3    3.75    1.75
  -8  -5   3    6.98    1.25
  -8  -5   3    6.45    1.95
   7   5  -3   91.15    4.20
   7   5  -3   89.18    4.38
  -7  -5   3   91.97    3.42
  -7  -5   3   82.26    4.51
   6   5  -3    6.53    1.40
   6   5  -3    5.05    1.32
  -6  -5   3    5.88    0.97
  -6  -5   3    4.59    1.13
  -6  -5   3    5.70    1.45
   5   5  -3   85.22    3.74
   5   5  -3   82.03    3.53
  -5  -5   3   87.16    3.46
  -5  -5   3   85.31    3.95
  -5  -5   3   79.47    2.95
   4   5  -3   25.98    1.77
   4   5  -3   22.84    1.81
  -4  -5   3   23.40    1.69
  -4  -5   3   23.83    1.32
  -4  -5   3   23.24    1.96
   3   5  -3  108.02    3.61
   3   5  -3  101.00    3.92
  -3  -5   3  100.68    3.30
  -3  -5   3   98.23    3.70
  -3  -5   3  100.69    4.03
   2   5  -3   52.35    2.41
   2   5  -3   48.50    1.97
  -2  -5   3   49.49    1.88
  -2  -5   3   48.60    2.26
  -2  -5   3   53.39    2.12
  -2  -5   3   48.62    2.43
   1   5  -3   71.56    2.87
  -1  -5   3   70.98    2.88
  -1  -5   3   69.30    2.76
  -1  -5   3   66.97    2.35
   0   5  -3  122.50    4.31
   0  -5   3  124.12    4.20
   0  -5   3  125.77    3.87
   0  -5   3  128.56    4.34
  -1   5  -3  121.01    4.18
  -1   5  -3  119.11    3.77
   1  -5   3  118.28    4.00
   1  -5   3  119.08    4.10
   1  -5   3  116.54    3.72
   1  -5   3  118.84    3.89
  -2   5  -3  175.49    5.81
  -2   5  -3  176.72    5.36
  -2   5  -3  174.79    5.64
   2  -5   3  177.37    5.30
   2  -5   3  177.51    5.49
   2  -5   3  172.17    5.48
  -3   5  -3  125.81    4.58
  -3   5  -3  132.23    4.98
  -3   5  -3  134.35    4.25
   3  -5   3  131.12    4.36
   3  -5   3  125.07    4.12
   3  -5   3  126.47    4.19
  -4   5  -3  110.81    4.78
  -4   5  -3  127.88    4.01
  -4   5  -3  104.77    4.88
   4  -5   3  111.59    3.87
   4  -5   3  110.59    3.77
   4  -5   3  118.72    4.10
  -5   5  -3   56.88    3.26
  -5   5  -3   55.60    3.15
  -5   5  -3   50.25    2.30
   5  -5   3   48.02    2.35
   5  -5   3   46.28    2.40
   5  -5   3   47.55    2.04
  -6   5  -3   82.73    3.33
  -6   5  -3   96.43    4.32
  -6   5  -3   76.78    3.98
   6  -5   3   86.12    3.54
   6  -5   3   82.38    3.00
   6  -5   3   86.29    2.99
   6  -5   3   80.54    3.38
  -7   5  -3    7.41    1.68
  -7   5  -3    1.76    1.27
  -7   5  -3    5.37    1.15
   7  -5   3    5.12    1.00
   7  -5   3    4.91    1.27
  -8   5  -3   84.99    3.63
  -8   5  -3   86.72    4.42
  -8   5  -3   69.35    4.01
   8  -5   3   78.83    3.34
   8  -5   3   81.72    3.83
  -9   5  -3    6.35    1.39
  -9   5  -3    2.88    1.59
  -9   5  -3    5.65    1.85
   9  -5   3    3.77    1.30
   9  -5   3    4.45    1.54
 -10   5  -3   70.37    4.28
 -10   5  -3   71.00    4.46
 -10   5  -3   65.54    3.58
  10  -5   3   71.49    4.03
  10  -5   3   68.54    3.58
 -11   5  -3    6.17    2.26
 -11   5  -3    2.10    1.50
  11  -5   3    3.57    1.75
  11  -5   3    3.39    1.88
 -12   5  -3   14.34    3.03
 -12   5  -3   16.87    2.50
  12  -5   3   12.80    2.57
  12  -5   3   15.92    2.49
 -13   5  -3    0.63    2.44
  13  -5   3    1.09    2.24
  13  -5   3    2.19    2.14
  11   4  -3    6.38    2.60
  11   4  -3    4.74    2.38
 -11  -4   3    1.58    2.30
 -11  -4   3    3.83    1.68
  10   4  -3   36.82    3.44
 -10  -4   3   37.72    3.92
 -10  -4   3   34.14    2.71
   9   4  -3   -1.52    1.56
  -9  -4   3    2.42    1.79
  -9  -4   3    2.61    1.22
   8   4  -3   53.40    3.41
  -8  -4   3   51.85    3.64
  -8  -4   3   56.57    2.72
   7   4  -3    3.88    1.39
   7   4  -3    2.71    1.29
  -7  -4   3    4.67    1.44
  -7  -4   3    4.30    0.94
   6   4  -3  114.76    4.67
   6   4  -3  118.47    4.55
  -6  -4   3  115.70    4.15
  -6  -4   3  113.87    4.85
  -6  -4   3  112.61    3.89
   5   4  -3    4.70    1.11
   5   4  -3    3.71    1.02
  -5  -4   3    4.02    0.87
  -5  -4   3    5.83    0.81
  -5  -4   3    5.35    1.15
   4   4  -3  122.41    4.25
   4   4  -3  115.59    4.35
  -4  -4   3  125.16    4.63
  -4  -4   3  117.46    4.12
  -4  -4   3  121.87    3.82
   3   4  -3    3.67    0.88
   3   4  -3    5.12    0.85
  -3  -4   3    4.96    0.79
  -3  -4   3    3.91    0.87
  -3  -4   3    4.38    0.85
  -3  -4   3    4.32    0.62
   2   4  -3  212.31    6.57
   2   4  -3  208.89    6.23
  -2  -4   3  209.60    6.63
  -2  -4   3  214.04    6.40
  -2  -4   3  209.83    6.09
   1   4  -3   19.32    1.31
   1   4  -3   19.27    0.99
  -1  -4   3   20.52    0.99
  -1  -4   3   19.68    1.22
  -1  -4   3   19.93    1.29
   0   4  -3  134.76    4.46
   0   4  -3  138.15    4.16
   0  -4   3  136.76    4.40
   0  -4   3  129.79    4.28
   0  -4   3  139.24    4.09
  -1   4  -3   31.37    1.65
  -1   4  -3   31.31    1.38
   1  -4   3   31.03    1.50
   1  -4   3   32.09    1.49
   1  -4   3   32.27    1.41
   1  -4   3   29.02    1.29
  -2   4  -3  146.67    4.76
  -2   4  -3  154.82    5.17
  -2   4  -3  153.85    4.65
   2  -4   3  146.07    4.54
   2  -4   3  152.46    4.68
   2  -4   3  151.62    4.65
  -3   4  -3   42.72    1.84
  -3   4  -3   47.47    2.74
  -3   4  -3   47.01    2.35
   3  -4   3   43.97    1.80
   3  -4   3   44.17    1.82
   3  -4   3   44.58    1.97
  -4   4  -3  160.29    5.07
  -4   4  -3  170.61    6.22
  -4   4  -3  166.11    5.87
  -4   4  -3  156.36    4.81
   4  -4   3  153.41    5.06
   4  -4   3  156.96    4.85
   4  -4   3  159.69    5.17
  -5   4  -3   64.85    3.32
  -5   4  -3   74.11    2.87
  -5   4  -3   74.26    2.69
  -5   4  -3   78.58    3.74
   5  -4   3   74.84    3.00
   5  -4   3   71.90    2.52
   5  -4   3   77.10    2.97
  -6   4  -3   39.61    2.03
  -6   4  -3   35.08    2.56
  -6   4  -3   33.64    2.35
   6  -4   3   37.02    1.85
   6  -4   3   36.80    2.34
   6  -4   3   42.15    2.20
   6  -4   3   39.97    1.63
  -7   4  -3   72.11    3.92
  -7   4  -3   76.92    3.65
  -7   4  -3   76.07    3.22
   7  -4   3   73.99    3.04
   7  -4   3   82.64    3.47
  -8   4  -3   32.62    2.24
  -8   4  -3   28.64    2.73
  -8   4  -3   30.99    2.51
   8  -4   3   31.10    2.11
   8  -4   3   33.72    2.42
  -9   4  -3   48.16    3.65
  -9   4  -3   52.90    2.98
  -9   4  -3   59.00    3.46
   9  -4   3   54.05    2.96
   9  -4   3   53.70    3.23
 -10   4  -3   30.69    3.61
 -10   4  -3   24.48    2.39
 -10   4  -3   26.49    2.88
  10  -4   3   26.09    2.67
  10  -4   3   30.05    2.62
 -11   4  -3   29.03    3.72
 -11   4  -3   22.77    2.48
  11  -4   3   23.12    2.62
  11  -4   3   24.37    2.86
 -12   4  -3    3.73    2.36
 -12   4  -3    3.37    1.71
  12  -4   3    4.98    2.07
  12  -4   3    1.95    2.01
 -13   4  -3   13.96    2.50
 -13   4  -3   10.07    3.04
  13  -4   3   18.11    3.04
  13  -4   3   17.20    2.82
  12   3  -3   13.70    2.98
 -12  -3   3   14.39    2.91
 -12  -3   3   13.72    3.08
 -12  -3   3   11.64    2.16
  11   3  -3   14.06    2.67
 -11  -3   3   16.08    2.78
 -11  -3   3   16.95    2.13
 -11  -3   3   15.47    2.84
  10   3  -3   20.79    2.74
 -10  -3   3   19.20    2.85
 -10  -3   3   18.22    2.00
 -10  -3   3   20.52    2.69
   9   3  -3   30.91    2.97
  -9  -3   3   32.44    3.12
  -9  -3   3   29.37    2.27
  -9  -3   3   33.46    3.02
   8   3  -3   29.31    2.63
  -8  -3   3   32.55    2.67
  -8  -3   3   31.39    2.04
  -8  -3   3   27.46    2.70
   7   3  -3   72.92    3.53
  -7  -3   3   72.22    2.90
  -7  -3   3   72.91    3.58
  -7  -3   3   72.24    3.73
   6   3  -3   52.04    2.77
  -6  -3   3   53.59    2.27
  -6  -3   3   52.97    2.92
  -6  -3   3   55.78    2.87
  -6  -3   3   52.87    2.35
   5   3  -3   61.75    2.88
  -5  -3   3   67.01    2.47
  -5  -3   3   64.35    3.07
  -5  -3   3   68.11    2.60
   4   3  -3    0.32    0.61
   4   3  -3    1.02    0.67
  -4  -3   3    0.74    0.46
  -4  -3   3    0.98    0.65
  -4  -3   3    1.04    0.52
   3   3  -3  300.71    9.02
   3   3  -3  312.39    8.90
  -3  -3   3  298.34    8.80
  -3  -3   3  308.47    8.61
  -3  -3   3  307.61    9.19
   2   3  -3   13.87    1.10
   2   3  -3   14.28    0.97
  -2  -3   3   15.58    0.99
  -2  -3   3   13.93    0.83
  -2  -3   3   13.26    1.10
   1   3  -3  325.49    8.98
   1   3  -3  318.36    9.27
   1   3  -3  323.32    9.03
  -1  -3   3  318.70    9.15
  -1  -3   3  314.60    9.24
  -1  -3   3  332.27    8.96
   0   3  -3   17.12    0.79
   0   3  -3   19.12    1.13
   0   3  -3   17.95    0.94
   0  -3   3   19.45    0.89
   0  -3   3   17.85    1.01
   0  -3   3   17.77    1.00
  -1   3  -3  205.58    6.28
  -1   3  -3  206.24    5.97
  -1   3  -3  201.13    5.74
   1  -3   3  203.04    5.98
   1  -3   3  208.94    5.97
   1  -3   3  206.92    5.86
   1  -3   3  204.66    5.89
  -2   3  -3   16.04    0.93
  -2   3  -3   16.04    1.47
  -2   3  -3   15.94    0.77
   2  -3   3   15.44    0.95
   2  -3   3   14.46    0.85
   2  -3   3   15.35    0.89
  -3   3  -3  240.17    6.95
  -3   3  -3  244.92    7.13
  -3   3  -3  246.54    8.27
   3  -3   3  245.26    7.18
   3  -3   3  246.83    6.97
   3  -3   3  243.42    7.10
  -4   3  -3   12.54    1.00
  -4   3  -3   13.11    0.93
  -4   3  -3   12.31    1.60
   4  -3   3   13.01    1.12
   4  -3   3   10.19    1.06
   4  -3   3   11.62    0.79
  -5   3  -3  140.39    4.50
  -5   3  -3  120.07    5.12
  -5   3  -3  136.05    4.43
   5  -3   3  143.18    4.63
   5  -3   3  138.25    4.05
   5  -3   3  137.03    4.55
  -6   3  -3   34.72    1.80
  -6   3  -3   30.56    1.96
  -6   3  -3   24.24    2.24
   6  -3   3   30.43    1.70
   6  -3   3   28.99    1.83
  -7   3  -3   83.88    3.37
  -7   3  -3   85.23    3.57
  -7   3  -3   71.68    3.91
   7  -3   3   83.86    3.30
   7  -3   3   87.35    3.52
  -8   3  -3   11.62    2.01
  -8   3  -3   13.38    1.58
  -8   3  -3   13.18    1.74
   8  -3   3   15.74    1.84
   8  -3   3   13.90    1.65
  -9   3  -3   57.96    3.01
  -9   3  -3   54.84    3.25
  -9   3  -3   46.44    3.66
   9  -3   3   55.01    3.07
   9  -3   3   58.41    3.21
 -10   3  -3   19.17    3.02
 -10   3  -3   18.97    2.36
 -10   3  -3   23.64    2.42
  10  -3   3   21.36    2.40
  10  -3   3   18.43    2.23
 -11   3  -3   21.70    3.31
 -11   3  -3   33.94    2.94
  11  -3   3   29.50    2.98
  11  -3   3   34.81    3.08
 -12   3  -3   13.75    2.36
 -12   3  -3   15.02    3.23
  12  -3   3   15.44    2.62
  12  -3   3   15.33    2.53
 -13   3  -3    8.82    3.06
 -13   3  -3    4.97    2.10
  13  -3   3   12.51    2.80
  13  -3   3    7.73    2.52
  12   2  -3    1.46    2.30
 -12  -2   3    1.51    2.15
 -12  -2   3    2.43    2.40
 -12  -2   3    0.37    1.62
  11   2  -3   32.71    3.29
 -11  -2   3   31.51    3.55
 -11  -2   3   27.35    3.10
 -11  -2   3   31.51    2.81
  10   2  -3   10.18    2.29
 -10  -2   3    9.52    1.58
 -10  -2   3   11.27    2.14
 -10  -2   3    7.56    2.11
   9   2  -3   73.64    3.96
  -9  -2   3   67.17    4.11
  -9  -2   3   78.52    3.38
  -9  -2   3   74.91    4.04
   8   2  -3   14.03    1.93
  -8  -2   3   16.24    2.00
  -8  -2   3   14.31    1.52
  -8  -2   3   14.21    2.00
   7   2  -3  112.78    4.51
  -7  -2   3  114.28    4.55
  -7  -2   3  108.79    4.70
  -7  -2   3  115.30    3.98
   6   2  -3   17.22    1.70
  -6  -2   3   13.69    1.19
  -6  -2   3   13.60    1.53
  -6  -2   3   12.96    1.61
  -6  -2   3   14.67    1.17
   5   2  -3   39.39    2.14
  -5  -2   3   41.49    1.79
  -5  -2   3   42.96    1.82
  -5  -2   3   43.24    2.31
  -5  -2   3   41.00    2.14
   4   2  -3   94.36    3.43
  -4  -2   3   93.68    3.13
  -4  -2   3   94.05    3.43
  -4  -2   3   96.88    3.61
  -4  -2   3   94.04    3.11
   3   2  -3  105.12    3.65
   3   2  -3  111.33    3.67
   3   2  -3  113.75    3.48
  -3  -2   3  111.52    3.83
  -3  -2   3  108.17    3.39
  -3  -2   3  108.56    3.48
   2   2  -3  222.95    6.41
   2   2  -3  224.87    6.49
   2   2  -3  219.70    6.57
  -2  -2   3  224.73    6.67
  -2  -2   3  218.52    6.43
  -2  -2   3  228.92    6.34
   1   2  -3  112.87    3.46
   1   2  -3  113.19    3.43
   1   2  -3  114.02    3.59
  -1  -2   3  111.66    3.48
  -1  -2   3  114.36    3.37
  -1  -2   3  113.70    3.55
   0   2  -3  265.80    7.61
   0   2  -3  280.24    7.73
   0   2  -3  269.22    7.89
   0  -2   3  282.92    7.75
   0  -2   3  278.15    7.70
   0  -2   3  273.93    7.62
  -1   2  -3  105.73    3.59
  -1   2  -3   99.54    3.11
  -1   2  -3   99.90    3.00
   1  -2   3   98.88    3.06
   1  -2   3   99.62    3.09
   1  -2   3  100.48    3.02
  -2   2  -3  161.19    4.73
  -2   2  -3  171.73    4.85
  -2   2  -3  147.90    5.71
   2  -2   3  161.36    4.83
   2  -2   3  172.16    4.75
   2  -2   3  163.26    4.76
  -3   2  -3   39.43    1.56
  -3   2  -3   29.05    2.07
  -3   2  -3   39.29    1.55
   3  -2   3   39.25    1.38
   3  -2   3   36.40    1.59
   3  -2   3   38.73    1.62
  -4   2  -3  218.36    6.32
  -4   2  -3  190.55    6.90
  -4   2  -3  222.16    6.28
   4  -2   3  222.69    6.39
   4  -2   3  193.07    6.44
   4  -2   3  216.24    5.94
  -5   2  -3    0.34    0.51
  -5   2  -3    0.49    0.53
  -5   2  -3   -0.34    0.69
   5  -2   3    0.07    0.52
  -6   2  -3  113.04    3.86
  -6   2  -3  105.04    4.50
   6  -2   3  109.52    3.97
  -7   2  -3    2.90    1.19
  -7   2  -3    1.99    0.94
  -7   2  -3    0.92    0.73
   7  -2   3    2.44    0.94
   7  -2   3    3.26    0.97
  -8   2  -3   78.32    3.39
  -8   2  -3   77.79    3.54
  -8   2  -3   77.75    4.22
   8  -2   3   82.24    3.55
   8  -2   3   78.09    3.50
  -9   2  -3    0.32    1.22
  -9   2  -3    0.92    1.05
  -9   2  -3   -0.02    1.38
   9  -2   3    1.45    1.13
   9  -2   3    2.26    1.32
 -10   2  -3   51.21    3.59
 -10   2  -3   48.34    3.98
 -10   2  -3   53.07    3.16
  10  -2   3   53.42    3.35
  10  -2   3   42.82    3.06
 -11   2  -3   -0.14    2.14
 -11   2  -3   -2.20    1.33
  11  -2   3    0.71    1.77
  11  -2   3   -1.26    1.36
 -12   2  -3   13.61    3.39
 -12   2  -3   17.83    2.50
  12  -2   3   16.98    2.84
  12  -2   3   23.45    2.93
 -13   2  -3    3.17    2.08
 -13   2  -3    2.69    2.76
  13  -2   3    3.45    2.53
 -13  -1   3    1.96    2.29
 -13  -1   3    0.52    3.03
 -13  -1   3    2.75    2.03
  12   1  -3   27.15    3.22
 -12  -1   3   24.53    3.49
 -12  -1   3   25.55    3.26
 -12  -1   3   24.35    2.58
  11   1  -3    0.76    1.84
 -11  -1   3   -0.47    1.56
 -11  -1   3    0.88    1.37
 -11  -1   3   -0.11    1.89
  10   1  -3   58.59    3.74
 -10  -1   3   61.33    4.09
 -10  -1   3   61.03    3.29
 -10  -1   3   64.54    3.91
   9   1  -3    1.33    1.38
  -9  -1   3    0.73    1.14
  -9  -1   3    0.04    0.92
  -9  -1   3   -0.25    1.29
   8   1  -3   97.04    4.22
  -8  -1   3   98.50    3.75
  -8  -1   3   97.64    4.49
  -8  -1   3   95.59    4.20
   7   1  -3    3.27    1.13
  -7  -1   3    3.50    0.83
  -7  -1   3    2.53    1.11
  -7  -1   3    3.32    0.98
   6   1  -3  125.53    4.65
  -6  -1   3  132.39    4.88
  -6  -1   3  127.01    4.59
  -6  -1   3  128.04    4.06
  -6  -1   3  133.49    4.30
   5   1  -3    1.63    0.58
   5   1  -3    2.18    0.81
  -5  -1   3    2.11    0.76
  -5  -1   3    1.36    0.60
  -5  -1   3    1.76    0.50
  -5  -1   3    2.29    0.58
   4   1  -3  136.84    4.31
   4   1  -3  136.05    4.55
  -4  -1   3  139.38    4.71
  -4  -1   3  143.85    4.30
  -4  -1   3  141.50    4.51
  -4  -1   3  138.57    4.21
   3   1  -3  111.84    3.59
   3   1  -3  103.95    3.48
   3   1  -3  110.25    3.43
  -3  -1   3  106.39    3.34
  -3  -1   3  108.72    3.68
  -3  -1   3  109.87    3.35
   2   1  -3  148.65    4.46
   2   1  -3  145.95    4.49
   2   1  -3  150.86    4.43
  -2  -1   3  145.43    4.38
  -2  -1   3  154.12    4.60
  -2  -1   3  151.00    4.35
   1   1  -3  176.99    5.03
   1   1  -3  169.55    5.04
   1   1  -3  174.64    5.02
  -1  -1   3  175.74    4.93
  -1  -1   3  168.73    4.99
  -1  -1   3  177.10    5.05
   0   1  -3  162.84    4.62
   0   1  -3  169.07    4.84
   0   1  -3  160.18    4.59
   0  -1   3  153.85    4.52
   0  -1   3  160.66    4.60
   0  -1   3  153.49    4.51
  -1   1  -3   47.49    1.62
  -1   1  -3   44.92    1.60
   1  -1   3   46.42    1.53
   1  -1   3   47.76    1.59
   1  -1   3   47.67    1.64
  -2   1  -3  181.64    5.19
  -2   1  -3  161.69    5.74
  -2   1  -3  184.14    5.25
   2  -1   3  187.41    5.10
   2  -1   3  183.78    5.27
  -3   1  -3  140.96    4.79
  -3   1  -3  140.99    4.35
  -3   1  -3  140.23    4.21
   3  -1   3  138.80    4.32
   3  -1   3  140.78    4.03
  -4   1  -3   78.76    3.16
  -4   1  -3   68.80    2.68
  -4   1  -3   73.64    2.75
  -4   1  -3   79.14    2.60
   4  -1   3   75.62    2.71
   4  -1   3   72.69    2.26
  -5   1  -3  163.75    4.93
  -5   1  -3  139.54    4.97
  -5   1  -3  161.26    5.19
  -5   1  -3  164.68    5.59
   5  -1   3  159.98    5.05
  -6   1  -3   30.50    1.79
  -6   1  -3   29.93    1.64
  -6   1  -3   29.37    2.18
   6  -1   3   30.72    1.78
  -7   1  -3  132.14    5.26
  -7   1  -3  123.72    4.57
  -7   1  -3  124.61    4.42
   7  -1   3  122.59    4.58
   7  -1   3  130.90    4.57
  -8   1  -3   15.30    1.73
  -8   1  -3   11.75    1.89
  -8   1  -3   15.62    1.63
   8  -1   3   14.59    1.72
   8  -1   3   18.60    1.99
  -9   1  -3   52.02    3.15
  -9   1  -3   52.94    3.82
  -9   1  -3   52.65    2.94
   9  -1   3   60.68    3.12
   9  -1   3   54.63    3.22
 -10   1  -3    9.05    1.74
 -10   1  -3    9.75    2.49
 -10   1  -3    9.15    2.43
  10  -1   3    5.46    1.55
  10  -1   3    7.95    1.92
 -11   1  -3   27.14    3.59
 -11   1  -3   32.19    2.94
  11  -1   3   26.51    2.79
  11  -1   3   28.44    3.06
 -12   1  -3   -0.89    1.60
 -12   1  -3   -1.13    2.39
  12  -1   3    0.23    2.11
 -13   1  -3   22.05    3.03
  13   0  -3   16.71    3.02
 -13   0   3   15.48    3.47
 -13   0   3   14.57    2.93
 -13   0   3   10.23    2.22
  12   0  -3    7.13    2.43
 -12   0   3    8.32    2.22
 -12   0   3    7.63    1.88
 -12   0   3    5.54    2.52
  11   0  -3   32.89    3.15
 -11   0   3   38.11    3.81
 -11   0   3   34.95    2.83
 -11   0   3   36.65    3.31
  10   0  -3   18.91    2.38
 -10   0   3   16.50    2.53
 -10   0   3   16.13    1.84
 -10   0   3   18.58    2.40
   9   0  -3   41.70    2.90
  -9   0   3   40.92    3.19
  -9   0   3   40.23    2.45
  -9   0   3   41.79    2.86
   8   0  -3   19.30    1.98
  -8   0   3   18.83    1.92
  -8   0   3   16.80    2.07
  -8   0   3   18.88    1.68
   7   0  -3  149.05    5.38
  -7   0   3  153.87    5.03
  -7   0   3  154.16    5.71
  -7   0   3  148.23    5.30
   6   0  -3   30.73    1.85
   6   0  -3   34.56    2.04
  -6   0   3   32.14    1.44
  -6   0   3   34.23    1.71
  -6   0   3   33.94    1.89
  -6   0   3   33.37    2.13
   5   0  -3  120.51    4.11
   5   0  -3  127.63    4.42
  -5   0   3  134.99    4.16
  -5   0   3  129.34    3.94
  -5   0   3  134.66    4.31
  -5   0   3  128.10    4.58
   4   0  -3    4.89    0.73
   4   0  -3    3.75    0.75
  -4   0   3    4.52    0.64
  -4   0   3    3.90    0.52
  -4   0   3    5.08    0.68
  -4   0   3    4.44    0.81
   3   0  -3  377.54   10.76
   3   0  -3  388.83   10.66
  -3   0   3  375.95   10.87
  -3   0   3  369.30   10.51
  -3   0   3  388.57   10.61
  -3   0   3  389.70   10.59
   2   0  -3    4.64    0.47
   2   0  -3    5.10    0.56
   2   0  -3    4.01    0.44
   2   0  -3    5.13    0.61
  -2   0   3    4.16    0.48
  -2   0   3    3.50    0.45
  -2   0   3    4.63    0.59
   1   0  -3  448.98   12.27
   1   0  -3  456.09   12.29
   1   0  -3  464.65   12.34
   1   0  -3  454.81   12.37
  -1   0   3  447.77   12.23
  -1   0   3  442.28   12.30
  -1   0   3  445.77   12.33
   0   0  -3    1.22    0.59
   0   0  -3    1.08    0.34
   0   0  -3    0.89    0.32
   0   0  -3    1.32    0.34
   0   0   3    1.34    0.33
  -1   0  -3  122.78    3.52
  -1   0  -3  124.33    3.71
  -1   0  -3  132.17    3.95
  -1   0  -3  116.66    3.55
   1   0   3  123.32    3.60
  -2   0  -3    1.05    0.31
  -2   0  -3    1.21    0.35
  -2   0  -3    1.14    0.45
  -2   0  -3    0.47    0.34
   2   0   3    1.20    0.38
   2   0   3    1.10    0.29
  -3   0  -3  199.47    5.87
  -3   0  -3  207.04    6.11
  -3   0  -3  207.48    6.29
  -3   0  -3  199.71    5.81
   3   0   3  204.44    6.01
   3   0   3  205.27    5.70
  -4   0  -3   99.91    3.50
  -4   0  -3  100.15    3.29
  -4   0  -3   99.05    3.14
  -4   0  -3  102.42    3.70
   4   0   3  101.12    2.93
   4   0   3   94.11    3.33
  -5   0  -3   56.49    2.16
  -5   0  -3   57.88    2.57
  -5   0  -3   56.83    2.29
  -5   0  -3   57.51    2.75
   5   0   3   58.45    2.37
  -6   0  -3   47.39    2.04
  -6   0  -3   45.82    2.24
  -6   0  -3   47.04    2.67
   6   0   3   43.90    2.18
  -7   0  -3   75.12    3.03
  -7   0  -3   76.89    3.78
  -7   0  -3   78.93    3.31
   7   0   3   75.30    3.16
   7   0   3   74.08    3.32
  -8   0  -3   16.87    1.92
  -8   0  -3   21.76    1.92
  -8   0  -3   19.86    2.46
   8   0   3   17.75    1.78
   8   0   3   16.99    1.94
  -9   0  -3   32.98    2.51
  -9   0  -3   35.82    3.27
  -9   0  -3   37.41    2.72
   9   0   3   34.76    2.54
   9   0   3   35.12    2.85
 -10   0  -3   16.78    2.14
 -10   0  -3   18.17    2.81
  10   0   3   18.73    2.16
  10   0   3   18.41    2.49
 -11   0  -3    4.58    2.32
 -11   0  -3    9.78    2.00
  11   0   3    4.72    2.18
 -12   0  -3   22.81    2.89
 -12   0  -3   17.21    3.66
  12   0   3   21.08    3.17
  13  -1  -3   14.73    2.88
 -13   1   3   21.38    3.00
 -13   1   3   18.30    3.74
 -13   1   3   15.44    2.55
  12  -1  -3   20.30    2.78
 -12   1   3   13.21    2.16
 -12   1   3   14.41    2.52
 -12   1   3   20.20    3.42
  11  -1  -3   32.73    2.98
 -11   1   3   25.97    3.45
 -11   1   3   28.24    3.02
 -11   1   3   24.99    2.44
  10  -1  -3   16.32    2.25
 -10   1   3   14.14    1.98
 -10   1   3   14.50    1.81
 -10   1   3   13.84    2.47
   9  -1  -3   64.81    3.05
   9  -1  -3   63.67    3.46
  -9   1   3   67.54    3.99
  -9   1   3   65.25    3.45
  -9   1   3   67.82    3.17
   8  -1  -3   67.90    3.33
   8  -1  -3   66.88    2.99
  -8   1   3   68.96    3.25
  -8   1   3   69.49    3.04
  -8   1   3   69.72    3.75
   7  -1  -3   32.24    2.18
   7  -1  -3   28.90    1.82
  -7   1   3   33.49    2.43
  -7   1   3   32.18    1.98
  -7   1   3   30.75    1.48
  -7   1   3   31.73    1.85
   6  -1  -3   38.88    1.97
   6  -1  -3   44.22    1.99
   6  -1  -3   38.70    2.17
  -6   1   3   43.14    2.43
  -6   1   3   40.16    1.92
  -6   1   3   39.29    1.98
  -6   1   3   41.21    1.66
   5  -1  -3    8.00    0.92
   5  -1  -3    7.29    0.88
   5  -1  -3    7.34    0.98
  -5   1   3    7.80    1.16
  -5   1   3    6.56    0.81
  -5   1   3    7.50    0.84
  -5   1   3    6.58    0.65
   4  -1  -3  257.54    7.46
   4  -1  -3  260.88    7.46
   4  -1  -3  254.05    7.60
  -4   1   3  246.50    7.26
  -4   1   3  258.12    7.88
  -4   1   3  262.67    7.42
  -4   1   3  258.82    7.36
   3  -1  -3   56.53    2.02
   3  -1  -3   54.96    2.02
   3  -1  -3   56.01    2.13
  -3   1   3   58.38    2.34
  -3   1   3   57.47    1.96
  -3   1   3   51.96    1.91
  -3   1   3   55.60    1.84
   2  -1  -3  378.04   10.48
   2  -1  -3  375.61   10.41
   2  -1  -3  366.17   10.42
  -2   1   3  366.99   10.39
  -2   1   3  393.93   10.76
  -2   1   3  378.31   10.32
   1  -1  -3   35.31    1.39
   1  -1  -3   35.96    1.31
   1  -1  -3   36.20    1.39
  -1   1   3   33.92    1.34
  -1   1   3   36.69    1.65
   0  -1  -3  198.22    5.58
   0  -1  -3  200.44    5.76
   0  -1  -3  204.11    5.80
   0  -1  -3  200.78    5.54
   0   1   3  203.42    5.74
  -1  -1  -3   72.24    2.45
  -1  -1  -3   72.60    2.40
  -1  -1  -3   74.13    2.48
   1   1   3   76.80    2.37
  -2  -1  -3  285.99    8.30
  -2  -1  -3  291.54    8.30
   2   1   3  291.30    8.05
  -3  -1  -3    5.75    0.82
  -3  -1  -3    6.26    0.84
   3   1   3    6.58    0.59
   3   1   3    6.22    0.73
  -4  -1  -3  160.11    5.27
  -4  -1  -3  163.53    5.37
   4   1   3  162.90    4.67
   4   1   3  163.62    5.06
  -5  -1  -3    7.67    0.83
  -5  -1  -3    9.79    1.13
  -5  -1  -3    9.55    1.23
  -5  -1  -3   11.28    1.33
  -5  -1  -3    9.58    0.86
   5   1   3   10.19    1.04
  -6  -1  -3  148.69    4.92
  -6  -1  -3  158.75    5.73
  -6  -1  -3  158.35    5.34
   6   1   3  158.84    5.43
   6   1   3  162.32    5.21
  -7  -1  -3    9.90    1.39
  -7  -1  -3    7.73    1.13
  -7  -1  -3    7.91    1.55
   7   1   3    9.16    1.26
   7   1   3    8.26    1.41
  -8  -1  -3   75.15    3.57
  -8  -1  -3   69.62    4.00
  -8  -1  -3   72.27    3.20
   8   1   3   74.57    3.32
   8   1   3   66.64    3.61
  -9  -1  -3    5.14    1.52
  -9  -1  -3    8.93    1.56
  -9  -1  -3    6.47    2.00
   9   1   3    7.01    1.86
   9   1   3    3.42    1.38
 -10  -1  -3   39.45    3.11
 -10  -1  -3   39.33    4.02
  10   1   3   41.23    3.49
 -11  -1  -3    5.06    1.93
 -11  -1  -3    5.04    2.72
  11   1   3    5.65    2.20
 -12  -1  -3    9.70    2.41
 -12  -1  -3   11.31    3.32
  12   1   3   11.38    2.73
  13  -2  -3    0.09    2.11
 -13   2   3   -2.63    2.71
 -13   2   3   -0.14    1.96
  12  -2  -3   42.77    3.61
 -12   2   3   38.25    3.22
 -12   2   3   38.75    3.55
 -12   2   3   42.02    4.61
  11  -2  -3    0.56    1.72
 -11   2   3    1.54    1.36
 -11   2   3    1.70    2.10
 -11   2   3    1.92    1.44
  10  -2  -3   81.34    4.16
  10  -2  -3   84.42    3.83
 -10   2   3   85.04    3.88
 -10   2   3   84.36    4.18
 -10   2   3   95.10    5.17
   9  -2  -3    0.70    1.27
   9  -2  -3    1.03    1.00
  -9   2   3    0.02    0.88
  -9   2   3   -0.42    1.34
  -9   2   3    0.10    0.94
   8  -2  -3  100.47    3.93
   8  -2  -3   91.40    4.01
  -8   2   3   94.59    3.80
  -8   2   3  102.38    4.02
  -8   2   3  103.43    4.76
   7  -2  -3    9.28    1.27
   7  -2  -3    9.41    1.32
  -7   2   3    8.95    1.61
  -7   2   3    8.61    1.15
  -7   2   3    5.90    0.78
  -7   2   3    8.44    1.13
   6  -2  -3  120.53    4.13
   6  -2  -3  115.86    4.19
   6  -2  -3  117.43    4.22
  -6   2   3  119.49    3.78
  -6   2   3  121.39    4.03
  -6   2   3  123.16    4.82
  -6   2   3  117.62    4.05
   5  -2  -3   55.54    2.41
   5  -2  -3   55.94    2.41
   5  -2  -3   56.37    2.33
  -5   2   3   56.41    2.24
  -5   2   3   58.50    2.16
  -5   2   3   56.81    2.12
  -5   2   3   61.85    2.95
   4  -2  -3  103.82    3.71
   4  -2  -3  112.14    3.71
   4  -2  -3  114.67    3.79
  -4   2   3  113.74    3.57
  -4   2   3  112.87    3.61
  -4   2   3  123.19    4.41
   3  -2  -3  144.54    4.53
   3  -2  -3  149.01    4.59
   3  -2  -3  144.21    4.47
  -3   2   3  154.28    5.20
  -3   2   3  146.32    4.38
  -3   2   3  146.53    4.45
   2  -2  -3  131.42    3.97
   2  -2  -3  129.66    3.89
   2  -2  -3  130.35    3.84
  -2   2   3  119.38    4.51
  -2   2   3  120.75    3.95
  -2   2   3  130.02    3.91
   1  -2  -3  242.79    6.57
   1  -2  -3  238.86    6.69
   1  -2  -3  238.26    6.78
   1  -2  -3  232.43    6.49
  -1   2   3  234.56    6.74
  -1   2   3  220.56    7.42
   0  -2  -3   48.15    1.85
   0  -2  -3   47.90    1.77
   0   2   3   48.19    1.79
   0   2   3   50.06    1.96
  -1  -2  -3   43.27    1.75
  -1  -2  -3   44.45    1.67
  -1  -2  -3   43.03    1.72
   1   2   3   44.39    1.67
  -2  -2  -3   81.06    2.82
  -2  -2  -3   79.67    2.77
  -2  -2  -3   78.59    2.82
   2   2   3   80.54    2.63
  -3  -2  -3  143.19    4.65
  -3  -2  -3  140.82    4.63
   3   2   3  139.35    4.24
   3   2   3  142.00    4.45
  -4  -2  -3   15.98    1.44
  -4  -2  -3   14.91    1.29
  -4  -2  -3   16.25    1.44
   4   2   3   17.01    0.99
   4   2   3   19.76    1.28
  -5  -2  -3   97.76    3.88
  -5  -2  -3   96.01    3.69
  -5  -2  -3   97.42    3.92
   5   2   3   98.78    3.10
   5   2   3  102.04    3.55
  -6  -2  -3    3.48    1.14
  -6  -2  -3    4.00    1.04
   6   2   3    2.51    1.07
   6   2   3    3.80    0.95
  -7  -2  -3   69.23    3.41
  -7  -2  -3   66.61    2.91
  -7  -2  -3   78.67    3.86
   7   2   3   72.12    3.50
   7   2   3   71.41    3.10
  -8  -2  -3    0.94    1.04
  -8  -2  -3    0.65    1.25
  -8  -2  -3   -1.37    1.36
   8   2   3    1.39    1.03
   8   2   3    0.12    1.33
  -9  -2  -3   55.53    4.16
  -9  -2  -3   52.57    3.51
  -9  -2  -3   55.25    3.19
   9   2   3   60.32    3.76
 -10  -2  -3    1.39    2.12
 -10  -2  -3   -1.52    1.39
  10   2   3    0.60    1.87
 -11  -2  -3   20.85    2.61
 -11  -2  -3   27.46    4.10
  11   2   3   30.90    3.57
  13  -3  -3   37.89    3.49
 -13   3   3   27.91    4.53
  12  -3  -3    4.68    2.04
 -12   3   3    0.25    2.27
 -12   3   3   -1.44    2.37
  11  -3  -3   41.03    2.97
  11  -3  -3   39.88    3.20
 -11   3   3   37.22    4.31
 -11   3   3   40.61    3.15
  10  -3  -3    6.72    1.67
  10  -3  -3    7.38    1.55
 -10   3   3    7.69    2.30
 -10   3   3    8.95    1.52
 -10   3   3    4.64    1.49
   9  -3  -3   57.58    3.15
   9  -3  -3   59.66    3.10
  -9   3   3   58.70    2.95
  -9   3   3   54.43    3.97
  -9   3   3   60.22    3.07
   8  -3  -3   -0.28    0.94
   8  -3  -3    0.97    1.09
  -8   3   3   -1.12    1.22
  -8   3   3   -0.49    0.72
  -8   3   3    0.58    0.73
   7  -3  -3  131.33    4.75
   7  -3  -3  129.59    4.70
   7  -3  -3  132.22    4.85
  -7   3   3  139.72    4.36
  -7   3   3  133.97    4.60
  -7   3   3  142.93    5.80
  -7   3   3  128.83    4.58
   6  -3  -3    0.05    0.69
   6  -3  -3    0.26    0.76
   6  -3  -3    0.42    0.67
  -6   3   3    0.95    0.58
  -6   3   3    0.02    0.44
  -6   3   3   -0.08    0.55
  -6   3   3   -0.32    1.00
   5  -3  -3  107.92    3.75
   5  -3  -3  108.21    3.90
   5  -3  -3  102.34    3.66
  -5   3   3  104.29    4.55
  -5   3   3  110.49    3.58
  -5   3   3  108.40    3.60
   4  -3  -3   12.73    1.13
   4  -3  -3   11.07    1.02
   4  -3  -3   10.31    1.13
  -4   3   3   10.91    1.66
  -4   3   3   10.20    0.95
  -4   3   3    9.88    0.85
   3  -3  -3  275.87    7.92
   3  -3  -3  283.52    7.99
   3  -3  -3  277.85    8.14
  -3   3   3  266.02    8.96
  -3   3   3  277.19    7.78
  -3   3   3  273.10    7.98
   2  -3  -3   39.04    1.55
   2  -3  -3   35.97    1.51
   2  -3  -3   36.96    1.66
   2  -3  -3   36.69    1.53
   2  -3  -3   38.20    1.70
  -2   3   3   31.13    2.40
   1  -3  -3  176.48    5.41
   1  -3  -3  178.41    5.44
   1  -3  -3  178.25    5.15
   1  -3  -3  177.62    5.25
   1  -3  -3  175.12    5.03
  -1   3   3  187.21    5.95
   0  -3  -3   11.97    0.88
   0  -3  -3   11.76    0.80
   0  -3  -3   13.06    1.03
   0  -3  -3   12.70    0.99
   0   3   3   11.86    1.08
  -1  -3  -3  175.79    5.27
  -1  -3  -3  167.73    5.23
  -1  -3  -3  174.98    5.17
  -1  -3  -3  166.22    5.19
  -2  -3  -3  131.74    4.34
  -2  -3  -3  134.29    4.28
  -2  -3  -3  132.64    4.23
  -2  -3  -3  136.44    4.34
  -2  -3  -3  128.77    4.32
  -3  -3  -3  105.97    3.87
  -3  -3  -3  108.99    3.83
  -3  -3  -3  111.93    3.91
  -3  -3  -3  109.77    3.60
  -4  -3  -3  109.89    3.69
  -4  -3  -3  110.73    4.19
  -4  -3  -3  111.78    4.21
  -4  -3  -3  113.77    4.10
   4   3   3  122.95    3.93
  -5  -3  -3   44.06    2.46
  -5  -3  -3   44.71    2.64
   5   3   3   48.39    1.91
   5   3   3   48.82    2.26
  -6  -3  -3   43.57    2.88
  -6  -3  -3   45.87    2.73
   6   3   3   52.67    2.48
   6   3   3   49.13    2.80
  -7  -3  -3   30.16    2.53
  -7  -3  -3   32.20    2.82
   7   3   3   29.41    2.08
   7   3   3   30.52    2.61
  -8  -3  -3   25.64    2.17
  -8  -3  -3   25.43    2.80
  -8  -3  -3   24.06    2.61
   8   3   3   29.44    2.85
  -9  -3  -3    4.07    1.56
  -9  -3  -3    9.78    3.06
  -9  -3  -3    6.12    2.35
   9   3   3    4.68    1.98
 -10  -3  -3   26.46    3.44
 -10  -3  -3   20.17    2.42
  10   3   3   19.44    2.92
 -11  -3  -3   -3.33    1.60
 -11  -3  -3   -0.23    2.59
  11   3   3    1.22    2.31
  14  -4  -3   10.12    2.65
  13  -4  -3   15.05    2.66
 -13   4   3   11.06    3.86
  12  -4  -3   23.68    2.78
  12  -4  -3   27.21    3.11
 -12   4   3   17.90    3.95
  11  -4  -3   31.89    2.83
  11  -4  -3   27.18    2.75
 -11   4   3   28.27    3.98
  10  -4  -3   25.95    2.49
  10  -4  -3   30.97    2.60
 -10   4   3   20.24    3.38
 -10   4   3   24.60    2.26
   9  -4  -3   35.15    2.54
   9  -4  -3   31.70    2.44
  -9   4   3   33.16    2.29
  -9   4   3   27.60    3.38
   8  -4  -3   88.26    3.83
   8  -4  -3   90.46    3.68
  -8   4   3   71.45    4.59
  -8   4   3   88.27    3.75
  -8   4   3   88.71    3.51
   7  -4  -3    9.35    1.45
   7  -4  -3    8.61    1.30
   7  -4  -3   10.54    1.32
  -7   4   3    8.21    1.07
  -7   4   3    9.49    2.01
  -7   4   3   10.81    1.15
  -7   4   3   10.59    1.26
   6  -4  -3   94.16    3.45
   6  -4  -3   95.00    3.78
   6  -4  -3   99.03    3.67
  -6   4   3   89.74    3.37
  -6   4   3   96.56    3.38
  -6   4   3   94.51    3.23
  -6   4   3   79.65    4.40
   5  -4  -3    1.44    0.68
   5  -4  -3    0.24    0.73
   5  -4  -3    1.53    0.79
  -5   4   3    0.18    0.47
  -5   4   3    1.00    1.16
  -5   4   3   -0.17    0.57
   4  -4  -3  248.00    7.43
   4  -4  -3  256.25    7.80
  -4   4   3  274.11    8.93
  -4   4   3  247.73    7.54
  -4   4   3  244.96    7.33
   3  -4  -3   14.78    1.34
   3  -4  -3   12.07    1.01
   3  -4  -3   12.44    1.09
   3  -4  -3   10.82    1.11
  -3   4   3   11.41    1.85
   2  -4  -3  223.00    6.69
   2  -4  -3  212.80    6.41
   2  -4  -3  217.54    6.29
   2  -4  -3  208.78    6.66
   2  -4  -3  222.89    6.39
  -2   4   3  231.37    7.66
   1  -4  -3   14.26    1.23
   1  -4  -3   14.30    0.96
   1  -4  -3   17.49    1.04
   1  -4  -3   13.97    1.22
   1  -4  -3   13.71    0.78
  -1   4   3   14.89    1.45
   0  -4  -3   70.95    2.76
   0  -4  -3   67.84    2.62
   0  -4  -3   69.73    2.50
   0   4   3   71.57    2.88
  -1  -4  -3    2.27    0.69
  -1  -4  -3    1.81    0.60
  -1  -4  -3    1.13    0.58
  -1  -4  -3    1.00    0.55
  -2  -4  -3  114.52    3.91
  -2  -4  -3  112.63    4.00
  -2  -4  -3  116.43    4.11
  -2  -4  -3  118.30    4.02
  -2  -4  -3  117.58    3.98
  -3  -4  -3   34.47    1.82
  -3  -4  -3   33.00    1.98
  -3  -4  -3   31.71    1.96
  -3  -4  -3   34.08    2.01
  -3  -4  -3   32.16    1.81
  -4  -4  -3  115.44    3.99
  -4  -4  -3  116.14    4.36
  -4  -4  -3  114.18    4.41
  -4  -4  -3  113.74    4.41
   4   4   3  120.11    4.07
  -5  -4  -3   13.64    1.24
  -5  -4  -3   14.75    1.76
  -5  -4  -3   11.75    1.57
   5   4   3   15.90    1.80
   5   4   3   13.79    1.38
  -6  -4  -3   99.28    4.39
  -6  -4  -3   98.20    4.50
   6   4   3  103.14    4.41
   6   4   3  107.98    3.96
  -7  -4  -3   12.89    2.07
  -7  -4  -3   10.24    1.83
   7   4   3   11.24    2.03
  -8  -4  -3   24.27    2.63
  -8  -4  -3   23.71    2.91
   8   4   3   25.64    2.78
  -9  -4  -3   15.83    2.82
  -9  -4  -3   15.22    1.98
   9   4   3   17.12    2.73
 -10  -4  -3   13.76    2.12
 -10  -4  -3   15.84    3.32
  10   4   3   14.74    2.87
  13  -5  -3    9.37    2.40
 -13   5   3    5.17    3.51
  12  -5  -3   29.66    2.93
  12  -5  -3   29.21    2.91
 -12   5   3   20.16    4.06
  11  -5  -3    5.09    1.74
  11  -5  -3    8.15    1.93
 -11   5   3    3.99    2.58
  10  -5  -3   43.26    3.08
  10  -5  -3   49.18    3.02
 -10   5   3   34.63    4.23
   9  -5  -3    0.26    1.22
   9  -5  -3    3.20    1.39
  -9   5   3   -0.28    1.70
   8  -5  -3   34.22    2.54
   8  -5  -3   30.86    2.77
   8  -5  -3   34.16    2.26
  -8   5   3   35.31    2.30
  -8   5   3   34.91    2.22
  -8   5   3   28.68    3.52
   7  -5  -3   32.41    2.02
   7  -5  -3   35.60    2.42
   7  -5  -3   30.14    2.25
  -7   5   3   31.53    3.04
  -7   5   3   30.94    1.92
  -7   5   3   31.15    1.79
   6  -5  -3   38.50    1.97
   6  -5  -3   37.23    2.38
   6  -5  -3   36.16    2.23
  -6   5   3   38.03    2.06
  -6   5   3   39.03    3.10
   5  -5  -3  103.91    3.85
   5  -5  -3   96.30    3.96
   5  -5  -3  100.60    3.75
   5  -5  -3   98.94    3.58
  -5   5   3  116.61    5.11
   4  -5  -3   48.26    2.29
   4  -5  -3   51.28    2.52
   4  -5  -3   49.71    2.38
   4  -5  -3   48.59    2.10
  -4   5   3   58.00    3.57
   3  -5  -3  165.66    5.20
   3  -5  -3  169.29    5.42
   3  -5  -3  170.03    5.50
  -3   5   3  150.16    6.48
   2  -5  -3   76.72    3.02
   2  -5  -3   76.95    2.74
   2  -5  -3   72.94    2.56
   2  -5  -3   72.62    3.03
  -2   5   3   77.74    3.67
   1  -5  -3  127.94    4.40
   1  -5  -3  128.56    4.52
   1  -5  -3  133.39    4.14
  -1   5   3  133.33    4.86
   0  -5  -3   14.04    1.16
   0  -5  -3   13.33    1.35
   0  -5  -3   14.91    1.27
   0   5   3   16.40    1.54
   0   5   3   14.53    1.05
  -1  -5  -3   71.07    2.81
  -1  -5  -3   73.54    2.86
  -1  -5  -3   73.15    3.03
  -2  -5  -3    3.30    0.93
  -2  -5  -3    4.55    0.90
  -2  -5  -3    2.38    0.95
  -2  -5  -3    3.12    0.92
  -2  -5  -3    4.18    0.97
  -3  -5  -3  136.30    4.89
  -3  -5  -3  131.79    4.94
  -3  -5  -3  135.78    4.89
  -3  -5  -3  136.94    4.73
  -3  -5  -3  135.53    4.62
  -4  -5  -3    1.70    1.11
  -4  -5  -3    1.07    0.90
  -4  -5  -3    2.54    1.17
   4   5   3    1.91    0.88
  -5  -5  -3   85.89    3.81
  -5  -5  -3   81.30    3.90
  -5  -5  -3   81.51    3.91
   5   5   3   80.26    3.83
   5   5   3   86.24    3.42
  -6  -5  -3   -0.47    1.34
  -6  -5  -3    1.42    1.37
   6   5   3   -1.31    1.26
  -7  -5  -3   32.85    3.24
  -7  -5  -3   32.90    3.00
   7   5   3   37.20    3.26
  -8  -5  -3    1.20    1.91
  -8  -5  -3   -0.84    1.63
   8   5   3    3.26    1.94
  -9  -5  -3   28.30    3.46
   9   5   3   24.13    3.29
 -10  -5  -3    1.65    2.69
  10   5   3    1.64    2.44
  13  -6  -3   41.75    4.70
  13  -6  -3   39.71    3.73
 -13   6   3   34.13    5.09
  12  -6  -3   -0.30    1.80
  12  -6  -3    1.33    1.74
 -12   6   3   -0.15    2.55
  11  -6  -3   40.65    3.37
  11  -6  -3   47.45    3.12
 -11   6   3   36.42    4.57
  10  -6  -3    5.81    1.57
  10  -6  -3    5.77    1.77
 -10   6   3    5.63    2.57
   9  -6  -3   67.95    3.74
   9  -6  -3   70.59    3.27
  -9   6   3   61.90    4.69
   8  -6  -3   17.09    2.07
   8  -6  -3   14.45    1.62
   8  -6  -3   13.36    1.78
  -8   6   3   15.01    1.52
  -8   6   3   17.20    2.71
   7  -6  -3   78.33    3.75
   7  -6  -3   78.18    3.57
   7  -6  -3   80.07    3.17
  -7   6   3   79.98    3.33
  -7   6   3   77.54    4.63
   6  -6  -3   13.83    1.53
   6  -6  -3   11.53    1.30
   6  -6  -3   13.77    1.77
   6  -6  -3   13.14    1.68
  -6   6   3   12.22    2.19
   5  -6  -3   62.06    3.15
   5  -6  -3   69.42    3.02
   5  -6  -3   66.29    3.02
  -5   6   3   72.48    4.18
   4  -6  -3   38.48    2.20
   4  -6  -3   30.30    2.17
   4  -6  -3   38.69    2.06
  -4   6   3   34.57    3.19
   3  -6  -3  101.21    3.94
   3  -6  -3  101.51    3.97
   3  -6  -3  108.11    3.72
  -3   6   3   99.24    4.90
   2  -6  -3   47.03    2.07
   2  -6  -3   46.40    2.44
   2  -6  -3   44.34    2.35
  -2   6   3   44.48    2.83
   1  -6  -3   63.24    2.99
   1  -6  -3   65.30    2.82
  -1   6   3   69.75    3.32
  -1   6   3   65.86    2.46
   0  -6  -3   21.93    1.51
   0  -6  -3   23.43    1.65
   0  -6  -3   22.45    1.89
   0   6   3   22.61    1.95
   0   6   3   21.54    1.43
  -1  -6  -3   84.56    3.29
  -1  -6  -3   90.04    3.38
  -1  -6  -3   81.86    3.58
   1   6   3   86.62    3.80
   1   6   3   88.02    3.30
  -2  -6  -3   99.25    3.84
  -2  -6  -3  101.97    4.01
  -2  -6  -3  104.07    4.29
  -2  -6  -3  107.23    4.16
   2   6   3  109.71    4.00
  -3  -6  -3   15.31    1.66
  -3  -6  -3   12.65    1.42
  -3  -6  -3   13.64    1.72
  -3  -6  -3   16.38    1.76
  -4  -6  -3   60.67    3.07
  -4  -6  -3   63.07    3.44
  -4  -6  -3   60.25    3.33
   4   6   3   64.48    2.86
   4   6   3   61.29    3.22
  -5  -6  -3   25.67    2.71
  -5  -6  -3   25.30    2.65
   5   6   3   29.89    2.62
  -6  -6  -3   48.86    3.47
  -6  -6  -3   47.20    3.53
   6   6   3   42.79    3.38
  -7  -6  -3    3.55    1.91
  -7  -6  -3    5.86    2.06
   7   6   3    3.06    1.88
  -8  -6  -3   22.42    3.10
  -8  -6  -3   18.35    4.33
   8   6   3   16.75    2.80
  -9  -6  -3   -0.08    2.27
   9   6   3    0.03    2.24
  13  -7  -3    3.59    2.16
 -13   7   3    5.57    3.13
  12  -7  -3   16.50    2.71
 -12   7   3   16.01    3.68
  11  -7  -3   10.46    2.30
 -11   7   3   13.28    3.18
  10  -7  -3   24.52    2.71
 -10   7   3   24.41    3.63
   9  -7  -3    5.05    1.66
  -9   7   3    2.85    2.00
   8  -7  -3   55.12    3.20
   8  -7  -3   52.12    3.34
  -8   7   3   59.24    4.37
  -8   7   3   56.69    2.90
   7  -7  -3    1.85    1.20
  -7   7   3    3.94    1.15
  -7   7   3    3.60    1.86
   6  -7  -3  106.21    4.11
   6  -7  -3   97.58    4.32
   6  -7  -3   98.76    4.09
  -6   7   3   99.05    5.28
   5  -7  -3    2.69    1.15
   5  -7  -3    2.87    1.16
   5  -7  -3    4.29    1.34
  -5   7   3    3.71    1.73
   4  -7  -3  111.39    4.29
   4  -7  -3  109.97    4.40
   4  -7  -3  111.78    4.02
  -4   7   3   91.03    5.34
   3  -7  -3   -0.68    0.77
   3  -7  -3   -0.98    0.85
   3  -7  -3    0.48    0.96
  -3   7   3    0.64    1.29
   2  -7  -3  109.19    4.40
   2  -7  -3  110.94    3.87
   2  -7  -3  115.01    4.33
  -2   7   3  112.77    4.97
   1  -7  -3   11.53    1.45
   1  -7  -3    8.70    1.44
  -1   7   3   11.30    1.75
  -1   7   3   11.55    1.21
   0  -7  -3   43.71    2.68
   0  -7  -3   42.34    2.38
   0   7   3   47.88    2.93
   0   7   3   44.90    2.19
  -1  -7  -3   26.59    2.29
  -1  -7  -3   22.46    1.81
  -1  -7  -3   22.26    1.93
   1   7   3   29.30    2.38
   1   7   3   27.59    1.87
  -2  -7  -3   51.32    2.62
  -2  -7  -3   46.31    2.90
   2   7   3   48.50    2.62
  -3  -7  -3   37.58    2.83
  -3  -7  -3   36.94    2.69
  -3  -7  -3   38.13    2.38
   3   7   3   36.73    2.54
   3   7   3   38.26    2.56
  -4  -7  -3   47.36    3.32
  -4  -7  -3   51.68    3.06
   4   7   3   49.29    3.16
   4   7   3   53.10    3.12
  -5  -7  -3   24.74    2.64
   5   7   3   22.87    2.47
  -6  -7  -3   24.62    2.85
   6   7   3   20.45    2.62
  -7  -7  -3    8.54    2.36
   7   7   3    7.58    2.36
   8   7   3    7.68    2.57
  13  -8  -3   20.34    3.12
 -13   8   3   16.66    3.91
  12  -8  -3   11.59    2.48
 -12   8   3    8.98    3.07
  11  -8  -3   10.00    2.26
 -11   8   3   12.40    3.15
  10  -8  -3   28.61    2.98
 -10   8   3   24.90    3.67
   9  -8  -3   15.45    2.35
  -9   8   3   17.64    3.08
   8  -8  -3    7.26    1.76
  -8   8   3    5.79    1.34
  -8   8   3    8.39    2.43
   7  -8  -3   59.55    3.16
   7  -8  -3   58.76    3.55
   7  -8  -3   66.01    3.43
  -7   8   3   59.59    4.36
   6  -8  -3    9.70    1.76
   6  -8  -3    9.14    1.61
   6  -8  -3    8.73    1.57
  -6   8   3    9.51    2.35
   5  -8  -3   76.50    3.41
   5  -8  -3   77.17    3.63
   5  -8  -3   70.35    3.74
  -5   8   3   68.12    4.83
   4  -8  -3   28.41    2.54
   4  -8  -3   29.16    2.46
   4  -8  -3   32.35    2.18
  -4   8   3   26.25    3.28
   3  -8  -3  101.55    4.27
   3  -8  -3  101.06    3.82
   3  -8  -3  100.54    4.29
  -3   8   3   92.85    5.08
   2  -8  -3    5.47    1.05
   2  -8  -3    5.44    1.39
   2  -8  -3    6.77    1.39
  -2   8   3    9.14    1.90
   1  -8  -3   32.40    2.34
   1  -8  -3   34.80    2.61
  -1   8   3   30.55    1.95
  -1   8   3   30.32    2.76
   0  -8  -3    3.28    1.18
   0  -8  -3    3.79    1.42
   0   8   3    3.52    1.06
   0   8   3    2.83    1.45
  -1  -8  -3   78.97    4.10
  -1  -8  -3   86.66    3.74
   1   8   3   92.08    3.75
   1   8   3   95.14    4.49
  -2  -8  -3    4.26    1.56
  -2  -8  -3    4.51    1.24
   2   8   3    5.66    1.36
   2   8   3    6.11    1.74
  -3  -8  -3   64.55    3.88
  -3  -8  -3   65.32    3.70
   3   8   3   69.38    3.54
  -4  -8  -3    3.41    1.76
  -4  -8  -3    2.65    1.57
   4   8   3    2.71    1.51
  -5  -8  -3   45.57    3.79
   5   8   3   45.57    3.52
  -6  -8  -3    1.07    2.04
   6   8   3    2.05    1.91
  -7  -8  -3   16.53    3.16
   7   8   3   17.01    2.77
  12  -9  -3    2.99    2.15
 -12   9   3    2.47    2.67
  11  -9  -3   36.10    3.49
 -11   9   3   29.37    4.04
  10  -9  -3   -0.79    1.78
 -10   9   3    0.82    2.06
   9  -9  -3   17.27    2.48
  -9   9   3   20.66    3.40
   8  -9  -3   12.00    2.05
   8  -9  -3   16.87    2.05
   8  -9  -3   17.61    2.45
  -8   9   3   14.05    2.87
   7  -9  -3   34.87    2.80
   7  -9  -3   30.04    2.90
   7  -9  -3   34.64    2.81
  -7   9   3   34.77    3.94
   6  -9  -3   44.03    2.89
   6  -9  -3   38.41    3.21
   6  -9  -3   42.68    2.97
  -6   9   3   34.52    4.09
   5  -9  -3   31.40    2.71
   5  -9  -3   27.29    2.73
   5  -9  -3   27.54    2.33
  -5   9   3   16.86    3.23
   4  -9  -3   42.05    3.04
   4  -9  -3   37.12    2.95
   4  -9  -3   43.83    2.61
  -4   9   3   36.21    3.95
   3  -9  -3   33.28    2.77
   3  -9  -3   33.80    2.83
   3  -9  -3   34.75    2.32
  -3   9   3   27.51    3.37
   2  -9  -3   30.24    2.16
   2  -9  -3   31.51    2.61
   2  -9  -3   27.79    2.61
  -2   9   3   29.74    3.12
   1  -9  -3   18.34    2.03
   1  -9  -3   18.52    2.28
  -1   9   3   16.57    2.47
   0  -9  -3   45.17    3.29
   0  -9  -3   46.75    2.90
   0   9   3   45.91    3.54
  -1  -9  -3    7.09    1.54
  -1  -9  -3    6.96    1.81
   1   9   3    5.47    1.61
   1   9   3    4.62    1.84
  -2  -9  -3   46.16    3.52
   2   9   3   50.54    3.67
   2   9   3   52.92    3.13
  -3  -9  -3    2.07    1.74
   3   9   3    2.32    1.56
   3   9   3    2.28    1.84
  -4  -9  -3   33.48    3.58
  -4  -9  -3   33.29    3.21
   4   9   3   39.34    3.36
  -5  -9  -3    1.65    2.15
   5   9   3   -0.01    1.80
  -6  -9  -3   19.39    3.05
   6   9   3   14.72    2.67
  12 -10  -3   14.42    3.03
 -12  10   3   14.37    3.80
  11 -10  -3    4.88    2.34
 -11  10   3    2.01    2.47
  10 -10  -3   14.21    2.61
 -10  10   3   13.83    3.09
   9 -10  -3   -2.00    1.59
  -9  10   3   -0.90    1.83
  -9  10   3   -0.22    1.97
   8 -10  -3   41.16    3.72
   8 -10  -3   36.12    3.22
   8 -10  -3   41.35    3.10
  -8  10   3   38.29    4.23
   7 -10  -3    1.90    1.64
   7 -10  -3    1.31    1.60
   7 -10  -3    1.40    1.88
  -7  10   3    1.28    2.12
   6 -10  -3   42.96    3.00
   6 -10  -3   45.15    3.27
   6 -10  -3   39.42    3.50
  -6  10   3   35.66    4.41
   5 -10  -3    0.73    1.61
   5 -10  -3    1.03    1.36
   5 -10  -3    2.14    1.78
  -5  10   3    0.39    2.17
   4 -10  -3   54.08    3.07
   4 -10  -3   57.12    3.68
   4 -10  -3   51.01    3.63
  -4  10   3   45.47    4.64
   3 -10  -3    7.11    1.92
   3 -10  -3    6.29    1.47
   3 -10  -3    8.15    1.93
   2 -10  -3   34.04    3.02
   2 -10  -3   38.91    2.54
   2 -10  -3   34.83    3.13
  -2  10   3   31.52    3.58
   1 -10  -3   15.89    1.77
   1 -10  -3   12.70    2.01
   1 -10  -3   14.82    2.37
  -1  10   3   13.97    2.60
   0 -10  -3   30.01    3.02
   0 -10  -3   22.16    2.38
   0  10   3   26.32    3.21
  -1 -10  -3   28.78    3.01
   1  10   3   22.83    2.99
  -2 -10  -3   21.84    2.80
   2  10   3   16.04    2.75
  -3 -10  -3   26.49    3.00
   3  10   3   23.05    3.09
   4  10   3   10.57    2.63
   5  10   3   11.16    3.80
  11 -11  -3   10.12    2.78
 -11  11   3    9.38    3.07
  10 -11  -3    8.40    2.57
 -10  11   3    6.87    2.78
   9 -11  -3   19.53    3.15
  -9  11   3   20.92    3.05
  -9  11   3   18.20    3.48
   8 -11  -3    0.60    1.76
   8 -11  -3   -0.07    2.13
   8 -11  -3   -0.30    1.74
  -8  11   3    1.24    2.22
   7 -11  -3   35.34    3.63
   7 -11  -3   45.83    3.48
   7 -11  -3   41.63    3.50
  -7  11   3   43.67    4.69
   6 -11  -3    0.92    1.71
   6 -11  -3    4.54    2.07
   6 -11  -3    0.16    1.58
  -6  11   3    1.40    2.51
   5 -11  -3   32.23    3.27
   5 -11  -3   42.73    3.48
   5 -11  -3   42.29    3.06
  -5  11   3   33.83    4.61
   4 -11  -3   -0.51    1.48
   4 -11  -3   -0.18    1.72
   4 -11  -3    0.20    1.82
  -4  11   3    0.93    2.43
   3 -11  -3   27.80    2.92
   3 -11  -3   33.42    2.78
   3 -11  -3   32.04    3.15
  -3  11   3   26.97    3.95
   2 -11  -3   -0.76    1.63
   2 -11  -3   -1.15    1.38
   2 -11  -3   -0.80    1.90
  -2  11   3   -0.08    1.92
   1 -11  -3   21.05    2.92
   1 -11  -3   14.87    2.29
   1 -11  -3   17.76    2.03
  -1  11   3   16.46    3.10
   0 -11  -3    4.51    2.22
   0  11   3    1.93    2.18
  -1 -11  -3   38.74    3.57
   1  11   3   32.28    3.78
  -2 -11  -3    7.61    2.51
   2  11   3    6.67    2.54
  -3 -11  -3   29.68    3.40
   3  11   3   23.50    3.38
   4  11   3    1.83    2.53
 -10  12   3    0.70    3.35
   9 -12  -3    3.21    2.54
  -9  12   3    3.70    2.54
   8 -12  -3   16.33    2.59
   8 -12  -3   17.76    3.07
   8 -12  -3   17.69    2.65
  -8  12   3   15.70    3.39
   7 -12  -3   12.73    2.71
   7 -12  -3   10.24    2.27
   7 -12  -3    9.71    2.38
  -7  12   3   13.90    3.44
   6 -12  -3   24.71    2.68
   6 -12  -3   30.84    3.12
   6 -12  -3   24.51    3.26
  -6  12   3   19.78    4.05
   5 -12  -3    7.49    1.96
   5 -12  -3   10.12    2.50
   5 -12  -3    9.09    2.66
  -5  12   3    5.00    3.05
   4 -12  -3   17.69    2.33
   4 -12  -3   18.57    3.02
   4 -12  -3   22.70    3.10
  -4  12   3   12.69    3.41
   3 -12  -3    8.71    2.51
   3 -12  -3    8.21    1.99
   3 -12  -3    4.29    2.24
  -3  12   3    9.14    3.14
   2 -12  -3   17.27    2.27
   2 -12  -3   19.44    2.99
   2 -12  -3   20.73    2.81
  -2  12   3   16.43    3.35
   1 -12  -3   -0.54    1.73
   1 -12  -3    0.44    2.31
  -1  12   3   -1.46    2.23
   0 -12  -3   33.14    3.55
   0  12   3   29.88    3.88
  -1 -12  -3   -1.16    2.33
   1  12   3   -2.25    2.18
  -2 -12  -3   23.45    3.41
   2  12   3   19.67    3.66
   8 -13  -3   11.48    2.68
   8 -13  -3   16.98    3.17
   8 -13  -3    6.92    2.46
  -8  13   3    6.13    3.54
   7 -13  -3    3.88    2.39
   7 -13  -3    5.81    2.68
   7 -13  -3    5.35    2.34
  -7  13   3    3.42    3.03
   6 -13  -3   13.16    3.03
   6 -13  -3   12.09    2.41
   6 -13  -3   14.34    2.83
  -6  13   3    5.84    3.50
   5 -13  -3    5.54    2.12
   5 -13  -3    0.00    2.40
   5 -13  -3    3.18    2.60
  -5  13   3    0.90    2.98
   4 -13  -3   14.58    3.09
   4 -13  -3   14.56    2.96
   4 -13  -3   10.66    2.39
  -4  13   3    7.00    3.47
   3 -13  -3    4.84    2.18
   3 -13  -3   10.71    2.97
   3 -13  -3   10.47    2.82
  -3  13   3    4.78    3.17
   2 -13  -3    8.62    2.29
   2 -13  -3    5.68    2.83
  -2  13   3    5.44    3.17
   1 -13  -3   11.15    3.16
   1 -13  -3   13.97    2.40
  -1  13   3   12.64    3.35
   0 -13  -3    6.76    3.80
   0  13   3    3.16    2.95
   0  14  -4   -1.01    2.18
  -1  14  -4   12.47    2.99
  -1  14  -4   12.89    3.31
   1 -14   4   15.38    2.36
   1 -14   4   13.04    3.73
  -2  14  -4    3.76    2.48
  -2  14  -4    2.66    2.76
   2 -14   4    4.32    1.94
   2 -14   4    2.92    2.71
  -3  14  -4    2.99    2.45
  -3  14  -4    2.87    2.94
   3 -14   4    7.37    2.14
   3 -14   4    3.22    2.71
  -4  14  -4    7.52    3.26
  -4  14  -4    8.71    3.00
   4 -14   4   10.43    2.27
   4 -14   4    7.53    2.82
  -5  14  -4    3.75    2.95
  -5  14  -4    8.87    3.67
   5 -14   4    9.27    2.75
   5 -14   4    7.46    2.41
  -6  14  -4   14.59    3.97
  -6  14  -4   16.50    4.30
   6 -14   4   20.29    3.31
   6 -14   4   24.61    3.44
  -7  14  -4    8.48    3.98
   7 -14   4   11.85    2.83
   7 -14   4   17.48    4.52
  -8  14  -4   12.21    3.77
   2  13  -4   49.06    4.48
  -2 -13   4   47.45    4.51
  -2 -13   4   51.23    4.40
   1  13  -4   -1.41    1.81
   1  13  -4    0.09    2.22
  -1 -13   4   -0.22    1.46
  -1 -13   4    0.54    2.57
   0  13  -4   26.03    3.25
   0  13  -4   25.93    3.60
   0 -13   4   26.26    2.44
   0 -13   4   30.14    3.72
  -1  13  -4   -1.24    1.77
  -1  13  -4    0.43    2.22
   1 -13   4    3.02    2.43
   1 -13   4   -0.83    1.45
  -2  13  -4   28.64    3.75
  -2  13  -4   26.95    3.39
   2 -13   4   25.01    2.54
   2 -13   4   28.31    3.45
  -3  13  -4    4.27    2.55
  -3  13  -4    1.57    2.11
   3 -13   4    4.67    2.36
   3 -13   4    4.29    1.75
  -4  13  -4   21.42    3.72
  -4  13  -4   22.70    3.43
   4 -13   4   24.01    3.23
   4 -13   4   24.46    2.69
  -5  13  -4    4.05    2.96
  -5  13  -4    5.74    2.68
   5 -13   4    3.71    1.97
   5 -13   4    4.14    2.22
  -6  13  -4   22.32    4.19
  -6  13  -4   17.29    3.69
   6 -13   4   24.32    3.08
   6 -13   4   22.48    2.94
   6 -13   4   26.37    3.14
  -7  13  -4   -2.91    2.76
  -7  13  -4    0.92    2.63
   7 -13   4    3.23    2.22
   7 -13   4    1.87    2.21
  -8  13  -4   13.69    3.43
  -8  13  -4   17.38    3.35
   8 -13   4   17.10    3.22
   8 -13   4   16.82    3.09
  -9  13  -4    7.37    2.89
   9 -13   4    7.05    2.77
   4  12  -4    6.97    2.59
  -4 -12   4    8.48    3.02
   3  12  -4   18.28    2.96
  -3 -12   4   26.80    3.57
  -3 -12   4   20.96    2.07
  -3 -12   4   22.26    3.25
   2  12  -4    4.01    2.10
  -2 -12   4    8.26    1.53
  -2 -12   4    4.72    2.03
  -2 -12   4    5.10    2.54
   1  12  -4   19.92    2.89
   1  12  -4   20.02    3.08
  -1 -12   4   17.47    1.92
  -1 -12   4   18.55    3.09
   0  12  -4   11.08    2.50
   0  12  -4   10.58    2.30
   0 -12   4    9.29    1.64
   0 -12   4   12.44    2.75
  -1  12  -4   28.07    3.21
  -1  12  -4   33.86    3.62
   1 -12   4   31.12    2.49
   1 -12   4   29.28    3.24
  -2  12  -4   -0.86    1.61
  -2  12  -4    0.10    1.92
   2 -12   4    0.50    1.31
   2 -12   4    0.26    1.83
  -3  12  -4   46.88    4.04
  -3  12  -4   50.61    4.37
   3 -12   4   47.62    3.99
   3 -12   4   51.68    3.13
  -4  12  -4    0.76    2.12
  -4  12  -4    1.43    2.00
   4 -12   4   -0.20    1.74
   4 -12   4   -0.04    1.41
  -5  12  -4   38.64    4.23
  -5  12  -4   43.93    4.76
   5 -12   4   42.04    3.65
   5 -12   4   47.23    3.36
   5 -12   4   40.70    3.55
  -6  12  -4   -0.63    2.50
  -6  12  -4   -0.63    2.31
   6 -12   4    0.55    1.69
   6 -12   4   -2.12    1.64
   6 -12   4   -1.22    1.72
  -7  12  -4   31.18    4.08
  -7  12  -4   22.26    3.92
   7 -12   4   28.34    3.23
   7 -12   4   35.77    3.21
  -8  12  -4    0.11    2.29
  -8  12  -4    2.96    2.29
   8 -12   4   -0.23    2.49
   8 -12   4    1.60    2.02
  -9  12  -4   16.54    3.14
  -9  12  -4   15.82    2.99
   9 -12   4   18.25    3.12
 -10  12  -4    1.67    2.07
  10 -12   4    4.24    2.68
   5  11  -4   16.44    2.86
  -5 -11   4   18.03    1.98
  -5 -11   4   19.05    3.21
   4  11  -4    4.56    2.09
  -4 -11   4    6.65    1.47
  -4 -11   4    6.79    2.54
  -4 -11   4    5.10    2.19
   3  11  -4   51.87    4.08
  -3 -11   4   51.43    4.36
  -3 -11   4   51.15    2.79
  -3 -11   4   49.74    4.01
   2  11  -4   10.33    2.21
  -2 -11   4   11.48    2.25
  -2 -11   4   17.53    2.69
  -2 -11   4   12.04    1.52
   1  11  -4   31.87    3.17
  -1 -11   4   31.80    2.20
  -1 -11   4   29.45    3.04
  -1 -11   4   36.10    3.37
   0  11  -4   13.91    2.39
   0  11  -4    8.20    1.95
   0 -11   4   11.63    1.53
   0 -11   4   12.76    2.28
  -1  11  -4   17.75    2.65
  -1  11  -4   16.79    2.37
   1 -11   4   14.27    1.67
   1 -11   4   14.98    2.39
  -2  11  -4   35.54    3.26
  -2  11  -4   34.17    3.42
   2 -11   4   35.29    2.44
   2 -11   4   41.03    3.37
  -3  11  -4    8.31    2.29
  -3  11  -4   10.56    2.23
   3 -11   4   13.89    2.27
   3 -11   4   13.10    1.79
  -4  11  -4   45.91    3.99
  -4  11  -4   44.12    3.89
   4 -11   4   42.33    3.28
   4 -11   4   40.61    2.86
   4 -11   4   39.04    3.11
  -5  11  -4    7.56    2.41
  -5  11  -4    7.76    2.54
   5 -11   4    5.05    1.79
   5 -11   4    6.31    1.80
   5 -11   4    7.42    1.69
  -6  11  -4   27.46    3.79
  -6  11  -4   29.85    3.83
   6 -11   4   41.39    3.20
   6 -11   4   36.61    3.16
   6 -11   4   40.90    3.35
  -7  11  -4   19.16    3.39
  -7  11  -4   11.97    2.67
   7 -11   4   16.31    2.27
   7 -11   4   21.65    2.63
  -8  11  -4   28.78    3.46
  -8  11  -4   28.09    3.67
   8 -11   4   37.83    3.48
  -9  11  -4    1.55    2.12
  -9  11  -4   -1.68    1.75
   9 -11   4    0.64    2.14
 -10  11  -4   20.72    3.15
  10 -11   4   22.96    3.40
 -11  11  -4   -1.53    1.83
  11 -11   4    1.22    2.73
   6  10  -4    9.54    2.42
  -6 -10   4   12.32    1.72
  -6 -10   4   12.28    2.87
   5  10  -4   -0.29    1.73
  -5 -10   4   -1.80    2.12
  -5 -10   4   -0.01    1.17
  -5 -10   4    2.30    1.95
   4  10  -4   63.34    4.31
  -4 -10   4   63.11    3.04
  -4 -10   4   71.85    4.63
  -4 -10   4   66.16    4.40
   3  10  -4    2.41    1.60
  -3 -10   4    1.27    1.55
  -3 -10   4    1.40    0.97
  -3 -10   4    0.94    1.68
   2  10  -4   82.83    4.41
  -2 -10   4   77.61    3.25
  -2 -10   4   79.11    4.37
  -2 -10   4   86.32    4.50
   1  10  -4    1.49    1.27
  -1 -10   4    2.08    0.95
  -1 -10   4   -0.09    1.21
  -1 -10   4    0.62    1.43
   0  10  -4   46.00    3.16
   0 -10   4   42.13    3.18
   0 -10   4   44.36    2.37
  -1  10  -4    5.32    1.55
  -1  10  -4    3.46    1.50
   1 -10   4    4.91    1.48
   1 -10   4    4.08    1.07
  -2  10  -4   36.11    3.05
  -2  10  -4   34.33    2.87
   2 -10   4   34.37    2.22
   2 -10   4   32.22    2.72
  -3  10  -4   32.24    3.08
  -3  10  -4   29.74    2.88
   3 -10   4   37.30    2.39
   3 -10   4   36.44    2.81
   3 -10   4   37.02    2.71
  -4  10  -4   51.73    3.78
  -4  10  -4   54.76    3.89
   4 -10   4   49.22    3.11
   4 -10   4   43.93    3.10
   4 -10   4   48.87    2.85
  -5  10  -4   28.94    3.36
  -5  10  -4   25.28    3.16
   5 -10   4   32.17    2.75
   5 -10   4   25.61    2.50
   5 -10   4   26.62    2.38
  -6  10  -4   40.22    4.12
  -6  10  -4   45.46    4.32
   6 -10   4   47.67    3.10
   6 -10   4   43.20    3.26
   6 -10   4   45.33    3.09
  -7  10  -4   12.18    2.72
  -7  10  -4   10.57    2.41
   7 -10   4   19.97    2.58
   7 -10   4   13.59    1.96
  -8  10  -4    9.80    2.43
  -8  10  -4    6.67    2.16
   8 -10   4    7.47    2.14
  -9  10  -4   23.59    3.16
  -9  10  -4   27.67    3.41
   9 -10   4   28.14    3.26
 -10  10  -4    4.58    2.09
  10 -10   4    4.59    2.40
 -11  10  -4   13.18    2.66
  11 -10   4    5.58    2.74
 -12  10  -4    2.76    2.23
  12 -10   4   -0.01    3.09
   7   9  -4   13.40    2.58
  -7  -9   4   13.97    2.93
  -7  -9   4   13.85    1.77
   6   9  -4    1.19    1.65
  -6  -9   4    4.43    1.39
  -6  -9   4    3.22    2.07
   5   9  -4   39.00    3.47
  -5  -9   4   41.26    3.58
  -5  -9   4   38.56    3.58
  -5  -9   4   39.10    2.40
   4   9  -4    4.87    1.62
  -4  -9   4    8.44    1.24
  -4  -9   4    6.67    1.85
  -4  -9   4   10.10    2.08
   3   9  -4   82.33    4.21
  -3  -9   4   76.25    3.15
  -3  -9   4   75.41    4.23
  -3  -9   4   82.33    4.20
   2   9  -4    5.66    1.52
  -2  -9   4    5.89    1.01
  -2  -9   4    5.51    1.63
  -2  -9   4    4.16    1.44
   1   9  -4   55.20    3.25
  -1  -9   4   55.59    3.32
  -1  -9   4   54.87    2.46
  -1  -9   4   54.67    3.29
   0   9  -4    2.84    1.19
   0  -9   4    1.68    0.82
   0  -9   4    2.43    1.15
   0  -9   4    1.52    1.19
  -1   9  -4   52.69    3.18
  -1   9  -4   53.54    3.12
   1  -9   4   52.31    3.02
   1  -9   4   51.11    2.44
  -2   9  -4    5.22    1.41
  -2   9  -4    5.11    1.42
   2  -9   4    3.04    0.99
   2  -9   4    5.49    1.32
   2  -9   4    3.81    1.19
  -3   9  -4  107.91    4.85
  -3   9  -4  112.06    4.95
   3  -9   4  103.27    4.43
   3  -9   4  103.39    4.33
   3  -9   4  113.40    4.15
  -4   9  -4    3.79    1.61
  -4   9  -4    4.54    1.58
   4  -9   4    3.82    1.09
   4  -9   4    3.02    1.22
   4  -9   4    3.74    1.27
  -5   9  -4   76.46    4.61
  -5   9  -4   68.60    4.56
   5  -9   4   79.91    3.81
   5  -9   4   78.97    3.55
   5  -9   4   78.09    3.63
  -6   9  -4    1.81    1.78
  -6   9  -4   -0.95    1.57
   6  -9   4    1.65    1.23
   6  -9   4    2.83    1.34
   6  -9   4    2.72    1.18
  -7   9  -4   42.57    3.72
  -7   9  -4   44.51    3.81
   7  -9   4   38.81    2.70
   7  -9   4   54.21    3.45
  -8   9  -4   13.42    2.51
  -8   9  -4   14.20    2.52
   8  -9   4   16.69    2.48
  -9   9  -4   34.59    3.62
  -9   9  -4   29.60    3.33
   9  -9   4   29.13    3.23
 -10   9  -4   20.55    3.02
  10  -9   4   14.72    2.77
 -11   9  -4   19.90    3.04
  11  -9   4   19.86    3.09
 -12   9  -4   14.56    2.73
  12  -9   4   12.30    3.08
   8   8  -4    8.70    2.64
  -8  -8   4   10.94    1.77
  -8  -8   4   12.08    2.84
   7   8  -4   20.74    2.78
  -7  -8   4   22.22    2.01
  -7  -8   4   19.67    3.00
   6   8  -4   17.97    2.53
  -6  -8   4   18.16    1.71
  -6  -8   4   14.54    2.54
   5   8  -4   41.35    3.17
  -5  -8   4   38.24    3.25
  -5  -8   4   41.75    3.17
  -5  -8   4   36.29    2.21
   4   8  -4   29.27    2.67
  -4  -8   4   31.92    2.83
  -4  -8   4   33.49    2.80
  -4  -8   4   31.15    1.86
   3   8  -4   57.79    3.29
  -3  -8   4   58.85    2.51
  -3  -8   4   60.35    3.46
  -3  -8   4   60.06    3.38
   2   8  -4   55.02    3.07
  -2  -8   4   54.37    3.07
  -2  -8   4   52.88    2.30
  -2  -8   4   49.17    3.04
   1   8  -4   31.18    2.33
  -1  -8   4   32.44    1.73
  -1  -8   4   33.53    2.39
  -1  -8   4   32.09    2.38
   0   8  -4   55.18    2.98
   0  -8   4   52.89    2.83
   0  -8   4   50.24    2.90
   0  -8   4   56.26    2.34
  -1   8  -4   10.88    1.59
   1  -8   4   12.89    1.27
   1  -8   4    9.93    1.40
  -2   8  -4  109.49    4.56
  -2   8  -4  108.49    4.54
   2  -8   4  112.45    3.91
   2  -8   4  106.93    4.11
   2  -8   4  104.97    4.22
  -3   8  -4    9.61    1.68
  -3   8  -4   10.97    1.69
   3  -8   4   10.50    1.41
   3  -8   4   11.15    1.30
   3  -8   4   10.18    1.38
  -4   8  -4   92.84    4.65
  -4   8  -4  101.22    4.56
   4  -8   4   98.31    3.79
   4  -8   4   93.72    4.01
   4  -8   4   96.40    3.92
  -5   8  -4    8.63    2.12
  -5   8  -4   10.41    2.09
   5  -8   4   13.51    1.61
   5  -8   4   12.70    1.51
   5  -8   4    9.92    1.59
  -6   8  -4   67.59    4.39
  -6   8  -4   71.00    4.45
   6  -8   4   69.86    3.57
   6  -8   4   66.26    3.16
   6  -8   4   67.81    3.32
  -7   8  -4    6.34    1.83
  -7   8  -4    5.88    1.88
   7  -8   4    5.81    1.59
   7  -8   4    4.11    1.18
  -8   8  -4   35.91    3.26
  -8   8  -4   35.78    3.33
   8  -8   4   34.46    3.14
  -9   8  -4    6.75    2.15
  -9   8  -4    7.11    2.07
   9  -8   4    7.47    2.13
 -10   8  -4   26.79    3.28
  10  -8   4   29.37    3.34
 -11   8  -4    2.50    1.96
  11  -8   4    0.51    2.15
 -12   8  -4   22.02    3.26
  12  -8   4   16.08    3.17
 -13   8  -4    1.61    2.31
   9   7  -4   -0.21    1.82
   9   7  -4   -2.04    1.95
  -9  -7   4   -1.50    2.19
  -9  -7   4   -0.08    1.42
   8   7  -4   27.58    3.10
   8   7  -4   27.31    2.78
  -8  -7   4   34.86    2.48
  -8  -7   4   28.48    3.43
   7   7  -4    0.79    1.57
   7   7  -4    0.90    1.44
  -7  -7   4    1.77    1.74
  -7  -7   4    2.99    1.20
   6   7  -4   40.85    3.30
   6   7  -4   41.46    2.78
  -6  -7   4   46.30    3.57
  -6  -7   4   50.20    2.46
  -6  -7   4   44.09    4.64
   5   7  -4    6.78    1.36
   5   7  -4    4.57    1.53
  -5  -7   4    6.00    1.47
  -5  -7   4    7.62    1.78
  -5  -7   4    6.29    1.07
   4   7  -4  103.47    4.57
   4   7  -4  109.02    4.05
  -4  -7   4  104.94    4.44
  -4  -7   4  110.99    4.82
  -4  -7   4  104.49    3.72
   3   7  -4   16.60    1.38
   3   7  -4   19.88    1.93
  -3  -7   4   17.80    1.94
  -3  -7   4   18.23    1.33
  -3  -7   4   18.70    1.89
   2   7  -4   89.69    3.94
  -2  -7   4   94.42    3.86
  -2  -7   4   93.94    3.24
  -2  -7   4   90.15    3.96
   1   7  -4   24.22    1.92
  -1  -7   4   23.45    1.88
  -1  -7   4   25.23    1.42
  -1  -7   4   22.30    1.82
   0   7  -4   37.88    2.30
   0  -7   4   35.79    2.18
   0  -7   4   38.74    2.28
   0  -7   4   38.71    1.79
  -1   7  -4   50.63    2.71
   1  -7   4   53.14    2.59
   1  -7   4   55.69    2.26
   1  -7   4   55.35    2.73
  -2   7  -4   35.85    2.22
  -2   7  -4   36.18    2.30
   2  -7   4   36.71    1.81
   2  -7   4   35.82    2.06
   2  -7   4   35.26    2.01
  -3   7  -4  122.73    4.79
  -3   7  -4  125.00    5.01
   3  -7   4  123.45    4.51
   3  -7   4  126.80    4.49
   3  -7   4  126.11    4.28
  -4   7  -4   62.20    3.66
  -4   7  -4   68.12    3.50
   4  -7   4   67.25    2.84
   4  -7   4   64.55    3.03
   4  -7   4   69.91    2.93
  -5   7  -4   97.08    4.94
  -5   7  -4   88.77    4.94
   5  -7   4  103.31    4.17
   5  -7   4  105.34    3.94
   5  -7   4  108.51    3.89
  -6   7  -4   56.93    3.83
  -6   7  -4   60.49    3.76
   6  -7   4   61.46    3.18
   6  -7   4   54.14    3.04
   6  -7   4   57.11    2.72
  -7   7  -4   45.31    3.45
  -7   7  -4   46.78    3.36
   7  -7   4   43.77    2.96
   7  -7   4   41.68    2.32
  -8   7  -4    6.09    1.77
  -8   7  -4    5.46    1.79
   8  -7   4    4.15    1.53
  -9   7  -4   48.50    3.75
  -9   7  -4   53.20    3.92
   9  -7   4   49.83    3.57
 -10   7  -4    0.98    1.79
  10  -7   4    0.32    1.73
 -11   7  -4   39.46    4.15
  11  -7   4   40.20    3.90
 -12   7  -4    0.58    2.13
  12  -7   4   -3.39    2.07
 -13   7  -4   23.76    3.52
  13  -7   4   28.08    3.79
  10   6  -4    9.78    2.52
  10   6  -4    8.85    2.57
 -10  -6   4    9.39    1.86
 -10  -6   4   10.95    2.85
   9   6  -4   24.47    2.86
   9   6  -4   19.09    2.80
  -9  -6   4   23.84    2.19
  -9  -6   4   27.22    3.42
   8   6  -4    2.35    1.63
   8   6  -4    5.02    1.93
  -8  -6   4    4.11    1.29
  -8  -6   4    5.20    2.02
   7   6  -4   42.37    3.02
   7   6  -4   44.73    3.35
  -7  -6   4   42.38    2.39
  -7  -6   4   41.41    3.50
   6   6  -4    1.31    1.24
   6   6  -4    2.35    1.17
  -6  -6   4    1.32    0.92
  -6  -6   4    1.01    1.17
  -6  -6   4    1.41    1.24
   5   6  -4  118.43    4.40
   5   6  -4  107.95    4.70
  -5  -6   4  111.54    4.95
  -5  -6   4  109.24    3.89
  -5  -6   4  117.61    4.52
   4   6  -4    5.06    1.08
   4   6  -4    5.49    1.29
  -4  -6   4    4.56    0.86
  -4  -6   4    4.38    1.22
  -4  -6   4    4.28    1.11
   3   6  -4  143.60    4.79
   3   6  -4  148.78    5.38
  -3  -6   4  149.90    4.66
  -3  -6   4  145.85    5.46
  -3  -6   4  143.97    5.14
   2   6  -4    5.34    0.80
   2   6  -4    5.01    1.06
  -2  -6   4    4.49    1.01
  -2  -6   4    6.32    1.08
  -2  -6   4    5.07    0.75
   1   6  -4  113.00    4.17
  -1  -6   4  101.70    3.93
  -1  -6   4  107.46    3.55
  -1  -6   4  106.01    4.08
   0   6  -4   -0.35    0.52
   0  -6   4    0.46    0.54
   0  -6   4    0.34    0.62
   0  -6   4    0.54    0.46
  -1   6  -4   90.53    3.66
  -1   6  -4   91.74    3.21
   1  -6   4   94.41    3.18
   1  -6   4   90.83    3.46
   1  -6   4   90.62    3.30
   1  -6   4   92.79    3.57
  -2   6  -4   30.77    1.87
  -2   6  -4   31.14    1.61
  -2   6  -4   29.83    1.99
   2  -6   4   30.41    1.76
   2  -6   4   30.31    1.55
   2  -6   4   30.16    1.73
  -3   6  -4  142.48    4.62
  -3   6  -4  135.68    5.31
  -3   6  -4  134.88    4.90
   3  -6   4  138.63    4.52
   3  -6   4  142.00    4.67
   3  -6   4  131.57    4.67
  -4   6  -4   22.65    2.13
  -4   6  -4   25.04    1.61
  -4   6  -4   22.46    2.35
   4  -6   4   24.92    1.73
   4  -6   4   22.26    1.53
   4  -6   4   24.44    1.57
  -5   6  -4   97.13    3.68
  -5   6  -4   97.56    4.84
  -5   6  -4   94.78    4.59
   5  -6   4   98.39    3.69
   5  -6   4   93.60    3.46
   5  -6   4   90.81    3.77
  -6   6  -4   26.26    1.89
  -6   6  -4   30.78    2.58
  -6   6  -4   28.11    2.73
   6  -6   4   22.16    2.05
   6  -6   4   23.48    1.47
   6  -6   4   26.12    1.67
  -7   6  -4   34.04    2.93
  -7   6  -4   28.96    2.67
  -7   6  -4   34.08    2.23
   7  -6   4   32.79    2.48
   7  -6   4   36.45    2.22
   7  -6   4   28.50    1.80
  -8   6  -4   26.02    2.73
  -8   6  -4   30.18    3.04
  -8   6  -4   28.66    2.32
   8  -6   4   32.73    2.68
   8  -6   4   30.58    2.03
  -9   6  -4   27.37    3.12
  -9   6  -4   21.88    2.95
  -9   6  -4   29.41    2.68
   9  -6   4   24.53    2.15
   9  -6   4   24.20    2.63
 -10   6  -4   30.08    2.72
 -10   6  -4   37.19    3.61
  10  -6   4   37.82    3.37
  10  -6   4   27.85    2.53
 -11   6  -4    7.23    2.51
  11  -6   4    5.90    2.14
  11  -6   4    9.00    1.97
 -12   6  -4   13.62    2.96
  12  -6   4   13.76    2.71
  12  -6   4   14.39    2.79
 -13   6  -4    7.27    2.77
  13  -6   4    4.63    2.59
  11   5  -4   18.55    4.01
  11   5  -4   19.17    3.04
 -11  -5   4   19.62    2.60
  10   5  -4    8.21    2.42
  10   5  -4    8.57    2.38
 -10  -5   4    9.55    1.74
 -10  -5   4   10.11    2.66
   9   5  -4   24.91    2.88
   9   5  -4   21.21    2.96
  -9  -5   4   22.19    2.05
  -9  -5   4   20.51    3.00
   8   5  -4   26.95    2.79
   8   5  -4   31.85    2.87
  -8  -5   4   28.34    3.19
  -8  -5   4   31.34    2.21
   7   5  -4   18.93    2.15
   7   5  -4   13.71    1.94
  -7  -5   4   16.44    1.57
  -7  -5   4   18.22    2.36
   6   5  -4   62.73    3.44
   6   5  -4   65.80    3.29
  -6  -5   4   66.67    2.74
  -6  -5   4   68.72    3.74
  -6  -5   4   67.38    3.13
   5   5  -4   33.55    2.36
   5   5  -4   38.11    2.28
  -5  -5   4   35.00    1.80
  -5  -5   4   33.46    2.47
  -5  -5   4   34.81    2.15
   4   5  -4   89.98    3.40
   4   5  -4   81.37    3.61
  -4  -5   4   85.50    3.43
  -4  -5   4   84.75    3.79
  -4  -5   4   85.63    3.02
   3   5  -4   28.18    1.92
   3   5  -4   33.66    1.71
  -3  -5   4   30.29    1.82
  -3  -5   4   31.08    1.52
  -3  -5   4   30.43    2.03
   2   5  -4  177.42    5.41
   2   5  -4  170.24    5.86
  -2  -5   4  181.24    5.36
  -2  -5   4  178.00    5.95
  -2  -5   4  179.40    5.72
   1   5  -4    1.06    0.61
   1   5  -4    2.57    0.51
  -1  -5   4    2.03    0.65
  -1  -5   4    1.63    0.64
  -1  -5   4    2.37    0.53
   0   5  -4  175.92    5.77
   0   5  -4  177.59    5.36
   0  -5   4  172.13    5.55
   0  -5   4  172.85    5.26
   0  -5   4  177.30    5.66
  -1   5  -4    0.05    0.41
  -1   5  -4   -0.41    0.47
   1  -5   4    0.42    0.38
   1  -5   4    0.44    0.45
   1  -5   4   -0.21    0.48
   1  -5   4    0.37    0.45
  -2   5  -4  253.67    8.06
  -2   5  -4  254.31    7.50
  -2   5  -4  248.47    7.63
   2  -5   4  252.56    7.55
   2  -5   4  255.29    7.39
   2  -5   4  250.62    7.51
  -3   5  -4   11.88    1.14
  -3   5  -4   12.73    1.35
  -3   5  -4   13.16    1.76
   3  -5   4   11.44    1.18
   3  -5   4   12.20    1.15
   3  -5   4   12.92    1.04
  -4   5  -4  138.27    5.61
  -4   5  -4  151.55    4.57
  -4   5  -4  145.22    6.14
  -4   5  -4  153.65    4.94
   4  -5   4  153.04    4.89
   4  -5   4  151.15    4.78
   4  -5   4  153.17    5.03
  -5   5  -4    0.79    0.96
  -5   5  -4    0.57    0.58
  -5   5  -4    0.28    1.03
  -5   5  -4    0.18    0.50
   5  -5   4    0.22    0.67
   5  -5   4    0.84    0.54
   5  -5   4   -0.73    0.58
  -6   5  -4  111.58    4.88
  -6   5  -4   88.96    4.19
  -6   5  -4   99.24    3.75
   6  -5   4   93.44    3.30
   6  -5   4   93.39    3.87
  -7   5  -4    7.03    1.58
  -7   5  -4    8.64    1.86
  -7   5  -4    5.35    1.18
   7  -5   4    6.85    1.12
   7  -5   4    4.65    1.24
  -8   5  -4   61.64    3.97
  -8   5  -4   57.36    3.39
  -8   5  -4   65.47    3.18
   8  -5   4   62.54    3.41
   8  -5   4   59.97    2.86
  -9   5  -4   22.70    3.13
  -9   5  -4   25.98    3.13
  -9   5  -4   22.16    2.30
   9  -5   4   22.25    2.49
   9  -5   4   19.90    2.05
 -10   5  -4   41.35    3.01
 -10   5  -4   49.23    3.99
  10  -5   4   46.58    3.47
  10  -5   4   42.78    2.96
 -11   5  -4    8.19    2.46
 -11   5  -4   11.63    2.01
  11  -5   4    7.96    2.02
  11  -5   4    8.68    2.23
 -12   5  -4   14.49    2.48
 -12   5  -4   20.22    3.46
  12  -5   4   20.08    3.04
  12  -5   4   16.31    2.60
 -13   5  -4    6.73    3.05
 -13   5  -4    4.86    3.63
  13  -5   4    2.14    2.41
  13  -5   4    5.83    2.42
  11   4  -4    1.12    2.22
  11   4  -4    0.81    2.10
 -11  -4   4    1.11    1.50
 -11  -4   4   -0.95    2.17
  10   4  -4   29.43    3.25
  10   4  -4   32.21    3.26
 -10  -4   4   33.59    3.66
 -10  -4   4   34.26    2.66
   9   4  -4    5.45    1.83
   9   4  -4    6.96    2.04
  -9  -4   4   10.23    1.53
  -9  -4   4    7.04    2.03
   8   4  -4   46.49    3.24
   8   4  -4   51.73    3.45
  -8  -4   4   49.06    2.60
  -8  -4   4   54.00    3.64
   7   4  -4   12.33    1.84
   7   4  -4   13.64    1.90
  -7  -4   4   10.31    1.82
  -7  -4   4   13.11    1.40
   6   4  -4  110.06    4.48
   6   4  -4  104.13    4.28
  -6  -4   4  110.51    4.06
  -6  -4   4  104.79    3.77
  -6  -4   4  106.02    4.66
   5   4  -4   16.44    1.72
   5   4  -4   17.49    1.71
  -5  -4   4   16.49    1.44
  -5  -4   4   14.73    1.21
  -5  -4   4   16.00    1.78
   4   4  -4  107.99    4.15
   4   4  -4  113.41    3.99
  -4  -4   4  109.28    3.64
  -4  -4   4  110.52    3.91
  -4  -4   4  111.67    4.35
   3   4  -4   54.54    2.57
   3   4  -4   59.07    2.40
  -3  -4   4   59.22    2.45
  -3  -4   4   60.96    2.74
  -3  -4   4   60.08    2.21
   2   4  -4   80.54    2.89
   2   4  -4   85.62    3.26
  -2  -4   4   90.05    2.86
  -2  -4   4   83.34    3.25
  -2  -4   4   82.76    3.07
   1   4  -4   88.47    2.97
   1   4  -4   87.74    3.27
   1   4  -4   85.83    2.84
  -1  -4   4   89.14    2.88
  -1  -4   4   87.94    3.11
  -1  -4   4   85.58    3.18
   0   4  -4   25.14    1.53
   0   4  -4   26.98    1.33
   0   4  -4   25.22    1.11
   0  -4   4   25.55    1.38
   0  -4   4   26.10    1.22
   0  -4   4   26.73    1.40
  -1   4  -4  219.35    6.41
  -1   4  -4  211.25    6.77
  -1   4  -4  206.78    6.09
   1  -4   4  212.65    6.28
   1  -4   4  219.10    6.45
   1  -4   4  219.87    6.29
   1  -4   4  218.34    6.46
  -2   4  -4   56.83    2.76
  -2   4  -4   58.14    2.19
  -2   4  -4   54.82    1.90
   2  -4   4   54.56    2.15
   2  -4   4   54.40    2.05
   2  -4   4   52.97    2.13
  -3   4  -4  186.22    7.06
  -3   4  -4  194.69    5.93
  -3   4  -4  195.00    5.66
   3  -4   4  194.43    5.97
   3  -4   4  199.25    5.84
   3  -4   4  190.15    5.81
  -4   4  -4   51.99    2.05
  -4   4  -4   57.63    3.35
  -4   4  -4   56.04    2.27
   4  -4   4   51.91    2.32
   4  -4   4   51.22    2.05
   4  -4   4   51.82    2.21
  -5   4  -4  138.38    4.59
  -5   4  -4  143.85    4.77
  -5   4  -4  155.54    5.93
   5  -4   4  143.15    4.41
   5  -4   4  135.18    4.83
   5  -4   4  139.67    4.81
  -6   4  -4    9.98    1.16
  -6   4  -4    7.92    1.17
  -6   4  -4    6.98    1.49
   6  -4   4    8.72    1.21
   6  -4   4    9.01    0.82
  -7   4  -4   43.74    2.37
  -7   4  -4   37.62    3.05
   7  -4   4   43.74    2.24
   7  -4   4   43.91    2.52
  -8   4  -4    0.29    1.34
  -8   4  -4    0.34    0.92
  -8   4  -4    0.38    1.09
   8  -4   4    1.83    1.05
   8  -4   4    1.34    1.14
  -9   4  -4   62.43    3.28
  -9   4  -4   59.79    4.14
   9  -4   4   64.30    3.22
   9  -4   4   59.35    3.47
 -10   4  -4    0.63    1.71
 -10   4  -4   -0.41    1.11
  10  -4   4    0.96    1.50
  10  -4   4    0.69    1.43
 -11   4  -4   36.05    4.12
 -11   4  -4   38.89    3.13
  11  -4   4   39.78    3.59
  11  -4   4   33.89    3.13
 -12   4  -4    0.86    2.40
 -12   4  -4    0.31    1.73
  12  -4   4    0.40    1.96
  12  -4   4    2.45    2.04
 -13   4  -4   22.36    2.99
 -13   4  -4   27.97    4.45
  13  -4   4   20.41    3.11
  13  -4   4   21.92    3.28
  12   3  -4    6.05    2.87
  12   3  -4    4.43    2.53
 -12  -3   4    4.39    1.83
 -12  -3   4    4.83    2.98
  11   3  -4   19.80    2.95
  11   3  -4   20.10    2.92
 -11  -3   4   21.36    3.23
 -11  -3   4   23.78    2.45
  10   3  -4    0.34    1.80
 -10  -3   4   -0.15    1.20
 -10  -3   4   -0.85    1.68
   9   3  -4   55.63    3.66
  -9  -3   4   52.27    2.92
  -9  -3   4   59.40    3.93
   8   3  -4   -1.84    1.25
  -8  -3   4    1.15    0.91
  -8  -3   4   -0.50    1.20
   7   3  -4  110.86    4.59
   7   3  -4  108.63    4.52
  -7  -3   4  105.91    3.91
  -7  -3   4  109.48    4.78
   6   3  -4    3.37    1.12
   6   3  -4    2.55    1.09
  -6  -3   4    3.07    0.83
  -6  -3   4    3.67    0.83
  -6  -3   4    3.98    1.16
   5   3  -4  160.18    5.55
   5   3  -4  164.52    5.63
  -5  -3   4  162.34    5.84
  -5  -3   4  163.52    5.13
  -5  -3   4  171.71    5.32
   4   3  -4    1.51    0.72
   4   3  -4    3.39    0.82
  -4  -3   4    3.29    0.70
  -4  -3   4    3.35    0.85
  -4  -3   4    3.19    0.66
   3   3  -4  194.84    6.05
   3   3  -4  196.84    5.92
   3   3  -4  194.82    6.21
  -3  -3   4  201.07    6.36
  -3  -3   4  201.91    5.85
  -3  -3   4  197.40    6.02
   2   3  -4    0.49    0.44
   2   3  -4    1.43    0.59
   2   3  -4    1.88    0.53
  -2  -3   4    1.16    0.51
  -2  -3   4    1.35    0.43
  -2  -3   4    1.18    0.49
   1   3  -4  100.29    3.20
   1   3  -4   97.53    3.10
   1   3  -4   95.32    3.37
  -1  -3   4   97.47    3.07
  -1  -3   4   96.68    3.29
  -1  -3   4   93.47    3.23
   0   3  -4   70.77    2.48
   0   3  -4   71.00    2.71
   0   3  -4   73.33    2.34
   0  -3   4   71.54    2.52
   0  -3   4   70.53    2.37
   0  -3   4   69.33    2.46
  -1   3  -4   95.89    3.16
  -1   3  -4   97.20    2.98
  -1   3  -4   95.91    3.55
   1  -3   4   92.56    3.02
   1  -3   4   97.17    3.05
   1  -3   4   97.03    3.16
  -2   3  -4   99.12    4.17
  -2   3  -4   94.76    3.08
  -2   3  -4   97.73    3.27
   2  -3   4  100.31    3.22
   2  -3   4  101.23    3.15
   2  -3   4   98.58    3.24
  -3   3  -4  199.23    5.88
  -3   3  -4  201.74    7.27
  -3   3  -4  202.20    6.02
   3  -3   4  202.40    5.87
   3  -3   4  196.91    6.04
   3  -3   4  196.84    5.93
  -4   3  -4   91.73    3.21
  -4   3  -4   89.61    4.15
  -4   3  -4   88.54    3.11
   4  -3   4   94.04    3.31
   4  -3   4   91.21    2.95
   4  -3   4   89.63    3.23
  -5   3  -4  107.72    3.62
  -5   3  -4  107.24    3.62
  -5   3  -4   87.29    4.30
   5  -3   4  106.89    3.74
   5  -3   4   97.99    3.19
  -6   3  -4   39.58    2.92
  -6   3  -4   52.63    2.39
  -6   3  -4   49.93    2.32
   6  -3   4   54.07    2.51
  -7   3  -4   11.26    1.35
  -7   3  -4   10.58    1.93
   7  -3   4    9.46    1.41
  -8   3  -4   49.86    3.73
  -8   3  -4   66.98    3.13
   8  -3   4   65.65    3.26
   8  -3   4   71.89    3.14
  -9   3  -4    9.05    2.24
  -9   3  -4   16.36    1.97
   9  -3   4   12.46    1.89
   9  -3   4   15.04    1.95
 -10   3  -4   57.66    4.52
 -10   3  -4   62.97    3.50
  10  -3   4   65.48    3.76
  10  -3   4   67.98    3.67
 -11   3  -4    0.62    2.20
 -11   3  -4    2.88    1.54
  11  -3   4    2.79    1.73
  11  -3   4    2.81    1.84
 -12   3  -4   13.79    2.38
 -12   3  -4   16.09    3.50
  12  -3   4   18.58    2.85
  12  -3   4   14.70    2.70
 -13   3  -4    0.18    1.91
 -13   3  -4    3.78    3.21
  13  -3   4    2.19    2.30
  13  -3   4    0.73    2.45
  12   2  -4   10.24    2.59
 -12  -2   4    4.86    1.85
 -12  -2   4    6.86    2.79
 -12  -2   4    5.75    2.35
  11   2  -4   12.74    2.52
 -11  -2   4   14.15    2.75
 -11  -2   4   14.69    2.49
 -11  -2   4   11.31    1.91
  10   2  -4   25.55    2.80
 -10  -2   4   23.43    2.24
 -10  -2   4   26.06    3.09
 -10  -2   4   32.20    3.09
   9   2  -4    6.11    1.77
  -9  -2   4   10.27    1.97
  -9  -2   4    8.61    1.94
  -9  -2   4    8.55    1.46
   8   2  -4   61.51    3.42
  -8  -2   4   60.13    3.56
  -8  -2   4   63.70    3.42
  -8  -2   4   61.85    2.87
   7   2  -4   14.25    1.77
  -7  -2   4   12.19    1.73
  -7  -2   4   16.99    1.97
  -7  -2   4   17.61    1.52
   6   2  -4  150.81    5.41
  -6  -2   4  154.09    4.99
  -6  -2   4  155.46    5.68
  -6  -2   4  156.01    4.97
   5   2  -4   25.34    1.74
   5   2  -4   27.06    1.78
  -5  -2   4   27.03    1.49
  -5  -2   4   26.31    1.87
  -5  -2   4   25.95    1.45
   4   2  -4  186.26    5.74
   4   2  -4  172.51    5.66
   4   2  -4  173.26    5.44
  -4  -2   4  175.53    5.45
  -4  -2   4  180.04    5.91
  -4  -2   4  183.38    5.40
   3   2  -4   26.15    1.48
   3   2  -4   26.90    1.35
   3   2  -4   26.99    1.47
  -3  -2   4   28.61    1.59
  -3  -2   4   24.75    1.30
  -3  -2   4   27.70    1.28
   2   2  -4  408.54   11.21
   2   2  -4  398.58   11.29
   2   2  -4  390.36   11.15
  -2  -2   4  405.13   11.36
  -2  -2   4  400.46   11.05
  -2  -2   4  386.89   11.16
   1   2  -4   36.00    1.46
   1   2  -4   36.22    1.62
   1   2  -4   38.22    1.53
  -1  -2   4   37.33    1.52
  -1  -2   4   35.30    1.49
  -1  -2   4   34.79    1.39
   0   2  -4  222.25    6.40
   0   2  -4  216.60    6.30
   0   2  -4  224.00    6.65
   0  -2   4  227.23    6.41
   0  -2   4  223.69    6.28
   0  -2   4  211.65    6.22
  -1   2  -4    9.06    0.67
  -1   2  -4   12.58    1.41
  -1   2  -4    8.51    0.80
   1  -2   4    9.27    0.71
   1  -2   4    8.22    0.65
   1  -2   4    8.61    0.62
  -2   2  -4  225.27    8.24
  -2   2  -4  251.89    7.15
  -2   2  -4  253.93    7.22
   2  -2   4  261.03    7.15
   2  -2   4  255.68    7.25
   2  -2   4  250.93    7.10
  -3   2  -4    3.45    0.61
  -3   2  -4    5.36    1.23
  -3   2  -4    5.66    0.73
   3  -2   4    6.16    0.77
   3  -2   4    6.96    0.78
   3  -2   4    6.15    0.63
  -4   2  -4  176.97    5.20
  -4   2  -4  177.06    5.28
  -4   2  -4  136.86    5.80
   4  -2   4  168.85    4.89
   4  -2   4  176.69    5.31
  -5   2  -4   15.94    1.18
  -5   2  -4   13.63    1.79
  -5   2  -4   16.94    1.32
   5  -2   4   13.37    0.81
   5  -2   4   13.89    1.32
  -6   2  -4   61.29    2.75
  -6   2  -4   61.85    2.58
  -6   2  -4   55.99    3.25
   6  -2   4   62.63    2.72
  -7   2  -4   26.18    1.77
  -7   2  -4   23.37    2.51
   7  -2   4   25.09    1.93
  -8   2  -4   48.27    3.56
  -8   2  -4   54.03    2.76
   8  -2   4   54.02    2.87
   8  -2   4   57.12    3.01
  -9   2  -4   35.26    3.47
  -9   2  -4   35.27    2.48
   9  -2   4   38.81    2.75
   9  -2   4   36.31    2.71
 -10   2  -4   32.11    3.69
 -10   2  -4   39.07    2.88
  10  -2   4   41.80    3.11
  10  -2   4   38.33    3.05
 -11   2  -4    7.18    1.78
 -11   2  -4    6.69    2.86
  11  -2   4   11.44    2.29
  11  -2   4    5.05    1.87
 -12   2  -4   15.37    2.49
 -12   2  -4    6.47    2.88
  12  -2   4   10.14    2.40
  12  -2   4   12.10    2.63
 -13   2  -4   11.12    2.42
 -13  -1   4    2.34    1.90
 -13  -1   4   -0.78    2.12
  12   1  -4   34.15    3.47
 -12  -1   4   29.35    2.82
 -12  -1   4   26.70    3.24
 -12  -1   4   26.15    3.67
  11   1  -4    4.41    2.02
 -11  -1   4    4.79    1.93
 -11  -1   4    3.97    2.18
 -11  -1   4    4.14    1.51
  10   1  -4   30.90    2.93
 -10  -1   4   26.78    2.41
 -10  -1   4   28.52    3.17
 -10  -1   4   29.18    2.89
   9   1  -4   32.03    2.76
  -9  -1   4   33.01    2.67
  -9  -1   4   28.61    2.86
  -9  -1   4   33.43    2.31
   8   1  -4   39.33    2.72
  -8  -1   4   41.01    2.65
  -8  -1   4   39.90    2.29
  -8  -1   4   43.65    3.01
   7   1  -4   36.09    2.47
  -7  -1   4   39.84    1.95
  -7  -1   4   43.87    2.44
  -7  -1   4   38.64    2.62
  -7  -1   4   40.67    2.12
   6   1  -4  105.78    4.11
  -6  -1   4  110.29    4.36
  -6  -1   4  107.11    3.74
  -6  -1   4  106.83    3.62
  -6  -1   4  107.80    4.02
   5   1  -4   47.76    2.11
   5   1  -4   45.50    2.32
  -5  -1   4   52.55    2.10
  -5  -1   4   49.79    2.51
  -5  -1   4   50.57    2.26
  -5  -1   4   50.61    2.01
   4   1  -4   27.53    1.56
   4   1  -4   25.66    1.46
   4   1  -4   25.25    1.40
  -4  -1   4   25.69    1.31
  -4  -1   4   25.57    1.60
  -4  -1   4   26.50    1.32
   3   1  -4  123.21    3.89
   3   1  -4  119.79    3.89
   3   1  -4  123.95    4.01
  -3  -1   4  118.46    3.79
  -3  -1   4  121.46    4.09
  -3  -1   4  123.54    3.77
   2   1  -4   29.00    1.34
   2   1  -4   28.52    1.34
   2   1  -4   31.83    1.44
  -2  -1   4   29.92    1.31
  -2  -1   4   31.08    1.42
  -2  -1   4   29.56    1.24
   1   1  -4  213.93    6.18
   1   1  -4  218.00    6.14
   1   1  -4  208.04    6.12
   1   1  -4  209.48    5.97
  -1  -1   4  210.98    6.10
  -1  -1   4  208.18    6.00
   0   1  -4   31.08    1.31
   0   1  -4   33.48    1.34
   0   1  -4   33.06    1.63
   0  -1   4   31.09    1.20
   0  -1   4   32.99    1.32
  -1   1  -4  252.19    7.22
  -1   1  -4  256.44    7.21
   1  -1   4  254.13    7.08
   1  -1   4  249.37    7.22
   1  -1   4  259.74    7.19
  -2   1  -4   39.33    2.26
  -2   1  -4   46.14    1.78
  -2   1  -4   46.22    1.71
   2  -1   4   49.03    1.66
   2  -1   4   45.15    1.78
  -3   1  -4  201.42    6.15
  -3   1  -4  196.71    6.22
  -3   1  -4  206.54    6.71
  -3   1  -4  213.03    6.03
   3  -1   4  206.16    6.15
   3  -1   4  207.59    5.87
  -4   1  -4   12.07    0.97
  -4   1  -4   12.44    1.07
  -4   1  -4   13.18    1.16
  -4   1  -4   14.53    1.54
   4  -1   4   13.96    0.78
   4  -1   4   11.95    1.06
  -5   1  -4  180.94    6.24
  -5   1  -4  176.75    5.76
  -5   1  -4  177.28    5.46
   5  -1   4  175.76    5.06
   5  -1   4  175.37    5.65
  -6   1  -4   24.54    1.54
  -6   1  -4   23.19    2.20
  -6   1  -4   23.54    1.77
   6  -1   4   23.16    1.64
  -7   1  -4   39.57    2.91
  -7   1  -4   33.64    1.97
   7  -1   4   38.28    2.26
  -8   1  -4    7.13    1.28
  -8   1  -4    8.36    1.85
   8  -1   4    5.98    1.39
   8  -1   4    7.63    1.42
  -9   1  -4   80.92    4.77
  -9   1  -4   81.44    3.69
   9  -1   4   76.53    3.90
   9  -1   4   77.78    3.83
 -10   1  -4   11.85    2.85
 -10   1  -4   10.46    1.84
  10  -1   4   12.27    2.14
  10  -1   4   11.88    1.99
 -11   1  -4   32.65    4.27
 -11   1  -4   37.66    3.21
  11  -1   4   32.38    3.28
  11  -1   4   32.41    3.14
 -12   1  -4    2.66    1.94
 -12   1  -4    0.21    2.64
  12  -1   4    5.14    2.45
  13   0  -4   26.03    3.39
 -13   0   4   20.98    2.69
 -13   0   4   27.64    4.19
 -13   0   4   20.63    3.12
  12   0  -4    1.13    2.06
 -12   0   4    1.33    1.81
 -12   0   4   -0.58    1.47
 -12   0   4    1.74    2.36
  11   0  -4   37.94    3.44
 -11   0   4   38.16    3.93
 -11   0   4   34.36    2.83
 -11   0   4   39.01    3.35
  10   0  -4    6.07    1.87
 -10   0   4    4.27    1.37
 -10   0   4    6.93    2.03
 -10   0   4    5.21    1.63
   9   0  -4   79.39    3.94
  -9   0   4   81.29    4.38
  -9   0   4   77.66    3.47
  -9   0   4   80.06    3.85
   8   0  -4    0.84    1.23
  -8   0   4    1.37    0.87
  -8   0   4    2.15    0.98
  -8   0   4    2.38    1.26
   7   0  -4  224.73    7.48
  -7   0   4  230.58    6.86
  -7   0   4  232.12    7.87
  -7   0   4  226.52    7.34
  -7   0   4  231.35    7.12
   6   0  -4   33.48    2.24
   6   0  -4   32.59    2.03
  -6   0   4   34.60    2.22
  -6   0   4   34.29    1.78
  -6   0   4   33.43    1.60
  -6   0   4   31.47    1.84
   5   0  -4  108.88    3.83
   5   0  -4  107.35    4.04
  -5   0   4  116.56    3.88
  -5   0   4  121.24    3.71
  -5   0   4  117.50    3.81
  -5   0   4  114.60    4.26
   4   0  -4   16.43    1.13
   4   0  -4   14.25    1.22
  -4   0   4   15.27    1.01
  -4   0   4   14.94    0.94
  -4   0   4   15.19    1.27
   3   0  -4  269.56    7.71
   3   0  -4  273.65    7.77
   3   0  -4  273.16    8.00
   3   0  -4  280.61    7.92
  -3   0   4  273.77    7.78
  -3   0   4  270.51    8.08
  -3   0   4  276.43    7.81
   2   0  -4  173.44    5.16
   2   0  -4  171.78    4.97
   2   0  -4  166.79    4.95
   2   0  -4  174.01    5.10
  -2   0   4  174.30    5.17
  -2   0   4  169.78    4.96
  -2   0   4  167.23    5.03
   1   0  -4   40.01    1.52
   1   0  -4   41.64    1.55
   1   0  -4   39.73    1.59
  -1   0   4   38.54    1.40
  -1   0   4   38.97    1.52
   0   0  -4  195.45    5.65
   0   0  -4  196.14    5.57
   0   0  -4  189.32    5.65
   0   0   4  195.92    5.61
  -1   0  -4  102.06    3.17
  -1   0  -4  105.68    3.09
  -1   0  -4  106.14    3.57
  -1   0  -4  102.21    3.33
  -1   0  -4  104.74    3.32
   1   0   4  104.88    3.21
  -2   0  -4  115.47    3.42
  -2   0  -4  111.28    3.68
  -2   0  -4  112.16    3.46
  -2   0  -4  121.90    3.95
   2   0   4  116.22    3.49
   2   0   4  113.93    3.66
  -3   0  -4  147.53    4.57
  -3   0  -4  160.24    5.13
  -3   0  -4  150.58    4.87
  -3   0  -4  159.69    4.59
   3   0   4  159.41    4.53
   3   0   4  150.70    4.81
  -4   0  -4  121.94    3.94
  -4   0  -4  123.52    3.88
  -4   0  -4  127.21    4.50
  -4   0  -4  132.97    4.30
   4   0   4  117.44    4.09
   4   0   4  126.12    3.72
  -5   0  -4   28.83    1.47
  -5   0  -4   28.96    2.04
  -5   0  -4   32.56    1.89
   5   0   4   26.95    1.67
   5   0   4   28.98    1.18
  -6   0  -4   39.32    2.28
  -6   0  -4   38.17    2.58
  -6   0  -4   35.64    1.82
   6   0   4   37.01    2.08
  -7   0  -4   13.18    1.38
  -7   0  -4   12.17    2.02
   7   0   4   13.60    1.52
  -8   0  -4   78.17    4.32
  -8   0  -4   78.37    3.36
   8   0   4   74.21    3.64
   8   0   4   81.12    3.57
  -9   0  -4   -0.70    1.57
  -9   0  -4    1.17    1.15
   9   0   4   -0.15    1.44
   9   0   4   -1.58    1.10
 -10   0  -4   54.91    3.41
 -10   0  -4   52.33    4.50
  10   0   4   55.50    3.38
  10   0   4   51.25    3.73
 -11   0  -4    3.14    2.44
 -11   0  -4    0.47    1.71
  11   0   4    2.03    1.97
  11   0   4    3.54    2.03
 -12   0  -4   23.31    2.90
 -12   0  -4   17.83    3.76
  12   0   4   15.81    3.04
  13  -1  -4    9.64    2.65
 -13   1   4    7.95    3.24
  12  -1  -4   15.34    2.58
 -12   1   4   13.57    2.19
 -12   1   4   16.54    3.35
 -12   1   4   13.85    2.41
  11  -1  -4    5.56    2.01
 -11   1   4    6.21    1.74
 -11   1   4    2.27    1.48
 -11   1   4    4.18    2.34
  10  -1  -4   50.74    3.37
 -10   1   4   53.13    2.98
 -10   1   4   49.73    3.17
 -10   1   4   45.37    3.86
   9  -1  -4    1.60    1.32
  -9   1   4    0.06    0.92
  -9   1   4   -0.14    0.97
  -9   1   4   -0.61    1.35
   8  -1  -4   55.90    2.80
   8  -1  -4   58.44    3.17
  -8   1   4   67.57    2.92
  -8   1   4   63.11    3.61
  -8   1   4   63.30    3.00
   7  -1  -4    1.85    0.83
   7  -1  -4    1.32    0.99
  -7   1   4    2.26    0.82
  -7   1   4    0.57    0.62
  -7   1   4    0.76    1.03
  -7   1   4    0.96    0.71
   6  -1  -4  154.10    4.95
   6  -1  -4  150.81    5.02
   6  -1  -4  146.90    5.21
  -6   1   4  155.55    4.95
  -6   1   4  153.78    4.97
  -6   1   4  157.47    5.64
  -6   1   4  152.83    4.76
   5  -1  -4   13.23    1.11
   5  -1  -4   12.12    1.11
   5  -1  -4   12.17    1.26
  -5   1   4   11.94    0.98
  -5   1   4   12.97    1.43
  -5   1   4   14.18    1.06
  -5   1   4   11.89    0.97
   4  -1  -4  180.47    5.69
   4  -1  -4  179.83    5.49
   4  -1  -4  177.32    5.55
  -4   1   4  186.20    5.47
  -4   1   4  185.93    5.44
  -4   1   4  176.94    5.33
  -4   1   4  187.80    5.98
   3  -1  -4    0.16    0.43
   3  -1  -4    0.57    0.54
   3  -1  -4    0.05    0.40
  -3   1   4    0.47    0.40
  -3   1   4   -0.01    0.50
  -3   1   4    0.22    0.34
   2  -1  -4  168.75    5.08
   2  -1  -4  169.99    5.02
   2  -1  -4  167.74    5.00
  -2   1   4  161.79    4.98
  -2   1   4  176.72    5.28
  -2   1   4  163.48    4.85
   1  -1  -4   45.17    1.76
   1  -1  -4   44.65    1.65
   1  -1  -4   46.46    1.77
  -1   1   4   43.78    1.70
   0  -1  -4  249.36    7.17
   0  -1  -4  254.90    6.91
   0  -1  -4  245.98    6.98
   0  -1  -4  245.09    7.00
   0  -1  -4  251.13    7.20
   0   1   4  250.29    7.12
  -1  -1  -4  116.88    3.73
  -1  -1  -4  116.29    3.42
  -1  -1  -4  115.77    3.64
  -1  -1  -4  115.65    3.36
  -1  -1  -4  121.33    3.74
   1   1   4  115.14    3.59
  -2  -1  -4  103.09    3.39
  -2  -1  -4   96.10    3.33
   2   1   4  100.03    3.13
  -3  -1  -4   29.68    1.68
  -3  -1  -4   30.20    1.61
   3   1   4   28.95    1.27
   3   1   4   30.15    1.51
  -4  -1  -4  152.55    4.69
  -4  -1  -4  159.70    5.35
  -4  -1  -4  157.93    5.27
   4   1   4  163.29    5.10
   4   1   4  161.36    4.69
  -5  -1  -4  106.03    4.17
  -5  -1  -4  103.38    3.40
  -5  -1  -4  105.43    4.04
   5   1   4  106.32    3.78
   5   1   4  105.37    3.24
  -6  -1  -4   18.93    1.37
  -6  -1  -4   23.39    2.13
  -6  -1  -4   20.11    2.12
   6   1   4   20.62    1.69
  -7  -1  -4   42.16    2.20
  -7  -1  -4   47.09    3.09
   7   1   4   44.04    2.48
   7   1   4   45.24    2.68
  -8  -1  -4   22.40    2.70
  -8  -1  -4   21.19    1.91
   8   1   4   24.09    2.16
   8   1   4   26.67    2.48
  -9  -1  -4   38.89    3.68
  -9  -1  -4   37.98    2.72
   9   1   4   39.91    3.15
   9   1   4   36.13    2.71
 -10  -1  -4   17.99    3.07
 -10  -1  -4   20.25    2.37
  10   1   4   12.67    2.13
  10   1   4   15.38    2.57
 -11  -1  -4   13.16    2.35
 -11  -1  -4   15.31    3.45
  11   1   4   15.62    2.86
  13  -2  -4    6.89    2.48
 -13   2   4    4.40    3.27
  12  -2  -4   32.40    3.19
 -12   2   4   27.12    4.17
  11  -2  -4   34.66    3.07
 -11   2   4   22.11    3.30
 -11   2   4   36.70    4.08
 -11   2   4   33.81    2.93
  10  -2  -4   18.53    2.25
 -10   2   4   17.45    2.04
 -10   2   4   12.71    1.71
 -10   2   4   16.37    2.79
   9  -2  -4   27.60    2.26
   9  -2  -4   34.69    2.58
  -9   2   4   33.69    2.22
  -9   2   4   27.07    2.23
  -9   2   4   31.16    3.17
   8  -2  -4   57.36    2.90
   8  -2  -4   61.01    3.08
  -8   2   4   59.35    3.65
  -8   2   4   58.47    2.82
  -8   2   4   61.84    2.81
   7  -2  -4  164.31    5.60
   7  -2  -4  163.18    5.73
   7  -2  -4  168.28    6.06
  -7   2   4  164.19    5.46
  -7   2   4  163.45    5.43
  -7   2   4  171.86    6.45
  -7   2   4  168.66    5.24
   6  -2  -4   36.03    1.98
   6  -2  -4   35.92    2.07
   6  -2  -4   35.87    1.98
  -6   2   4   35.45    2.50
  -6   2   4   36.05    1.72
  -6   2   4   34.91    1.81
  -6   2   4   35.75    1.75
   5  -2  -4   86.14    3.35
   5  -2  -4   88.10    3.29
   5  -2  -4   87.58    3.27
  -5   2   4   92.25    3.16
  -5   2   4   90.19    3.12
  -5   2   4   97.30    3.98
   4  -2  -4    3.93    0.72
   4  -2  -4    2.21    0.67
   4  -2  -4    2.91    0.75
  -4   2   4    3.48    0.59
  -4   2   4    3.84    1.01
  -4   2   4    3.63    0.66
   3  -2  -4  257.54    7.55
   3  -2  -4  262.69    7.49
   3  -2  -4  247.26    7.52
  -3   2   4  248.00    7.30
  -3   2   4  277.23    8.22
  -3   2   4  252.48    7.47
   2  -2  -4    7.20    0.75
   2  -2  -4    6.70    0.80
   2  -2  -4    6.46    0.80
  -2   2   4    8.19    0.83
  -2   2   4    6.75    1.12
   1  -2  -4  277.25    7.73
   1  -2  -4  274.40    7.98
   1  -2  -4  273.90    8.05
   1  -2  -4  280.35    7.81
  -1   2   4  288.41    8.03
   0  -2  -4    3.41    0.41
   0  -2  -4    3.66    0.46
   0  -2  -4    5.38    0.73
   0  -2  -4    4.83    0.68
   0   2   4    5.11    0.65
  -1  -2  -4  105.22    3.51
  -1  -2  -4  106.27    3.39
  -1  -2  -4  108.81    3.58
   1   2   4  107.49    3.44
  -2  -2  -4   36.49    1.80
  -2  -2  -4   38.60    1.81
  -2  -2  -4   39.51    1.78
   2   2   4   39.86    1.64
  -3  -2  -4  191.29    6.09
  -3  -2  -4  190.20    6.12
   3   2   4  201.07    6.01
   3   2   4  194.03    5.72
  -4  -2  -4   11.56    1.34
  -4  -2  -4   13.96    1.46
   4   2   4   13.64    1.00
   4   2   4   15.53    1.29
  -5  -2  -4   80.50    3.47
  -5  -2  -4   78.73    3.49
   5   2   4   80.11    3.15
   5   2   4   76.12    2.65
  -6  -2  -4   17.94    1.76
  -6  -2  -4   22.96    2.25
  -6  -2  -4   22.52    2.27
   6   2   4   19.09    1.70
  -7  -2  -4   59.28    2.69
  -7  -2  -4   58.69    3.08
  -7  -2  -4   65.05    3.65
   7   2   4   60.47    3.26
   7   2   4   59.74    2.97
  -8  -2  -4   14.61    2.29
  -8  -2  -4   14.32    1.72
   8   2   4   15.24    1.80
   8   2   4   19.13    2.23
  -9  -2  -4   57.56    3.24
  -9  -2  -4   49.36    4.25
   9   2   4   49.35    3.67
   9   2   4   54.60    3.19
 -10  -2  -4   10.98    2.15
 -10  -2  -4   11.06    2.90
  10   2   4   13.19    2.51
 -11  -2  -4   11.87    3.39
 -11  -2  -4    8.90    2.24
  11   2   4   11.03    2.79
  13  -3  -4   18.67    2.92
 -13   3   4   10.03    3.69
  12  -3  -4    4.23    2.01
 -12   3   4    0.01    2.64
  11  -3  -4   27.86    2.78
 -11   3   4   25.91    3.72
  10  -3  -4   12.60    2.00
  10  -3  -4   10.87    1.78
 -10   3   4   11.30    2.33
 -10   3   4    7.72    2.37
   9  -3  -4   70.41    3.49
   9  -3  -4   72.25    3.64
  -9   3   4   73.78    3.36
  -9   3   4   69.12    4.14
  -9   3   4   72.12    4.56
   8  -3  -4   13.18    1.63
   8  -3  -4   15.15    1.75
  -8   3   4   13.54    1.42
  -8   3   4   14.22    2.32
  -8   3   4   14.29    1.50
   7  -3  -4  108.95    4.20
   7  -3  -4  111.03    4.21
   7  -3  -4  111.33    4.24
  -7   3   4  111.09    3.87
  -7   3   4  107.87    3.97
  -7   3   4  110.31    3.86
  -7   3   4  110.90    5.11
   6  -3  -4   19.46    1.70
   6  -3  -4   17.27    1.56
   6  -3  -4   17.32    1.59
  -6   3   4   18.61    2.23
  -6   3   4   17.57    1.32
  -6   3   4   15.54    1.34
   5  -3  -4   40.53    2.04
   5  -3  -4   39.71    2.09
   5  -3  -4   42.46    2.08
  -5   3   4   40.17    1.82
  -5   3   4   40.40    2.70
  -5   3   4   41.71    1.92
   4  -3  -4  105.40    3.59
   4  -3  -4  109.15    3.77
   4  -3  -4  104.88    3.63
  -4   3   4   98.13    4.39
  -4   3   4  103.53    3.39
  -4   3   4  102.96    3.56
   3  -3  -4   92.92    3.18
   3  -3  -4   92.99    3.12
   3  -3  -4   90.62    3.27
  -3   3   4   86.29    3.96
  -3   3   4   89.52    3.17
   2  -3  -4  194.84    5.78
   2  -3  -4  191.24    5.90
   2  -3  -4  186.84    5.61
   2  -3  -4  193.90    5.66
  -2   3   4  194.16    6.84
  -2   3   4  188.54    5.83
   1  -3  -4   52.87    2.07
   1  -3  -4   51.29    1.85
   1  -3  -4   52.62    2.16
   1  -3  -4   51.31    1.75
  -1   3   4   50.63    2.10
  -1   3   4   50.73    2.76
   0  -3  -4  262.57    7.64
   0  -3  -4  255.41    7.72
   0   3   4  267.62    7.96
   0   3   4  259.93    7.67
  -1  -3  -4   27.18    1.53
  -1  -3  -4   26.18    1.37
  -1  -3  -4   27.63    1.50
   1   3   4   25.17    1.41
  -2  -3  -4   91.96    3.27
  -2  -3  -4   90.71    3.29
  -2  -3  -4   90.43    3.33
   2   3   4   89.69    3.13
  -3  -3  -4   23.40    1.64
  -3  -3  -4   22.46    1.56
  -3  -3  -4   22.61    1.67
   3   3   4   24.02    1.39
  -4  -3  -4  101.58    4.00
  -4  -3  -4  102.37    3.82
  -4  -3  -4  102.41    4.04
   4   3   4  102.59    3.46
   4   3   4  108.91    3.79
  -5  -3  -4    0.85    1.07
  -5  -3  -4    0.90    1.02
  -5  -3  -4   -0.76    0.80
   5   3   4    0.38    0.79
   5   3   4    0.43    0.61
  -6  -3  -4   52.72    3.21
  -6  -3  -4   50.84    2.84
   6   3   4   58.48    2.77
  -7  -3  -4   -0.32    1.13
  -7  -3  -4    0.23    1.36
   7   3   4    0.75    1.05
   7   3   4    1.30    1.37
  -8  -3  -4   51.31    2.97
  -8  -3  -4   58.38    4.07
   8   3   4   58.29    3.08
   8   3   4   49.79    3.58
  -9  -3  -4    0.77    1.57
  -9  -3  -4    0.27    2.00
   9   3   4    0.12    1.90
 -10  -3  -4   40.93    4.20
 -10  -3  -4   43.69    3.42
  10   3   4   33.77    3.53
 -11  -3  -4    1.90    3.51
  11   3   4    1.69    2.82
  13  -4  -4    4.38    2.24
 -13   4   4   -2.24    2.94
  12  -4  -4   33.56    3.17
 -12   4   4   26.43    4.35
  11  -4  -4    5.92    1.75
  11  -4  -4    4.71    1.84
 -11   4   4    2.52    2.46
  10  -4  -4   61.68    3.54
  10  -4  -4   69.93    3.64
 -10   4   4   56.03    4.70
   9  -4  -4    0.61    1.23
   9  -4  -4    1.48    1.24
  -9   4   4   -2.37    1.45
   8  -4  -4  102.94    4.03
   8  -4  -4  102.43    4.20
  -8   4   4   85.07    5.00
  -8   4   4   98.84    3.94
   7  -4  -4    1.63    1.03
   7  -4  -4    3.10    1.19
   7  -4  -4    2.80    1.11
  -7   4   4    1.87    0.86
  -7   4   4    0.52    1.40
   6  -4  -4   95.49    3.64
   6  -4  -4   99.57    3.79
   6  -4  -4  105.19    3.97
  -6   4   4   85.60    4.60
  -6   4   4  101.97    3.66
   5  -4  -4    7.53    1.20
   5  -4  -4    7.12    1.13
   5  -4  -4    5.25    1.00
  -5   4   4    5.46    1.56
  -5   4   4    6.32    0.97
  -5   4   4    5.87    0.90
   4  -4  -4   99.43    3.49
   4  -4  -4   92.65    3.37
   4  -4  -4   97.80    3.67
  -4   4   4  106.05    4.63
  -4   4   4   93.82    3.46
  -4   4   4   85.88    3.20
   3  -4  -4   27.06    1.55
   3  -4  -4   27.99    1.54
   3  -4  -4   28.03    1.73
  -3   4   4   29.39    2.49
  -3   4   4   25.11    1.59
   2  -4  -4  122.23    3.78
   2  -4  -4  110.36    3.93
   2  -4  -4  110.75    3.51
  -2   4   4  109.80    3.86
  -2   4   4  107.66    4.86
   1  -4  -4  106.09    3.35
   1  -4  -4  107.90    3.58
   1  -4  -4  102.85    3.22
   1  -4  -4  107.64    3.79
   1  -4  -4  104.32    3.74
  -1   4   4  114.74    4.36
   0  -4  -4  103.55    3.50
   0  -4  -4   99.22    3.27
   0  -4  -4  106.71    3.68
   0  -4  -4   96.72    3.59
   0   4   4  104.94    3.87
  -1  -4  -4   43.30    2.09
  -1  -4  -4   42.92    2.07
  -1  -4  -4   43.97    1.94
  -1  -4  -4   41.32    2.07
   1   4   4   46.13    2.20
  -2  -4  -4   93.22    3.56
  -2  -4  -4   99.92    3.62
  -2  -4  -4   91.80    3.48
  -2  -4  -4   92.96    3.47
  -2  -4  -4   94.96    3.45
  -3  -4  -4   61.96    2.72
  -3  -4  -4   59.56    2.76
  -3  -4  -4   60.71    2.85
  -3  -4  -4   63.40    2.84
  -4  -4  -4   52.66    2.72
  -4  -4  -4   55.15    2.95
  -4  -4  -4   50.68    2.83
   4   4   4   53.21    2.35
   4   4   4   61.65    2.64
  -5  -4  -4   79.39    3.91
  -5  -4  -4   83.31    3.70
  -5  -4  -4   84.35    3.90
   5   4   4   86.48    3.21
   5   4   4   88.58    3.52
  -6  -4  -4    6.26    1.69
  -6  -4  -4    6.01    1.42
   6   4   4    5.95    1.63
   6   4   4    6.22    1.31
  -7  -4  -4   40.98    3.39
  -7  -4  -4   43.13    3.72
   7   4   4   39.71    3.19
   7   4   4   44.59    2.71
  -8  -4  -4    3.54    1.97
   8   4   4    9.31    2.11
  -9  -4  -4   43.28    4.30
   9   4   4   35.40    3.56
 -10  -4  -4    2.54    2.54
  10   4   4    3.14    2.39
  13  -5  -4   11.00    2.45
 -13   5   4    0.40    3.31
  12  -5  -4    5.75    2.07
  12  -5  -4    8.83    2.10
 -12   5   4    2.63    2.82
  11  -5  -4   32.98    2.98
  11  -5  -4   31.20    2.87
 -11   5   4   19.25    3.77
  10  -5  -4   10.29    1.81
  10  -5  -4    9.69    1.94
 -10   5   4    3.23    2.38
   9  -5  -4   32.14    2.67
   9  -5  -4   36.06    2.56
  -9   5   4   24.49    3.49
   8  -5  -4   24.62    2.10
   8  -5  -4   20.47    2.22
   8  -5  -4   22.66    2.34
  -8   5   4   22.02    1.91
  -8   5   4   18.48    2.91
   7  -5  -4  135.53    4.72
   7  -5  -4  132.38    5.11
   7  -5  -4  134.47    4.99
  -7   5   4  133.65    4.75
  -7   5   4  126.33    6.08
   6  -5  -4    9.20    1.49
   6  -5  -4   11.16    1.37
   6  -5  -4   10.00    1.46
  -6   5   4   11.63    2.11
  -6   5   4   12.71    1.38
   5  -5  -4   69.46    3.18
   5  -5  -4   65.85    3.00
   5  -5  -4   66.07    2.79
  -5   5   4   73.39    4.08
  -5   5   4   68.14    2.92
   4  -5  -4    1.11    0.86
   4  -5  -4   -0.30    0.72
  -4   5   4   -0.50    0.64
  -4   5   4    0.67    1.24
   3  -5  -4  169.30    5.61
   3  -5  -4  171.43    5.34
   3  -5  -4  170.39    5.31
   3  -5  -4  169.34    5.65
  -3   5   4  161.03    6.80
   2  -5  -4    7.59    0.90
   2  -5  -4    4.73    0.85
   2  -5  -4    4.18    0.67
   2  -5  -4    6.39    1.06
   2  -5  -4    6.23    1.10
  -2   5   4    6.14    1.46
   1  -5  -4  146.63    4.51
   1  -5  -4  142.47    4.34
   1  -5  -4  153.46    4.78
   1  -5  -4  146.05    5.04
   1  -5  -4  143.03    4.95
  -1   5   4  154.65    5.53
   0  -5  -4    2.48    0.89
   0  -5  -4    1.74    0.76
   0  -5  -4    2.24    0.78
   0   5   4    0.71    0.49
   0   5   4    1.95    0.90
  -1  -5  -4   77.55    3.05
  -1  -5  -4   72.07    2.87
  -1  -5  -4   71.07    3.00
  -1  -5  -4   71.51    3.10
   1   5   4   76.81    3.28
  -2  -5  -4    4.52    1.01
  -2  -5  -4    2.63    1.00
  -2  -5  -4    3.64    1.01
  -2  -5  -4    5.36    1.05
  -3  -5  -4   82.43    3.64
  -3  -5  -4   82.19    3.39
  -3  -5  -4   79.98    3.49
  -3  -5  -4   81.46    3.58
  -3  -5  -4   84.62    3.38
  -4  -5  -4   38.61    2.67
  -4  -5  -4   37.10    2.56
  -4  -5  -4   34.19    2.16
  -4  -5  -4   38.52    2.56
   4   5   4   38.22    2.23
  -5  -5  -4   33.44    2.67
  -5  -5  -4   29.84    2.53
   5   5   4   29.51    2.13
  -6  -5  -4   15.99    2.25
  -6  -5  -4   18.98    2.20
   6   5   4   19.46    2.32
   6   5   4   13.87    1.67
  -7  -5  -4   32.68    3.29
   7   5   4   25.82    2.84
  -8  -5  -4   13.29    2.57
   8   5   4   14.61    2.65
  -9  -5  -4   18.49    3.17
   9   5   4   12.98    2.83
  13  -6  -4   22.87    4.52
  13  -6  -4   21.24    2.90
 -13   6   4   11.65    3.72
  12  -6  -4   12.98    2.25
  12  -6  -4   11.48    2.27
 -12   6   4    5.74    3.09
  11  -6  -4   15.21    2.13
  11  -6  -4   18.39    2.43
 -11   6   4   13.72    3.32
  10  -6  -4   22.76    2.27
  10  -6  -4   24.43    2.61
 -10   6   4   17.84    3.39
   9  -6  -4   32.53    2.77
   9  -6  -4   31.78    2.38
  -9   6   4   33.21    3.76
   8  -6  -4   43.14    2.96
   8  -6  -4   34.56    2.77
   8  -6  -4   45.67    2.58
  -8   6   4   48.05    3.91
  -8   6   4   44.93    2.59
   7  -6  -4   39.20    2.62
   7  -6  -4   40.00    2.33
   7  -6  -4   38.67    2.73
  -7   6   4   46.24    3.69
  -7   6   4   39.05    2.43
   6  -6  -4   27.33    1.93
   6  -6  -4   27.85    2.22
   6  -6  -4   28.05    2.33
  -6   6   4   30.92    3.05
  -6   6   4   31.11    2.16
   5  -6  -4    6.12    1.33
   5  -6  -4    6.92    1.14
  -5   6   4    7.78    1.26
  -5   6   4    8.88    2.00
   4  -6  -4  112.48    4.08
   4  -6  -4  118.88    4.47
   4  -6  -4  122.58    4.29
   4  -6  -4  120.21    4.60
  -4   6   4  125.53    5.83
   3  -6  -4   18.70    1.56
   3  -6  -4   20.10    1.81
   3  -6  -4   20.57    1.87
   3  -6  -4   21.04    1.58
  -3   6   4   20.12    2.63
   2  -6  -4  143.64    4.65
   2  -6  -4  133.97    5.02
   2  -6  -4  142.17    5.03
   2  -6  -4  145.56    4.60
  -2   6   4  139.56    5.85
   1  -6  -4   23.48    1.59
   1  -6  -4   23.86    1.93
   1  -6  -4   21.01    1.78
  -1   6   4   21.64    2.14
   0  -6  -4  132.83    4.77
   0  -6  -4  133.87    4.61
   0  -6  -4  131.33    4.90
   0   6   4  133.57    4.37
   0   6   4  140.11    5.24
  -1  -6  -4    2.34    0.98
  -1  -6  -4    0.86    0.97
  -1  -6  -4    0.77    0.91
   1   6   4    1.88    1.11
   1   6   4    2.18    0.81
  -2  -6  -4   61.36    2.91
  -2  -6  -4   61.54    3.02
  -2  -6  -4   61.98    3.06
   2   6   4   60.68    3.22
  -3  -6  -4    2.31    1.16
  -3  -6  -4    0.20    1.12
  -3  -6  -4    0.05    0.95
  -3  -6  -4   -0.52    1.06
  -3  -6  -4   -0.18    1.07
  -4  -6  -4   83.73    3.63
  -4  -6  -4   85.29    3.99
  -4  -6  -4   80.78    4.01
   4   6   4   82.31    3.53
  -5  -6  -4    8.69    1.86
  -5  -6  -4    7.44    1.71
   5   6   4    7.11    1.34
   5   6   4    8.74    1.84
  -6  -6  -4   47.26    3.62
  -6  -6  -4   50.57    3.52
   6   6   4   46.76    3.52
  -7  -6  -4    1.87    1.87
   7   6   4    3.56    2.06
  -8  -6  -4   27.73    3.37
   8   6   4   23.84    3.18
  -9  -6  -4    1.71    2.40
   9   6   4    0.23    2.40
  13  -7  -4    4.59    2.08
 -13   7   4    1.33    2.91
  12  -7  -4   30.29    3.23
 -12   7   4   27.22    4.17
  11  -7  -4    4.75    1.93
 -11   7   4    6.65    2.76
  10  -7  -4   35.84    3.26
 -10   7   4   39.63    4.29
   9  -7  -4    2.48    1.56
  -9   7   4    0.92    1.85
   8  -7  -4   66.01    3.80
   8  -7  -4   65.84    3.60
  -8   7   4   67.85    4.73
  -8   7   4   72.74    3.37
   7  -7  -4   10.52    1.77
   7  -7  -4   11.69    1.93
  -7   7   4   10.22    2.44
  -7   7   4   13.32    1.66
   6  -7  -4   34.40    2.68
  -6   7   4   37.90    2.52
  -6   7   4   40.27    3.53
   5  -7  -4   28.66    2.30
   5  -7  -4   28.07    2.50
   5  -7  -4   30.24    2.22
  -5   7   4   30.18    3.21
   4  -7  -4   46.31    2.70
   4  -7  -4   44.90    2.75
   4  -7  -4   46.12    2.45
  -4   7   4   40.53    3.78
   3  -7  -4   50.08    2.39
   3  -7  -4   45.67    2.71
   3  -7  -4   48.56    2.80
  -3   7   4   42.50    3.64
   2  -7  -4   43.43    2.63
   2  -7  -4   44.38    2.60
   2  -7  -4   41.37    2.17
  -2   7   4   43.37    3.25
   1  -7  -4   68.70    2.96
   1  -7  -4   72.63    3.46
   1  -7  -4   76.07    3.33
  -1   7   4   71.86    3.85
   0  -7  -4   27.45    2.35
   0  -7  -4   25.19    1.90
   0  -7  -4   25.18    2.09
   0   7   4   26.90    1.73
   0   7   4   29.20    2.53
  -1  -7  -4   22.60    1.97
  -1  -7  -4   23.26    2.13
  -1  -7  -4   18.45    1.82
   1   7   4   20.86    1.72
   1   7   4   19.65    2.25
  -2  -7  -4   22.89    2.22
  -2  -7  -4   27.14    2.32
  -2  -7  -4   24.22    2.09
   2   7   4   27.51    2.49
   2   7   4   26.92    2.06
  -3  -7  -4   56.05    3.03
  -3  -7  -4   53.84    3.22
   3   7   4   57.24    3.06
  -4  -7  -4    1.55    1.38
  -4  -7  -4    1.86    1.54
   4   7   4    2.60    1.45
  -5  -7  -4   38.64    3.29
  -5  -7  -4   40.46    3.33
   5   7   4   40.56    3.28
  -6  -7  -4   -0.55    2.08
  -6  -7  -4   -1.18    1.78
   6   7   4    2.75    1.89
  -7  -7  -4   23.28    3.04
   7   7   4   18.92    2.91
  -8  -7  -4    2.60    2.45
   8   7   4   -3.67    2.22
  13  -8  -4   22.61    3.13
  12  -8  -4    0.99    2.01
 -12   8   4    2.57    2.59
  11  -8  -4   27.69    3.10
 -11   8   4   26.04    3.92
  10  -8  -4    3.37    1.92
 -10   8   4    3.09    2.37
   9  -8  -4   39.18    3.36
  -9   8   4   38.57    4.13
   8  -8  -4    1.88    1.62
   8  -8  -4    1.73    1.49
  -8   8   4    2.15    1.27
  -8   8   4    1.02    1.83
   7  -8  -4   66.37    3.89
  -7   8   4   72.98    3.52
  -7   8   4   69.07    4.73
   6  -8  -4    0.02    1.23
   6  -8  -4   -2.08    1.18
   6  -8  -4    0.56    1.27
  -6   8   4    0.79    1.76
   5  -8  -4   60.50    3.27
   5  -8  -4   53.76    3.35
   5  -8  -4   57.73    3.02
  -5   8   4   50.02    4.32
   4  -8  -4    7.38    1.55
   4  -8  -4    7.45    1.37
   4  -8  -4   10.30    1.82
  -4   8   4    3.95    2.08
   3  -8  -4   68.89    3.51
   3  -8  -4   64.38    3.44
   3  -8  -4   65.62    2.94
  -3   8   4   58.35    4.34
   2  -8  -4   10.68    1.75
   2  -8  -4   13.46    1.46
   2  -8  -4   11.50    1.77
  -2   8   4   10.97    2.26
   1  -8  -4   74.41    3.93
   1  -8  -4   85.21    3.83
  -1   8   4   88.72    4.55
   0  -8  -4   13.20    1.98
   0  -8  -4   16.94    1.94
   0   8   4   11.79    2.03
  -1  -8  -4   42.57    3.05
  -1  -8  -4   42.43    2.75
   1   8   4   44.36    3.24
  -2  -8  -4   25.01    2.44
  -2  -8  -4   23.49    2.14
   2   8   4   21.96    2.16
   2   8   4   23.40    2.65
  -3  -8  -4   24.62    2.26
  -3  -8  -4   33.24    2.93
   3   8   4   27.34    2.52
   3   8   4   26.41    2.93
  -4  -8  -4   31.79    2.80
   4   8   4   36.93    3.07
  -5  -8  -4   13.96    2.51
   5   8   4   12.87    2.25
   6   8   4   13.02    2.39
   7   8   4    5.81    2.21
  12  -9  -4   14.25    2.75
 -12   9   4   14.00    3.30
  11  -9  -4   10.10    2.52
 -11   9   4    9.79    3.08
  10  -9  -4   12.48    2.40
 -10   9   4   13.49    2.99
   9  -9  -4    7.37    2.16
   9  -9  -4    7.78    2.23
  -9   9   4   10.69    2.62
  -9   9   4   11.20    2.52
   8  -9  -4   36.21    2.95
   8  -9  -4   33.85    3.29
  -8   9   4   37.24    2.83
  -8   9   4   27.06    3.66
   7  -9  -4    6.32    1.97
  -7   9   4    7.19    1.68
  -7   9   4    6.48    2.43
   6  -9  -4   34.32    2.74
   6  -9  -4   35.13    3.17
   6  -9  -4   33.91    2.93
  -6   9   4   35.67    3.94
   5  -9  -4    0.16    1.32
   5  -9  -4   -1.37    1.45
   5  -9  -4    1.79    1.49
  -5   9   4   -2.52    1.74
   4  -9  -4   59.42    3.73
   4  -9  -4   72.02    3.73
   4  -9  -4   66.55    3.18
  -4   9   4   46.88    4.61
   3  -9  -4    2.57    1.50
   3  -9  -4    3.61    1.27
   3  -9  -4    3.95    1.59
  -3   9   4    4.14    2.17
   2  -9  -4   68.20    3.78
   2  -9  -4   71.89    3.20
   2  -9  -4   72.69    3.97
  -2   9   4   70.07    4.60
   1  -9  -4    0.77    1.57
   1  -9  -4    1.12    1.33
  -1   9   4    0.03    1.63
   0  -9  -4   34.79    3.01
   0  -9  -4   34.49    2.81
   0   9   4   34.39    3.36
  -1  -9  -4    1.51    1.63
  -1  -9  -4    0.70    1.34
   1   9   4    1.63    1.69
  -2  -9  -4   32.95    2.83
  -2  -9  -4   30.40    2.92
   2   9   4   28.84    3.22
  -3  -9  -4    6.66    2.02
   3   9   4    7.88    2.16
   4   9   4   35.98    3.72
   6   9   4   22.45    4.43
  11 -10  -4    5.77    2.48
 -11  10   4    5.39    2.71
  10 -10  -4   20.39    3.04
 -10  10   4   18.38    3.37
   9 -10  -4    3.26    2.08
   9 -10  -4    4.00    2.12
  -9  10   4    3.74    1.77
  -9  10   4    1.22    2.15
   8 -10  -4   12.06    2.44
  -8  10   4   15.65    2.08
  -8  10   4   18.61    3.32
   7 -10  -4   10.22    1.95
   7 -10  -4   11.51    2.43
   7 -10  -4   14.85    2.19
  -7  10   4   10.00    2.67
   6 -10  -4    9.51    2.03
   6 -10  -4   11.27    1.90
   6 -10  -4    9.32    2.24
  -6  10   4    8.94    2.80
   5 -10  -4   44.88    3.03
   5 -10  -4   40.95    3.45
   5 -10  -4   45.68    3.70
  -5  10   4   32.48    4.38
   4 -10  -4   15.31    1.88
   4 -10  -4   14.04    2.31
   4 -10  -4   13.58    2.41
  -4  10   4   13.73    3.24
   3 -10  -4   44.76    3.50
   3 -10  -4   41.56    2.80
   3 -10  -4   51.50    3.57
  -3  10   4   35.68    4.23
   2 -10  -4   13.31    2.37
   2 -10  -4   15.55    1.76
   2 -10  -4   12.56    2.16
  -2  10   4   13.82    2.82
   1 -10  -4   34.75    2.98
   1 -10  -4   36.76    3.28
  -1  10   4   29.95    3.60
   0 -10  -4    4.85    2.08
   0 -10  -4    4.96    1.71
   0  10   4    3.88    2.09
  -1 -10  -4   26.43    2.94
  -1 -10  -4   19.69    2.66
   1  10   4   20.08    2.99
  -2 -10  -4   -1.29    1.88
   2  10   4   -0.21    1.97
  -3 -10  -4   29.54    3.19
   3  10   4   30.78    3.69
   4  10   4   -0.27    2.19
  10 -11  -4    1.56    2.31
 -10  11   4    1.44    2.35
   9 -11  -4   25.89    3.35
   9 -11  -4   19.72    2.71
  -9  11   4   16.37    2.40
  -9  11   4   13.94    3.19
   8 -11  -4    3.53    2.31
  -8  11   4    1.48    2.19
  -8  11   4    2.39    1.77
   7 -11  -4   24.87    2.76
   7 -11  -4   25.23    3.26
   7 -11  -4   19.74    2.53
  -7  11   4   19.15    3.65
   6 -11  -4    6.65    1.94
   6 -11  -4    6.10    2.29
   6 -11  -4    0.98    1.91
  -6  11   4    7.01    2.87
   5 -11  -4   22.83    2.89
   5 -11  -4   22.24    2.38
   5 -11  -4   14.85    2.69
  -5  11   4   12.46    3.39
   4 -11  -4   11.69    2.48
   4 -11  -4   12.77    1.99
   4 -11  -4   17.00    2.62
  -4  11   4    5.65    2.96
   3 -11  -4   21.61    2.29
   3 -11  -4   24.53    3.06
   3 -11  -4   29.01    3.18
  -3  11   4   18.97    3.54
   2 -11  -4   10.25    2.49
   2 -11  -4    7.34    1.78
   2 -11  -4    9.94    2.32
  -2  11   4   11.21    2.97
   1 -11  -4   28.06    3.24
   1 -11  -4   17.97    2.59
  -1  11   4   19.72    3.34
   0 -11  -4    9.59    2.49
   0 -11  -4   14.01    3.81
   0  11   4    9.20    2.74
  -1 -11  -4   11.91    2.57
   1  11   4    9.25    2.73
  -2 -11  -4   15.72    2.91
   2  11   4   15.50    3.03
  -3 -11  -4    1.15    2.35
   3  11   4    1.89    2.39
   9 -12  -4    2.84    2.52
   9 -12  -4    1.82    2.13
  -9  12   4    1.50    1.91
  -9  12   4   -2.13    2.49
   8 -12  -4   21.16    3.29
  -8  12   4   13.01    3.32
  -8  12   4   16.61    2.58
   7 -12  -4   -0.91    1.92
   7 -12  -4    0.44    2.07
   7 -12  -4    2.29    2.40
  -7  12   4   -2.29    2.42
   6 -12  -4   17.62    2.79
   6 -12  -4   17.12    2.51
   6 -12  -4   16.71    3.10
  -6  12   4   16.15    3.74
   5 -12  -4   -0.20    2.21
   5 -12  -4    0.91    1.91
   5 -12  -4   -1.89    2.16
  -5  12   4   -2.32    2.54
   4 -12  -4   26.05    2.55
   4 -12  -4   28.50    3.46
   4 -12  -4   29.70    3.47
  -4  12   4   16.31    3.87
   3 -12  -4    0.03    2.16
   3 -12  -4    1.19    1.78
   3 -12  -4   -0.91    2.16
  -3  12   4    0.82    2.73
   2 -12  -4   26.60    2.60
   2 -12  -4   26.36    3.18
   2 -12  -4   27.87    3.46
  -2  12   4   21.66    3.81
   1 -12  -4    2.80    2.55
  -1  12   4    1.60    2.59
   0 -12  -4   18.22    3.17
   0  12   4   13.93    3.33
  -1 -12  -4    6.67    2.80
   1  12   4    2.89    2.65
   7 -13  -4   12.87    2.64
   7 -13  -4   10.25    2.68
   7 -13  -4    7.77    2.99
   6 -13  -4    3.83    2.22
   6 -13  -4    1.13    2.55
   6 -13  -4   -1.76    2.28
  -6  13   4   -0.96    2.97
   5 -13  -4   24.68    3.55
   5 -13  -4   15.81    3.20
   5 -13  -4   18.06    2.75
  -5  13   4    8.82    3.85
   4 -13  -4    3.38    2.66
   4 -13  -4    2.63    2.63
   4 -13  -4    2.08    2.13
  -4  13   4    2.44    3.24
   3 -13  -4   18.77    3.27
   3 -13  -4   16.24    2.50
   3 -13  -4   25.02    3.55
  -3  13   4   18.27    4.22
   2 -13  -4    1.49    2.89
   2 -13  -4    1.16    3.66
  -2  13   4    2.43    3.13
  -1  13   4   12.86    3.81
  -1  14  -5    0.63    2.35
  -1  14  -5    4.33    2.79
   1 -14   5    4.65    1.99
  -2  14  -5   13.38    3.18
  -2  14  -5   14.06    3.37
   2 -14   5   16.33    2.41
   2 -14   5   12.90    3.16
  -3  14  -5    2.04    2.85
  -3  14  -5    1.61    2.48
   3 -14   5    2.22    1.91
   3 -14   5    1.50    2.64
  -4  14  -5   24.63    4.26
  -4  14  -5   18.59    3.54
   4 -14   5   21.38    2.81
   4 -14   5   21.69    3.44
  -5  14  -5    0.60    2.90
  -5  14  -5    0.50    3.13
   5 -14   5    1.40    2.18
   5 -14   5   -0.18    2.35
  -6  14  -5   13.14    3.73
  -6  14  -5   10.39    3.88
   6 -14   5   18.18    3.14
  -7  14  -5    1.04    3.41
  -7  14  -5    0.71    2.96
   7 -14   5   -1.41    2.26
   2  13  -5   14.31    3.01
  -2 -13   5   16.85    3.34
   1  13  -5    9.19    2.53
   1  13  -5   10.00    2.82
  -1 -13   5   10.46    1.88
  -1 -13   5    8.93    3.07
   0  13  -5   24.98    3.50
   0  13  -5   21.60    3.21
   0 -13   5   26.92    3.64
   0 -13   5   21.85    2.34
  -1  13  -5    5.91    2.35
  -1  13  -5    9.05    2.60
   1 -13   5   11.14    2.81
   1 -13   5    8.26    1.85
  -2  13  -5   15.82    3.01
  -2  13  -5    9.99    2.81
   2 -13   5   15.12    2.97
   2 -13   5   16.37    2.20
  -3  13  -5   16.70    3.28
  -3  13  -5   18.12    3.22
   3 -13   5   16.31    2.25
   3 -13   5   17.40    3.08
  -4  13  -5    5.10    2.82
  -4  13  -5    9.77    2.92
   4 -13   5   10.40    2.63
   4 -13   5    7.05    2.02
  -5  13  -5    9.47    3.22
  -5  13  -5   13.14    3.34
   5 -13   5   17.40    2.52
   5 -13   5   21.70    3.14
  -6  13  -5    1.10    2.93
  -6  13  -5    4.04    3.08
   6 -13   5    1.17    2.15
  -7  13  -5   20.49    3.77
  -7  13  -5   27.69    4.49
   7 -13   5   37.14    3.58
   7 -13   5   37.37    3.68
  -8  13  -5    6.57    2.96
  -8  13  -5    6.86    3.67
   8 -13   5    8.32    2.59
  -9  13  -5   14.89    3.24
   9 -13   5   15.08    3.06
  -4 -12   5    0.66    2.61
   3  12  -5   19.25    2.87
  -3 -12   5   19.80    3.11
  -3 -12   5   25.17    3.62
  -3 -12   5   22.79    2.19
   2  12  -5    0.06    1.78
  -2 -12   5   -0.15    1.76
  -2 -12   5    0.61    2.24
  -2 -12   5    1.32    1.28
   1  12  -5   54.10    4.19
  -1 -12   5   53.42    4.46
  -1 -12   5   54.53    3.09
   0  12  -5   -2.94    1.58
   0  12  -5    0.51    1.63
   0 -12   5    0.50    2.06
   0 -12   5   -0.70    1.19
  -1  12  -5   48.56    4.00
  -1  12  -5   47.96    4.06
   1 -12   5   56.63    4.15
   1 -12   5   46.00    2.97
  -2  12  -5   -0.10    1.72
  -2  12  -5   -1.12    1.78
   2 -12   5    1.99    1.36
   2 -12   5    0.08    1.87
  -3  12  -5   18.63    2.94
  -3  12  -5   23.23    3.30
   3 -12   5   17.77    2.76
   3 -12   5   19.35    2.22
  -4  12  -5    4.36    2.27
  -4  12  -5    4.82    2.40
   4 -12   5    4.38    1.67
   4 -12   5    4.06    1.96
  -5  12  -5    9.67    2.90
  -5  12  -5   15.46    3.34
   5 -12   5    7.70    2.19
   5 -12   5    6.97    2.31
   5 -12   5    8.88    1.92
  -6  12  -5   15.57    3.46
  -6  12  -5   11.08    3.13
   6 -12   5   17.17    2.62
   6 -12   5   16.31    2.51
  -7  12  -5   20.07    3.80
  -7  12  -5   18.79    3.57
   7 -12   5   23.23    2.75
   7 -12   5   26.24    3.06
  -8  12  -5   10.61    3.25
  -8  12  -5   10.89    2.92
   8 -12   5   12.54    2.65
  -9  12  -5   15.85    3.12
   9 -12   5   17.52    3.00
 -10  12  -5    8.60    2.52
  10 -12   5    9.28    2.90
   5  11  -5    0.98    1.98
  -5 -11   5    3.11    1.51
  -5 -11   5    3.03    2.28
   4  11  -5   18.28    2.78
  -4 -11   5   19.20    2.00
  -4 -11   5   25.65    3.41
  -4 -11   5   21.82    3.15
   3  11  -5    2.63    1.79
  -3 -11   5    5.21    1.37
  -3 -11   5    2.63    1.81
  -3 -11   5    3.86    2.34
   2  11  -5   48.03    3.83
  -2 -11   5   48.83    3.75
  -2 -11   5   59.50    4.20
  -2 -11   5   49.97    2.74
   1  11  -5    1.89    1.65
  -1 -11   5    2.30    1.16
  -1 -11   5    3.30    1.95
  -1 -11   5    1.95    1.54
   0  11  -5   64.89    4.15
   0 -11   5   66.84    3.21
   0 -11   5   78.35    4.41
  -1  11  -5    5.31    1.84
  -1  11  -5    2.73    1.66
   1 -11   5    4.95    1.80
   1 -11   5    3.78    1.22
  -2  11  -5   37.02    3.41
  -2  11  -5   36.98    3.40
   2 -11   5   43.42    2.66
   2 -11   5   42.50    3.49
  -3  11  -5   -1.56    1.55
  -3  11  -5   -1.02    1.58
   3 -11   5   -0.15    1.48
   3 -11   5    0.15    1.17
  -4  11  -5   48.45    4.04
  -4  11  -5   37.32    3.92
   4 -11   5   43.14    2.92
   4 -11   5   41.41    3.31
   4 -11   5   38.77    3.07
  -5  11  -5   -1.31    1.91
  -5  11  -5   -1.25    1.91
   5 -11   5   -0.12    1.29
   5 -11   5    1.65    1.58
   5 -11   5    0.89    1.39
  -6  11  -5   43.06    4.62
  -6  11  -5   40.07    4.54
   6 -11   5   39.48    3.41
   6 -11   5   40.43    3.24
  -7  11  -5    1.74    2.30
  -7  11  -5    3.74    2.27
   7 -11   5    2.82    1.66
   7 -11   5    6.23    2.07
  -8  11  -5   32.20    3.74
  -8  11  -5   31.10    4.13
   8 -11   5   41.41    3.75
  -9  11  -5    5.67    2.33
   9 -11   5   10.02    2.65
 -10  11  -5   14.12    2.87
  10 -11   5   16.08    3.20
 -11  11  -5    2.57    2.25
  11 -11   5    3.49    3.47
   6  10  -5   15.96    2.79
  -6 -10   5   14.36    2.82
  -6 -10   5   18.57    2.00
   5  10  -5    7.85    2.08
  -5 -10   5    6.31    2.18
  -5 -10   5    6.81    2.45
  -5 -10   5    8.87    1.63
   4  10  -5   22.75    2.82
  -4 -10   5   23.61    2.01
  -4 -10   5   29.36    3.20
  -4 -10   5   23.84    3.04
   3  10  -5   22.49    2.80
  -3 -10   5   24.51    2.88
  -3 -10   5   24.81    2.90
  -3 -10   5   23.03    1.97
   2  10  -5   24.14    2.70
  -2 -10   5   20.66    1.87
  -2 -10   5   27.05    2.80
  -2 -10   5   32.85    3.10
   1  10  -5   32.67    2.95
  -1 -10   5   36.01    2.16
  -1 -10   5   37.94    3.18
  -1 -10   5   33.43    2.85
   0  10  -5   33.44    2.92
   0 -10   5   35.62    2.18
   0 -10   5   37.18    3.02
   0 -10   5   33.04    2.74
  -1  10  -5   26.30    2.66
  -1  10  -5   30.35    2.75
   1 -10   5   29.89    2.04
   1 -10   5   28.93    2.68
  -2  10  -5   10.48    2.00
  -2  10  -5    9.37    1.88
   2 -10   5    9.70    1.87
   2 -10   5   10.66    1.53
  -3  10  -5   66.90    3.99
  -3  10  -5   67.80    4.08
   3 -10   5   64.99    3.43
   3 -10   5   65.17    3.64
   3 -10   5   63.51    3.16
  -4  10  -5    7.82    2.14
  -4  10  -5    8.74    2.03
   4 -10   5    5.19    1.57
   4 -10   5    7.36    1.61
   4 -10   5    9.22    1.55
  -5  10  -5   42.17    4.11
  -5  10  -5   42.32    3.92
   5 -10   5   46.00    2.93
   5 -10   5   49.47    3.21
   5 -10   5   42.87    3.05
  -6  10  -5    0.95    1.93
  -6  10  -5    0.61    1.93
   6 -10   5    1.07    1.54
   6 -10   5    2.87    1.36
  -7  10  -5   67.72    4.76
  -7  10  -5   65.43    4.86
   7 -10   5   64.83    3.61
   7 -10   5   70.63    4.21
  -8  10  -5    2.62    2.20
  -8  10  -5    1.88    1.99
   8 -10   5    4.22    1.98
  -9  10  -5   33.74    3.81
   9 -10   5   32.45    3.62
 -10  10  -5   -0.58    1.79
  10 -10   5   -0.73    2.22
 -11  10  -5    5.36    2.30
  11 -10   5    4.97    2.76
 -12  10  -5    2.41    2.27
   7   9  -5   27.35    3.26
  -7  -9   5   23.93    3.33
  -7  -9   5   33.13    2.68
   6   9  -5   -0.24    1.59
  -6  -9   5    0.26    1.82
  -6  -9   5   -0.09    1.15
   5   9  -5   31.55    3.27
  -5  -9   5   33.14    2.32
  -5  -9   5   32.58    3.16
  -5  -9   5   30.72    3.37
   4   9  -5    5.98    1.76
  -4  -9   5    3.99    1.85
  -4  -9   5    5.09    1.79
  -4  -9   5    5.59    1.16
   3   9  -5   65.59    3.84
  -3  -9   5   63.86    2.91
  -3  -9   5   64.55    3.88
  -3  -9   5   72.03    3.96
   2   9  -5   10.50    1.86
  -2  -9   5   12.18    1.94
  -2  -9   5   10.35    1.27
  -2  -9   5   12.06    2.02
   1   9  -5   98.12    4.52
  -1  -9   5   94.57    4.36
  -1  -9   5   95.45    4.46
  -1  -9   5   97.56    3.64
   0   9  -5    3.94    1.33
   0  -9   5    5.52    1.06
   0  -9   5    5.47    1.40
   0  -9   5    4.08    1.30
  -1   9  -5   54.10    3.24
   1  -9   5   54.41    2.59
   1  -9   5   55.27    3.09
  -2   9  -5   22.52    2.33
  -2   9  -5   25.88    2.44
   2  -9   5   26.60    2.06
   2  -9   5   25.64    2.32
   2  -9   5   28.88    1.91
  -3   9  -5   22.00    2.40
  -3   9  -5   20.96    2.54
   3  -9   5   18.59    2.08
   3  -9   5   20.87    1.77
   3  -9   5   22.93    2.16
  -4   9  -5   28.18    3.03
  -4   9  -5   31.68    2.88
   4  -9   5   29.05    2.37
   4  -9   5   27.18    2.34
   4  -9   5   30.88    2.18
  -5   9  -5   10.08    2.33
  -5   9  -5   14.33    2.50
   5  -9   5   15.99    2.01
   5  -9   5   15.69    1.79
   5  -9   5   16.12    1.90
  -6   9  -5   44.39    3.99
  -6   9  -5   61.05    4.53
   6  -9   5   55.21    3.13
   6  -9   5   59.10    3.46
  -7   9  -5   45.61    3.67
  -7   9  -5   42.78    3.88
   7  -9   5   42.84    3.34
   7  -9   5   42.23    2.79
  -8   9  -5   38.03    3.67
  -8   9  -5   33.93    4.12
   8  -9   5   38.03    3.51
  -9   9  -5   14.19    2.76
   9  -9   5   11.12    2.60
 -10   9  -5   17.89    2.90
  10  -9   5   21.38    3.28
 -11   9  -5    1.60    2.00
  11  -9   5    1.48    2.39
 -12   9  -5   15.09    3.03
  12  -9   5   20.14    3.56
   8   8  -5   13.74    2.69
  -8  -8   5   17.43    3.04
  -8  -8   5   19.07    2.11
   7   8  -5    7.73    2.21
  -7  -8   5    7.98    1.50
  -7  -8   5    7.49    2.20
   6   8  -5   19.85    2.67
  -6  -8   5   18.80    2.78
  -6  -8   5   20.86    1.88
   5   8  -5    1.67    1.40
  -5  -8   5    1.43    1.43
  -5  -8   5    0.96    1.51
  -5  -8   5    0.83    0.94
   4   8  -5   73.02    3.91
  -4  -8   5   65.54    3.88
  -4  -8   5   73.02    3.86
  -4  -8   5   70.17    2.98
   3   8  -5   -0.52    0.99
  -3  -8   5   -1.38    0.64
  -3  -8   5    0.49    1.16
  -3  -8   5    0.89    1.17
   2   8  -5  134.73    5.41
  -2  -8   5  130.92    5.40
  -2  -8   5  136.62    5.31
  -2  -8   5  142.16    4.62
   1   8  -5    1.55    0.96
  -1  -8   5    1.68    0.74
  -1  -8   5    1.11    1.00
  -1  -8   5    1.16    0.97
   0   8  -5  136.87    5.31
   0  -8   5  138.56    5.11
   0  -8   5  132.33    5.18
   0  -8   5  130.67    4.50
  -1   8  -5    0.71    0.88
   1  -8   5    0.80    0.87
   1  -8   5    1.19    0.66
  -2   8  -5   55.90    3.20
  -2   8  -5   62.26    3.20
   2  -8   5   61.96    2.88
   2  -8   5   60.00    2.98
   2  -8   5   60.15    2.64
  -3   8  -5   14.10    2.00
  -3   8  -5   12.29    1.78
   3  -8   5   12.06    1.54
   3  -8   5   12.40    1.61
   3  -8   5   12.86    1.49
  -4   8  -5   80.79    4.02
  -4   8  -5   81.40    4.45
   4  -8   5   81.18    3.51
   4  -8   5   77.80    3.61
   4  -8   5   83.17    3.39
  -5   8  -5   19.03    2.73
  -5   8  -5   23.12    2.77
   5  -8   5   24.10    2.01
   5  -8   5   26.04    2.01
   5  -8   5   26.89    2.38
  -6   8  -5   77.27    4.79
  -6   8  -5   72.69    4.47
   6  -8   5   74.16    3.79
   6  -8   5   79.51    3.45
  -7   8  -5   16.70    2.58
  -7   8  -5   14.96    2.29
   7  -8   5   15.59    1.70
   7  -8   5   14.82    2.06
  -8   8  -5   47.66    3.87
   8  -8   5   47.42    3.54
  -9   8  -5   25.53    3.32
   9  -8   5   24.06    3.02
 -10   8  -5   16.56    2.88
  10  -8   5   16.26    2.83
 -11   8  -5    3.42    2.27
  11  -8   5    6.60    2.59
 -12   8  -5    3.40    2.48
  12  -8   5    9.69    3.02
   9   7  -5    4.13    2.14
   9   7  -5    7.91    2.47
  -9  -7   5    7.74    1.71
  -9  -7   5    5.65    2.49
   8   7  -5   33.05    3.04
   8   7  -5   27.24    3.13
  -8  -7   5   37.68    2.64
  -8  -7   5   34.59    3.89
   7   7  -5   10.37    2.12
   7   7  -5   13.81    2.08
  -7  -7   5    7.61    2.12
  -7  -7   5   11.79    1.58
   6   7  -5   18.34    2.30
   6   7  -5   19.54    2.09
  -6  -7   5   20.15    1.77
  -6  -7   5   20.99    2.62
  -6  -7   5   22.17    2.35
   5   7  -5   25.86    2.07
   5   7  -5   28.13    2.60
  -5  -7   5   29.08    2.57
  -5  -7   5   26.03    1.85
  -5  -7   5   25.63    2.67
   4   7  -5   25.21    1.84
   4   7  -5   25.06    2.36
  -4  -7   5   24.32    1.66
  -4  -7   5   21.47    2.34
  -4  -7   5   28.82    2.40
   3   7  -5   90.44    4.13
   3   7  -5   91.27    3.40
  -3  -7   5   91.56    3.38
  -3  -7   5   94.70    3.99
  -3  -7   5   93.97    4.21
   2   7  -5    9.78    1.46
   2   7  -5   10.76    1.08
  -2  -7   5   11.49    1.58
  -2  -7   5   12.47    1.65
  -2  -7   5   11.30    1.15
   1   7  -5   66.96    3.26
  -1  -7   5   65.12    3.09
  -1  -7   5   63.75    3.13
  -1  -7   5   69.69    2.66
   0   7  -5   39.07    2.42
   0  -7   5   42.59    2.38
   0  -7   5   40.51    2.31
   0  -7   5   38.93    1.91
  -1   7  -5   64.87    3.22
   1  -7   5   70.85    3.12
   1  -7   5   65.81    3.01
   1  -7   5   68.97    2.71
  -2   7  -5   -0.40    0.74
  -2   7  -5   -0.31    0.65
   2  -7   5    0.35    0.60
   2  -7   5    0.78    0.76
   2  -7   5    1.53    0.81
  -3   7  -5  125.77    5.18
  -3   7  -5  115.26    4.63
   3  -7   5  121.91    4.46
   3  -7   5  125.58    4.28
   3  -7   5  123.03    4.46
  -4   7  -5    3.88    1.43
  -4   7  -5    1.89    1.10
   4  -7   5    0.92    0.84
   4  -7   5    1.80    0.80
   4  -7   5    1.13    0.78
  -5   7  -5   64.81    4.01
  -5   7  -5   68.75    4.35
   5  -7   5   71.45    3.36
   5  -7   5   77.05    3.12
   5  -7   5   72.00    3.13
  -6   7  -5   -0.08    1.35
  -6   7  -5    1.02    1.26
   6  -7   5   -0.08    0.75
   6  -7   5    0.79    1.05
  -7   7  -5   96.95    4.75
  -7   7  -5  107.88    5.30
   7  -7   5  101.21    3.96
   7  -7   5   87.96    4.36
  -8   7  -5    8.44    2.02
   8  -7   5    6.64    1.70
  -9   7  -5   37.13    3.58
   9  -7   5   38.89    3.48
 -10   7  -5    6.71    2.33
  10  -7   5    2.29    1.91
 -11   7  -5   21.01    3.23
  11  -7   5   24.91    3.30
 -12   7  -5   20.18    3.47
  12  -7   5   19.03    3.30
  10   6  -5   -1.30    2.03
  10   6  -5    1.98    2.24
 -10  -6   5    1.49    1.57
 -10  -6   5    1.73    2.42
   9   6  -5   30.18    3.13
   9   6  -5   39.07    3.86
  -9  -6   5   38.95    4.06
  -9  -6   5   42.13    2.84
   8   6  -5    1.56    1.55
   8   6  -5    2.81    1.82
  -8  -6   5    4.71    1.88
  -8  -6   5    3.35    1.30
   7   6  -5   42.76    3.41
   7   6  -5   42.93    3.09
  -7  -6   5   49.46    3.62
  -7  -6   5   51.04    2.61
   6   6  -5    6.64    1.64
   6   6  -5    5.56    1.42
  -6  -6   5    6.97    1.77
  -6  -6   5    8.44    1.26
  -6  -6   5    6.64    1.47
   5   6  -5   69.49    3.70
   5   6  -5   71.53    3.26
  -5  -6   5   76.94    3.49
  -5  -6   5   72.94    2.96
  -5  -6   5   74.33    3.89
   4   6  -5   35.56    2.46
   4   6  -5   38.71    2.12
  -4  -6   5   36.38    2.36
  -4  -6   5   34.14    1.84
  -4  -6   5   33.92    2.50
   3   6  -5  109.14    3.86
   3   6  -5  105.98    4.41
  -3  -6   5  112.68    4.53
  -3  -6   5  111.35    3.79
  -3  -6   5  110.94    4.26
   2   6  -5   38.39    2.33
   2   6  -5   38.20    1.78
  -2  -6   5   39.70    1.85
  -2  -6   5   38.14    2.29
  -2  -6   5   38.62    2.21
   1   6  -5  160.26    5.75
   1   6  -5  165.60    5.01
  -1  -6   5  160.57    5.65
  -1  -6   5  170.05    5.58
  -1  -6   5  169.35    5.19
   0   6  -5   64.77    3.05
   0  -6   5   74.78    2.64
   0  -6   5   64.77    2.86
   0  -6   5   69.76    2.97
  -1   6  -5   35.93    1.90
  -1   6  -5   32.61    2.14
   1  -6   5   36.14    1.97
   1  -6   5   35.92    1.96
   1  -6   5   38.66    1.76
   1  -6   5   36.22    1.79
  -2   6  -5  105.65    4.26
  -2   6  -5  101.37    3.64
  -2   6  -5   99.43    3.78
   2  -6   5  101.77    3.64
   2  -6   5  100.12    3.73
   2  -6   5  101.39    3.53
  -3   6  -5   33.62    2.49
  -3   6  -5   33.41    1.81
  -3   6  -5   31.57    1.97
   3  -6   5   31.76    1.83
   3  -6   5   31.62    1.85
   3  -6   5   33.31    1.73
  -4   6  -5  103.04    5.12
  -4   6  -5  106.29    3.91
   4  -6   5  111.29    3.88
   4  -6   5  109.14    3.87
   4  -6   5  104.42    4.01
  -5   6  -5   17.61    1.27
  -5   6  -5   21.51    2.83
  -5   6  -5   21.49    1.90
   5  -6   5   17.60    1.59
   5  -6   5   19.36    1.84
   5  -6   5   17.70    1.50
  -6   6  -5  100.37    3.95
  -6   6  -5   98.95    5.00
  -6   6  -5   95.62    3.57
   6  -6   5  100.45    4.15
   6  -6   5   96.89    3.58
  -7   6  -5   46.19    3.43
  -7   6  -5   35.07    2.37
   7  -6   5   32.11    2.60
  -8   6  -5   47.65    3.65
  -8   6  -5   44.23    2.72
   8  -6   5   37.00    2.29
   8  -6   5   42.76    3.04
  -9   6  -5    3.36    1.83
  -9   6  -5    1.06    1.24
   9  -6   5    0.82    1.11
   9  -6   5    0.69    1.56
 -10   6  -5   25.88    3.49
 -10   6  -5   19.77    2.47
  10  -6   5   22.30    2.33
  10  -6   5   19.19    2.70
 -11   6  -5    2.12    2.16
 -11   6  -5    3.87    2.12
  11  -6   5   -2.71    1.79
  11  -6   5    0.87    1.58
 -12   6  -5   20.34    3.43
  12  -6   5   15.43    2.90
  12  -6   5   19.48    3.37
 -13   6  -5    3.34    3.18
  13  -6   5   -1.24    2.48
  11   5  -5    7.40    2.56
 -11  -5   5    6.11    2.29
  10   5  -5   25.52    3.08
  10   5  -5   23.88    3.12
 -10  -5   5   30.36    2.71
 -10  -5   5   28.14    3.55
   9   5  -5    6.50    2.10
   9   5  -5    3.88    1.89
  -9  -5   5    6.33    1.51
  -9  -5   5    3.20    1.97
   8   5  -5   48.21    3.32
   8   5  -5   45.65    3.50
  -8  -5   5   42.93    3.60
  -8  -5   5   40.50    2.61
   7   5  -5   -1.10    1.21
   7   5  -5    0.09    1.25
  -7  -5   5    1.34    0.96
  -7  -5   5   -0.50    1.23
   6   5  -5   32.21    2.58
   6   5  -5   34.04    2.43
  -6  -5   5   31.76    1.92
  -6  -5   5   29.83    2.65
  -6  -5   5   32.56    2.35
   5   5  -5    1.43    0.94
   5   5  -5    2.02    1.11
  -5  -5   5    0.82    0.71
  -5  -5   5    0.85    0.85
  -5  -5   5   -0.14    0.91
   4   5  -5  166.47    6.04
   4   5  -5  173.93    5.68
  -4  -5   5  170.53    5.79
  -4  -5   5  173.79    5.42
  -4  -5   5  175.68    6.26
   3   5  -5   14.54    1.55
   3   5  -5   14.42    1.24
  -3  -5   5   13.56    1.46
  -3  -5   5   15.76    1.47
  -3  -5   5   12.31    1.11
   2   5  -5  146.15    4.63
   2   5  -5  142.06    5.12
  -2  -5   5  149.35    4.61
  -2  -5   5  141.38    4.91
  -2  -5   5  149.40    5.15
   1   5  -5    1.47    0.45
   1   5  -5    1.69    0.62
   1   5  -5    1.53    0.70
  -1  -5   5    1.24    0.60
  -1  -5   5    2.32    0.72
  -1  -5   5    1.05    0.47
   0   5  -5  117.24    4.32
   0   5  -5  119.12    3.97
   0   5  -5  116.06    3.65
   0  -5   5  120.59    3.84
   0  -5   5  119.28    4.12
   0  -5   5  112.43    4.05
  -1   5  -5    5.55    1.05
  -1   5  -5    6.18    0.66
  -1   5  -5    4.99    0.83
   1  -5   5    5.85    0.86
   1  -5   5    5.40    0.88
   1  -5   5    6.81    0.84
   1  -5   5    6.55    0.82
  -2   5  -5   65.91    2.57
  -2   5  -5   62.88    3.14
  -2   5  -5   65.58    2.25
   2  -5   5   64.11    2.52
   2  -5   5   64.69    2.45
   2  -5   5   65.67    2.63
  -3   5  -5  101.11    3.59
  -3   5  -5   95.22    4.53
  -3   5  -5  101.12    3.25
   3  -5   5  100.64    3.60
   3  -5   5   95.62    3.43
   3  -5   5  105.92    3.59
  -4   5  -5   75.55    2.71
  -4   5  -5   77.23    3.01
  -4   5  -5   74.44    4.20
   4  -5   5   73.25    2.90
   4  -5   5   71.88    3.02
   4  -5   5   80.32    2.90
  -5   5  -5   65.99    2.85
  -5   5  -5   75.91    4.12
  -5   5  -5   66.46    2.64
   5  -5   5   67.82    3.00
   5  -5   5   63.78    2.59
  -6   5  -5  132.70    4.81
  -6   5  -5  150.15    6.12
  -6   5  -5  134.47    4.60
   6  -5   5  129.54    4.93
   6  -5   5  126.54    4.36
  -7   5  -5   75.06    4.23
  -7   5  -5   66.99    3.15
  -7   5  -5   62.01    2.95
   7  -5   5   69.25    3.39
  -8   5  -5   14.29    2.41
  -8   5  -5   17.73    2.03
   8  -5   5   13.46    1.93
   8  -5   5   17.77    1.87
  -9   5  -5   30.79    3.40
  -9   5  -5   24.85    2.44
   9  -5   5   28.40    2.31
   9  -5   5   28.18    2.79
 -10   5  -5    6.96    1.67
 -10   5  -5   10.26    2.71
  10  -5   5    7.89    1.82
  10  -5   5    8.40    2.12
 -11   5  -5   21.17    3.38
 -11   5  -5   20.55    2.58
  11  -5   5   20.68    2.91
  11  -5   5   23.85    2.61
 -12   5  -5   -0.39    1.64
 -12   5  -5    0.59    2.41
  12  -5   5    1.24    2.14
  12  -5   5    2.11    2.05
 -13   5  -5   23.11    3.31
 -13   5  -5   26.37    7.06
  13  -5   5   19.73    3.32
  13  -5   5   28.05    3.41
  11   4  -5   17.19    2.86
  11   4  -5   14.23    2.85
 -11  -4   5   15.31    2.13
 -11  -4   5   13.32    2.90
  10   4  -5   29.37    3.23
  10   4  -5   34.57    3.33
 -10  -4   5   35.08    3.83
 -10  -4   5   43.47    2.93
   9   4  -5   23.64    2.72
   9   4  -5   27.15    2.89
  -9  -4   5   25.52    2.23
  -9  -4   5   22.80    2.88
   8   4  -5   16.03    2.20
   8   4  -5   25.03    2.65
  -8  -4   5   21.27    1.90
  -8  -4   5   22.37    2.66
   7   4  -5   27.26    2.51
   7   4  -5   26.28    2.40
  -7  -4   5   23.58    2.50
  -7  -4   5   27.08    1.89
   6   4  -5   17.27    1.87
   6   4  -5   13.81    1.76
  -6  -4   5   18.37    2.07
  -6  -4   5   18.64    1.55
  -6  -4   5   14.92    1.51
   5   4  -5  154.52    5.54
   5   4  -5  147.48    5.29
  -5  -4   5  152.72    5.20
  -5  -4   5  152.13    5.73
  -5  -4   5  153.50    4.93
   4   4  -5   14.46    1.52
   4   4  -5   16.26    1.50
  -4  -4   5   13.40    1.53
  -4  -4   5   15.00    1.42
  -4  -4   5   16.02    1.20
   3   4  -5  211.05    6.40
   3   4  -5  197.25    6.65
  -3  -4   5  214.82    6.24
  -3  -4   5  206.24    6.79
  -3  -4   5  203.61    6.48
   2   4  -5   20.09    1.53
   2   4  -5   23.40    1.35
   2   4  -5   21.07    1.26
  -2  -4   5   23.00    1.39
  -2  -4   5   20.13    1.44
  -2  -4   5   22.55    1.24
   1   4  -5  220.38    6.90
   1   4  -5  215.30    6.41
   1   4  -5  217.05    6.57
  -1  -4   5  219.79    6.43
  -1  -4   5  220.11    6.73
  -1  -4   5  216.41    6.67
   0   4  -5   14.76    0.90
   0   4  -5   16.53    1.10
   0   4  -5   15.05    1.31
   0  -4   5   15.60    0.98
   0  -4   5   16.68    1.14
   0  -4   5   13.52    1.02
  -1   4  -5  101.13    3.46
  -1   4  -5  103.52    3.89
  -1   4  -5  100.20    3.19
   1  -4   5  100.28    3.30
   1  -4   5  101.76    3.48
   1  -4   5   97.77    3.27
  -2   4  -5   29.24    1.55
  -2   4  -5   30.36    1.36
  -2   4  -5   32.63    2.25
   2  -4   5   31.20    1.53
   2  -4   5   31.15    1.56
   2  -4   5   31.26    1.45
  -3   4  -5  177.49    5.35
  -3   4  -5  174.44    6.93
  -3   4  -5  176.66    5.60
   3  -4   5  174.82    5.44
   3  -4   5  182.18    5.50
   3  -4   5  182.37    5.62
  -4   4  -5    7.18    1.70
  -4   4  -5    5.81    0.88
  -4   4  -5    4.97    0.77
   4  -4   5    4.65    0.79
   4  -4   5    6.53    0.84
   4  -4   5    6.45    0.99
  -5   4  -5  114.80    5.06
  -5   4  -5  105.52    3.81
  -5   4  -5  100.97    3.68
   5  -4   5  104.32    3.94
   5  -4   5  101.48    3.48
  -6   4  -5    6.09    1.05
  -6   4  -5    6.35    1.64
  -6   4  -5    6.80    1.14
   6  -4   5    6.17    1.17
   6  -4   5    4.42    0.72
  -7   4  -5   66.67    4.07
  -7   4  -5   68.67    3.12
  -7   4  -5   69.27    3.12
   7  -4   5   69.44    3.29
  -8   4  -5   13.42    2.38
  -8   4  -5   12.23    1.68
   8  -4   5   14.82    1.75
   8  -4   5   12.36    1.85
  -9   4  -5   39.56    2.73
  -9   4  -5   38.51    3.63
   9  -4   5   41.69    2.72
   9  -4   5   39.00    3.01
 -10   4  -5    8.38    1.79
 -10   4  -5    9.39    2.56
  10  -4   5    9.32    2.08
  10  -4   5   10.91    1.93
 -11   4  -5   22.39    2.69
 -11   4  -5   15.62    3.22
  11  -4   5   18.02    2.83
  11  -4   5   19.93    2.58
 -12   4  -5   27.94    4.18
 -12   4  -5   23.88    2.90
  12  -4   5   16.49    2.94
  12  -4   5   19.77    2.88
 -13   4  -5    7.14    2.37
  13  -4   5   14.84    2.89
  13  -4   5   13.83    3.14
  12   3  -5    1.40    2.25
 -12  -3   5    0.81    1.70
  11   3  -5   40.11    4.08
  11   3  -5   37.50    3.60
 -11  -3   5   42.35    4.25
 -11  -3   5   41.89    3.14
  10   3  -5    5.45    2.00
  10   3  -5    5.51    2.02
 -10  -3   5    2.48    1.89
 -10  -3   5    4.70    1.45
   9   3  -5   45.89    3.50
   9   3  -5   45.80    3.37
  -9  -3   5   47.85    2.76
  -9  -3   5   45.67    3.58
   8   3  -5   21.77    2.40
   8   3  -5   19.93    2.24
  -8  -3   5   18.50    2.32
  -8  -3   5   19.77    1.78
   7   3  -5   20.31    2.10
   7   3  -5   22.82    2.21
  -7  -3   5   20.36    2.18
  -7  -3   5   22.11    1.72
   6   3  -5   32.97    2.28
   6   3  -5   32.00    2.30
  -6  -3   5   34.23    1.88
  -6  -3   5   33.48    1.97
  -6  -3   5   33.51    2.39
   5   3  -5   70.48    3.15
   5   3  -5   70.86    3.09
  -5  -3   5   74.67    3.38
  -5  -3   5   69.57    2.88
  -5  -3   5   71.85    2.75
   4   3  -5   93.19    3.54
   4   3  -5   92.03    3.64
  -4  -3   5   96.64    3.45
  -4  -3   5   94.94    3.80
  -4  -3   5   95.69    3.27
   3   3  -5   96.85    3.41
   3   3  -5  102.17    3.52
   3   3  -5   98.75    3.67
  -3  -3   5   97.43    3.48
  -3  -3   5  103.22    3.34
  -3  -3   5   99.74    3.74
   2   3  -5  103.79    3.50
   2   3  -5  106.34    3.49
   2   3  -5  103.73    3.71
  -2  -3   5  102.74    3.36
  -2  -3   5  101.15    3.52
  -2  -3   5  102.17    3.65
   1   3  -5  119.86    4.14
   1   3  -5  122.89    3.94
   1   3  -5  116.67    3.80
  -1  -3   5  116.55    3.94
  -1  -3   5  120.62    3.96
  -1  -3   5  127.81    3.81
   0   3  -5  101.97    3.41
   0   3  -5  102.10    3.28
   0   3  -5  103.10    3.72
   0  -3   5  102.65    3.29
   0  -3   5  102.00    3.44
   0  -3   5  102.83    3.20
  -1   3  -5   10.88    0.84
  -1   3  -5   11.66    0.94
  -1   3  -5   14.60    1.44
   1  -3   5   12.97    0.86
   1  -3   5   13.06    0.88
   1  -3   5   13.68    0.97
  -2   3  -5  267.09    9.11
  -2   3  -5  265.39    7.74
  -2   3  -5  271.54    7.92
   2  -3   5  269.35    7.75
   2  -3   5  268.52    7.87
   2  -3   5  278.06    7.86
  -3   3  -5   23.08    2.63
  -3   3  -5   18.45    1.22
  -3   3  -5   17.00    1.09
   3  -3   5   17.42    1.08
   3  -3   5   17.36    1.11
   3  -3   5   16.84    1.19
  -4   3  -5  153.44    4.86
  -4   3  -5  151.79    4.90
  -4   3  -5  143.81    5.97
   4  -3   5  147.74    4.85
   4  -3   5  152.72    4.98
   4  -3   5  158.98    4.69
  -5   3  -5   13.52    2.01
  -5   3  -5   17.93    1.37
  -5   3  -5   13.69    1.27
   5  -3   5   16.52    1.41
   5  -3   5   13.95    0.99
  -6   3  -5   93.25    4.89
  -6   3  -5  118.97    4.15
  -6   3  -5  118.59    4.24
   6  -3   5  120.36    4.31
   6  -3   5  115.60    3.60
  -7   3  -5    0.51    0.82
  -7   3  -5    0.73    0.85
  -7   3  -5   -0.90    1.12
   7  -3   5    0.68    0.88
  -8   3  -5   32.13    3.34
  -8   3  -5   51.12    2.73
   8  -3   5   50.31    2.75
   8  -3   5   48.28    2.92
  -9   3  -5    5.57    1.47
  -9   3  -5    4.89    1.97
   9  -3   5    5.57    1.50
   9  -3   5    5.60    1.59
 -10   3  -5   19.82    3.34
 -10   3  -5   23.83    2.44
  10  -3   5   27.67    2.72
  10  -3   5   18.57    2.54
 -11   3  -5    6.89    1.88
 -11   3  -5    3.32    2.40
  11  -3   5    2.87    1.84
  11  -3   5    6.93    2.03
 -12   3  -5   17.63    2.56
 -12   3  -5   16.01    3.71
  12  -3   5   17.27    2.84
  12  -3   5   24.51    3.09
 -13   3  -5    4.48    2.28
  13  -3   5   -0.64    2.34
  12   2  -5   16.29    2.92
  12   2  -5   19.95    3.06
 -12  -2   5   19.56    3.42
 -12  -2   5   21.29    2.47
  11   2  -5    0.83    1.91
  11   2  -5    0.68    1.92
 -11  -2   5    0.68    1.41
 -11  -2   5    0.63    2.07
  10   2  -5   55.52    3.89
  10   2  -5   55.85    3.84
 -10  -2   5   51.63    4.03
 -10  -2   5   55.85    3.17
   9   2  -5   -0.48    1.46
   9   2  -5   -1.25    1.32
  -9  -2   5   -0.96    0.95
  -9  -2   5   -0.12    1.40
   8   2  -5   64.78    3.51
   8   2  -5   63.76    3.51
  -8  -2   5   65.29    3.03
  -8  -2   5   67.10    3.76
   7   2  -5    4.46    1.26
   7   2  -5    0.15    1.06
  -7  -2   5    1.95    1.11
  -7  -2   5    2.31    0.88
  -7  -2   5    1.69    0.83
   6   2  -5   90.12    3.67
   6   2  -5   85.57    3.69
  -6  -2   5   89.09    3.33
  -6  -2   5   84.88    3.86
  -6  -2   5   89.61    3.28
   5   2  -5   19.55    1.65
   5   2  -5   22.70    1.66
  -5  -2   5   20.33    1.71
  -5  -2   5   20.36    1.36
  -5  -2   5   18.47    1.36
   4   2  -5  251.33    7.82
   4   2  -5  260.40    7.86
   4   2  -5  245.55    7.64
  -4  -2   5  262.33    7.56
  -4  -2   5  267.10    8.11
  -4  -2   5  256.28    7.65
   3   2  -5  113.28    3.80
   3   2  -5  107.18    3.79
   3   2  -5  107.28    3.68
  -3  -2   5  111.79    3.93
  -3  -2   5  113.85    3.58
  -3  -2   5  106.12    3.65
   2   2  -5  125.70    4.12
   2   2  -5  124.73    4.11
   2   2  -5  124.85    4.20
  -2  -2   5  128.30    4.11
  -2  -2   5  134.72    4.25
  -2  -2   5  130.66    3.99
   1   2  -5   28.37    1.40
   1   2  -5   27.47    1.36
   1   2  -5   28.57    1.52
  -1  -2   5   28.79    1.26
  -1  -2   5   29.44    1.34
  -1  -2   5   28.93    1.40
   0   2  -5   88.81    3.24
   0   2  -5   80.82    2.87
   0   2  -5   84.39    2.82
   0  -2   5   86.95    2.89
   0  -2   5   83.14    2.73
   0  -2   5   84.26    2.74
  -1   2  -5   96.09    3.16
  -1   2  -5   97.40    3.22
  -1   2  -5   96.91    4.05
   1  -2   5   96.81    3.15
   1  -2   5   94.87    3.05
   1  -2   5   99.74    3.19
  -2   2  -5   26.82    1.36
  -2   2  -5   28.70    2.39
  -2   2  -5   30.24    1.41
   2  -2   5   27.11    1.26
   2  -2   5   29.32    1.35
   2  -2   5   29.69    1.42
  -3   2  -5  200.46    5.94
  -3   2  -5  191.83    5.93
   3  -2   5  188.07    5.97
   3  -2   5  201.77    5.80
  -4   2  -5   93.42    3.17
  -4   2  -5   70.36    3.78
  -4   2  -5   90.24    3.22
   4  -2   5   87.73    3.24
   4  -2   5   94.88    2.93
  -5   2  -5  108.66    3.69
  -5   2  -5  107.89    3.84
  -5   2  -5   93.32    4.46
   5  -2   5  102.79    3.78
   5  -2   5  105.43    3.30
  -6   2  -5   80.73    4.22
  -6   2  -5   90.93    3.63
  -6   2  -5   93.06    3.40
   6  -2   5   90.05    3.57
  -7   2  -5   62.86    3.84
  -7   2  -5   68.03    3.21
  -7   2  -5   67.79    2.96
   7  -2   5   66.41    3.13
  -8   2  -5    0.90    1.54
  -8   2  -5    3.81    1.10
   8  -2   5    1.72    1.16
   8  -2   5    3.34    1.30
  -9   2  -5   27.43    3.31
  -9   2  -5   37.52    2.59
   9  -2   5   34.44    2.82
   9  -2   5   36.65    2.75
 -10   2  -5    2.84    1.47
 -10   2  -5    4.09    2.32
  10  -2   5    4.04    1.71
  10  -2   5    3.92    1.81
 -11   2  -5   39.58    4.75
 -11   2  -5   47.30    3.43
  11  -2   5   45.06    3.62
  11  -2   5   40.09    3.60
 -12   2  -5   -1.04    2.73
 -12   2  -5    0.67    1.79
  12  -2   5   -2.11    2.06
  12  -2   5   -0.38    1.93
  12   1  -5   11.35    2.59
 -12  -1   5    8.53    2.05
 -12  -1   5   12.58    3.09
  11   1  -5   33.38    3.25
 -11  -1   5   30.19    3.19
 -11  -1   5   27.64    2.60
 -11  -1   5   32.88    3.73
  10   1  -5   12.65    2.26
 -10  -1   5   13.38    2.08
 -10  -1   5   12.98    2.42
 -10  -1   5   14.42    1.88
   9   1  -5   53.05    3.41
  -9  -1   5   57.50    3.35
  -9  -1   5   55.11    3.69
  -9  -1   5   56.69    2.96
   8   1  -5    6.76    1.49
  -8  -1   5    4.13    1.24
  -8  -1   5    6.55    1.21
  -8  -1   5    4.63    1.50
   7   1  -5   46.21    2.80
  -7  -1   5   46.91    2.93
  -7  -1   5   49.60    2.40
  -7  -1   5   54.41    2.34
   6   1  -5    7.02    1.12
   6   1  -5    7.65    1.21
  -6  -1   5    7.98    1.36
  -6  -1   5    8.74    1.09
  -6  -1   5    7.00    0.96
   5   1  -5  234.06    7.31
   5   1  -5  241.16    7.48
   5   1  -5  232.44    7.22
  -5  -1   5  240.09    7.16
  -5  -1   5  239.71    7.70
  -5  -1   5  244.36    7.15
   4   1  -5    1.61    0.64
   4   1  -5    1.84    0.66
   4   1  -5    0.39    0.64
  -4  -1   5    1.66    0.55
  -4  -1   5    0.95    0.50
  -4  -1   5    1.03    0.60
   3   1  -5  192.69    5.86
   3   1  -5  198.89    5.98
   3   1  -5  187.87    5.82
  -3  -1   5  192.92    6.04
  -3  -1   5  195.31    5.72
  -3  -1   5  186.48    5.77
   2   1  -5   48.04    1.99
   2   1  -5   48.96    1.79
   2   1  -5   51.79    2.01
   2   1  -5   51.52    2.05
  -2  -1   5   47.64    1.93
  -2  -1   5   51.40    2.03
  -2  -1   5   49.34    1.85
   1   1  -5  332.61    9.32
   1   1  -5  323.45    9.20
   1   1  -5  323.00    9.04
   1   1  -5  325.32    9.19
  -1  -1   5  309.55    8.99
  -1  -1   5  319.43    9.15
   0   1  -5    1.28    0.68
   0   1  -5    1.03    0.45
   0   1  -5    1.34    0.46
   0  -1   5    1.61    0.44
   0  -1   5    1.04    0.33
  -1   1  -5   55.74    1.98
  -1   1  -5   41.05    2.66
  -1   1  -5   52.27    1.99
   1  -1   5   53.31    1.97
   1  -1   5   54.29    1.96
   1  -1   5   52.23    1.91
  -2   1  -5   93.53    3.03
  -2   1  -5   95.01    3.13
  -2   1  -5   81.17    3.67
   2  -1   5   94.38    2.98
   2  -1   5   90.32    3.11
  -3   1  -5  173.48    5.95
  -3   1  -5  164.91    5.31
  -3   1  -5  167.42    5.16
   3  -1   5  171.49    5.33
   3  -1   5  174.01    5.06
  -4   1  -5   51.02    2.08
  -4   1  -5   46.79    2.68
  -4   1  -5   54.50    2.32
   4  -1   5   51.42    2.23
   4  -1   5   50.91    1.87
  -5   1  -5   93.34    3.33
  -5   1  -5   97.74    4.16
  -5   1  -5   94.89    3.66
   5  -1   5   98.18    3.59
   5  -1   5   91.42    3.00
  -6   1  -5   16.80    2.05
  -6   1  -5   18.31    1.41
  -6   1  -5   19.24    1.85
   6  -1   5   17.21    1.61
  -7   1  -5   26.99    2.19
  -7   1  -5   25.73    1.81
  -7   1  -5   26.13    2.78
   7  -1   5   28.47    2.10
  -8   1  -5   32.75    3.37
  -8   1  -5   24.79    2.01
   8  -1   5   28.84    2.55
   8  -1   5   26.57    2.31
  -9   1  -5   19.13    2.04
  -9   1  -5   19.88    2.98
   9  -1   5   17.48    2.16
   9  -1   5   20.63    2.33
 -10   1  -5   25.22    2.55
 -10   1  -5   28.87    3.90
  10  -1   5   29.24    3.05
  10  -1   5   28.05    2.89
 -11   1  -5    0.62    2.57
 -11   1  -5    3.29    1.77
  11  -1   5    3.78    2.12
  11  -1   5    1.51    1.76
 -12   1  -5   10.08    3.48
 -12   1  -5   14.62    2.65
  12  -1   5   13.88    2.66
  12  -1   5   12.69    2.90
  12   0  -5    6.69    2.43
 -12   0   5    3.21    2.24
 -12   0   5    4.77    2.07
 -12   0   5    3.94    2.63
  11   0  -5   37.58    3.44
 -11   0   5   35.70    3.90
 -11   0   5   38.09    3.30
 -11   0   5   35.17    2.87
  10   0  -5   21.56    2.54
 -10   0   5   13.59    1.82
 -10   0   5   17.05    2.26
 -10   0   5   18.21    2.72
   9   0  -5   34.82    2.79
  -9   0   5   33.07    2.56
  -9   0   5   29.98    3.01
  -9   0   5   32.59    2.31
   8   0  -5   65.82    3.54
  -8   0   5   71.78    3.35
  -8   0   5   74.98    3.19
  -8   0   5   74.36    3.90
   7   0  -5    6.58    1.28
  -7   0   5    6.65    1.41
  -7   0   5    6.72    1.11
  -7   0   5    5.82    0.96
  -7   0   5    8.76    1.24
   6   0  -5   91.81    3.78
  -6   0   5   99.17    4.08
  -6   0   5   96.74    3.49
  -6   0   5   94.50    3.37
   5   0  -5   59.11    2.40
   5   0  -5   54.42    2.59
   5   0  -5   55.04    2.41
  -5   0   5   58.15    2.77
  -5   0   5   56.91    2.30
  -5   0   5   61.13    2.35
   4   0  -5  213.28    6.45
   4   0  -5  218.30    6.36
   4   0  -5  217.16    6.73
   4   0  -5  221.93    6.61
  -4   0   5  223.26    6.46
  -4   0   5  212.92    6.86
  -4   0   5  216.37    6.48
   3   0  -5   10.45    0.86
   3   0  -5    9.93    1.03
   3   0  -5   10.46    0.86
   3   0  -5   11.16    1.01
  -3   0   5   12.09    1.05
  -3   0   5    9.90    0.91
  -3   0   5   10.40    0.82
   2   0  -5  260.27    7.57
   2   0  -5  261.40    7.47
   2   0  -5  258.13    7.46
   2   0  -5  264.83    7.65
  -2   0   5  263.23    7.61
  -2   0   5  253.15    7.53
  -2   0   5  263.18    7.41
   1   0  -5   22.13    1.24
   1   0  -5   22.71    1.19
   1   0  -5   22.42    1.17
  -1   0   5   20.55    1.13
  -1   0   5   20.66    0.98
   0   0  -5  155.07    4.66
   0   0  -5  157.49    4.75
   0   0  -5  151.48    4.74
   0   0   5  155.49    4.69
  -1   0  -5    0.55    0.42
  -1   0  -5    0.55    0.38
  -1   0  -5    0.70    0.50
  -1   0  -5    0.57    0.57
  -1   0  -5    1.27    0.50
   1   0   5    0.55    0.36
  -2   0  -5  297.26    8.83
  -2   0  -5  337.14    9.43
  -2   0  -5  304.54    8.75
  -2   0  -5  311.36    9.09
   2   0   5  313.70    9.09
   2   0   5  327.01    8.92
  -3   0  -5    0.23    0.54
  -3   0  -5    0.30    0.62
  -3   0  -5    0.72    0.45
  -3   0  -5    0.32    0.43
   3   0   5    0.03    0.48
   3   0   5    1.17    0.43
  -4   0  -5  138.02    4.79
  -4   0  -5  138.27    4.37
  -4   0  -5  135.85    4.39
  -4   0  -5  153.96    5.14
   4   0   5  140.79    4.69
   4   0   5  141.63    4.28
  -5   0  -5    4.41    1.00
  -5   0  -5    3.43    1.07
  -5   0  -5    5.35    0.83
   5   0   5    4.99    0.64
   5   0   5    6.19    0.99
  -6   0  -5  142.90    4.85
  -6   0  -5  151.36    5.47
  -6   0  -5  162.35    5.94
   6   0   5  149.80    5.22
  -7   0  -5   13.36    1.44
  -7   0  -5   14.45    1.83
  -7   0  -5   18.33    2.27
   7   0   5   19.34    1.84
  -8   0  -5   39.83    2.42
  -8   0  -5   43.89    3.52
   8   0   5   40.23    2.82
   8   0   5   42.28    2.72
  -9   0  -5    8.77    2.46
  -9   0  -5   10.26    1.67
   9   0   5   10.00    1.91
   9   0   5    7.90    1.72
 -10   0  -5   32.67    3.92
 -10   0  -5   36.98    2.99
  10   0   5   34.95    3.08
  10   0   5   38.06    3.43
 -11   0  -5    8.49    3.21
 -11   0  -5   12.89    2.31
  11   0   5   11.62    2.70
  11   0   5   10.80    2.26
 -12   0  -5   17.23    3.68
  13  -1  -5    0.18    2.31
 -13   1   5   -0.77    2.80
  12  -1  -5   34.13    3.48
 -12   1   5   36.53    4.39
  11  -1  -5   -0.56    1.83
 -11   1   5   -1.49    1.76
 -11   1   5   -1.05    2.01
  10  -1  -5   52.59    3.58
 -10   1   5   52.24    3.05
 -10   1   5   56.25    3.31
 -10   1   5   52.61    4.11
   9  -1  -5   12.54    1.94
  -9   1   5   10.46    1.52
  -9   1   5    9.75    1.50
  -9   1   5   11.26    2.18
   8  -1  -5   43.16    2.76
   8  -1  -5   46.54    2.40
  -8   1   5   49.41    2.50
  -8   1   5   40.36    2.42
  -8   1   5   47.56    3.25
   7  -1  -5    4.12    1.19
   7  -1  -5    4.46    0.97
  -7   1   5    5.17    1.34
  -7   1   5    5.09    0.91
  -7   1   5    3.81    0.91
  -7   1   5    2.84    0.91
   6  -1  -5  197.40    6.19
   6  -1  -5  196.33    6.51
   6  -1  -5  192.82    6.33
  -6   1   5  208.49    6.19
  -6   1   5  203.74    6.25
  -6   1   5  193.97    6.14
  -6   1   5  200.16    6.93
   5  -1  -5   38.73    1.91
   5  -1  -5   35.34    1.79
   5  -1  -5   35.74    1.67
   5  -1  -5   34.30    1.99
  -5   1   5   39.15    1.78
  -5   1   5   36.88    2.23
  -5   1   5   36.87    1.77
   4  -1  -5  106.10    3.64
   4  -1  -5  102.18    3.74
   4  -1  -5  104.53    3.53
  -4   1   5  104.93    3.47
  -4   1   5  109.12    3.99
  -4   1   5  105.17    3.54
   3  -1  -5   63.14    2.52
   3  -1  -5   62.46    2.43
   3  -1  -5   62.62    2.37
  -3   1   5   62.50    2.25
  -3   1   5   71.42    2.73
  -3   1   5   62.85    2.38
   2  -1  -5   89.09    3.07
   2  -1  -5   93.79    3.08
   2  -1  -5   90.23    3.16
  -2   1   5   95.41    3.27
  -2   1   5   87.73    2.86
  -2   1   5   89.33    3.06
   1  -1  -5  120.18    3.72
   1  -1  -5  112.84    3.79
   1  -1  -5  121.99    3.86
  -1   1   5  116.60    3.77
   0  -1  -5   19.02    1.18
   0  -1  -5   16.08    0.97
   0  -1  -5   15.96    0.89
   0  -1  -5   16.27    0.96
   0  -1  -5   16.03    1.12
   0   1   5   16.66    1.04
  -1  -1  -5  125.94    3.72
  -1  -1  -5  127.01    4.01
  -1  -1  -5  126.54    4.11
  -1  -1  -5  129.37    4.15
  -1  -1  -5  124.34    3.80
   1   1   5  127.36    3.97
  -2  -1  -5   23.62    1.41
  -2  -1  -5   24.75    1.42
  -2  -1  -5   22.61    1.02
  -2  -1  -5   22.81    1.10
   2   1   5   23.25    1.21
  -3  -1  -5  141.37    4.70
  -3  -1  -5  141.18    4.71
  -3  -1  -5  136.12    4.13
  -3  -1  -5  132.61    4.15
   3   1   5  143.36    4.30
   3   1   5  141.35    4.59
  -4  -1  -5   25.30    1.89
  -4  -1  -5   28.68    1.38
  -4  -1  -5   29.06    1.85
   4   1   5   28.17    1.34
   4   1   5   28.31    1.67
  -5  -1  -5   96.16    4.00
  -5  -1  -5  104.80    4.22
  -5  -1  -5  101.11    3.43
   5   1   5  104.72    3.85
   5   1   5  105.31    3.31
  -6  -1  -5    4.55    1.41
  -6  -1  -5    2.47    1.16
  -6  -1  -5    2.05    0.77
   6   1   5    2.91    0.97
  -7  -1  -5   29.50    2.51
  -7  -1  -5   29.27    1.88
  -7  -1  -5   25.83    2.77
   7   1   5   28.71    2.21
  -8  -1  -5   -0.55    1.00
  -8  -1  -5    1.38    1.72
   8   1   5   -0.26    1.12
   8   1   5    0.20    1.31
  -9  -1  -5   51.78    3.10
  -9  -1  -5   56.96    4.42
   9   1   5   50.18    3.17
   9   1   5   47.08    3.50
 -10  -1  -5    0.71    1.62
 -10  -1  -5    2.64    2.40
  10   1   5   -0.26    1.52
  10   1   5    2.68    1.97
 -11  -1  -5   29.63    3.15
 -11  -1  -5   23.64    4.04
  11   1   5   22.55    3.16
  13  -2  -5   26.77    3.21
 -13   2   5   21.52    4.42
  12  -2  -5    3.15    2.05
 -12   2   5    1.30    2.63
  11  -2  -5   36.50    3.21
 -11   2   5   35.88    4.22
  10  -2  -5   -0.25    1.50
 -10   2   5   -0.21    1.76
   9  -2  -5   79.94    3.87
   9  -2  -5   76.01    3.51
  -9   2   5   78.63    3.76
  -9   2   5   76.18    4.61
  -9   2   5   81.87    4.55
   8  -2  -5    8.22    1.54
   8  -2  -5    7.80    1.30
  -8   2   5    7.48    1.79
  -8   2   5    4.19    1.08
  -8   2   5    8.43    1.16
   7  -2  -5  105.34    4.24
   7  -2  -5  111.39    4.09
   7  -2  -5  107.88    4.75
  -7   2   5  106.74    3.95
  -7   2   5  110.44    4.90
  -7   2   5  105.16    3.82
  -7   2   5  113.53    3.91
   6  -2  -5    4.44    1.07
   6  -2  -5    5.09    0.99
   6  -2  -5    5.88    1.11
  -6   2   5    4.59    0.86
  -6   2   5    4.97    1.34
  -6   2   5    4.93    0.91
  -6   2   5    3.77    0.69
   5  -2  -5  218.30    6.67
   5  -2  -5  207.97    6.76
   5  -2  -5  204.61    6.64
  -5   2   5  216.54    6.48
  -5   2   5  216.61    6.55
  -5   2   5  221.91    7.37
   4  -2  -5    7.33    0.96
   4  -2  -5    6.07    0.89
   4  -2  -5    4.70    0.90
  -4   2   5    3.36    0.64
  -4   2   5    4.25    0.76
  -4   2   5    4.51    1.08
   3  -2  -5  187.71    5.82
   3  -2  -5  191.01    5.94
   3  -2  -5  191.13    5.91
  -3   2   5  194.40    5.88
  -3   2   5  202.46    6.45
  -3   2   5  184.14    5.60
   2  -2  -5   11.06    1.05
   2  -2  -5   11.87    1.08
   2  -2  -5   11.43    0.99
  -2   2   5   11.09    1.03
  -2   2   5   11.65    1.35
   1  -2  -5  117.87    3.96
   1  -2  -5  115.46    3.59
   1  -2  -5  121.10    3.93
   1  -2  -5  123.38    3.74
  -1   2   5  120.26    3.90
   0  -2  -5   22.41    1.04
   0  -2  -5   23.52    1.44
   0  -2  -5   24.81    1.14
   0  -2  -5   24.41    1.38
   0   2   5   25.02    1.34
  -1  -2  -5  144.88    4.66
  -1  -2  -5  143.49    4.62
  -1  -2  -5  140.38    4.40
   1   2   5  142.82    4.50
  -2  -2  -5  150.28    4.96
  -2  -2  -5  151.98    4.96
  -2  -2  -5  151.08    4.85
   2   2   5  153.02    4.73
  -3  -2  -5  108.76    3.91
  -3  -2  -5  105.96    3.94
   3   2   5  108.39    3.84
   3   2   5  110.07    3.58
  -4  -2  -5   52.04    2.63
  -4  -2  -5   52.79    2.64
   4   2   5   50.10    2.05
   4   2   5   51.49    2.41
  -5  -2  -5   80.76    3.64
  -5  -2  -5   78.20    3.63
   5   2   5   84.72    3.37
   5   2   5   81.54    2.85
  -6  -2  -5   33.08    2.69
  -6  -2  -5   33.25    2.57
   6   2   5   34.68    2.28
  -7  -2  -5    4.86    1.14
  -7  -2  -5    7.97    1.78
   7   2   5    7.54    1.47
  -8  -2  -5   40.14    2.57
  -8  -2  -5   40.60    3.56
   8   2   5   36.09    3.08
   8   2   5   42.69    2.77
  -9  -2  -5    4.22    1.59
  -9  -2  -5    4.58    2.29
   9   2   5    4.25    2.01
   9   2   5    4.96    1.65
 -10  -2  -5   29.77    3.93
 -10  -2  -5   33.43    3.02
  10   2   5   26.07    3.14
 -11  -2  -5   -0.43    1.99
 -11  -2  -5    1.31    3.02
  11   2   5    0.95    2.35
  13  -3  -5   17.87    2.88
 -13   3   5   14.80    4.09
  12  -3  -5    8.09    2.28
 -12   3   5    3.30    2.98
  11  -3  -5   31.49    2.89
 -11   3   5   23.89    3.71
  10  -3  -5   31.46    2.58
  10  -3  -5   33.60    2.94
 -10   3   5   30.55    3.70
   9  -3  -5    6.59    1.63
   9  -3  -5    6.01    1.42
  -9   3   5    3.28    1.88
   8  -3  -5   46.28    2.68
   8  -3  -5   49.43    2.84
  -8   3   5   43.92    2.45
  -8   3   5   42.76    3.49
   7  -3  -5    6.25    1.28
   7  -3  -5    8.94    1.35
   7  -3  -5    8.24    1.41
  -7   3   5    6.59    1.67
  -7   3   5    7.50    1.13
   6  -3  -5  144.35    5.25
   6  -3  -5  158.58    5.32
   6  -3  -5  153.36    5.31
  -6   3   5  155.96    5.14
  -6   3   5  154.80    6.18
   5  -3  -5   23.89    1.77
   5  -3  -5   25.64    1.81
   5  -3  -5   27.77    1.75
  -5   3   5   26.26    1.46
  -5   3   5   26.75    2.37
  -5   3   5   27.48    1.68
   4  -3  -5  169.01    5.37
   4  -3  -5  173.13    5.52
   4  -3  -5  165.04    5.42
  -4   3   5  156.97    5.07
  -4   3   5  168.18    5.39
  -4   3   5  177.39    6.33
   3  -3  -5    4.63    0.88
   3  -3  -5    4.94    0.81
   3  -3  -5    4.53    0.88
  -3   3   5    2.83    1.12
  -3   3   5    2.88    0.76
   2  -3  -5  134.59    4.39
   2  -3  -5  127.84    4.22
   2  -3  -5  135.79    4.21
   2  -3  -5  136.83    4.48
  -2   3   5  139.51    5.24
  -2   3   5  128.96    4.39
   1  -3  -5    5.47    0.68
   1  -3  -5    4.02    0.56
   1  -3  -5    5.62    0.88
   1  -3  -5    5.26    0.87
  -1   3   5    4.30    0.79
  -1   3   5    3.45    1.15
   0  -3  -5  109.22    3.89
   0  -3  -5  106.79    3.32
   0  -3  -5  117.76    3.87
   0   3   5  118.28    3.85
  -1  -3  -5   24.45    1.35
  -1  -3  -5   22.22    1.50
  -1  -3  -5   24.01    1.56
   1   3   5   23.64    1.44
  -2  -3  -5  132.61    4.67
  -2  -3  -5  146.25    4.79
  -2  -3  -5  136.14    4.55
   2   3   5  137.96    4.49
  -3  -3  -5    3.04    0.97
  -3  -3  -5    3.25    0.88
   3   3   5    4.08    0.79
  -4  -3  -5  116.15    4.46
  -4  -3  -5  118.99    4.59
   4   3   5  119.95    4.33
   4   3   5  121.02    3.99
  -5  -3  -5    8.62    1.61
  -5  -3  -5    8.31    1.49
   5   3   5    9.66    1.39
   5   3   5    6.10    0.93
  -6  -3  -5   41.67    3.00
  -6  -3  -5   37.06    2.93
   6   3   5   42.54    2.54
  -7  -3  -5   25.80    2.73
   7   3   5   20.75    2.44
   7   3   5   23.85    2.17
  -8  -3  -5   26.67    3.05
   8   3   5   25.03    2.80
   8   3   5   24.26    2.31
  -9  -3  -5   18.28    3.02
   9   3   5   13.77    2.55
 -10  -3  -5   16.62    2.59
 -10  -3  -5   14.66    3.26
  10   3   5   14.47    2.85
  13  -4  -5    5.45    2.39
 -13   4   5   -0.62    3.09
  12  -4  -5   35.25    3.16
 -12   4   5   19.17    4.08
  11  -4  -5    7.51    2.03
  11  -4  -5    5.81    1.72
 -11   4   5    5.53    2.79
  10  -4  -5   24.22    2.42
  10  -4  -5   30.90    2.76
 -10   4   5   26.36    3.84
   9  -4  -5   21.28    2.18
   9  -4  -5   24.65    2.29
  -9   4   5   20.34    3.13
   8  -4  -5   29.01    2.33
   8  -4  -5   31.92    2.35
  -8   4   5   22.76    3.04
  -8   4   5   26.87    2.05
   7  -4  -5   45.84    2.71
   7  -4  -5   51.26    2.71
   7  -4  -5   42.82    2.64
  -7   4   5   41.28    3.37
  -7   4   5   46.97    2.52
   6  -4  -5   89.21    3.75
   6  -4  -5   86.77    3.58
   6  -4  -5   93.32    3.67
  -6   4   5   78.39    4.42
  -6   4   5   91.42    3.53
   5  -4  -5   60.78    2.76
   5  -4  -5   68.02    2.88
   5  -4  -5   65.83    3.00
  -5   4   5   63.94    2.79
  -5   4   5   59.54    3.65
   4  -4  -5   59.86    2.50
   4  -4  -5   53.53    2.63
   4  -4  -5   52.33    2.49
  -4   4   5   56.54    2.53
  -4   4   5   56.03    3.44
   3  -4  -5   96.13    3.46
   3  -4  -5   93.01    3.32
   3  -4  -5   91.49    3.57
  -3   4   5   99.40    4.51
  -3   4   5   89.42    3.47
   2  -4  -5   21.59    1.57
   2  -4  -5   18.43    1.43
   2  -4  -5   18.91    1.17
   2  -4  -5   18.12    1.26
  -2   4   5   18.91    2.24
  -2   4   5   18.81    1.45
   1  -4  -5  112.57    3.54
   1  -4  -5  114.86    3.89
   1  -4  -5  109.06    3.98
   1  -4  -5  107.96    3.41
  -1   4   5  117.66    4.82
  -1   4   5  109.58    3.94
   0  -4  -5    7.49    1.08
   0  -4  -5    9.67    1.14
   0   4   5    7.74    1.04
   0   4   5    8.08    1.26
  -1  -4  -5  138.28    4.63
  -1  -4  -5  131.94    4.31
  -1  -4  -5  125.32    4.56
   1   4   5  135.78    4.72
   1   4   5  131.46    4.49
  -2  -4  -5    8.01    1.15
  -2  -4  -5    8.34    1.21
  -2  -4  -5    8.04    1.11
   2   4   5    7.52    1.04
  -3  -4  -5  121.86    4.55
  -3  -4  -5  127.07    4.57
  -3  -4  -5  125.10    4.75
   3   4   5  127.73    4.34
  -4  -4  -5    2.78    1.17
  -4  -4  -5    2.13    1.25
   4   4   5    1.73    0.94
   4   4   5    1.36    0.80
  -5  -4  -5   59.47    3.38
  -5  -4  -5   68.41    3.64
   5   4   5   64.73    3.12
  -6  -4  -5    3.39    1.60
   6   4   5    2.07    1.16
  -7  -4  -5   29.61    3.18
   7   4   5   32.61    3.00
   7   4   5   33.09    2.62
  -8  -4  -5    6.06    2.16
   8   4   5    4.34    1.97
[truncated: 347,325 more chars]
