# Supplementary material for: Dual-Emitting Cyclometalated Platinum Compounds with Isocyanide Ligands
Source: ACS Omega. 2025 Oct 13;10(41):49052–60. doi: 10.1021/acsomega.5c07648 (PMC12547795; doi:10.1021/acsomega.5c07648)
Supplement: Supplementary file 3 [file ao5c07648_si_003.cif]

data_global
_audit_creation_method                  'APEX3 v2019.11-0'

_publ_requested_journal                 ?

_publ_contact_author_name               ?
_publ_contact_author_address            
;
;
_publ_contact_author_email              jotanski@vassar.edu
_publ_contact_author_fax                ?
_publ_contact_author_phone              ?

_publ_section_title                     
;
;
_publ_section_abstract                  
;
;
_publ_section_references                
;
;
_publ_section_comment                   
;
;

data_CA3055Pt
_chemical_name_systematic               ?
_chemical_name_common                   ?
_chemical_formula_moiety                'C22 H22 N2 O2 Pt S2'
_chemical_formula_sum                   'C22 H22 N2 O2 Pt S2'
_chemical_formula_iupac                 ?
_chemical_formula_weight                605.62

_chemical_melting_point                 ?

_space_group_crystal_system             monoclinic
_space_group_IT_number                  14
_space_group_name_H-M_alt               'P 1 21/c 1'
_space_group_name_Hall                  '-P 2ybc'
loop_
    _space_group_symop_operation_xyz
    'x, y, z'
    '-x, y+1/2, -z+1/2'
    '-x, -y, -z'
    'x, -y-1/2, z-1/2'

_cell_length_a                          14.7218(10)
_cell_length_b                          5.3275(4)
_cell_length_c                          29.137(2)
_cell_angle_alpha                       90
_cell_angle_beta                        104.0060(10)
_cell_angle_gamma                       90
_cell_volume                            2217.3(3)
_cell_formula_units_Z                   4
_cell_measurement_reflns_used           9854
_cell_measurement_theta_min             2.2590
_cell_measurement_theta_max             30.4270
_cell_measurement_temperature           125.(2)

_exptl_crystal_description              plate
_exptl_crystal_colour                   yellow
_exptl_crystal_size_max                 0.190
_exptl_crystal_size_mid                 0.120
_exptl_crystal_size_min                 0.030
_exptl_crystal_density_diffrn           1.814
_exptl_crystal_density_meas             ?
_exptl_crystal_density_method           'not measured'
_exptl_crystal_F_000                    1176

_exptl_absorpt_coefficient_mu           6.537
_exptl_absorpt_correction_type          Multi-Scan
_exptl_absorpt_process_details          
;
SADABS-2016/2 - Bruker AXS area detector scaling and absorption correction
;
_exptl_absorpt_correction_T_min         0.60
_exptl_absorpt_correction_T_max         0.83

_exptl_special_details                  
;
; 

_diffrn_ambient_temperature             125.(2)

_diffrn_source                          'sealed X-ray tube'
_diffrn_source_type                     'Bruker APEX-II CCD' 
_diffrn_source_power                    1.50
_diffrn_source_current                  30.0
_diffrn_source_voltage                  45

_diffrn_radiation_probe                 X-ray
_diffrn_radiation_type                  MoK\a 
_diffrn_radiation_wavelength            0.71073
_diffrn_radiation_monochromator         graphite 

_diffrn_measurement_device              'three-circle diffractometer'
_diffrn_measurement_device_type         'Bruker APEX-II CCD' 
_diffrn_measurement_method              '\f and \w scans' 

_diffrn_detector_area_resol_mean        8.3333

_diffrn_reflns_number                   52731
_diffrn_reflns_av_R_equivalents         0.0578
_diffrn_reflns_av_unetI/netI            0.0365
_diffrn_reflns_theta_min                2.26
_diffrn_reflns_theta_max                30.52
_diffrn_reflns_theta_full               25.24
_diffrn_measured_fraction_theta_max     0.996
_diffrn_measured_fraction_theta_full    0.996
_diffrn_reflns_limit_h_min              -21
_diffrn_reflns_limit_h_max              20
_diffrn_reflns_limit_k_min              -7
_diffrn_reflns_limit_k_max              7
_diffrn_reflns_limit_l_min              -41
_diffrn_reflns_limit_l_max              41

_refine_special_details                 
;
;

_reflns_number_total                    6756
_reflns_number_gt                       5421
_reflns_threshold_expression            'I > 2\s(I)'
_reflns_Friedel_coverage                0.000
_reflns_Friedel_fraction_max            .
_reflns_Friedel_fraction_full           .

_refine_ls_structure_factor_coef        Fsqd
_refine_ls_matrix_type                  full
_refine_ls_R_factor_all                 0.0383
_refine_ls_R_factor_gt                  0.0255
_refine_ls_wR_factor_gt                 0.0490
_refine_ls_wR_factor_ref                0.0527
_refine_ls_goodness_of_fit_ref          1.028
_refine_ls_restrained_S_all             1.028
_refine_ls_number_reflns                6756
_refine_ls_number_parameters            264
_refine_ls_number_restraints            0
_refine_ls_number_constraints           ?
_refine_ls_hydrogen_treatment           constr
_refine_ls_weighting_scheme             calc
_refine_ls_weighting_details            
    'w=1/[\s^2^(Fo^2^)+(0.0227P)^2^+0.1218P] where P=(Fo^2^+2Fc^2^)/3'

_atom_sites_solution_hydrogens          geom
_atom_sites_solution_primary            dual
_atom_sites_solution_secondary          difmap

_refine_ls_shift/su_max                 0.002
_refine_ls_shift/su_mean                0.000
_refine_diff_density_max                0.976
_refine_diff_density_min                -0.692
_refine_ls_extinction_method            none
_refine_ls_extinction_coef              ?

loop_
    _atom_type_symbol
    _atom_type_description
    _atom_type_scat_dispersion_real
    _atom_type_scat_dispersion_imag
    _atom_type_scat_source
    C C 0.0033 0.0016 'International Tables Vol C Tables 4.2.6.8 and 6.1.1.4'
    H H 0.0000 0.0000 'International Tables Vol C Tables 4.2.6.8 and 6.1.1.4'
    N N 0.0061 0.0033 'International Tables Vol C Tables 4.2.6.8 and 6.1.1.4'
    O O 0.0106 0.0060 'International Tables Vol C Tables 4.2.6.8 and 6.1.1.4'
    Pt Pt -1.7033 8.3905
     'International Tables Vol C Tables 4.2.6.8 and 6.1.1.4'
    S S 0.1246 0.1234 'International Tables Vol C Tables 4.2.6.8 and 6.1.1.4'

_computing_data_collection              
    'Bruker Instrument Service v2021.1.0.3'
_computing_cell_refinement              
    'SAINT V8.40B (Bruker Nano, Inc., 2019)'
_computing_data_reduction               
    'SAINT V8.40B (Bruker Nano, Inc., 2019)'
_computing_structure_solution           'SHELXT 2018/2 (Sheldrick, 2018)'
_computing_structure_refinement         'SHELXL-2017/1 (Sheldrick, 2017)'
_computing_molecular_graphics           ?
_computing_publication_material         ?

loop_
    _atom_site_type_symbol
    _atom_site_label
    _atom_site_fract_x
    _atom_site_fract_y
    _atom_site_fract_z
    _atom_site_U_iso_or_equiv
    _atom_site_adp_type
    _atom_site_calc_flag
    _atom_site_refinement_flags_adp
    _atom_site_refinement_flags_occupancy
    _atom_site_refinement_flags_posn
    _atom_site_occupancy
    _atom_site_disorder_assembly
    _atom_site_disorder_group
    Pt Pt 0.78175(2) 0.58496(2) 0.37378(2) 0.01927(4) Uani d . . . 1 . .
    S S1 0.91240(7) 0.39548(15) 0.29616(3) 0.0354(2) Uani d . . . 1 . .
    S S2 0.48229(6) 0.87028(14) 0.43208(3) 0.02882(17) Uani d . . . 1 . .
    O O1 0.41644(16) 0.8749(5) 0.46153(9) 0.0458(7) Uani d . . . 1 . .
    O O2 0.52580(19) 1.0976(4) 0.42197(9) 0.0431(6) Uani d . . . 1 . .
    N N1 0.86993(17) 0.8798(4) 0.40761(8) 0.0212(5) Uani d . . . 1 . .
    N N2 0.63948(18) 0.6229(4) 0.43569(9) 0.0247(5) Uani d . . . 1 . .
    C C1 0.7056(2) 0.3011(5) 0.33401(11) 0.0298(7) Uani d . . . 1 . .
    H H1B 0.717876 0.299887 0.30243 0.045 Uiso calc U . R 1 . .
    H H1C 0.638653 0.329326 0.331204 0.045 Uiso calc U . R 1 . .
    H H1D 0.723962 0.139425 0.34951 0.045 Uiso calc U . R 1 . .
    C C2 0.6912(2) 0.6096(5) 0.41139(10) 0.0219(6) Uani d . . . 1 . .
    C C3 0.5727(2) 0.6601(5) 0.46218(10) 0.0238(6) Uani d . . . 1 . .
    H H3A 0.60366 0.730796 0.493488 0.029 Uiso calc U . R 1 . .
    H H3B 0.544633 0.496879 0.46734 0.029 Uiso calc U . R 1 . .
    C C4 0.4314(2) 0.7160(5) 0.37879(10) 0.0263(6) Uani d . . . 1 . .
    C C5 0.4653(2) 0.7537(6) 0.33953(11) 0.0345(7) Uani d . . . 1 . .
    H H5A 0.514076 0.871506 0.340129 0.041 Uiso calc U . R 1 . .
    C C6 0.4274(3) 0.6170(6) 0.29885(12) 0.0408(9) Uani d . . . 1 . .
    H H6A 0.450955 0.641366 0.271569 0.049 Uiso calc U . R 1 . .
    C C7 0.3559(3) 0.4459(6) 0.29721(12) 0.0386(9) Uani d . . . 1 . .
    C C8 0.3158(4) 0.2931(7) 0.25361(12) 0.0643(14) Uani d . . . 1 . .
    H H8A 0.354302 0.316045 0.230778 0.096 Uiso calc U . R 1 . .
    H H8B 0.251679 0.348432 0.239454 0.096 Uiso calc U . R 1 . .
    H H8C 0.315438 0.115291 0.262168 0.096 Uiso calc U . R 1 . .
    C C9 0.3220(3) 0.4152(7) 0.33749(13) 0.0452(9) Uani d . . . 1 . .
    H H9A 0.271998 0.301215 0.33673 0.054 Uiso calc U . R 1 . .
    C C10 0.3592(3) 0.5465(7) 0.37845(12) 0.0396(8) Uani d . . . 1 . .
    H H10A 0.336191 0.521968 0.405885 0.048 Uiso calc U . R 1 . .
    C C11 0.8853(2) 0.5776(5) 0.33939(9) 0.0234(6) Uani d . . . 1 . .
    C C12 1.0137(3) 0.5591(6) 0.29624(11) 0.0360(8) Uani d . . . 1 . .
    H H12A 1.055125 0.520329 0.276779 0.043 Uiso calc U . R 1 . .
    C C13 1.0264(2) 0.7536(7) 0.32839(11) 0.0361(8) Uani d . . . 1 . .
    H H13A 1.077279 0.868304 0.333547 0.043 Uiso calc U . R 1 . .
    C C14 0.9532(2) 0.7609(6) 0.35306(10) 0.0277(6) Uani d . . . 1 . .
    C C15 0.9397(2) 0.9267(5) 0.39000(10) 0.0262(6) Uani d . . . 1 . .
    H H15A 0.980642 1.063751 0.400721 0.031 Uiso calc U . R 1 . .
    C C16 0.8498(2) 1.0440(5) 0.44438(10) 0.0254(6) Uani d . . . 1 . .
    H H16A 0.788718 1.127229 0.431839 0.03 Uiso calc U . R 1 . .
    H H16B 0.898311 1.176466 0.451861 0.03 Uiso calc U . R 1 . .
    C C17 0.8470(2) 0.9065(5) 0.48950(9) 0.0209(6) Uani d . . . 1 . .
    C C18 0.8991(2) 0.6909(5) 0.50279(10) 0.0227(6) Uani d . . . 1 . .
    H H18A 0.935604 0.623409 0.482941 0.027 Uiso calc U . R 1 . .
    C C19 0.8981(2) 0.5726(5) 0.54541(11) 0.0270(6) Uani d . . . 1 . .
    H H19A 0.933765 0.424249 0.554351 0.032 Uiso calc U . R 1 . .
    C C20 0.8457(2) 0.6689(6) 0.57465(11) 0.0285(7) Uani d . . . 1 . .
    H H20A 0.84587 0.588836 0.603793 0.034 Uiso calc U . R 1 . .
    C C21 0.7932(2) 0.8823(6) 0.56122(11) 0.0299(7) Uani d . . . 1 . .
    H H21A 0.757018 0.949711 0.581221 0.036 Uiso calc U . R 1 . .
    C C22 0.7929(2) 0.9992(6) 0.51875(11) 0.0264(6) Uani d . . . 1 . .
    H H22A 0.755316 1.144146 0.509504 0.032 Uiso calc U . R 1 . .

loop_
    _atom_site_aniso_label
    _atom_site_aniso_U_11
    _atom_site_aniso_U_22
    _atom_site_aniso_U_33
    _atom_site_aniso_U_12
    _atom_site_aniso_U_13
    _atom_site_aniso_U_23
    Pt 0.02432(6) 0.01730(5) 0.01656(5) 0.00357(5) 0.00566(4) 0.00116(4)
    S1 0.0476(5) 0.0353(4) 0.0281(4) 0.0096(4) 0.0185(4) 0.0015(3)
    S2 0.0240(4) 0.0297(4) 0.0303(4) 0.0022(3) 0.0018(3) -0.0152(3)
    O1 0.0240(13) 0.0722(18) 0.0405(14) 0.0056(12) 0.0065(11) -0.0319(13)
    O2 0.0525(16) 0.0213(11) 0.0459(15) -0.0013(11) -0.0070(12) -0.0094(10)
    N1 0.0271(14) 0.0181(11) 0.0176(11) 0.0018(9) 0.0038(10) 0.0027(9)
    N2 0.0215(13) 0.0282(13) 0.0242(13) -0.0006(10) 0.0055(11) -0.0047(10)
    C1 0.0362(19) 0.0245(15) 0.0272(16) -0.0014(13) 0.0051(14) -0.0047(12)
    C2 0.0230(15) 0.0192(13) 0.0205(14) 0.0016(11) -0.0003(12) 0.0004(11)
    C3 0.0244(16) 0.0253(13) 0.0233(15) -0.0031(12) 0.0091(13) -0.0070(11)
    C4 0.0220(16) 0.0281(15) 0.0252(15) 0.0007(12) -0.0014(12) -0.0104(12)
    C5 0.043(2) 0.0314(15) 0.0259(16) -0.0026(15) 0.0015(14) -0.0016(14)
    C6 0.057(3) 0.0410(19) 0.0211(16) -0.0001(17) 0.0036(16) 0.0016(14)
    C7 0.057(2) 0.0240(16) 0.0266(17) 0.0017(15) -0.0060(16) -0.0022(13)
    C8 0.112(4) 0.037(2) 0.0279(19) -0.011(2) -0.013(2) -0.0087(16)
    C9 0.045(2) 0.048(2) 0.037(2) -0.0202(18) -0.0020(17) -0.0096(17)
    C10 0.036(2) 0.052(2) 0.0302(18) -0.0106(17) 0.0082(15) -0.0130(16)
    C11 0.0320(17) 0.0258(14) 0.0142(13) 0.0101(13) 0.0090(12) 0.0044(11)
    C12 0.040(2) 0.046(2) 0.0279(17) 0.0117(16) 0.0191(15) 0.0096(15)
    C13 0.0334(19) 0.0473(19) 0.0305(17) 0.0013(17) 0.0131(15) 0.0111(16)
    C14 0.0300(17) 0.0312(15) 0.0227(15) 0.0036(14) 0.0079(13) 0.0084(13)
    C15 0.0287(17) 0.0269(14) 0.0212(14) -0.0017(13) 0.0028(12) 0.0052(12)
    C16 0.0365(18) 0.0186(13) 0.0209(14) 0.0019(12) 0.0064(13) 0.0017(11)
    C17 0.0220(15) 0.0215(13) 0.0165(13) 0.0014(12) -0.0006(11) -0.0029(11)
    C18 0.0232(16) 0.0237(14) 0.0207(14) 0.0042(12) 0.0042(12) 0.0001(11)
    C19 0.0248(16) 0.0266(14) 0.0279(16) 0.0047(13) 0.0029(13) 0.0053(12)
    C20 0.0278(17) 0.0351(15) 0.0234(15) -0.0047(13) 0.0078(13) 0.0032(12)
    C21 0.0280(17) 0.0373(17) 0.0267(16) 0.0017(14) 0.0110(14) -0.0028(13)
    C22 0.0240(16) 0.0265(13) 0.0282(16) 0.0051(12) 0.0055(13) -0.0023(12)

_geom_special_details                   
;

All esds (except the esd in the dihedral angle between two l.s. planes)
are estimated using the full covariance matrix.  The cell esds are taken
into account individually in the estimation of esds in distances, angles
and torsion angles; correlations between esds in cell parameters are only
used when they are defined by crystal symmetry.  An approximate (isotropic)
treatment of cell esds is used for estimating esds involving l.s. planes.
;

loop_
    _geom_bond_atom_site_label_1
    _geom_bond_atom_site_label_2
    _geom_bond_site_symmetry_2
    _geom_bond_distance
    _geom_bond_publ_flag
    Pt C2 . 1.924(3) ?
    Pt C11 . 2.017(3) ?
    Pt C1 . 2.063(3) ?
    Pt N1 . 2.123(2) ?
    S1 C11 . 1.712(3) ?
    S1 C12 . 1.727(4) ?
    S2 O2 . 1.434(2) ?
    S2 O1 . 1.442(2) ?
    S2 C4 . 1.757(3) ?
    S2 C3 . 1.798(3) ?
    N1 C15 . 1.279(4) ?
    N1 C16 . 1.468(3) ?
    N2 C2 . 1.160(4) ?
    N2 C3 . 1.403(4) ?
    C1 H1B . 0.98 ?
    C1 H1C . 0.98 ?
    C1 H1D . 0.98 ?
    C3 H3A . 0.99 ?
    C3 H3B . 0.99 ?
    C4 C5 . 1.370(4) ?
    C4 C10 . 1.392(4) ?
    C5 C6 . 1.388(4) ?
    C5 H5A . 0.95 ?
    C6 C7 . 1.385(5) ?
    C6 H6A . 0.95 ?
    C7 C9 . 1.392(5) ?
    C7 C8 . 1.504(4) ?
    C8 H8A . 0.98 ?
    C8 H8B . 0.98 ?
    C8 H8C . 0.98 ?
    C9 C10 . 1.377(5) ?
    C9 H9A . 0.95 ?
    C10 H10A . 0.95 ?
    C11 C14 . 1.386(4) ?
    C12 C13 . 1.379(5) ?
    C12 H12A . 0.95 ?
    C13 C14 . 1.433(4) ?
    C13 H13A . 0.95 ?
    C14 C15 . 1.443(4) ?
    C15 H15A . 0.95 ?
    C16 C17 . 1.514(4) ?
    C16 H16A . 0.99 ?
    C16 H16B . 0.99 ?
    C17 C18 . 1.384(4) ?
    C17 C22 . 1.390(4) ?
    C18 C19 . 1.396(4) ?
    C18 H18A . 0.95 ?
    C19 C20 . 1.379(4) ?
    C19 H19A . 0.95 ?
    C20 C21 . 1.377(4) ?
    C20 H20A . 0.95 ?
    C21 C22 . 1.384(4) ?
    C21 H21A . 0.95 ?
    C22 H22A . 0.95 ?

loop_
    _geom_angle_atom_site_label_1
    _geom_angle_atom_site_label_2
    _geom_angle_atom_site_label_3
    _geom_angle_site_symmetry_1
    _geom_angle_site_symmetry_3
    _geom_angle
    _geom_angle_publ_flag
    C2 Pt C11 . . 174.44(12) ?
    C2 Pt C1 . . 90.71(12) ?
    C11 Pt C1 . . 94.60(12) ?
    C2 Pt N1 . . 96.62(10) ?
    C11 Pt N1 . . 78.12(11) ?
    C1 Pt N1 . . 172.45(11) ?
    C11 S1 C12 . . 93.91(16) ?
    O2 S2 O1 . . 120.39(15) ?
    O2 S2 C4 . . 109.28(15) ?
    O1 S2 C4 . . 109.24(14) ?
    O2 S2 C3 . . 108.14(15) ?
    O1 S2 C3 . . 104.22(15) ?
    C4 S2 C3 . . 104.30(14) ?
    C15 N1 C16 . . 120.0(2) ?
    C15 N1 Pt . . 114.7(2) ?
    C16 N1 Pt . . 124.83(19) ?
    C2 N2 C3 . . 174.1(3) ?
    Pt C1 H1B . . 109.5 ?
    Pt C1 H1C . . 109.5 ?
    H1B C1 H1C . . 109.5 ?
    Pt C1 H1D . . 109.5 ?
    H1B C1 H1D . . 109.5 ?
    H1C C1 H1D . . 109.5 ?
    N2 C2 Pt . . 177.2(3) ?
    N2 C3 S2 . . 110.8(2) ?
    N2 C3 H3A . . 109.5 ?
    S2 C3 H3A . . 109.5 ?
    N2 C3 H3B . . 109.5 ?
    S2 C3 H3B . . 109.5 ?
    H3A C3 H3B . . 108.1 ?
    C5 C4 C10 . . 121.4(3) ?
    C5 C4 S2 . . 120.4(2) ?
    C10 C4 S2 . . 118.1(2) ?
    C4 C5 C6 . . 118.9(3) ?
    C4 C5 H5A . . 120.6 ?
    C6 C5 H5A . . 120.6 ?
    C7 C6 C5 . . 121.4(3) ?
    C7 C6 H6A . . 119.3 ?
    C5 C6 H6A . . 119.3 ?
    C6 C7 C9 . . 118.2(3) ?
    C6 C7 C8 . . 121.6(4) ?
    C9 C7 C8 . . 120.1(4) ?
    C7 C8 H8A . . 109.5 ?
    C7 C8 H8B . . 109.5 ?
    H8A C8 H8B . . 109.5 ?
    C7 C8 H8C . . 109.5 ?
    H8A C8 H8C . . 109.5 ?
    H8B C8 H8C . . 109.5 ?
    C10 C9 C7 . . 121.5(3) ?
    C10 C9 H9A . . 119.3 ?
    C7 C9 H9A . . 119.3 ?
    C9 C10 C4 . . 118.6(3) ?
    C9 C10 H10A . . 120.7 ?
    C4 C10 H10A . . 120.7 ?
    C14 C11 S1 . . 109.3(2) ?
    C14 C11 Pt . . 115.1(2) ?
    S1 C11 Pt . . 135.67(18) ?
    C13 C12 S1 . . 110.8(2) ?
    C13 C12 H12A . . 124.6 ?
    S1 C12 H12A . . 124.6 ?
    C12 C13 C14 . . 111.5(3) ?
    C12 C13 H13A . . 124.2 ?
    C14 C13 H13A . . 124.2 ?
    C11 C14 C13 . . 114.5(3) ?
    C11 C14 C15 . . 115.2(3) ?
    C13 C14 C15 . . 130.3(3) ?
    N1 C15 C14 . . 116.7(3) ?
    N1 C15 H15A . . 121.7 ?
    C14 C15 H15A . . 121.7 ?
    N1 C16 C17 . . 113.5(2) ?
    N1 C16 H16A . . 108.9 ?
    C17 C16 H16A . . 108.9 ?
    N1 C16 H16B . . 108.9 ?
    C17 C16 H16B . . 108.9 ?
    H16A C16 H16B . . 107.7 ?
    C18 C17 C22 . . 119.0(3) ?
    C18 C17 C16 . . 121.0(3) ?
    C22 C17 C16 . . 120.1(2) ?
    C17 C18 C19 . . 119.9(3) ?
    C17 C18 H18A . . 120.0 ?
    C19 C18 H18A . . 120.0 ?
    C20 C19 C18 . . 120.7(3) ?
    C20 C19 H19A . . 119.7 ?
    C18 C19 H19A . . 119.7 ?
    C21 C20 C19 . . 119.4(3) ?
    C21 C20 H20A . . 120.3 ?
    C19 C20 H20A . . 120.3 ?
    C20 C21 C22 . . 120.4(3) ?
    C20 C21 H21A . . 119.8 ?
    C22 C21 H21A . . 119.8 ?
    C21 C22 C17 . . 120.6(3) ?
    C21 C22 H22A . . 119.7 ?
    C17 C22 H22A . . 119.7 ?

loop_
    _geom_torsion_atom_site_label_1
    _geom_torsion_atom_site_label_2
    _geom_torsion_atom_site_label_3
    _geom_torsion_atom_site_label_4
    _geom_torsion_site_symmetry_1
    _geom_torsion_site_symmetry_2
    _geom_torsion_site_symmetry_3
    _geom_torsion_site_symmetry_4
    _geom_torsion
    _geom_torsion_publ_flag
    O2 S2 C3 N2 . . . . -54.9(2) ?
    O1 S2 C3 N2 . . . . 175.9(2) ?
    C4 S2 C3 N2 . . . . 61.4(2) ?
    O2 S2 C4 C5 . . . . 25.7(3) ?
    O1 S2 C4 C5 . . . . 159.3(3) ?
    C3 S2 C4 C5 . . . . -89.8(3) ?
    O2 S2 C4 C10 . . . . -157.4(3) ?
    O1 S2 C4 C10 . . . . -23.8(3) ?
    C3 S2 C4 C10 . . . . 87.1(3) ?
    C10 C4 C5 C6 . . . . -0.8(5) ?
    S2 C4 C5 C6 . . . . 176.0(3) ?
    C4 C5 C6 C7 . . . . 0.5(5) ?
    C5 C6 C7 C9 . . . . 0.6(5) ?
    C5 C6 C7 C8 . . . . -178.7(3) ?
    C6 C7 C9 C10 . . . . -1.3(6) ?
    C8 C7 C9 C10 . . . . 177.9(4) ?
    C7 C9 C10 C4 . . . . 1.0(6) ?
    C5 C4 C10 C9 . . . . 0.1(5) ?
    S2 C4 C10 C9 . . . . -176.8(3) ?
    C12 S1 C11 C14 . . . . 0.4(2) ?
    C12 S1 C11 Pt . . . . -179.2(2) ?
    C11 S1 C12 C13 . . . . -0.9(3) ?
    S1 C12 C13 C14 . . . . 1.2(4) ?
    S1 C11 C14 C13 . . . . 0.3(3) ?
    Pt C11 C14 C13 . . . . 179.9(2) ?
    S1 C11 C14 C15 . . . . -179.2(2) ?
    Pt C11 C14 C15 . . . . 0.5(3) ?
    C12 C13 C14 C11 . . . . -0.9(4) ?
    C12 C13 C14 C15 . . . . 178.4(3) ?
    C16 N1 C15 C14 . . . . -178.2(2) ?
    Pt N1 C15 C14 . . . . -5.3(3) ?
    C11 C14 C15 N1 . . . . 3.3(4) ?
    C13 C14 C15 N1 . . . . -176.0(3) ?
    C15 N1 C16 C17 . . . . -123.4(3) ?
    Pt N1 C16 C17 . . . . 64.5(3) ?
    N1 C16 C17 C18 . . . . 28.4(4) ?
    N1 C16 C17 C22 . . . . -152.8(3) ?
    C22 C17 C18 C19 . . . . -1.1(4) ?
    C16 C17 C18 C19 . . . . 177.6(3) ?
    C17 C18 C19 C20 . . . . -0.2(5) ?
    C18 C19 C20 C21 . . . . 0.8(5) ?
    C19 C20 C21 C22 . . . . 0.0(5) ?
    C20 C21 C22 C17 . . . . -1.4(5) ?
    C18 C17 C22 C21 . . . . 1.9(4) ?
    C16 C17 C22 C21 . . . . -176.8(3) ?

loop_
    _geom_hbond_atom_site_label_D
    _geom_hbond_atom_site_label_H
    _geom_hbond_atom_site_label_A
    _geom_hbond_site_symmetry_A
    _geom_hbond_distance_DH
    _geom_hbond_distance_HA
    _geom_hbond_distance_DA
    _geom_hbond_angle_DHA
    _geom_hbond_publ_flag
    C3 H3A O1 3_676 0.99 2.53 3.306(4) 135.0 ?
    C3 H3B O2 1_545 0.99 2.48 3.231(3) 131.9 ?

_shelx_res_file                         
;

TITL CA3055Pt_a.res in Pc                   New:P21/c
    ca3055pt_a.res
    created by SHELXL-2017/1 at 16:33:01 on 09-Jan-2025
REM Old TITL CA3055Pt in P2(1)/c
REM SHELXT solution in Pc: R1 0.074, Rweak 0.002, Alpha 0.024
REM <I/s>   0.491 for  512 systematic absences,  Orientation as input
REM Flack x =  0.499 ( 0.007 ) from  3498 Parsons' quotients
REM Formula found by SHELXT:  C37 N13 O6 Pt2 S5
REM solved with intrinsic phasing in P2 and pushed into P21/c with PLATON

CELL  0.71073   14.7218    5.3275   29.1370    90.000   104.006    90.000
ZERR        4    0.0010    0.0004    0.0020     0.000     0.001     0.000
LATT   1
SYMM             - X ,    0.50000 + Y ,    0.50000 - Z
SFAC  C  H  N  O Pt  S
UNIT    88    88  8  8   4  8
TEMP  -148
SIZE 0.19 0.12 0.03
REM yellow plate
L.S. 16
FMAP 2
PLAN 20
ACTA
CONF
LIST 4
BOND $H
HTAB
EQIV $1 -x+1, -y+2, -z+1
HTAB C3 O1_$1
EQIV $2 x, y-1, z
HTAB C3 O2_$2

OMIT 1 0 0
OMIT -1 0 2
OMIT 0 0 2
REM 3 reflections confirmed impacted by beamstop as suggested by checkcif
REM EXTI    0.000000
WGHT    0.022700    0.121800
FVAR       0.23648
PT    5    0.781746    0.584961    0.373781    11.00000    0.02432    0.01730 =
         0.01656    0.00116    0.00566    0.00357
S1    6    0.912401    0.395482    0.296161    11.00000    0.04760    0.03535 =
         0.02810    0.00146    0.01847    0.00964
S2    6    0.482289    0.870284    0.432078    11.00000    0.02404    0.02971 =
         0.03025   -0.01523    0.00179    0.00224
O1    4    0.416437    0.874947    0.461527    11.00000    0.02400    0.07222 =
         0.04052   -0.03188    0.00647    0.00562
O2    4    0.525801    1.097622    0.421973    11.00000    0.05246    0.02134 =
         0.04587   -0.00944   -0.00698   -0.00130
N1    3    0.869932    0.879836    0.407610    11.00000    0.02709    0.01806 =
         0.01764    0.00272    0.00377    0.00184
N2    3    0.639482    0.622908    0.435694    11.00000    0.02151    0.02821 =
         0.02423   -0.00474    0.00549   -0.00064
C1    1    0.705558    0.301143    0.334011    11.00000    0.03619    0.02447 =
         0.02725   -0.00465    0.00507   -0.00135
AFIX 137
H1B   2    0.717876    0.299887    0.302430    11.00000   -1.50000
H1C   2    0.638653    0.329326    0.331204    11.00000   -1.50000
H1D   2    0.723962    0.139425    0.349510    11.00000   -1.50000
AFIX   0
C2    1    0.691184    0.609598    0.411394    11.00000    0.02299    0.01923 =
         0.02055    0.00044   -0.00029    0.00159
C3    1    0.572744    0.660099    0.462182    11.00000    0.02439    0.02529 =
         0.02330   -0.00702    0.00909   -0.00309
AFIX  23
H3A   2    0.603660    0.730796    0.493488    11.00000   -1.20000
H3B   2    0.544633    0.496879    0.467340    11.00000   -1.20000
AFIX   0
C4    1    0.431369    0.715958    0.378789    11.00000    0.02202    0.02808 =
         0.02517   -0.01042   -0.00139    0.00073
C5    1    0.465349    0.753733    0.339528    11.00000    0.04266    0.03135 =
         0.02595   -0.00157    0.00154   -0.00264
AFIX  43
H5A   2    0.514076    0.871506    0.340129    11.00000   -1.20000
AFIX   0
C6    1    0.427384    0.617021    0.298848    11.00000    0.05746    0.04099 =
         0.02106    0.00162    0.00364   -0.00008
AFIX  43
H6A   2    0.450955    0.641366    0.271569    11.00000   -1.20000
AFIX   0
C7    1    0.355851    0.445864    0.297206    11.00000    0.05702    0.02401 =
         0.02662   -0.00219   -0.00597    0.00171
C8    1    0.315833    0.293109    0.253606    11.00000    0.11227    0.03708 =
         0.02794   -0.00871   -0.01332   -0.01135
AFIX 137
H8A   2    0.354302    0.316045    0.230778    11.00000   -1.50000
H8B   2    0.251679    0.348432    0.239454    11.00000   -1.50000
H8C   2    0.315438    0.115291    0.262168    11.00000   -1.50000
AFIX   0
C9    1    0.321958    0.415231    0.337493    11.00000    0.04476    0.04814 =
         0.03656   -0.00957   -0.00198   -0.02017
AFIX  43
H9A   2    0.271998    0.301215    0.336730    11.00000   -1.20000
AFIX   0
C10   1    0.359232    0.546531    0.378448    11.00000    0.03622    0.05250 =
         0.03023   -0.01299    0.00816   -0.01062
AFIX  43
H10A  2    0.336191    0.521968    0.405885    11.00000   -1.20000
AFIX   0
C11   1    0.885275    0.577650    0.339393    11.00000    0.03202    0.02576 =
         0.01416    0.00438    0.00898    0.01015
C12   1    1.013743    0.559080    0.296240    11.00000    0.03999    0.04585 =
         0.02787    0.00957    0.01912    0.01172
AFIX  43
H12A  2    1.055125    0.520329    0.276779    11.00000   -1.20000
AFIX   0
C13   1    1.026412    0.753574    0.328393    11.00000    0.03340    0.04726 =
         0.03047    0.01114    0.01311    0.00129
AFIX  43
H13A  2    1.077279    0.868304    0.333547    11.00000   -1.20000
AFIX   0
C14   1    0.953223    0.760929    0.353057    11.00000    0.02996    0.03120 =
         0.02272    0.00838    0.00795    0.00362
C15   1    0.939733    0.926674    0.390003    11.00000    0.02872    0.02693 =
         0.02117    0.00522    0.00277   -0.00166
AFIX  43
H15A  2    0.980642    1.063751    0.400721    11.00000   -1.20000
AFIX   0
C16   1    0.849814    1.043982    0.444376    11.00000    0.03645    0.01858 =
         0.02088    0.00169    0.00639    0.00191
AFIX  23
H16A  2    0.788718    1.127229    0.431839    11.00000   -1.20000
H16B  2    0.898311    1.176466    0.451861    11.00000   -1.20000
AFIX   0
C17   1    0.846974    0.906538    0.489499    11.00000    0.02198    0.02148 =
         0.01648   -0.00287   -0.00060    0.00142
C18   1    0.899128    0.690862    0.502795    11.00000    0.02323    0.02369 =
         0.02067    0.00014    0.00423    0.00417
AFIX  43
H18A  2    0.935604    0.623409    0.482941    11.00000   -1.20000
AFIX   0
C19   1    0.898065    0.572602    0.545406    11.00000    0.02478    0.02662 =
         0.02788    0.00530    0.00288    0.00467
AFIX  43
H19A  2    0.933765    0.424249    0.554351    11.00000   -1.20000
AFIX   0
C20   1    0.845719    0.668946    0.574645    11.00000    0.02783    0.03506 =
         0.02343    0.00319    0.00781   -0.00472
AFIX  43
H20A  2    0.845870    0.588836    0.603793    11.00000   -1.20000
AFIX   0
C21   1    0.793209    0.882345    0.561223    11.00000    0.02799    0.03731 =
         0.02669   -0.00283    0.01103    0.00167
AFIX  43
H21A  2    0.757018    0.949711    0.581221    11.00000   -1.20000
AFIX   0
C22   1    0.792876    0.999206    0.518754    11.00000    0.02397    0.02649 =
         0.02819   -0.00232    0.00551    0.00510
AFIX  43
H22A  2    0.755316    1.144146    0.509504    11.00000   -1.20000

AFIX   0
HKLF 4


REM  CA3055Pt_a.res in Pc                   New:P21/c
REM R1 =  0.0255 for    5421 Fo > 4sig(Fo)  and  0.0383 for all    6756 data
REM    264 parameters refined using      0 restraints

END

WGHT      0.0227      0.1218

REM Instructions for potential hydrogen bonds
HTAB C3 O1_$1
HTAB C3 O2_$2

REM Highest difference peak  0.976,  deepest hole -0.692,  1-sigma level  0.130
Q1    1   0.6526  0.9181  0.3798  11.00000  0.05    0.98
Q2    1   0.7306  0.5228  0.3682  11.00000  0.05    0.85
Q3    1   0.8410  0.5723  0.3509  11.00000  0.05    0.85
Q4    1   0.7273  0.6089  0.3924  11.00000  0.05    0.84
Q5    1   0.7714  0.4190  0.3768  11.00000  0.05    0.83
Q6    1   0.7207  0.7035  0.3621  11.00000  0.05    0.76
Q7    1   0.8414  0.4767  0.3817  11.00000  0.05    0.75
Q8    1   0.8381  0.6986  0.3815  11.00000  0.05    0.71
Q9    1   0.4879  0.9882  0.4213  11.00000  0.05    0.70
Q10   1   0.7850  0.2396  0.3794  11.00000  0.05    0.67
Q11   1   0.9266  0.8613  0.3610  11.00000  0.05    0.62
Q12   1   0.7740  0.7319  0.3792  11.00000  0.05    0.62
Q13   1   0.4211  1.0022  0.4474  11.00000  0.05    0.61
Q14   1   0.7498  0.6581  0.3410  11.00000  0.05    0.55
Q15   1   0.7082  0.8488  0.3888  11.00000  0.05    0.53
Q16   1   0.4717  0.7011  0.3703  11.00000  0.05    0.52
Q17   1   0.9634  0.4963  0.2984  11.00000  0.05    0.52
Q18   1   0.6827  0.7427  0.3992  11.00000  0.05    0.51
Q19   1   0.4813  1.2994  0.4321  11.00000  0.05    0.51
Q20   1   0.9061  0.4959  0.3203  11.00000  0.05    0.51
;
_shelx_res_checksum                     12865

_shelx_hkl_file                         
;
   1   0   0    1.60    0.80
   2   0   0  950.10   36.80
   2   0   0 1031.30   35.00
   2   0   0 1072.59   36.30
  -2   0   0 1011.70   35.60
   2   0   0 1068.59   35.20
  -2   0   0  965.50   35.40
  -2   0   0  994.10   36.50
  -3   0   0 2228.28   75.39
   3   0   0 2241.08   74.69
  -3   0   0 2258.27   75.79
   3   0   0 2255.57   76.19
  -3   0   0 2198.28   76.99
   3   0   0 2269.97   74.69
   3   0   0 2197.38   77.69
   4   0   0  770.12   34.40
   4   0   0  779.92   31.00
  -4   0   0  848.72   34.60
   4   0   0  836.82   31.40
   4   0   0  757.82   32.60
  -4   0   0  747.63   31.90
   5   0   0  770.62   31.50
  -5   0   0  772.52   32.90
   5   0   0  778.32   31.50
   5   0   0  638.64   32.00
   5   0   0  752.72   35.20
  -5   0   0  814.42   33.10
  -5   0   0  757.12   34.50
   6   0   0  233.98   17.40
   6   0   0  273.37   16.30
  -6   0   0  256.37   17.20
   6   0   0  275.37   16.20
  -6   0   0  237.58   18.60
   6   0   0  280.77   19.70
  -6   0   0  250.07   17.00
   7   0   0 3053.69  104.49
  -7   0   0 2876.11  105.89
  -7   0   0 3020.20  109.79
  -7   0   0 3021.10  106.19
   7   0   0 3010.20  110.99
   7   0   0 3034.20  107.99
   7   0   0 2957.10  103.89
   8   0   0   13.30    8.10
  -8   0   0   24.00    7.70
   8   0   0   18.70    6.60
   8   0   0   16.20    6.70
   8   0   0   26.40    9.20
  -8   0   0   16.90    7.10
  -8   0   0   13.30    7.80
  -9   0   0 2408.96   91.79
   9   0   0 2466.65   89.59
  -9   0   0 2444.46   91.99
   9   0   0 2525.05   94.89
   9   0   0 2484.55   89.89
  -9   0   0 2390.66   96.09
   9   0   0 2385.36   96.89
 -10   0   0  468.85   28.70
 -10   0   0  385.86   29.80
  10   0   0  453.15   29.90
  10   0   0  447.06   26.00
 -10   0   0  409.96   27.50
  10   0   0  455.25   31.90
  10   0   0  413.06   25.40
 -11   0   0  983.70   52.99
  11   0   0 1036.70   46.70
 -11   0   0 1024.30   49.50
 -11   0   0  993.20   49.00
  11   0   0 1103.29   53.09
  11   0   0 1061.89   55.19
  11   0   0  998.10   46.50
  12   0   0  541.55   30.70
  12   0   0  532.35   30.90
  12   0   0  497.85   37.20
 -12   0   0  506.85   37.00
 -12   0   0  557.84   34.80
  12   0   0  496.45   35.60
  13   0   0  230.08   26.70
 -13   0   0  209.88   22.50
  13   0   0  231.48   22.90
 -13   0   0  219.88   26.50
  14   0   0 1035.90   58.49
 -14   0   0  881.91   54.09
 -14   0   0  947.41   50.89
 -15   0   0   40.30   13.80
  15   0   0   98.19   22.20
 -15   0   0   49.80   17.60
 -16   0   0  654.13   43.50
 -16   0   0  715.13   50.09
  16   0   0  673.83   50.19
  17   0   0   19.30   17.30
 -17   0   0    6.30   13.70
 -17   0   0   37.80   16.10
  18   0   0   81.29   23.10
 -18   0   0  140.09   30.00
 -19   0   0  282.17   39.00
  19   0   0  396.66   43.00
  20   0   0   68.59   27.00
 -20   0   0   78.69   27.20
   0  -1   0    3.00    2.50
   0   1   0   -0.20    1.90
   0   1   0    1.80    2.20
   0   1   0    1.00    1.80
   0   1   0   -0.70    1.60
   0   1   0    2.00    2.40
   1  -1   0 2335.17   75.09
   1  -1   0 2409.46   76.19
  -1  -1   0 2263.97   76.09
   1   1   0 2357.96   73.79
   1   1   0 2297.47   72.69
  -1   1   0 2386.66   73.89
  -1   1   0 2203.18   74.09
   1   1   0 2172.48   73.39
   1   1   0 2297.87   76.09
   1   1   0 2293.87   75.19
  -1   1   0 2253.67   76.59
   1   1   0 2365.56   77.39
  -1   1   0 2287.97   75.99
   2  -1   0  879.91   31.80
  -2  -1   0  843.32   33.00
   2  -1   0  878.41   29.40
  -2  -1   0  866.31   28.60
   2   1   0  853.51   31.90
  -2   1   0  827.12   29.40
   2   1   0  841.02   30.00
  -2   1   0  885.61   29.40
  -2   1   0  804.22   31.30
   2   1   0  845.82   33.30
  -2   1   0  864.21   32.60
   2   1   0  843.82   29.10
   2   1   0  788.62   30.50
  -2   1   0  843.82   32.40
  -3  -1   0 1319.97   49.80
   3  -1   0 1296.57   43.20
  -3  -1   0 1281.97   43.30
   3   1   0 1262.87   46.90
   3   1   0 1317.37   44.20
   3   1   0 1266.77   44.40
  -3   1   0 1260.87   44.50
  -3   1   0 1239.58   44.80
   3   1   0 1328.17   49.00
   3   1   0 1317.87   47.00
  -3   1   0 1380.86   48.80
  -4  -1   0   76.09   10.10
   4  -1   0   74.19    7.80
   4  -1   0   70.29    8.00
   4  -1   0   80.09    5.40
  -4  -1   0   89.39    6.80
  -4   1   0   56.09    7.00
   4   1   0   76.29    8.90
   4   1   0   75.99    8.60
   4   1   0   86.29    6.30
  -4   1   0   74.59    9.00
  -4   1   0   74.39    8.70
   4   1   0   69.59    8.20
  -4   1   0   55.99    6.40
  -5  -1   0  118.89    9.30
  -5  -1   0  117.59    9.50
   5  -1   0  106.79   10.70
   5  -1   0  121.29    7.70
  -5  -1   0   98.39   12.90
   5   1   0  131.59   11.40
  -5   1   0  106.29   10.60
  -5   1   0  112.69   12.10
   5   1   0  108.49    8.00
  -5   1   0  121.69   10.60
   5   1   0  113.79   11.80
  -5   1   0  121.09   10.30
   5   1   0  109.99   11.00
   6  -1   0 1019.90   45.50
  -6  -1   0 1127.49   43.50
   6  -1   0 1125.39   41.20
  -6  -1   0 1119.09   44.00
   6  -1   0 1165.98   47.70
   6  -1   0 1200.78   48.20
  -6  -1   0 1120.79   51.09
   6   1   0 1136.29   41.40
   6   1   0 1023.60   46.30
  -6   1   0 1158.08   46.50
  -6   1   0 1171.58   45.90
  -6   1   0 1137.39   48.30
  -6   1   0 1102.19   46.40
   6   1   0 1126.09   47.70
   6   1   0 1076.79   47.40
   7  -1   0   91.69   11.90
  -7  -1   0   84.09   10.00
  -7  -1   0   72.29   13.70
   7  -1   0   75.99    8.40
   7  -1   0   70.19   10.60
  -7  -1   0   63.79    9.60
   7  -1   0   85.99   11.90
   7   1   0   71.29   10.60
  -7   1   0   85.39   13.10
  -7   1   0   93.09   12.90
   7   1   0   76.19   12.90
   7   1   0   78.49    8.30
   7   1   0   69.69   11.70
  -7   1   0   66.29   10.30
   8  -1   0  330.07   24.80
   8  -1   0  371.16   19.20
   8  -1   0  414.46   25.40
  -8  -1   0  364.76   27.10
  -8  -1   0  307.57   20.90
   8  -1   0  351.66   23.60
  -8  -1   0  364.16   21.50
   8   1   0  381.56   25.00
  -8   1   0  352.76   23.60
   8   1   0  376.96   26.00
   8   1   0  340.37   19.10
  -8   1   0  319.57   24.30
  -8   1   0  334.37   23.30
   8   1   0  368.86   24.40
  -9  -1   0   26.50    8.90
  -9  -1   0   42.10   13.20
   9  -1   0   33.10   10.00
   9  -1   0   52.39    8.20
  -9  -1   0   40.40    9.40
   9  -1   0   68.69   14.90
   9  -1   0   23.70    9.10
  -9   1   0   59.19   11.60
   9   1   0   41.40   11.70
  -9   1   0   26.80    9.60
   9   1   0   45.00   12.30
   9   1   0   55.89   12.30
   9   1   0   34.90    8.00
  -9   1   0   55.69   12.80
  10  -1   0  649.54   29.00
  10  -1   0  638.94   36.10
  10  -1   0  540.75   37.50
  10  -1   0  574.24   33.60
 -10  -1   0  626.14   32.30
 -10  -1   0  664.23   40.10
 -10   1   0  592.54   35.60
  10   1   0  571.24   34.20
 -10   1   0  548.95   35.30
  10   1   0  523.55   28.70
 -10   1   0  606.44   34.90
  10   1   0  590.54   37.90
 -11  -1   0   43.40   10.70
  11  -1   0   28.10   11.20
  11  -1   0   34.10   10.40
 -11  -1   0   19.60   10.30
 -11   1   0   34.60   11.90
 -11   1   0   42.30   13.00
  11   1   0   50.29   13.10
  11   1   0   37.30   11.90
  11   1   0   28.90   12.50
  11   1   0   22.20    8.40
 -11   1   0   18.80   10.10
 -12  -1   0  116.49   16.00
  12  -1   0   84.49   18.00
  12  -1   0   77.99   15.20
 -12  -1   0  105.09   20.80
 -12   1   0   91.39   18.70
 -12   1   0  128.19   19.10
  12   1   0  107.59   17.00
  12   1   0   69.59   17.40
  12   1   0   91.49   18.60
 -12   1   0   75.49   15.80
 -13  -1   0  509.95   38.70
  13  -1   0  401.56   29.00
  13  -1   0  443.36   35.90
 -13  -1   0  442.26   29.50
  13   1   0  412.66   34.00
 -13   1   0  398.06   31.50
  13   1   0  426.06   31.30
 -13   1   0  349.96   31.80
 -13   1   0  440.66   33.40
  13   1   0  361.46   34.10
  14  -1   0   37.20   12.50
 -14  -1   0   25.20   11.50
 -14  -1   0   21.50   14.40
  14  -1   0   36.90   14.90
  14   1   0   36.70   12.40
  14   1   0   11.20   11.90
 -14   1   0   44.90   15.70
  14   1   0   33.10   13.90
 -14   1   0    6.40   11.50
  15  -1   0   27.40   13.70
 -15  -1   0   90.79   22.00
  15   1   0   21.90   15.70
 -15   1   0   59.79   18.30
 -15   1   0   48.90   16.60
  16  -1   0   -1.00   10.40
 -16  -1   0    9.00   13.50
  16   1   0    7.10   12.90
 -16   1   0   -8.20   10.90
 -16   1   0    6.30   12.90
  17  -1   0  153.78   28.30
 -17  -1   0  184.28   31.30
 -17   1   0  182.08   30.10
  17   1   0  202.18   34.20
 -17   1   0  181.38   27.90
 -18  -1   0   15.90   16.60
  18  -1   0   31.60   17.40
 -18   1   0   20.20   17.20
  18   1   0   -4.30   15.20
 -18   1   0   27.00   18.00
 -19  -1   0  -10.90   18.20
  19  -1   0   13.50   17.50
 -19   1   0   -8.30   17.00
 -19   1   0   -4.30   15.80
  19   1   0   25.70   18.60
 -20  -1   0   57.49   27.00
   0  -2   0 1124.99   43.00
   0   2   0 1113.99   36.00
   0   2   0 1124.59   42.90
   0   2   0 1102.49   39.80
   0   2   0 1058.49   41.90
   0   2   0 1096.29   36.20
   0   2   0 1065.49   40.00
  -1  -2   0  225.08   13.00
   1  -2   0  185.88   12.20
  -1   2   0  195.58   13.60
   1   2   0  210.88   14.10
  -1   2   0  184.58   12.50
  -1   2   0  197.08    8.60
  -1   2   0  190.88    9.60
   1   2   0  195.88   12.70
   1   2   0  188.28   10.60
  -1   2   0  180.48   11.80
   1   2   0  201.28    8.60
  -1   2   0  189.08   10.20
   1   2   0  191.68    8.00
   1   2   0  205.88   13.00
  -2  -2   0  952.00   40.20
   2  -2   0 1043.30   38.40
   2  -2   0 1023.40   40.10
   2   2   0 1056.69   36.20
  -2   2   0  923.71   37.10
  -2   2   0 1030.90   41.50
  -2   2   0 1009.30   40.30
  -2   2   0 1021.60   35.30
   2   2   0 1018.40   35.90
   2   2   0 1036.90   39.20
   2   2   0 1003.50   40.30
   2   2   0 1034.90   34.60
   2   2   0 1044.90   42.60
  -2   2   0  987.10   35.80
   3  -2   0  339.77   18.60
  -3  -2   0  361.36   20.40
  -3  -2   0  324.17   14.10
   3  -2   0  329.47   15.90
  -3   2   0  325.07   14.60
   3   2   0  329.27   14.40
   3   2   0  307.37   16.50
   3   2   0  337.97   20.60
  -3   2   0  307.67   14.70
  -3   2   0  319.37   19.30
   3   2   0  346.67   16.40
   3   2   0  335.47   18.60
  -3   2   0  317.77   19.10
  -3   2   0  303.17   17.10
  -4  -2   0  111.69    7.40
   4  -2   0  111.79    8.30
   4  -2   0  123.89   11.40
  -4  -2   0   96.59   12.00
  -4   2   0  104.59   11.10
   4   2   0  120.39   12.90
   4   2   0  113.69    8.50
   4   2   0  116.99   11.40
   4   2   0  104.59    9.10
  -4   2   0  128.09   12.80
  -4   2   0  116.39    8.10
   4   2   0   88.39    9.70
  -4   2   0  114.69    8.90
  -4   2   0  109.79   11.70
  -5  -2   0  458.45   27.70
   5  -2   0  473.45   19.70
   5  -2   0  477.35   25.00
  -5  -2   0  450.95   19.00
   5   2   0  457.65   21.40
  -5   2   0  441.96   25.50
   5   2   0  456.75   24.80
  -5   2   0  470.55   20.80
  -5   2   0  449.46   21.90
   5   2   0  404.76   23.10
  -5   2   0  498.05   27.40
  -5   2   0  460.55   25.30
   5   2   0  451.05   21.10
   5   2   0  468.85   27.90
  -6  -2   0   36.60    5.90
   6  -2   0   34.60    5.40
  -6  -2   0   52.89   12.50
   6  -2   0   30.90    7.70
  -6   2   0   30.20    9.90
  -6   2   0   36.80    7.50
   6   2   0   27.40    6.30
   6   2   0   35.20   10.60
   6   2   0   38.30    6.70
   6   2   0   41.00    9.00
  -6   2   0   44.20   10.60
  -6   2   0   30.60    6.10
   6   2   0   42.70    9.20
  -7  -2   0  744.63   44.00
   7  -2   0  826.42   31.70
   7  -2   0  835.22   40.30
  -7  -2   0  898.41   34.80
   7   2   0  913.11   42.00
   7   2   0  870.41   34.80
  -7   2   0  866.11   38.70
  -7   2   0  814.72   42.70
  -7   2   0  866.91   36.30
  -7   2   0  815.22   41.30
   7   2   0  802.52   43.00
   7   2   0  806.92   39.90
   8  -2   0   31.10    5.80
   8  -2   0   23.40    8.70
  -8  -2   0   39.70    7.90
  -8  -2   0   22.40   10.60
  -8   2   0   23.30    8.00
   8   2   0   27.10    8.90
   8   2   0   15.60    7.60
  -8   2   0   34.10    8.10
  -8   2   0    6.90    7.80
  -8   2   0   22.20    9.10
   8   2   0   21.10    6.00
   8   2   0   19.20    9.30
   9  -2   0  378.36   27.50
  -9  -2   0  438.36   23.40
  -9  -2   0  404.16   32.60
   9  -2   0  383.56   28.20
   9   2   0  416.36   28.50
   9   2   0  400.96   29.90
  -9   2   0  448.36   26.20
   9   2   0  396.96   29.10
  -9   2   0  382.16   29.80
  -9   2   0  466.45   28.90
   9   2   0  401.56   21.70
 -10  -2   0   56.39   17.40
  10  -2   0   29.50   10.90
 -10  -2   0   55.99   10.00
  10  -2   0   48.50   13.50
  10   2   0   52.79   13.20
 -10   2   0   32.30   10.50
  10   2   0   35.70   11.60
 -10   2   0   44.20   12.90
 -10   2   0   56.39   12.00
  10   2   0   20.80   11.00
  11  -2   0  122.39   18.80
 -11  -2   0  155.68   22.40
  11  -2   0  191.88   21.20
  11   2   0  159.48   21.50
 -11   2   0  111.49   16.20
  11   2   0  130.59   19.60
  11   2   0  153.28   20.40
 -11   2   0  167.58   20.00
 -11   2   0  134.59   20.70
  12  -2   0   75.69   17.80
  12  -2   0   93.79   20.60
 -12  -2   0   93.19   21.50
 -12   2   0   83.59   17.80
  12   2   0   83.69   18.00
 -12   2   0   75.69   16.80
  12   2   0   80.59   18.10
 -12   2   0   83.59   17.10
  12   2   0   84.49   17.70
 -13  -2   0  124.49   24.00
  13  -2   0   99.89   22.40
  13  -2   0   96.49   19.10
  13   2   0   74.09   18.20
 -13   2   0   74.69   19.90
 -13   2   0   82.49   17.00
 -13   2   0   71.69   16.60
  13   2   0   70.29   19.20
  13   2   0   64.09   17.90
  14  -2   0  184.88   24.10
 -14  -2   0  160.98   25.50
  14  -2   0  181.48   26.60
 -14   2   0  182.08   25.30
  14   2   0  198.08   25.10
  14   2   0  222.28   27.40
 -14   2   0  229.08   26.50
 -14   2   0  176.28   22.90
  14   2   0  195.48   27.70
  15  -2   0    8.70   13.30
  15  -2   0   13.90   12.10
 -15  -2   0   28.70   16.20
 -15   2   0   -9.50    9.90
  15   2   0    3.10   12.30
  15   2   0  -17.50    9.40
  15   2   0   12.40   12.10
  16  -2   0   70.69   22.50
 -16  -2   0  110.79   26.30
  16   2   0   61.19   21.30
  16   2   0  108.59   23.30
 -16   2   0  122.49   26.60
  16   2   0   57.59   18.80
 -17  -2   0  -12.40   15.50
  17  -2   0    0.60   13.80
  17   2   0   -4.10   12.50
 -17   2   0   -4.90   15.60
  18  -2   0   30.70   19.90
 -18  -2   0   44.10   24.50
 -18   2   0   18.50   18.60
  18   2   0   55.49   22.80
 -19  -2   0    3.80   21.00
  19  -2   0   21.20   18.00
 -19   2   0    8.00   20.00
  19   2   0   13.40   19.10
   0  -3   0    0.20    3.90
   0  -3   0    1.40    4.30
   0   3   0   -3.30    2.80
   0   3   0    0.60    1.90
   0   3   0    1.10    4.80
   0   3   0   -0.30    3.90
   0   3   0   -2.50    1.70
  -1  -3   0 3304.67  107.29
   1  -3   0 3155.48  107.89
  -1  -3   0 3140.79  110.49
  -1   3   0 3055.99  100.19
  -1   3   0 3060.49  108.49
  -1   3   0 2992.70  105.79
   1   3   0 3142.29  103.89
   1   3   0 3048.50  108.49
   1   3   0 2983.90   99.19
   1   3   0 3088.89   98.89
  -1   3   0 2970.50  109.39
  -1   3   0 2952.10   99.29
   1   3   0 2992.30  108.29
  -1   3   0 3062.69  103.09
   2  -3   0  388.86   22.20
  -2  -3   0  347.47   23.00
  -2  -3   0  364.66   21.60
   2  -3   0  354.76   20.30
   2   3   0  331.37   17.00
  -2   3   0  347.27   22.80
  -2   3   0  347.67   17.10
  -2   3   0  339.07   16.90
  -2   3   0  363.26   20.80
  -2   3   0  332.17   15.20
   2   3   0  346.57   15.50
   2   3   0  337.57   14.70
   2   3   0  298.87   20.70
   2   3   0  332.37   20.90
   3  -3   0 2084.59   78.59
  -3  -3   0 2199.58   80.09
   3  -3   0 2150.68   75.39
  -3   3   0 1978.60   73.69
   3   3   0 2171.78   79.59
   3   3   0 2054.49   71.79
  -3   3   0 2055.89   80.59
  -3   3   0 2119.69   71.39
  -3   3   0 2126.69   78.69
  -3   3   0 2010.40   71.19
   3   3   0 2223.28   77.79
   3   3   0 2050.99   69.99
   3   3   0 2029.80   70.99
   3   3   0 2020.10   81.39
  -4  -3   0  961.50   35.20
   4  -3   0  914.01   38.10
   4  -3   0  949.60   42.60
  -4  -3   0 1069.89   46.60
  -4   3   0  895.51   43.00
  -4   3   0  852.51   35.10
  -4   3   0  941.31   36.80
  -4   3   0  996.30   45.60
   4   3   0  984.20   40.90
  -4   3   0  910.21   39.80
   4   3   0  931.01   42.80
   4   3   0  949.21   35.70
   4   3   0  960.30   38.20
   4   3   0  872.31   45.00
  -5  -3   0  199.38   11.60
  -5  -3   0  207.88   20.40
   5  -3   0  199.58   13.50
  -5   3   0  202.38   12.20
   5   3   0  198.08   13.10
   5   3   0  224.48   15.90
   5   3   0  158.18   18.60
  -5   3   0  177.58   17.50
   5   3   0  194.68   17.30
  -5   3   0  160.28   12.70
  -5   3   0  215.88   19.40
  -5   3   0  188.58   16.40
   5   3   0  186.18   14.50
  -6  -3   0 1535.35   67.59
  -6  -3   0 1530.55   51.79
   6  -3   0 1449.35   61.99
   6  -3   0 1507.65   54.09
  -6   3   0 1403.36   63.79
   6   3   0 1457.95   59.19
   6   3   0 1360.26   65.89
   6   3   0 1461.55   57.59
  -6   3   0 1463.45   64.19
  -6   3   0 1472.95   53.89
  -6   3   0 1484.85   56.79
   6   3   0 1441.76   61.99
   7  -3   0   54.09    7.60
   7  -3   0   52.89   11.70
  -7  -3   0   69.89   16.30
   7   3   0   67.19   10.30
   7   3   0   47.50   13.40
  -7   3   0   38.40   11.40
  -7   3   0   52.39    8.50
   7   3   0   79.99   14.10
  -7   3   0   40.70   11.80
  -7   3   0   41.70    9.00
   7   3   0   39.30    9.50
  -8  -3   0 1081.79   58.89
   8  -3   0 1179.28   53.99
   8   3   0 1044.50   50.89
   8   3   0 1112.49   46.50
  -8   3   0 1146.29   49.70
   8   3   0 1065.39   57.29
  -8   3   0 1096.39   45.00
   8   3   0 1089.09   53.19
  -8   3   0 1094.89   55.39
  -8   3   0 1178.98   57.29
   9  -3   0   14.20    8.10
  -9  -3   0   48.50   16.00
  -9   3   0   47.80   13.60
   9   3   0   48.30   11.90
  -9   3   0   55.49   15.40
   9   3   0   44.50   12.80
  -9   3   0   54.89   12.50
   9   3   0   28.60   12.60
  10  -3   0 1164.88   63.89
  10  -3   0 1329.17   63.79
 -10  -3   0 1386.36   70.79
  10   3   0 1212.88   66.49
 -10   3   0 1297.77   66.59
 -10   3   0 1303.77   65.19
  10   3   0 1357.46   64.59
 -10   3   0 1355.96   61.49
  10   3   0 1319.07   62.29
  11  -3   0  235.48   26.70
 -11  -3   0  231.38   30.20
  11  -3   0  246.38   25.60
  11   3   0  240.48   28.60
  11   3   0  293.37   28.60
 -11   3   0  271.67   27.00
  11   3   0  306.47   28.00
 -11   3   0  276.27   28.80
  12  -3   0  299.37   30.00
  12  -3   0  280.37   30.00
 -12  -3   0  274.47   31.80
  12   3   0  303.17   29.80
  12   3   0  309.57   32.50
 -12   3   0  285.57   28.40
  12   3   0  310.57   31.30
 -12   3   0  267.37   31.60
  13  -3   0  820.52   53.29
 -13  -3   0  700.43   52.59
  13  -3   0  780.12   51.99
  13   3   0  831.92   53.99
  13   3   0  803.92   50.19
  13   3   0  795.92   53.19
 -13   3   0  749.53   52.99
 -13   3   0  842.92   49.90
  14  -3   0  101.29   24.20
  14  -3   0  102.29   23.20
 -14  -3   0   78.19   23.30
  14   3   0   66.59   18.50
 -14   3   0   51.59   19.20
  14   3   0   66.69   20.20
 -14   3   0   76.89   19.50
  14   3   0   77.99   21.90
  15  -3   0  217.28   34.30
  15  -3   0  197.28   29.00
 -15  -3   0  215.18   35.90
  15   3   0  230.98   32.30
  15   3   0  220.18   31.00
 -15   3   0  170.48   27.60
  15   3   0  218.48   32.40
 -15   3   0  257.27   34.70
  16  -3   0    1.30   14.60
 -16  -3   0  -10.20   14.70
  16  -3   0   -0.50   13.60
 -16  -3   0   -7.30   15.90
 -16   3   0   11.90   14.90
  16   3   0   18.70   17.10
  16   3   0   11.90   15.10
 -16   3   0   -8.60   16.00
  16   3   0   -6.10   11.50
 -17  -3   0  324.77   40.10
  17  -3   0  279.77   40.10
 -17  -3   0  412.26   42.40
  17   3   0  201.28   36.20
  17   3   0  270.87   37.20
 -17   3   0  316.57   40.80
  18  -3   0   32.50   20.90
 -18  -3   0   41.40   22.40
 -18   3   0   46.90   22.60
  18   3   0   28.80   20.70
   0  -4   0 1503.15   64.19
   0  -4   0 1619.74   61.29
   0   4   0 1497.25   53.39
   0   4   0 1548.65   59.89
   0   4   0 1520.55   53.29
   0   4   0 1473.85   64.09
   0   4   0 1548.05   66.29
   1  -4   0   -3.70    4.70
  -1  -4   0    0.00    5.80
  -1  -4   0    1.00    6.80
   1  -4   0   -0.10    5.50
   1   4   0    8.90    7.60
   1   4   0    0.60    4.80
  -1   4   0   -1.70    4.50
  -1   4   0    5.20    6.30
   1   4   0    8.60    5.10
  -1   4   0   -0.20    3.00
   1   4   0   -0.50    2.90
   1   4   0    1.90    3.00
  -1   4   0   11.50    7.80
  -1   4   0   -2.20    2.50
  -2  -4   0  204.38   19.80
   2  -4   0  227.48   18.30
   2  -4   0  203.38   18.30
   2  -4   0  191.08   14.60
  -2  -4   0  187.28   17.50
  -2   4   0  198.18   12.80
   2   4   0  200.18   18.80
  -2   4   0  197.28   11.80
   2   4   0  183.08   14.00
   2   4   0  176.28   11.50
   2   4   0  189.48   18.80
  -2   4   0  193.78   19.30
   2   4   0  183.18   11.10
  -2   4   0  167.68   16.10
   3  -4   0  440.96   25.80
   3  -4   0  449.76   28.20
  -3  -4   0  423.56   30.80
  -3  -4   0  456.25   29.30
   3   4   0  449.76   21.90
   3   4   0  409.46   19.60
  -3   4   0  472.35   31.50
   3   4   0  454.15   29.00
   3   4   0  421.76   27.80
   3   4   0  424.56   20.70
  -3   4   0  415.36   20.60
  -3   4   0  439.66   27.50
   4  -4   0  109.49   13.30
  -4  -4   0   90.79   17.60
  -4  -4   0  124.69   17.80
   4  -4   0  130.39   15.70
   4   4   0   98.79   10.30
  -4   4   0  102.39   10.10
   4   4   0   88.29   14.80
  -4   4   0   80.49   15.60
  -4   4   0  120.09   15.40
   4   4   0   93.29   15.80
   5  -4   0   49.40    9.80
  -5  -4   0   77.29   16.80
   5  -4   0   52.79   11.70
  -5  -4   0   51.49   13.90
  -5   4   0   51.99   13.90
   5   4   0   44.50   11.50
  -5   4   0   58.89    9.60
   5   4   0   60.69   13.40
   5   4   0   42.90    8.70
  -5   4   0   51.89   12.60
  -6  -4   0   26.30   11.60
   6  -4   0   39.80   11.30
  -6  -4   0   23.20   12.70
  -6   4   0   33.90    8.40
   6   4   0   19.00    8.50
  -6   4   0   27.40   11.40
  -6   4   0   43.60   13.10
   6   4   0   28.00    7.60
   6   4   0   32.20   10.70
   7  -4   0  485.85   32.60
  -7  -4   0  479.95   37.90
  -7  -4   0  464.35   36.30
   7   4   0  424.56   30.70
   7   4   0  428.06   28.10
  -7   4   0  436.86   33.50
  -7   4   0  458.95   33.40
   7   4   0  481.05   28.60
   7   4   0  396.96   34.20
  -7   4   0  449.76   26.50
   8  -4   0    7.20    7.50
  -8  -4   0   32.20   15.60
  -8  -4   0   -0.90   10.00
  -8   4   0    0.50    9.20
   8   4   0   17.80    9.80
   8   4   0    0.20    6.80
  -8   4   0    4.20    6.70
  -8   4   0   -2.30    9.20
   8   4   0   -1.30    9.90
  -9  -4   0  243.88   30.60
   9  -4   0  260.37   25.80
  -9  -4   0  202.38   28.90
   9   4   0  181.08   25.30
   9   4   0  254.37   24.70
  -9   4   0  192.38   26.20
  -9   4   0  263.37   23.00
   9   4   0  157.88   20.30
  -9   4   0  163.18   23.70
 -10  -4   0  177.08   27.10
 -10  -4   0  113.59   25.70
  10  -4   0  141.59   22.00
  10   4   0  146.89   27.10
 -10   4   0  130.79   19.80
  10   4   0  117.09   20.80
 -10   4   0  154.38   27.50
 -10   4   0   91.59   22.10
  10   4   0  142.69   20.60
  11  -4   0  106.59   21.90
 -11  -4   0  133.99   27.90
 -11  -4   0   94.39   23.30
  11  -4   0   85.69   21.80
 -11   4   0   92.99   23.20
  11   4   0  136.09   27.30
  11   4   0   94.09   18.60
  11   4   0   97.19   21.10
 -11   4   0  101.89   23.80
 -11   4   0   71.99   17.10
 -12  -4   0   17.00   18.30
 -12  -4   0   46.20   20.40
  12  -4   0   38.70   16.10
  12  -4   0   51.09   17.90
 -12   4   0   31.20   14.90
 -12   4   0   24.00   17.50
  12   4   0   35.60   17.00
  12   4   0   43.60   15.80
  12   4   0   66.59   17.50
  13  -4   0   21.60   17.80
 -13  -4   0   32.60   21.00
  13  -4   0    8.70   14.10
 -13  -4   0   41.70   19.60
  13   4   0   15.30   12.60
 -13   4   0   17.00   16.60
  13   4   0    3.00   11.90
 -13   4   0   45.10   17.10
 -14  -4   0  114.19   27.70
 -14  -4   0  126.69   29.20
  14  -4   0  136.59   28.10
  14  -4   0  137.39   30.20
  14   4   0   95.69   23.50
  14   4   0  154.88   29.70
 -14   4   0  166.48   27.20
 -14   4   0   81.39   24.10
  15  -4   0   14.10   17.20
 -15  -4   0   10.00   17.80
 -15  -4   0   -3.90   17.90
  15  -4   0   -9.00   14.60
 -15   4   0   -0.40   14.10
  15   4   0   17.80   17.40
 -15   4   0   -6.50   16.50
  15   4   0   -5.10   13.10
  16  -4   0  121.09   29.30
  16  -4   0  124.39   31.90
 -16  -4   0   40.70   23.70
 -16  -4   0   49.99   23.70
  16   4   0   69.89   22.60
 -16   4   0   99.69   23.50
  16   4   0  117.29   31.50
 -16   4   0   64.99   25.10
 -17  -4   0   18.60   22.00
  17  -4   0  -15.00   20.90
  17  -4   0    6.80   19.80
 -17  -4   0   42.90   28.50
 -17   4   0   37.30   22.60
 -17   4   0    7.40   29.60
  17   4   0   -4.00   16.40
   0  -5   0    2.50    7.70
   0   5   0   24.80   12.30
   0   5   0   -0.90    5.80
   0   5   0    0.90    3.70
   0   5   0    2.70    7.40
   1  -5   0  206.88   21.30
   1  -5   0  199.08   20.40
  -1  -5   0  198.68   22.20
  -1   5   0  209.18   24.40
   1   5   0  234.58   23.00
   1   5   0  168.38   12.80
  -1   5   0  181.28   18.60
   1   5   0  179.98   22.40
  -2  -5   0   32.80   13.00
  -2  -5   0   16.30   10.70
   2  -5   0   27.10   10.40
   2  -5   0   29.90   11.20
  -2   5   0   18.80   11.30
   2   5   0   22.70    6.20
   2   5   0   30.40   12.50
   2   5   0   38.10   11.20
  -2   5   0   24.30    9.80
  -2   5   0   21.70    6.20
   3  -5   0  127.79   16.40
   3  -5   0  111.69   17.70
  -3  -5   0  137.69   22.90
  -3  -5   0  117.39   19.80
  -3   5   0  121.19   17.10
   3   5   0  129.09   17.90
  -3   5   0  145.89   22.40
  -3   5   0  114.09   11.40
   3   5   0  121.49   11.20
   3   5   0  119.69   18.80
   4  -5   0   27.30   12.00
  -4  -5   0   41.40   15.00
   4  -5   0   50.79   14.70
  -4  -5   0   48.10   16.90
  -4   5   0   48.80   13.00
  -4   5   0   27.60   13.10
   4   5   0   52.59   14.40
   4   5   0   55.19   14.60
   4   5   0   49.70    9.00
  -4   5   0   56.09    9.40
  -5  -5   0  155.58   23.90
  -5  -5   0   96.59   20.20
   5  -5   0  120.39   20.00
  -5   5   0  109.39   22.70
  -5   5   0  152.08   20.40
   5   5   0  136.89   20.00
   5   5   0  121.49   13.60
   5   5   0  137.99   19.80
  -5   5   0  121.09   13.40
   6  -5   0  141.09   20.00
  -6  -5   0  127.09   25.60
  -6  -5   0   86.99   21.10
   6   5   0   86.39   13.70
  -6   5   0  133.29   14.90
  -6   5   0   95.59   20.70
  -6   5   0  114.79   20.80
   6   5   0  113.99   21.70
   6   5   0  110.19   20.00
   7  -5   0   11.30   10.80
  -7  -5   0   13.70   15.50
  -7  -5   0   19.10   14.20
   7   5   0   44.20   14.20
  -7   5   0   28.70   14.80
  -7   5   0    5.20    9.20
  -7   5   0   11.60    7.80
   7   5   0   15.90    8.10
   8  -5   0  272.77   27.00
  -8  -5   0  233.28   31.60
  -8  -5   0  276.67   32.90
  -8   5   0  240.58   29.60
  -8   5   0  258.57   29.80
   8   5   0  235.38   26.90
   8   5   0  250.27   22.70
  -8   5   0  279.17   23.40
  -9  -5   0   -8.10   13.60
   9  -5   0    8.30   10.60
  -9  -5   0    0.80   16.60
  -9   5   0   -4.20   12.20
  -9   5   0    2.30    9.10
   9   5   0   13.60   10.80
  -9   5   0  -10.30   11.10
   9   5   0    8.30    8.30
 -10  -5   0   53.39   21.00
  10  -5   0   27.90   15.00
 -10  -5   0   41.10   19.90
 -10   5   0   49.99   20.40
  10   5   0   42.40   15.40
 -10   5   0   54.89   15.00
  10   5   0   46.30   14.30
 -10   5   0   47.10   18.70
 -11  -5   0   40.30   20.90
  11  -5   0   60.39   18.90
 -11  -5   0   38.30   21.70
  11   5   0   47.80   16.20
 -11   5   0   21.60   18.20
 -11   5   0   38.50   20.80
  11   5   0   32.10   16.50
 -11   5   0   32.40   15.60
 -12  -5   0   57.99   24.30
  12  -5   0   82.29   22.10
  12  -5   0   66.29   24.50
 -12  -5   0  101.89   31.20
 -12   5   0   83.49   26.10
  12   5   0  104.59   22.00
 -12   5   0  138.59   25.00
  12   5   0  113.29   26.10
 -13  -5   0    6.10   19.60
 -13  -5   0  -14.70   19.90
  13  -5   0   -0.90   12.40
  13  -5   0   25.60   19.10
  13   5   0   -3.00   14.90
 -13   5   0    1.20   18.30
 -13   5   0   -1.80   15.90
  13   5   0   17.40   15.30
  14  -5   0    4.80   20.40
 -14  -5   0   -5.30   21.20
  14  -5   0  -10.00   15.00
 -14  -5   0    5.70   19.80
  14   5   0   -2.70   15.10
 -14   5   0    9.10   16.90
 -14   5   0    7.30   20.50
  14   5   0    6.80   15.40
 -15  -5   0   30.20   23.20
  15  -5   0   35.20   21.90
  15  -5   0   25.10   24.70
 -15  -5   0   31.20   23.40
  15   5   0   30.50   20.10
 -15   5   0   42.10   20.20
  15   5   0   27.20   25.10
   0  -6   0 1042.30   56.99
   0  -6   0  980.00   55.99
   0   6   0 1098.39   62.89
  -1  -6   0   92.39   19.70
   1  -6   0    9.80   10.90
   1  -6   0   64.59   17.20
   1   6   0   67.69   19.70
  -1   6   0   78.49   21.20
   1   6   0   66.89   18.00
   1   6   0   62.59    9.90
  -1   6   0   78.09   10.50
   2  -6   0  444.36   35.10
  -2  -6   0  432.16   36.30
   2  -6   0  395.56   32.70
   2   6   0  392.46   35.80
  -2   6   0  404.66   23.10
  -2   6   0  407.16   37.80
   2   6   0  415.66   23.30
   2   6   0  466.85   36.70
  -3  -6   0  162.98   27.60
   3  -6   0  165.78   26.30
  -3   6   0  167.58   15.50
   3   6   0  176.78   15.40
   3   6   0  156.18   22.80
  -3   6   0  212.08   30.10
   3   6   0  183.38   26.90
   4  -6   0  237.28   27.50
  -4  -6   0  245.58   31.30
  -4   6   0  287.27   20.20
   4   6   0  245.08   18.90
   4   6   0  226.58   28.80
   4   6   0  236.98   27.70
  -4   6   0  231.08   30.30
  -4   6   0  201.08   24.50
  -5  -6   0  306.77   33.70
   5  -6   0  317.87   31.10
   5   6   0  268.67   29.60
   5   6   0  284.17   21.50
  -5   6   0  257.17   28.60
  -5   6   0  308.77   22.20
  -5   6   0  290.47   35.00
   6  -6   0   69.59   18.00
  -6  -6   0   86.99   23.50
   6   6   0   61.49   18.20
  -6   6   0   80.19   14.50
  -6   6   0   41.50   16.70
   6   6   0   81.39   14.00
  -6   6   0  105.19   26.80
  -7  -6   0  536.75   47.40
   7  -6   0  572.24   43.80
  -7   6   0  532.85   48.00
  -7   6   0  582.34   35.10
  -7   6   0  603.14   45.50
   7   6   0  571.94   34.50
   7   6   0  586.44   44.30
  -8  -6   0   -3.70   14.70
   8  -6   0   -4.00   10.50
   8   6   0   11.00    9.70
   8   6   0    7.00   12.30
  -8   6   0    5.20    9.50
  -8   6   0   -7.40   14.30
  -8   6   0  -11.50   11.70
   9  -6   0  468.55   39.40
  -9  -6   0  394.36   44.00
  -9  -6   0  371.66   45.70
  -9   6   0  374.66   40.70
  -9   6   0  417.56   33.40
   9   6   0  362.16   36.10
   9   6   0  363.46   31.40
  -9   6   0  386.56   42.90
 -10  -6   0   86.69   28.60
 -10  -6   0   42.80   25.10
  10  -6   0   25.80   16.20
  10   6   0   28.90   16.70
 -10   6   0   94.29   26.10
 -10   6   0   23.40   14.40
 -10   6   0   18.80   23.10
  10   6   0   36.20   14.70
  11  -6   0  166.88   31.30
 -11  -6   0  243.78   42.30
  11  -6   0  151.78   35.30
 -11  -6   0  203.68   41.20
  11   6   0  201.28   33.80
 -11   6   0  228.48   32.00
  11   6   0  215.38   29.70
 -11   6   0  257.77   40.20
 -11   6   0  238.98   40.30
 -12  -6   0  121.99   53.19
 -12  -6   0   65.69   31.10
  12  -6   0  108.89   27.80
  12  -6   0  163.68   40.90
 -12   6   0  105.79   28.10
 -12   6   0   62.69   26.20
  12   6   0  128.59   37.90
  12   6   0  150.18   30.70
   0  -7   0  -13.00   11.50
   0   7   0    0.00    7.00
   0   7   0  -13.10   14.20
  -1  -7   0  136.99   26.20
  -1  -7   0   83.49   22.10
   1  -7   0  135.59   25.30
   1   7   0  136.09   30.90
  -1   7   0  149.49   15.70
  -1   7   0  120.09   29.20
   2  -7   0   53.79   19.30
  -2  -7   0    8.40   15.70
  -2   7   0   43.40   21.20
   2   7   0   51.39   20.10
  -2   7   0   13.70    8.30
   2   7   0   20.00    9.00
   2   7   0    8.90   20.00
  -3  -7   0  122.69   26.60
   3  -7   0  125.79   26.60
   3   7   0  173.78   30.60
  -3   7   0  155.28   17.90
   3   7   0  168.88   17.50
  -3   7   0  147.39   33.10
   4  -7   0   36.00   16.20
  -4  -7   0   28.30   19.50
   4   7   0   46.50   12.00
  -4   7   0   67.59   14.30
   4   7   0   65.29   19.60
  -4   7   0   87.99   28.70
  -5  -7   0  -11.80   15.30
   5  -7   0    3.30   13.60
  -5   7   0  -16.10   16.30
  -5   7   0   -4.60    8.30
   5   7   0  -17.80   11.00
   5   7   0   -1.00    8.60
   6  -7   0  188.08   32.40
  -6  -7   0  132.89   30.40
   6   7   0   93.59   23.80
  -6   7   0  134.09   20.30
  -6   7   0   81.19   30.50
   6   7   0  123.39   18.00
  -7  -7   0   -4.40   20.00
   7  -7   0   -7.50   15.20
  -7   7   0   -4.40   11.60
   7   7   0    5.30   11.10
   7   7   0    0.70   13.90
  -7   7   0    4.10   23.00
   8  -7   0    5.90   17.20
  -8   7   0   28.20   21.80
  20   0  -1    8.50   16.70
 -20   0   1   -4.70   16.60
 -19   0   1   13.00   18.40
  19   0  -1   -5.00   14.30
 -18   0   1   -6.80   14.70
  18   0  -1    7.70   15.80
 -17   0   1   -4.70   11.70
  17   0  -1    0.70   13.20
 -17   0   1    0.30   12.70
  16   0  -1   16.40   13.00
 -16   0   1   -3.00   11.90
 -16   0   1   -0.40   10.70
  15   0  -1   -0.50    8.80
 -15   0   1   17.40   11.00
 -15   0   1    1.30   11.50
 -14   0   1   14.60   11.70
 -14   0   1    3.50   10.00
  14   0  -1    7.70   10.20
 -13   0   1    0.30    8.20
 -13   0   1   -2.30    9.90
  13   0  -1    8.50   18.30
  13   0  -1   -1.40    6.30
  13   0  -1   -3.70    7.50
 -12   0   1   -2.10    7.10
  12   0  -1    2.60    6.40
  12   0  -1    6.20    7.30
  12   0  -1    0.10    8.20
 -12   0   1   -2.20    8.10
  12   0  -1    1.00    8.60
  11   0  -1   -0.60    5.60
 -11   0   1    5.70    8.20
  11   0  -1   -0.60    7.00
  11   0  -1   -2.90    7.00
 -11   0   1    1.30    6.80
  11   0  -1    2.40    6.40
 -11   0   1   12.70    9.00
 -10   0   1   -2.40    6.10
  10   0  -1    8.30    6.20
  10   0  -1    2.10    5.40
 -10   0   1    6.90    7.30
 -10   0   1   -3.20    6.70
  10   0  -1    0.00    7.20
  10   0  -1    4.80    7.30
   9   0  -1    1.80    5.00
  -9   0   1    5.20    6.70
   9   0  -1    1.30    5.40
  -9   0   1   -6.70    6.60
   9   0  -1   -6.00    6.00
   9   0  -1    0.80    6.30
  -9   0   1    4.30    6.30
  -8   0   1    2.00    5.40
  -8   0   1    8.60    5.90
   8   0  -1    5.30    5.00
   8   0  -1    2.50    6.00
   8   0  -1    1.20    5.90
   8   0  -1    3.60    5.10
  -8   0   1   -6.50    4.90
  -7   0   1    6.80    5.30
  -7   0   1   -9.40    4.90
   7   0  -1    2.00    5.20
  -7   0   1   -2.00    4.30
   7   0  -1   -4.40    4.50
   7   0  -1   -1.30    4.00
   7   0  -1    3.30    4.40
   6   0  -1    1.70    3.90
  -6   0   1    0.70    4.50
   6   0  -1    5.50    4.60
   6   0  -1    2.30    4.40
   6   0  -1   -2.00    5.00
  -6   0   1    1.70    5.20
  -6   0   1   -3.20    4.20
   5   0  -1    3.60    4.50
  -5   0   1    4.40    4.90
   5   0  -1    0.20    4.60
  -5   0   1    0.30    4.10
  -5   0   1   -1.70    3.30
   5   0  -1    0.60    3.40
   5   0  -1   -1.30    2.90
   4   0  -1    4.40    3.60
  -4   0   1   -4.70    4.20
  -4   0   1    3.00    4.10
   4   0  -1    0.90    3.90
   4   0  -1    0.70    4.10
   4   0  -1   -1.40    3.60
  -4   0   1   -4.60    3.70
  -3   0   1   -2.20    3.10
   3   0  -1   -0.20    2.80
   3   0  -1    0.20    3.20
   3   0  -1    1.60    3.40
   3   0  -1    1.20    3.70
  -3   0   1   -2.10    4.30
  -3   0   1   -3.30    3.10
   2   0  -1    2.10    1.90
   2   0  -1    0.10    2.20
  -2   0   1    2.30    2.00
  -2   0   1    4.40    2.50
  -2   0   1    0.50    1.90
   2   0  -1    2.20    1.90
  -2   0   1   -0.30    1.20
  -1   0   1    0.10    0.60
  -1   0  -1    0.20    0.70
   1   0   1    0.60    1.00
   1   0   1    0.40    0.80
  -1   0  -1   -0.10    0.60
   1   0   1    0.60    0.70
  -1   0  -1    0.50    0.80
  -2   0  -1   -0.20    2.50
  -2   0  -1   -3.20    1.40
   2   0   1   -1.90    1.90
   2   0   1   -1.70    1.30
   2   0   1   -0.70    1.80
   2   0   1    2.10    2.40
  -2   0  -1    1.00    1.80
  -3   0  -1    2.10    3.20
  -3   0  -1   -1.00    2.90
   3   0   1   -0.50    2.50
   3   0   1   -1.00    3.50
   3   0   1    1.00    3.20
   3   0   1   -1.20    3.30
  -3   0  -1    0.70    3.90
   4   0   1   -6.40    2.70
   4   0   1   -4.30    2.90
  -4   0  -1   -1.90    3.00
   4   0   1    8.00    3.50
   4   0   1    2.70    3.50
  -4   0  -1    1.50    4.30
  -4   0  -1   -1.70    2.90
   5   0   1    5.10    4.80
   5   0   1    1.40    3.20
  -5   0  -1    1.50    4.10
   5   0   1   -0.30    3.30
  -5   0  -1    2.30    3.50
  -5   0  -1    3.40    5.00
   5   0   1   -0.60    4.10
   6   0   1   -8.00    3.20
  -6   0  -1    1.60    4.30
   6   0   1   -2.30    4.10
  -6   0  -1    0.00    4.00
   6   0   1    3.50    4.80
   6   0   1   -1.70    3.50
  -6   0  -1   -4.10    4.20
  -7   0  -1    1.10    4.60
   7   0   1    3.10    4.50
   7   0   1    2.20    5.20
   7   0   1   -1.60    4.30
  -7   0  -1   15.00    6.30
  -7   0  -1    3.80    5.90
   7   0   1    4.40    4.10
  -8   0  -1    1.50    5.20
   8   0   1    7.00    5.90
   8   0   1    4.30    4.40
   8   0   1    1.60    5.90
  -8   0  -1  -11.00    4.10
   8   0   1    2.60    5.10
  -8   0  -1   -6.30    4.40
   9   0   1    4.20    5.80
  -9   0  -1    6.90    7.60
   9   0   1   -3.40    5.70
  -9   0  -1    7.40    6.10
   9   0   1   -6.80    3.60
  -9   0  -1    3.80    5.90
   9   0   1    3.60    6.70
  10   0   1   -3.50    6.90
  10   0   1    1.80    5.40
 -10   0  -1    1.30    6.90
 -10   0  -1   -5.80    5.60
  10   0   1    8.10    6.70
 -10   0  -1   18.00    8.50
  10   0   1   -2.20    7.50
  11   0   1   -3.10    6.10
 -11   0  -1   -5.70    6.50
 -11   0  -1   -8.10    6.30
  11   0   1   -5.40    7.50
  11   0   1   -2.60    5.50
 -11   0  -1   -2.90    6.60
  11   0   1    3.80    8.10
  12   0   1   10.00    9.80
 -12   0  -1   -1.70    7.20
  12   0   1   11.80    8.20
 -12   0  -1   -1.80    9.20
  12   0   1    1.70    6.30
  12   0   1   -5.70    5.90
  13   0   1   -0.10    8.50
  13   0   1   10.60    8.30
 -13   0  -1    3.60    7.90
 -13   0  -1   -3.20    9.50
 -14   0  -1   -3.30    8.40
 -14   0  -1   17.90   12.70
  14   0   1    7.70   10.40
  15   0   1    9.90   11.30
 -15   0  -1    2.50   11.10
 -15   0  -1    1.20   10.00
  16   0   1    5.80   11.00
 -16   0  -1    7.50   11.90
 -16   0  -1    2.60   12.50
 -17   0  -1   21.80   16.50
  17   0   1    2.60   12.50
  18   0   1   16.30   15.50
 -18   0  -1  -26.00   13.30
  19   0   1   -9.90   14.40
 -19   0  -1    4.90   17.40
 -20   0  -1   23.50   21.30
  20  -1  -1   11.40   17.20
 -20  -1   1    0.40   18.90
  20   1  -1  -14.30   22.60
 -19  -1   1  126.69   29.70
  19  -1  -1  111.39   27.30
  19   1  -1  166.18   31.20
 -19   1   1  126.69   26.60
  18  -1  -1   14.90   14.00
 -18  -1   1   -4.40   16.10
 -18   1   1   14.90   17.00
 -18   1   1    0.20   15.00
  18   1  -1    9.10   14.80
  17  -1  -1  191.48   32.30
 -17  -1   1  171.88   30.90
  17   1  -1  240.08   32.50
 -17   1   1  188.08   28.20
 -17   1   1  167.78   28.30
 -16  -1   1  164.18   29.10
  16  -1  -1  167.58   26.20
  16   1  -1  120.99   25.80
 -16   1   1  121.99   24.10
 -16   1   1  128.69   24.60
 -15  -1   1   78.69   21.90
  15  -1  -1   34.90   14.70
  15   1  -1   56.39   18.00
 -15   1   1   88.39   21.60
  15   1  -1   85.39   32.90
 -15   1   1   95.99   19.90
  15   1  -1   85.39   18.30
  14  -1  -1  360.16   28.90
 -14  -1   1  368.46   35.70
  14  -1  -1  459.85   37.60
 -14  -1   1  423.46   29.30
 -14   1   1  385.46   33.60
  14   1  -1  357.26   34.40
  14   1  -1  457.95   35.90
  14   1  -1  381.36   30.50
 -14   1   1  384.96   31.90
 -13  -1   1  -10.40    7.20
 -13  -1   1   -6.70    7.90
  13  -1  -1   35.40   13.30
  13  -1  -1   27.00   10.70
 -13   1   1   29.50   12.70
 -13   1   1    0.00    9.00
  13   1  -1   16.00   11.30
  13   1  -1   18.60    9.80
  13   1  -1    7.70   10.40
 -13   1   1   22.90   12.00
  12  -1  -1  651.93   44.40
  12  -1  -1  740.63   40.50
 -12  -1   1  810.92   40.30
 -12  -1   1  710.03   45.60
 -12   1   1  776.12   43.00
  12   1  -1  682.93   45.20
 -12   1   1  738.83   43.70
  12   1  -1  853.91   43.80
 -12   1   1  695.03   42.90
  11  -1  -1   38.90   11.10
 -11  -1   1   56.79   12.20
  11  -1  -1   25.80   11.70
  11  -1  -1   38.00    9.00
 -11  -1   1   31.40   14.10
 -11   1   1   22.50   10.40
  11   1  -1   86.89   18.80
  11   1  -1   33.90   11.40
 -11   1   1   50.79   12.30
  11   1  -1   40.60   11.60
  11   1  -1   32.90   12.40
 -11   1   1   51.09   13.70
 -10  -1   1  792.92   45.40
  10  -1  -1  782.32   40.20
  10  -1  -1  724.43   40.50
  10  -1  -1  742.73   34.50
  10  -1  -1  760.62   45.00
 -10  -1   1  828.42   38.70
  10   1  -1  715.53   33.50
  10   1  -1  793.02   41.30
  10   1  -1  668.73   42.10
  10   1  -1  730.53   41.20
 -10   1   1  811.62   43.00
 -10   1   1  754.42   40.90
 -10   1   1  865.61   42.30
  -9  -1   1  397.46   24.00
  -9  -1   1  342.37   27.70
  -9  -1   1  371.46   23.40
   9  -1  -1  343.57   24.10
   9  -1  -1  315.37   26.40
   9  -1  -1  394.66   21.20
   9  -1  -1  396.26   26.20
  -9   1   1  396.96   26.00
   9   1  -1  370.66   19.80
  -9   1   1  331.47   24.30
  -9   1   1  331.27   25.00
   9   1  -1  326.17   24.50
   9   1  -1  372.96   26.20
   9   1  -1  312.37   25.60
  -8  -1   1 1319.27   62.29
   8  -1  -1 1489.85   58.99
   8  -1  -1 1387.46   52.69
   8  -1  -1 1444.96   61.49
  -8  -1   1 1338.97   54.59
   8  -1  -1 1405.06   57.59
  -8  -1   1 1406.76   55.39
  -8   1   1 1389.56   57.99
   8   1  -1 1468.75   59.59
   8   1  -1 1326.67   50.59
   8   1  -1 1349.07   58.69
   8   1  -1 1307.37   59.69
  -8   1   1 1304.27   56.89
  -8   1   1 1364.06   59.49
  -7  -1   1 1767.62   73.79
   7  -1  -1 1792.12   63.69
  -7  -1   1 1792.72   66.49
  -7  -1   1 1813.22   65.69
   7  -1  -1 1815.32   69.09
   7  -1  -1 1882.41   69.09
   7  -1  -1 1753.62   70.39
  -7   1   1 1584.94   69.29
   7   1  -1 1725.53   69.89
  -7   1   1 1827.82   68.69
  -7   1   1 1694.53   67.29
   7   1  -1 1782.22   70.69
   7   1  -1 1743.13   61.59
   7   1  -1 1784.92   69.79
   6  -1  -1   83.09   12.10
   6  -1  -1   70.69    7.20
   6  -1  -1   59.09   10.30
  -6  -1   1   61.39    8.70
  -6  -1   1   57.69    8.40
  -6  -1   1   57.69   11.70
   6   1  -1   78.29    6.80
   6   1  -1   76.59   10.10
  -6   1   1   75.19    9.80
  -6   1   1   68.49   10.30
   6   1  -1   73.49   10.60
  -6   1   1   90.19   10.40
   6   1  -1   69.69   10.30
  -6   1   1   71.89    9.30
   5  -1  -1 2286.07   77.59
  -5  -1   1 2340.87   79.59
  -5  -1   1 2339.67   86.19
   5  -1  -1 2332.07   83.09
   5  -1  -1 2253.07   82.69
  -5   1   1 2248.38   84.49
  -5   1   1 2271.87   80.59
   5   1  -1 2304.07   84.89
   5   1  -1 2354.16   83.59
  -5   1   1 2371.16   81.29
  -5   1   1 2443.26   82.49
   5   1  -1 2393.16   83.69
   5   1  -1 2386.26   76.99
   4  -1  -1  290.17   13.20
  -4  -1   1  337.87   19.10
   4  -1  -1  287.57   16.50
  -4  -1   1  286.67   13.70
   4   1  -1  297.37   12.70
  -4   1   1  304.77   14.70
   4   1  -1  289.67   16.20
   4   1  -1  282.17   17.80
  -4   1   1  291.67   16.20
  -4   1   1  300.87   15.00
  -4   1   1  303.77   18.10
   4   1  -1  309.27   17.00
  -3  -1   1  584.04   22.70
  -3  -1   1  666.63   27.60
   3  -1  -1  638.04   23.00
  -3   1   1  661.43   27.70
   3   1  -1  588.44   22.90
   3   1  -1  643.84   25.40
  -3   1   1  619.64   25.70
  -3   1   1  599.34   23.70
   3   1  -1  621.94   25.60
  -3   1   1  607.14   22.90
   3   1  -1  609.94   22.40
   3   1  -1  634.04   27.80
  -2  -1   1  239.58   10.20
  -2  -1   1  204.88   12.60
   2  -1  -1  231.68   12.00
   2  -1  -1  228.58   10.60
  -2   1   1  230.38    9.30
   2   1  -1  216.78   10.20
   2   1  -1  245.78   14.10
   2   1  -1  230.68   10.30
  -2   1   1  229.98   10.30
  -2   1   1  243.18   12.50
   2   1  -1  232.58   12.00
   2   1  -1  235.88    9.40
  -2   1   1  211.88   12.50
  -2   1   1  224.48   11.80
   1  -1  -1 2483.25   78.89
  -1   1   1 2418.96   79.69
  -1   1   1 2440.86   79.39
   1   1  -1 2391.36   79.09
   1   1  -1 2439.36   78.39
  -1   1   1 2368.36   77.49
   1   1  -1 2277.87   80.19
  -1   1   1 2475.35   79.59
   1   1  -1 2324.67   78.89
   1   1  -1 2430.16   77.59
  -1   1   1 2353.66   76.19
  -1   1   1 2442.36   76.89
   0  -1  -1 1161.28   38.50
   0  -1  -1 1146.29   40.30
   0   1  -1 1179.38   40.00
   0   1   1 1136.19   39.90
   0   1   1 1141.09   37.20
   0   1  -1 1150.18   38.90
   0   1   1 1169.28   40.00
   0   1   1 1120.89   38.30
   0   1  -1 1131.39   39.10
   0   1  -1 1150.88   40.00
   0   1  -1 1114.69   39.30
   0   1   1 1128.99   37.20
   1  -1   1  619.24   22.30
   1  -1   1  612.84   23.30
  -1  -1  -1  638.84   24.40
  -1   1  -1  598.14   23.60
  -1   1  -1  609.24   20.70
  -1   1  -1  626.54   22.20
   1   1   1  610.04   21.80
   1   1   1  608.34   23.80
   1   1   1  621.34   21.20
   1   1   1  598.14   24.40
   1   1   1  608.94   23.10
  -1   1  -1  627.24   20.50
   1   1   1  610.84   20.80
  -2  -1  -1 5150.48  163.68
   2  -1   1 5045.10  157.78
  -2  -1  -1 5036.60  156.88
   2   1   1 5100.19  162.88
  -2   1  -1 4968.00  161.78
   2   1   1 4967.80  161.38
  -2   1  -1 4899.61  158.58
   2   1   1 4976.40  158.78
   2   1   1 5008.30  160.08
  -2   1  -1 4981.90  159.58
  -2   1  -1 5048.19  162.58
   2   1   1 4923.21  159.68
  -2   1  -1 5001.90  159.28
   3  -1   1 1794.92   58.99
  -3  -1  -1 1929.11   59.99
  -3  -1  -1 1847.42   67.79
   3  -1   1 1781.42   63.59
   3   1   1 1844.32   61.69
   3   1   1 1810.92   63.69
  -3   1  -1 1827.52   62.29
  -3   1  -1 1811.22   61.89
   3   1   1 1821.02   64.19
   3   1   1 1895.91   65.89
  -3   1  -1 1798.42   64.89
  -3   1  -1 1839.82   65.39
   4  -1   1 1032.20   41.20
  -4  -1  -1 1080.09   38.30
  -4  -1  -1 1016.80   45.40
   4  -1   1 1055.79   35.60
  -4  -1  -1 1075.59   40.30
   4  -1   1 1080.69   40.60
  -4   1  -1 1140.19   43.30
   4   1   1 1042.70   41.50
  -4   1  -1 1061.79   42.70
   4   1   1 1078.39   42.90
  -4   1  -1 1065.39   40.50
   4   1   1 1042.20   38.30
  -4   1  -1 1034.50   39.70
   4   1   1 1073.79   42.00
   5  -1   1    8.50    4.20
  -5  -1  -1    7.80    3.60
   5  -1   1    5.00    5.40
  -5  -1  -1    7.30    3.90
  -5  -1  -1   10.90    7.10
   5  -1   1    7.20    4.80
   5  -1   1    4.20    2.70
  -5   1  -1    3.90    3.70
   5   1   1   -1.60    3.00
   5   1   1    6.10    4.30
  -5   1  -1    6.60    4.90
  -5   1  -1   10.70    5.60
   5   1   1    4.30    4.20
   5   1   1    7.60    3.50
  -5   1  -1    3.50    4.50
  -6  -1  -1 1996.40   71.79
   6  -1   1 2069.99   77.19
  -6  -1  -1 2047.10   80.59
  -6  -1  -1 2136.59   72.09
   6  -1   1 2057.49   68.89
   6  -1   1 2001.20   76.49
   6  -1   1 2009.20   74.79
   6   1   1 2071.19   77.09
   6   1   1 2031.40   70.79
  -6   1  -1 2103.59   75.99
  -6   1  -1 2133.19   74.89
   6   1   1 1878.51   75.29
   6   1   1 2004.70   76.09
  -6   1  -1 1840.12   75.69
   7  -1   1  250.67   13.80
   7  -1   1  236.18   18.10
   7  -1   1  262.07   20.40
  -7  -1  -1  227.38   16.30
   7  -1   1  265.17   20.00
  -7  -1  -1  283.27   16.80
  -7  -1  -1  243.88   21.30
  -7   1  -1  255.67   19.10
   7   1   1  222.88   18.10
   7   1   1  294.37   20.20
   7   1   1  245.38   19.30
   7   1   1  247.08   15.50
  -7   1  -1  228.88   18.50
  -7   1  -1  223.28   17.30
  -8  -1  -1  973.60   49.99
   8  -1   1 1048.30   47.30
  -8  -1  -1  918.31   42.40
  -8  -1  -1 1063.19   42.50
   8  -1   1 1093.19   39.20
   8  -1   1  925.61   44.90
   8  -1   1 1006.30   49.30
   8   1   1  917.11   40.60
   8   1   1 1020.90   47.10
  -8   1  -1 1035.00   47.60
   8   1   1  973.70   47.70
  -8   1  -1 1059.19   46.70
  -8   1  -1  961.80   45.50
   8   1   1  934.41   45.30
  -9  -1  -1 1868.51   74.19
   9  -1   1 2025.50   78.29
  -9  -1  -1 2072.19   73.89
   9  -1   1 1781.22   80.89
   9  -1   1 1963.60   77.69
   9  -1   1 2029.00   69.19
  -9  -1  -1 2028.80   83.49
   9   1   1 1921.41   77.29
  -9   1  -1 1793.42   76.99
   9   1   1 1757.82   71.19
   9   1   1 1858.01   78.29
  -9   1  -1 1921.21   78.79
   9   1   1 1989.90   81.59
  -9   1  -1 2018.90   77.89
  10  -1   1   77.09    9.50
 -10  -1  -1   71.19   16.10
  10  -1   1   71.69   14.40
  10  -1   1   58.79   15.00
  10  -1   1   66.09   16.10
 -10  -1  -1   48.70   10.30
 -10   1  -1   74.99   14.60
 -10   1  -1   69.09   14.50
  10   1   1   52.29   13.00
 -10   1  -1   51.69   11.90
  10   1   1   38.60   12.00
  10   1   1   47.30    9.80
  10   1   1   54.79   12.50
  11  -1   1  625.74   41.30
  11  -1   1  682.83   38.10
 -11  -1  -1  659.23   42.20
 -11  -1  -1  723.83   35.40
  11   1   1  607.84   40.70
  11   1   1  642.54   39.80
 -11   1  -1  610.84   39.00
  11   1   1  684.23   38.60
  11   1   1  593.44   33.00
 -11   1  -1  712.93   39.30
 -11   1  -1  665.53   39.20
 -12  -1  -1   -2.30    8.50
  12  -1   1   -3.90    6.60
  12  -1   1    3.90    8.20
 -12  -1  -1    0.70    7.60
  12   1   1    3.10    7.50
  12   1   1    5.40    9.10
  12   1   1   17.90   10.40
 -12   1  -1    2.20    8.90
 -12   1  -1   10.70    9.80
 -12   1  -1   -3.00    7.90
 -13  -1  -1  492.45   39.10
 -13  -1  -1  452.75   30.40
  13  -1   1  467.55   36.90
  13  -1   1  471.45   32.10
  13   1   1  489.65   33.10
 -13   1  -1  476.95   35.30
 -13   1  -1  454.15   33.30
 -13   1  -1  460.35   35.10
  13   1   1  400.06   35.30
  13   1   1  509.95   37.40
 -14  -1  -1   21.30   14.20
  14  -1   1   45.50   15.50
  14  -1   1   44.40   13.30
 -14   1  -1   62.99   16.40
 -14   1  -1   41.70   14.40
  14   1   1   45.80   16.50
  14   1   1   55.39   15.20
  14   1   1   37.30   15.50
 -15  -1  -1  624.24   45.40
  15  -1   1  495.65   41.20
 -15   1  -1  533.65   39.70
 -15   1  -1  525.15   41.30
  15   1   1  564.44   44.30
 -16  -1  -1  139.39   28.40
  16  -1   1   94.59   23.20
  16   1   1  117.49   26.00
 -16   1  -1  118.79   25.70
 -16   1  -1  108.59   22.50
  17  -1   1  101.29   24.70
 -17  -1  -1   40.40   19.50
  17   1   1   89.09   24.40
 -17   1  -1   33.00   17.30
 -17   1  -1   61.49   19.30
 -18  -1  -1  288.97   36.00
  18  -1   1  339.97   38.40
 -18   1  -1  300.27   36.40
 -18   1  -1  172.58   31.00
  18   1   1  254.17   34.20
 -19  -1  -1  -18.80   17.80
  19  -1   1   11.00   17.30
 -19   1  -1  -31.60   14.20
 -19   1  -1   14.90   18.40
  19   1   1    0.80   17.10
 -20  -1  -1   67.09   30.70
  19  -2  -1    2.10   13.80
 -19  -2   1  -23.90   19.30
  19   2  -1   -8.10   15.50
 -19   2   1  -21.80   17.20
 -18  -2   1  420.36   44.80
  18  -2  -1  316.37   39.60
 -18   2   1  374.66   41.30
  18   2  -1  366.66   43.00
  17  -2  -1   27.10   17.10
 -17  -2   1   32.60   19.70
 -17   2   1   51.19   20.50
  17   2  -1   23.80   16.00
 -16  -2   1   -0.20   14.10
  16  -2  -1    9.80   12.70
  16   2  -1   43.90   17.00
 -16   2   1   44.30   17.60
  16   2  -1   13.60   14.60
  16   2  -1   28.50   16.40
 -15  -2   1  322.77   36.10
  15  -2  -1  402.46   33.40
  15  -2  -1  323.07   35.00
  15   2  -1  381.36   34.70
  15   2  -1  371.66   36.20
  15   2  -1  380.76   38.60
 -15   2   1  363.76   36.40
 -14  -2   1  172.88   26.50
  14  -2  -1  180.58   22.90
  14  -2  -1  171.88   26.90
  14   2  -1  153.78   23.40
 -14   2   1  163.68   23.80
  14   2  -1  202.08   27.20
 -14   2   1  191.38   25.10
 -14   2   1  162.28   22.20
  14   2  -1  198.38   25.80
  13  -2  -1  189.18   23.10
 -13  -2   1  166.18   25.30
  13  -2  -1  185.88   26.40
  13   2  -1  157.98   24.70
 -13   2   1  267.17   26.40
 -13   2   1  136.89   21.00
 -13   2   1  198.48   26.00
  13   2  -1  235.38   26.10
  13   2  -1  235.68   26.40
 -12  -2   1   10.40   11.80
  12  -2  -1   22.80   11.40
  12  -2  -1   16.60   11.30
  12   2  -1   -2.60    8.50
 -12   2   1   -8.50    9.00
  12   2  -1   11.30   10.00
 -12   2   1    5.00    8.60
  12   2  -1    4.80    9.50
 -12   2   1   14.30   10.50
 -11  -2   1 1143.09   62.99
  11  -2  -1 1206.58   58.99
 -11  -2   1 1273.37   63.99
  11  -2  -1 1202.08   61.29
 -11   2   1 1173.28   57.49
  11   2  -1 1165.48   57.99
 -11   2   1 1082.79   59.09
  11   2  -1 1199.38   60.99
 -11   2   1 1168.08   54.89
  11   2  -1 1275.17   62.69
  10  -2  -1   66.39   15.30
 -10  -2   1   77.39   12.30
  10  -2  -1   75.09   15.50
 -10  -2   1   70.09   17.70
 -10   2   1   81.79   17.30
 -10   2   1   80.69   14.80
  10   2  -1  115.49   16.50
  10   2  -1   70.09   14.40
 -10   2   1   90.09   13.20
  10   2  -1   86.69   18.40
  -9  -2   1  871.71   49.40
  -9  -2   1  903.61   38.90
   9  -2  -1  815.52   43.90
   9  -2  -1  851.21   35.00
   9   2  -1  823.52   43.30
   9   2  -1  861.51   45.40
  -9   2   1  865.01   43.20
  -9   2   1  816.02   39.50
   9   2  -1  866.91   46.60
   9   2  -1  868.41   35.30
  -9   2   1  821.52   46.00
  -9   2   1  877.61   44.50
  -8  -2   1 1015.20   53.19
  -8  -2   1 1005.50   41.30
   8  -2  -1  916.71   46.30
   8  -2  -1  960.90   38.10
   8   2  -1 1086.69   49.00
  -8   2   1 1019.40   42.70
  -8   2   1  994.30   45.00
  -8   2   1 1024.80   47.50
   8   2  -1  989.50   46.80
  -8   2   1  922.11   48.90
   8   2  -1 1036.00   39.40
   8   2  -1 1030.00   50.59
  -7  -2   1  417.36   20.80
   7  -2  -1  398.16   25.10
  -7  -2   1  397.46   28.90
   7  -2  -1  430.16   19.50
   7   2  -1  394.16   25.60
  -7   2   1  445.66   28.70
   7   2  -1  453.75   29.20
   7   2  -1  392.76   24.90
   7   2  -1  442.96   20.50
  -7   2   1  412.56   25.70
  -7   2   1  418.16   21.60
  -7   2   1  419.06   23.70
  -6  -2   1  682.93   38.00
  -6  -2   1  737.13   29.30
   6  -2  -1  712.33   34.90
   6  -2  -1  730.83   29.00
   6   2  -1  712.13   38.20
  -6   2   1  782.62   36.50
   6   2  -1  746.43   31.20
   6   2  -1  671.83   34.40
  -6   2   1  736.63   30.20
  -6   2   1  777.32   32.80
   6   2  -1  724.03   29.70
  -6   2   1  753.42   37.90
   6   2  -1  729.43   34.60
  -5  -2   1  475.85   28.20
  -5  -2   1  464.35   20.10
   5  -2  -1  474.15   20.80
   5  -2  -1  469.15   25.20
  -5   2   1  487.65   26.50
  -5   2   1  503.95   22.90
   5   2  -1  460.35   21.20
  -5   2   1  506.15   27.80
   5   2  -1  463.15   25.20
   5   2  -1  420.66   23.60
   5   2  -1  510.15   21.90
  -5   2   1  501.25   20.80
   5   2  -1  457.35   27.90
   4  -2  -1 3398.06  111.39
  -4  -2   1 3298.47  117.79
  -4  -2   1 3458.95  109.89
   4  -2  -1 3482.85  116.29
  -4   2   1 3325.17  109.39
  -4   2   1 3278.27  111.49
  -4   2   1 3165.78  114.69
   4   2  -1 3397.76  111.99
   4   2  -1 3446.56  120.29
   4   2  -1 3462.15  110.39
   4   2  -1 3233.98  113.29
  -4   2   1 3416.26  118.09
  -4   2   1 3354.76  116.99
   4   2  -1 3463.55  116.29
   3  -2  -1    2.20    3.00
  -3  -2   1    2.00    4.20
  -3  -2   1    5.50    3.00
   3  -2  -1    6.90    4.30
  -3   2   1    6.60    4.10
   3   2  -1   -0.90    2.90
   3   2  -1   11.10    3.70
  -3   2   1    0.70    3.70
  -3   2   1    3.80    2.50
  -3   2   1    3.30    2.20
   3   2  -1    4.80    2.20
   3   2  -1    1.00    3.70
  -3   2   1    4.70    4.50
   3   2  -1    8.90    5.90
  -2  -2   1 1236.58   45.90
   2  -2  -1 1161.58   45.20
   2  -2  -1 1144.99   43.70
   2   2  -1 1227.68   44.30
   2   2  -1 1084.09   40.10
  -2   2   1 1190.08   45.30
   2   2  -1 1243.78   45.70
  -2   2   1 1162.48   40.60
   2   2  -1 1143.69   47.20
   2   2  -1 1171.48   38.70
   2   2  -1 1174.28   41.60
  -2   2   1 1226.58   46.80
  -2   2   1 1181.88   42.30
  -2   2   1 1155.38   40.20
  -1  -2   1 2005.40   69.59
   1  -2  -1 1967.40   70.09
  -1   2   1 1996.80   70.69
  -1   2   1 2068.89   69.49
   1   2  -1 1994.40   67.69
   1   2  -1 1920.91   68.69
  -1   2   1 1982.80   65.79
  -1   2   1 1977.80   65.19
   1   2  -1 1999.80   70.19
   1   2  -1 1955.70   71.69
  -1   2   1 2003.60   66.29
   1   2  -1 2041.60   70.59
  -1   2   1 2009.00   71.39
   0  -2  -1  692.33   26.90
   0  -2  -1  701.73   29.80
   0  -2   1  687.83   29.30
   0   2  -1  660.43   27.20
   0   2   1  654.33   29.00
   0   2   1  684.53   23.90
   0   2  -1  688.13   29.40
   0   2  -1  637.24   28.50
   0   2  -1  646.44   28.40
   0   2   1  679.53   26.60
   0   2   1  661.03   23.80
   0   2   1  717.93   29.40
   0   2  -1  683.13   26.90
   1  -2   1 1869.91   64.29
  -1  -2  -1 1821.62   64.59
  -1  -2  -1 1845.02   67.09
   1   2   1 1817.42   64.89
  -1   2  -1 1800.82   64.29
  -1   2  -1 1874.31   66.59
  -1   2  -1 1834.62   58.49
  -1   2  -1 1854.31   59.49
  -1   2  -1 1794.62   64.89
  -1   2  -1 1760.12   61.89
   1   2   1 1840.22   59.69
   1   2   1 1837.42   61.39
   1   2   1 1813.12   65.39
   1   2   1 1758.12   59.89
   2  -2   1 1175.08   42.70
  -2  -2  -1 1163.88   45.80
   2  -2   1 1203.18   45.20
  -2   2  -1 1161.08   39.80
  -2   2  -1 1116.09   41.40
   2   2   1 1158.18   40.00
   2   2   1 1179.38   40.10
  -2   2  -1 1149.89   41.80
   2   2   1 1198.18   41.40
  -2   2  -1 1197.38   47.00
  -2   2  -1 1182.98   45.30
   2   2   1 1186.88   45.70
   2   2   1 1164.08   44.10
   2   2   1 1135.19   46.90
  -3  -2  -1 1356.26   44.90
  -3  -2  -1 1439.66   54.49
   3  -2   1 1340.97   47.20
   3  -2   1 1322.77   50.79
  -3   2  -1 1279.17   49.30
  -3   2  -1 1315.77   51.99
   3   2   1 1335.27   46.50
   3   2   1 1343.27   53.89
   3   2   1 1325.97   51.59
  -3   2  -1 1298.67   47.00
   3   2   1 1380.86   48.60
   3   2   1 1314.57   49.30
  -3   2  -1 1330.37   46.60
  -3   2  -1 1309.27   52.99
  -4  -2  -1   11.20    7.10
   4  -2   1    2.50    2.80
   4  -2   1    0.80    3.40
  -4  -2  -1    0.20    2.10
   4   2   1    3.70    5.10
  -4   2  -1    0.50    4.40
  -4   2  -1   -6.20    3.50
   4   2   1   -1.00    2.80
  -4   2  -1    4.30    3.10
   4   2   1    1.00    3.50
  -4   2  -1    1.00    5.00
  -4   2  -1    0.60    2.60
   4   2   1    1.30    2.90
   4   2   1   -0.50    3.80
   5  -2   1 3829.62  121.49
  -5  -2  -1 3815.62  120.99
   5  -2   1 3742.63  129.29
  -5  -2  -1 3821.12  135.59
  -5   2  -1 3766.02  131.79
  -5   2  -1 3567.64  129.29
   5   2   1 3841.52  128.69
   5   2   1 3837.22  125.59
   5   2   1 3576.54  132.59
  -5   2  -1 3748.62  125.79
  -5   2  -1 3824.02  132.09
  -5   2  -1 3706.83  124.59
   5   2   1 3814.02  130.19
   5   2   1 3673.43  124.59
  -6  -2  -1   56.69   13.60
   6  -2   1  114.89   12.10
   6  -2   1  104.89    7.10
  -6  -2  -1   95.39    8.40
   6   2   1   92.09   12.80
  -6   2  -1   79.59   12.00
  -6   2  -1  103.79    9.90
   6   2   1   85.29   11.10
  -6   2  -1   84.49   12.70
  -6   2  -1   79.49   10.20
   6   2   1   69.89   10.80
   6   2   1   81.69    9.00
   7  -2   1  483.05   19.50
   7  -2   1  468.45   28.00
  -7  -2  -1  518.15   22.70
  -7  -2  -1  469.75   32.40
  -7   2  -1  476.65   24.80
   7   2   1  505.65   24.00
  -7   2  -1  435.46   29.10
   7   2   1  484.95   31.00
   7   2   1  457.65   27.70
   7   2   1  458.75   28.20
  -7   2  -1  468.75   26.70
  -7   2  -1  457.05   29.40
  -8  -2  -1  942.31   52.39
   8  -2   1 1057.99   38.00
  -8  -2  -1 1075.19   41.60
   8  -2   1 1022.90   48.60
   8  -2   1 1121.99   51.89
  -8   2  -1 1037.40   51.39
   8   2   1 1016.70   49.50
  -8   2  -1 1082.59   45.40
   8   2   1  978.90   50.49
   8   2   1  966.80   48.00
  -8   2  -1 1066.79   47.90
   8   2   1 1012.10   42.00
  -9  -2  -1  651.23   29.60
  -9  -2  -1  638.14   40.90
   9  -2   1  593.74   37.20
   9  -2   1  621.74   36.90
   9   2   1  608.44   37.20
   9   2   1  679.33   37.60
   9   2   1  574.34   37.30
  -9   2  -1  636.14   33.10
  -9   2  -1  601.64   38.10
  -9   2  -1  638.94   35.90
   9   2   1  609.34   29.70
  10  -2   1  578.54   36.70
  10  -2   1  561.74   36.20
 -10  -2  -1  594.94   41.00
 -10   2  -1  587.14   33.30
  10   2   1  531.25   28.40
  10   2   1  518.25   35.70
 -10   2  -1  537.05   36.40
  10   2   1  565.54   35.90
  10   2   1  488.65   35.30
 -10   2  -1  576.44   35.00
  11  -2   1   -1.10    8.20
  11  -2   1   -2.30    6.90
 -11  -2  -1   -1.60   10.30
  11   2   1   -2.50    7.40
  11   2   1   -5.20    7.00
 -11   2  -1    4.30    7.90
 -11   2  -1    0.20    8.40
  11   2   1   -8.60    6.80
 -11   2  -1    1.70    8.00
  12  -2   1 1007.40   58.79
 -12  -2  -1 1063.89   59.69
  12  -2   1 1010.50   54.59
 -12   2  -1 1024.30   57.09
  12   2   1 1069.79   56.09
  12   2   1 1051.29   55.89
 -12   2  -1  947.81   51.59
  12   2   1 1015.90   58.09
 -12   2  -1 1095.19   54.29
 -13  -2  -1    7.80   11.40
  13  -2   1    4.50    9.80
  13  -2   1   18.80   13.70
  13   2   1   -4.90   10.00
  13   2   1   -8.00    7.90
 -13   2  -1    1.50    8.40
  13   2   1   -5.00    9.20
 -13   2  -1   -0.80    9.30
 -13   2  -1   -2.70    8.90
  14  -2   1  260.57   31.00
 -14  -2  -1  356.26   34.60
  14  -2   1  292.87   28.80
 -14   2  -1  253.67   27.60
 -14   2  -1  259.87   28.00
 -14   2  -1  275.77   29.90
  14   2   1  253.07   28.20
  14   2   1  281.37   31.40
  14   2   1  318.57   31.50
  15  -2   1  258.27   32.20
 -15  -2  -1  206.88   29.60
  15  -2   1  177.88   24.30
 -15   2  -1  204.38   27.90
  15   2   1  196.78   30.40
  15   2   1  205.98   30.30
  15   2   1  264.07   29.20
 -15   2  -1  183.48   25.90
  16  -2   1  252.77   33.60
 -16  -2  -1  269.97   35.60
 -16   2  -1  234.78   32.80
  16   2   1  302.47   36.70
  16   2   1  206.68   28.50
  16   2   1  191.78   29.80
  17  -2   1   66.39   22.60
 -17  -2  -1  166.98   33.70
  17   2   1   82.79   23.20
 -17   2  -1   87.09   23.40
  18  -2   1   -2.30   12.70
 -18  -2  -1    3.50   19.90
  18   2   1   -1.80   15.60
 -18   2  -1  -16.00   16.30
 -19  -2  -1  301.47   42.40
  19  -2   1  226.28   38.50
 -19   2  -1  238.38   37.90
  19   2   1  261.47   41.10
  18  -3  -1  -12.30   16.10
 -18  -3   1   17.50   18.90
 -18   3   1   -1.10   17.30
  18   3  -1    2.30   25.10
  18   3  -1   -1.80   15.90
 -17  -3   1    8.50   16.30
  17  -3  -1   14.80   18.30
  17   3  -1   -7.60   14.50
 -17   3   1   16.70   20.50
  17   3  -1    2.00   15.90
  17   3  -1   38.60   21.60
  16  -3  -1   -0.60   12.30
  16  -3  -1   -8.50   14.50
 -16  -3   1   25.10   20.70
  16   3  -1    2.90   15.30
  16   3  -1    2.90   14.20
 -16   3   1  -13.10   11.80
 -16   3   1   -3.10   15.80
  16   3  -1   -9.50   13.00
  15  -3  -1   -3.80   13.90
 -15  -3   1    8.70   14.80
  15  -3  -1    4.60   13.50
 -15   3   1    3.20   13.70
 -15   3   1    2.50   16.30
  15   3  -1  -10.00   11.80
  15   3  -1    5.10   14.50
  15   3  -1   24.70   15.00
  14  -3  -1    8.90   13.10
  14  -3  -1   -5.30   13.50
 -14  -3   1    7.00   14.90
  14   3  -1    0.60   13.30
  14   3  -1   19.50   14.10
 -14   3   1    6.90   11.40
 -14   3   1   12.80   16.40
  14   3  -1    7.90   10.80
  13  -3  -1    8.60   11.40
  13  -3  -1   -5.90   12.20
 -13  -3   1   17.10   15.80
  13   3  -1    0.20   10.60
 -13   3   1    2.10   10.80
 -13   3   1    1.30   11.20
  13   3  -1   11.80   13.20
  13   3  -1   -8.70    8.10
 -12  -3   1  -13.10   10.80
  12  -3  -1    9.30   10.50
  12  -3  -1   -6.10    7.30
  12   3  -1    5.90   10.70
 -12   3   1    4.10    9.40
  12   3  -1    1.80    9.70
  12   3  -1    2.10   12.20
 -12   3   1   -8.40    8.30
 -11  -3   1   42.20   15.90
  11  -3  -1   43.90   13.50
  11  -3  -1   30.50   13.60
  11   3  -1   51.09   15.20
  11   3  -1   48.70   14.20
  11   3  -1   44.60   15.40
 -11   3   1   47.40   13.80
 -11   3   1   19.50   12.70
  10  -3  -1   10.50    8.70
 -10  -3   1   14.80   12.80
  10   3  -1   -3.00    8.10
  10   3  -1   21.10    9.90
 -10   3   1   12.20    9.70
 -10   3   1    4.20    8.10
  10   3  -1   10.90   10.90
 -10   3   1   10.00   10.80
   9  -3  -1    2.30    6.50
  -9  -3   1   -0.80    9.20
  -9   3   1    1.20    8.10
  -9   3   1    4.00    7.30
  -9   3   1   -9.70    7.80
   9   3  -1    6.70    9.90
   9   3  -1    4.60    7.80
   9   3  -1   -2.50    6.30
   8  -3  -1   99.69   14.50
  -8  -3   1   60.09   17.60
   8   3  -1  116.79   12.50
  -8   3   1  112.69   17.20
   8   3  -1  111.49   15.10
   8   3  -1   88.49   13.80
  -8   3   1   92.59   17.70
   8   3  -1  119.69   18.40
  -8   3   1  125.99   14.60
  -8   3   1  112.49   11.50
   7  -3  -1   13.70    5.30
  -7  -3   1   13.00    4.80
  -7  -3   1    8.50    9.10
   7  -3  -1    7.00    6.20
   7   3  -1   15.30    7.10
  -7   3   1   -1.70    6.70
   7   3  -1    7.50    5.90
  -7   3   1    3.80    5.00
   7   3  -1   14.10   10.00
   7   3  -1    5.10    6.30
  -7   3   1   16.50    9.50
  -7   3   1   14.50    5.30
  -6  -3   1    8.10    4.40
   6  -3  -1    1.50    3.90
   6  -3  -1    0.80    5.40
  -6  -3   1    8.30    8.70
   6   3  -1   -3.80    4.00
   6   3  -1    3.80    5.20
   6   3  -1   -2.10    4.60
  -6   3   1    3.00    6.80
  -6   3   1    3.90    7.10
   6   3  -1    1.20    7.50
  -6   3   1    3.40    3.40
  -6   3   1    3.00    4.20
   5  -3  -1   18.90    5.80
  -5  -3   1   19.20    5.00
  -5  -3   1   26.00    9.10
   5  -3  -1   27.70    8.10
  -5   3   1   25.50    6.10
   5   3  -1   17.90    5.90
   5   3  -1   19.50    6.60
  -5   3   1   18.60    7.10
  -5   3   1   26.20    5.00
  -5   3   1   25.60    9.40
   5   3  -1   19.00    5.00
  -5   3   1    0.90    5.40
   5   3  -1   31.20    8.40
   5   3  -1   21.60    9.10
   4  -3  -1   10.50    6.10
  -4  -3   1   15.60    7.50
  -4  -3   1   15.30    4.80
   4  -3  -1   12.70    5.20
   4   3  -1   15.20    4.90
  -4   3   1   10.20    4.10
  -4   3   1    7.00    3.30
  -4   3   1   13.10    6.50
   4   3  -1   14.10    7.50
   4   3  -1   12.20    3.80
   4   3  -1   12.10    5.90
  -4   3   1    7.90    5.20
  -4   3   1    7.30    6.80
   4   3  -1    2.00    4.80
   3  -3  -1   20.60    6.30
   3  -3  -1   23.50    7.00
  -3  -3   1   15.50    6.60
  -3   3   1   19.20    7.30
  -3   3   1   14.20    4.00
   3   3  -1   20.80    4.50
   3   3  -1   15.10    3.30
   3   3  -1   20.80    8.60
   3   3  -1   22.10    6.70
  -3   3   1   15.80    6.50
  -3   3   1   23.60    4.50
   3   3  -1   15.60    4.30
   3   3  -1   13.10    6.10
  -3   3   1   21.90    5.60
   2  -3  -1   74.39    9.90
  -2  -3   1   74.59   10.50
   2  -3  -1   64.09    9.30
   2   3  -1   76.79    6.10
  -2   3   1   74.29    7.50
   2   3  -1   68.49   10.80
   2   3  -1   70.39    5.20
  -2   3   1   64.19    9.40
   2   3  -1   70.59   10.20
  -2   3   1   70.99   12.50
   2   3  -1   75.99    8.00
  -2   3   1   63.49    7.10
   2   3  -1   63.39   10.00
  -1  -3   1  120.39   13.10
  -1  -3   1   83.29   10.20
   1  -3  -1   89.29    8.70
   1  -3  -1  110.29   11.90
  -1   3   1   87.59   11.40
   1   3  -1  115.99   12.00
   1   3  -1  100.39    9.20
  -1   3   1  106.39    7.30
  -1   3   1  101.99   11.70
   1   3  -1  105.69   12.00
   1   3  -1   98.39    5.70
  -1   3   1  110.59   10.40
   1   3  -1   96.49    5.80
  -1   3   1  105.39    7.60
   0  -3   1    7.50    5.50
   0  -3  -1    5.40    4.00
   0  -3  -1    7.00    5.70
   0   3   1    8.10    5.60
   0   3   1    4.50    2.50
   0   3  -1    5.40    2.10
   0   3  -1    3.90    4.70
   0   3   1    3.80    4.20
   0   3  -1    9.40    4.80
   0   3  -1    6.50    5.20
   0   3  -1    5.80    4.10
   0   3   1    1.90    2.30
   0   3   1    0.90    3.50
   0   3  -1    6.00    1.90
  -1  -3  -1    8.00    5.20
   1  -3   1    7.20    5.20
  -1  -3  -1   16.20    7.10
   1   3   1    6.80    5.20
  -1   3  -1    9.10    2.40
   1   3   1    5.30    4.60
   1   3   1   10.00    3.10
   1   3   1   11.90    4.10
  -1   3  -1   15.10    6.90
  -1   3  -1    4.20    4.20
  -1   3  -1    4.80    2.60
  -1   3  -1    5.90    4.40
   1   3   1   11.90    3.30
  -1   3  -1    4.00    3.80
  -2  -3  -1   51.39   10.90
  -2  -3  -1   69.59   10.40
   2  -3   1   54.89    9.80
   2  -3   1   65.39    8.90
  -2   3  -1   48.80    6.70
   2   3   1   78.59   12.30
   2   3   1   67.59    6.30
  -2   3  -1   52.99    8.40
  -2   3  -1   55.99    7.10
  -2   3  -1   67.29   12.20
   2   3   1   67.99    7.00
   2   3   1   61.39    9.50
   2   3   1   54.79    5.70
  -2   3  -1   60.79    5.50
   3  -3   1    2.00    4.20
   3  -3   1    2.20    4.50
  -3  -3  -1   -2.70    5.20
  -3  -3  -1    9.00    6.70
  -3   3  -1    1.30    2.60
   3   3   1   -1.90    2.40
  -3   3  -1   -0.80    4.50
  -3   3  -1    2.70    4.10
   3   3   1    2.80    4.60
  -3   3  -1   -1.80    4.50
   3   3   1   -5.10    3.90
  -3   3  -1    1.40    2.90
   3   3   1    0.60    3.00
  -4  -3  -1  135.69   15.90
  -4  -3  -1   81.39   14.20
   4  -3   1   97.99    9.80
  -4  -3  -1   95.69    7.50
   4  -3   1  100.29   11.60
   4   3   1   89.79   11.20
   4   3   1   93.29    8.50
   4   3   1   87.69    9.40
   4   3   1  105.49   16.80
  -4   3  -1   80.79    8.20
  -4   3  -1   92.29   11.30
   4   3   1   97.89   12.50
  -4   3  -1   84.59   12.70
  -4   3  -1   97.69    8.70
  -4   3  -1  102.59   13.10
   5  -3   1   23.20    8.40
  -5  -3  -1   19.30    4.20
  -5  -3  -1   20.30    9.80
   5  -3   1   18.20    5.20
  -5   3  -1   19.00    7.60
   5   3   1   22.40    7.20
  -5   3  -1   19.40    7.40
   5   3   1   28.90    8.70
  -5   3  -1    9.00    8.00
  -5   3  -1   26.50    6.20
   5   3   1   19.00    5.30
   5   3   1    3.10    6.80
   5   3   1   20.90    6.00
  -5   3  -1   22.80    5.60
   6  -3   1   47.80   10.40
  -6  -3  -1   20.00   10.50
   6  -3   1   26.70    5.90
   6   3   1   26.80   11.20
   6   3   1   41.00    8.70
   6   3   1   14.40    6.80
  -6   3  -1   24.50    6.10
  -6   3  -1   27.60   10.20
  -6   3  -1   32.20   10.60
  -6   3  -1   26.20    7.10
   6   3   1   19.60    8.20
  -7  -3  -1    0.50   10.30
   7  -3   1    2.20    6.20
   7   3   1    4.60    7.80
  -7   3  -1   19.00    9.70
  -7   3  -1    3.90    7.80
   7   3   1    4.00    5.50
  -7   3  -1    3.20    5.00
   7   3   1    5.10    5.60
  -7   3  -1    5.20    4.80
   7   3   1    3.40    6.00
  -8  -3  -1   11.30   10.10
   8  -3   1    4.00    7.40
   8   3   1   12.90   10.50
  -8   3  -1    3.40    6.40
  -8   3  -1   -3.50    8.20
  -8   3  -1   -6.60    8.50
   8   3   1    3.40    5.90
   8   3   1   12.40    7.90
  -8   3  -1    6.60    5.80
   8   3   1   -1.10    5.50
   9  -3   1   13.00    8.90
  -9  -3  -1    8.90   10.80
  -9   3  -1   18.20    7.30
  -9   3  -1   15.90    9.20
   9   3   1    8.40    9.50
  -9   3  -1   32.00   14.40
   9   3   1   23.20   10.20
  -9   3  -1   22.90   12.00
   9   3   1   23.90    9.60
  10  -3   1   19.20   12.70
  10  -3   1    7.60    9.20
 -10  -3  -1   39.30   15.10
 -10   3  -1    6.60    9.00
  10   3   1   18.20   11.00
  10   3   1   11.30    8.80
  10   3   1    6.10    9.70
 -10   3  -1    0.80   10.20
  11  -3   1   15.60   10.10
 -11  -3  -1   10.70   12.90
  11  -3   1   -6.90    9.30
 -11   3  -1   -4.40    9.90
 -11   3  -1   -5.20    9.80
  11   3   1   -2.00    8.60
  11   3   1   15.20   12.70
  11   3   1   14.30    9.50
  12  -3   1  -10.30    8.30
 -12  -3  -1   14.50   13.50
  12  -3   1    3.10   11.70
 -12   3  -1    1.90   12.00
  12   3   1   -3.90    9.00
  12   3   1    4.20    9.30
 -12   3  -1    6.70   10.40
  12   3   1    3.00    8.80
 -13  -3  -1  -11.30   11.50
  13  -3   1    3.00   10.20
  13  -3   1  -11.20   10.60
  13   3   1    2.20   11.40
  13   3   1   -5.20   12.00
  13   3   1    1.10   11.20
 -13   3  -1   19.70   15.40
 -13   3  -1   10.00   11.60
  14  -3   1    8.50   13.10
  14  -3   1  -11.70   10.80
 -14  -3  -1   10.30   14.40
  14   3   1   21.80   15.00
  14   3   1   -6.60   11.10
 -14   3  -1    7.30   11.60
  14   3   1    2.20   12.70
 -14   3  -1    2.00   14.80
 -15  -3  -1    7.00   14.90
 -15  -3  -1   24.90   16.50
  15  -3   1   14.50   16.20
  15  -3   1   18.80   14.10
  15   3   1   32.70   17.60
 -15   3  -1    3.50   14.60
  15   3   1    5.30   13.60
  15   3   1    7.20   12.70
 -15   3  -1  -22.80   13.40
 -16  -3  -1   -2.00   16.30
  16  -3   1  -11.70   13.00
 -16  -3  -1    1.80   16.20
  16  -3   1  -12.80   12.60
  16   3   1  -23.40   12.70
 -16   3  -1   25.90   17.20
  16   3   1   -0.20   13.60
 -16   3  -1    9.70   15.10
 -17  -3  -1   16.40   18.60
 -17  -3  -1   21.40   19.20
  17  -3   1    6.10   18.50
  17   3   1   23.60   17.60
 -17   3  -1   38.50   20.10
  17   3   1   39.80   20.50
 -18  -3  -1   16.80   20.60
  18  -3   1   11.80   20.00
  18   3   1    4.30   18.90
 -18   3  -1   27.00   21.50
 -17  -4   1   57.49   26.40
 -17  -4   1   89.09   29.00
  17  -4  -1   43.20   24.90
  17  -4  -1   69.99   25.80
 -17   4   1   58.59   26.80
 -17   4   1   88.29   32.30
  17   4  -1   73.59   24.00
  17   4  -1   40.20   25.00
  16  -4  -1   96.69   28.40
 -16  -4   1  115.39   29.90
  16  -4  -1  120.19   29.00
 -16  -4   1   86.49   27.50
 -16   4   1   50.29   19.90
  16   4  -1   58.89   22.30
  16   4  -1  102.69   27.90
 -16   4   1  147.29   32.40
 -15  -4   1  122.49   29.10
 -15  -4   1  153.28   34.30
  15  -4  -1  151.48   31.30
  15  -4  -1  148.79   30.20
  15   4  -1  115.49   26.60
 -15   4   1  119.99   28.10
  15   4  -1  118.09   28.50
 -15   4   1  119.59   26.10
  14  -4  -1   44.80   20.90
 -14  -4   1   20.40   18.40
 -14  -4   1   46.30   23.70
  14  -4  -1   34.40   19.60
 -14   4   1    6.50   14.50
  14   4  -1   50.09   21.30
  14   4  -1   40.20   16.90
  14   4  -1   14.50   13.30
 -14   4   1   26.10   16.50
 -13  -4   1  338.17   38.20
  13  -4  -1  320.67   36.70
  13  -4  -1  308.87   33.80
  13   4  -1  351.36   35.10
 -13   4   1  343.67   34.90
  13   4  -1  304.77   34.90
 -13   4   1  260.07   34.30
  13   4  -1  346.07   38.20
  12  -4  -1    6.10   13.30
 -12  -4   1  -14.80   13.60
  12  -4  -1   31.00   14.00
  12   4  -1   -0.40   12.40
  12   4  -1   -0.20   10.50
 -12   4   1   -3.70   15.20
  12   4  -1   28.50   14.50
 -12   4   1   23.00   13.90
 -11  -4   1  532.75   45.70
  11  -4  -1  584.44   42.70
 -11   4   1  602.54   45.60
 -11   4   1  550.74   38.90
  11   4  -1  653.63   48.10
  11   4  -1  655.43   41.90
 -11   4   1  598.24   46.00
  11   4  -1  608.44   43.10
  10  -4  -1   47.70   15.00
 -10  -4   1  124.09   26.30
 -10   4   1  105.59   18.00
  10   4  -1   65.19   15.00
 -10   4   1   43.40   16.20
  10   4  -1   89.79   18.70
 -10   4   1   53.99   18.60
  10   4  -1  108.09   24.40
  -9  -4   1  464.55   39.10
   9  -4  -1  431.66   33.30
  -9   4   1  459.35   37.70
   9   4  -1  402.66   30.00
  -9   4   1  425.86   29.10
  -9   4   1  417.56   34.60
   9   4  -1  437.16   32.60
   9   4  -1  407.86   37.00
   8  -4  -1  399.36   30.70
  -8  -4   1  468.95   37.90
  -8   4   1  529.15   36.70
   8   4  -1  466.55   37.40
  -8   4   1  465.25   28.40
   8   4  -1  415.86   28.80
  -8   4   1  404.26   34.50
   8   4  -1  471.35   33.20
   7  -4  -1  134.49   17.60
  -7  -4   1  213.98   25.00
  -7   4   1  181.28   21.90
   7   4  -1  112.39   15.50
  -7   4   1  175.28   21.30
   7   4  -1  130.39   23.60
  -7   4   1  143.99   15.10
   7   4  -1  113.29   16.90
   7   4  -1  180.78   17.20
  -6  -4   1  429.86   32.70
   6  -4  -1  426.86   25.80
   6  -4  -1  417.06   29.10
  -6   4   1  429.06   32.20
  -6   4   1  418.06   30.30
   6   4  -1  391.86   32.20
  -6   4   1  388.86   23.20
   6   4  -1  442.36   25.10
   6   4  -1  332.37   27.00
   6   4  -1  389.26   26.40
  -5  -4   1   54.49   14.40
   5  -4  -1   56.09   12.10
  -5  -4   1   48.60   14.50
   5  -4  -1   59.39   11.10
  -5   4   1   37.00   12.50
   5   4  -1   45.00   11.40
   5   4  -1   75.79   16.30
  -5   4   1   52.89   12.30
   5   4  -1   54.09   11.80
   5   4  -1   51.19    9.00
  -5   4   1   61.69    9.60
   4  -4  -1 1106.89   53.59
  -4  -4   1 1139.19   51.69
  -4  -4   1 1204.68   56.09
   4  -4  -1 1225.18   51.29
  -4  -4   1 1242.78   59.59
   4   4  -1 1215.08   53.69
   4   4  -1 1174.18   54.69
  -4   4   1 1191.58   46.60
  -4   4   1 1199.78   54.59
  -4   4   1 1182.88   57.29
   4   4  -1 1245.88   46.70
   3  -4  -1   81.49   13.80
  -3  -4   1   69.59   13.00
  -3  -4   1   59.49   13.20
   3  -4  -1   57.99   11.20
  -3   4   1   86.59    8.80
   3   4  -1   88.59   13.70
  -3   4   1   61.89   13.40
   3   4  -1   70.79    7.70
  -3   4   1   78.59   12.40
   3   4  -1   82.89    7.40
   3   4  -1   74.29    9.30
   3   4  -1   65.39   13.50
   2  -4  -1  897.81   44.30
   2  -4  -1  917.11   38.40
  -2  -4   1  950.60   44.20
  -2  -4   1  904.61   46.80
   2  -4  -1 1002.70   44.40
  -2   4   1  921.01   36.40
   2   4  -1  881.21   34.20
   2   4  -1  957.80   45.50
  -2   4   1  931.11   42.50
   2   4  -1  898.91   33.60
  -2   4   1  909.31   46.40
   2   4  -1  923.81   39.10
   2   4  -1  898.81   44.70
  -2   4   1  922.21   35.70
   1  -4  -1  366.16   21.60
  -1  -4   1  374.86   25.70
  -1  -4   1  356.36   23.50
   1  -4  -1  372.06   24.90
  -1   4   1  346.27   17.30
   1   4  -1  390.76   26.70
   1   4  -1  346.87   20.90
   1   4  -1  343.97   15.80
  -1   4   1  353.76   25.10
   1   4  -1  355.06   24.90
  -1   4   1  349.47   17.40
   1   4  -1  374.06   16.00
  -1   4   1  378.76   26.60
  -1   4   1  343.37   21.80
   0  -4   1  717.53   33.70
   0  -4   1  671.43   36.20
   0  -4  -1  743.43   34.10
   0  -4  -1  736.73   37.90
   0   4  -1  651.93   25.80
   0   4  -1  647.24   25.80
   0   4   1  682.03   32.20
   0   4   1  689.93   27.40
   0   4  -1  675.43   32.90
   0   4  -1  682.73   37.80
   0   4   1  657.53   27.40
   0   4  -1  647.84   35.90
   0   4   1  628.84   36.00
   0   4   1  687.23   37.60
  -1  -4  -1  730.13   39.40
  -1  -4  -1  782.82   36.80
   1  -4   1  697.93   36.70
   1  -4   1  703.93   33.30
  -1   4  -1  717.03   27.70
  -1   4  -1  714.23   37.70
  -1   4  -1  702.73   28.20
   1   4   1  708.73   32.40
   1   4   1  711.63   37.90
  -1   4  -1  743.53   35.60
   1   4   1  726.33   39.00
   1   4   1  694.83   28.60
  -1   4  -1  715.23   39.70
   1   4   1  753.32   29.40
  -2  -4  -1  297.07   24.30
  -2  -4  -1  327.77   23.50
   2  -4   1  261.57   21.20
   2  -4   1  315.77   21.80
   2   4   1  333.17   16.00
  -2   4  -1  311.67   18.60
  -2   4  -1  282.27   15.00
   2   4   1  319.57   23.90
  -2   4  -1  304.87   16.70
   2   4   1  313.07   16.40
  -2   4  -1  314.57   25.70
  -2   4  -1  343.67   22.60
   2   4   1  316.67   24.10
   2   4   1  305.67   17.70
   3  -4   1 1175.98   54.09
  -3  -4  -1 1291.37   59.09
   3  -4   1 1246.78   51.59
  -3  -4  -1 1278.17   56.89
   3   4   1 1176.98   54.09
  -3   4  -1 1249.97   54.29
  -3   4  -1 1147.19   44.80
  -3   4  -1 1244.98   58.19
   3   4   1 1225.48   55.59
  -3   4  -1 1191.38   47.10
   3   4   1 1147.29   45.80
  -4  -4  -1   22.60   10.90
   4  -4   1   11.70    7.40
   4  -4   1   23.50    7.80
  -4  -4  -1   18.90   10.10
   4   4   1   24.90    5.90
   4   4   1   17.90    8.60
  -4   4  -1   16.30    9.10
  -4   4  -1   14.90    8.20
  -4   4  -1   13.50    5.30
   4   4   1   17.20    8.50
   5  -4   1  803.12   43.90
   5  -4   1  899.31   39.20
  -5  -4  -1  879.51   49.40
  -5  -4  -1  819.82   48.80
  -5   4  -1  891.81   48.90
  -5   4  -1  867.71   45.60
   5   4   1  903.41   44.00
   5   4   1  921.81   39.50
  -5   4  -1  933.21   38.30
   5   4   1  925.71   46.70
  -6  -4  -1  146.79   22.40
  -6  -4  -1  204.98   23.70
   6  -4   1  170.08   18.90
  -6   4  -1  164.28   14.50
   6   4   1  168.58   18.00
  -6   4  -1  149.39   20.00
   6   4   1  160.78   18.80
   6   4   1  155.68   15.50
  -6   4  -1  181.58   21.00
   7  -4   1  314.97   26.20
  -7  -4  -1  432.36   35.70
  -7  -4  -1  363.26   33.10
  -7   4  -1  326.17   22.60
  -7   4  -1  345.27   29.20
  -7   4  -1  351.76   30.20
   7   4   1  373.06   25.90
   7   4   1  361.66   24.90
   7   4   1  334.57   27.10
  -8  -4  -1  299.87   31.60
   8  -4   1  307.97   26.00
  -8  -4  -1  211.98   27.40
  -8   4  -1  238.38   20.90
  -8   4  -1  271.67   28.90
  -8   4  -1  240.08   25.90
   8   4   1  280.87   25.60
   8   4   1  237.38   22.20
  -9  -4  -1  208.88   27.90
  -9  -4  -1  166.68   25.40
   9  -4   1  183.78   22.90
  -9   4  -1  207.08   25.90
   9   4   1  201.48   22.70
  -9   4  -1  259.97   27.60
  -9   4  -1  189.98   20.80
   9   4   1  227.28   23.00
 -10  -4  -1  488.15   41.80
 -10  -4  -1  629.94   47.20
  10  -4   1  514.45   38.70
 -10   4  -1  540.65   41.50
 -10   4  -1  531.05   36.30
  10   4   1  489.45   38.00
  10   4   1  504.45   36.30
 -10   4  -1  550.04   43.10
 -11  -4  -1    1.90   14.20
 -11  -4  -1   -4.20   13.80
  11  -4   1   10.60   12.30
  11  -4   1   26.20   13.30
  11   4   1   10.50   11.30
 -11   4  -1   20.60   15.40
  11   4   1   24.70   12.30
 -11   4  -1   12.00   12.10
 -12  -4  -1  419.26   42.60
  12  -4   1  578.64   45.80
  12  -4   1  532.05   41.80
 -12  -4  -1  529.65   47.30
 -12   4  -1  407.26   39.70
 -12   4  -1  475.15   39.00
  12   4   1  494.95   39.50
  12   4   1  465.35   40.30
  13  -4   1   -7.80   12.60
 -13  -4  -1   -6.20   16.70
 -13  -4  -1   11.60   16.90
  13  -4   1    7.10   15.20
  13   4   1   -3.90   12.40
  13   4   1    7.40   11.80
 -13   4  -1   18.10   13.90
 -13   4  -1    1.90   14.50
 -14  -4  -1  217.18   37.40
  14  -4   1  228.38   37.70
  14  -4   1  222.78   31.10
 -14  -4  -1  258.37   35.00
  14   4   1  215.18   31.40
  14   4   1  240.48   34.00
 -14   4  -1  295.37   32.80
 -14   4  -1  211.68   33.80
 -15  -4  -1   51.39   23.50
 -15  -4  -1   40.50   23.00
  15  -4   1   76.19   24.30
  15  -4   1   42.40   21.70
 -15   4  -1   74.19   25.00
  15   4   1   29.10   17.60
 -15   4  -1   28.70   17.80
  15   4   1   25.50   18.80
  16  -4   1   91.79   29.90
  16  -4   1   55.79   21.60
 -16  -4  -1  100.29   29.30
 -16  -4  -1   67.49   27.50
  16   4   1   96.89   27.20
 -16   4  -1  146.99   33.30
  16   4   1  113.89   28.80
 -16   4  -1  123.19   26.50
  17  -4   1   77.69   32.30
  17  -4   1   61.69   25.60
 -17  -4  -1   56.59   26.50
  17   4   1   97.99   26.60
 -17   4  -1   43.90   22.10
 -15  -5   1   57.99   27.90
  15  -5  -1  136.79   36.00
  15  -5  -1  113.39   30.10
 -15  -5   1   73.29   30.70
 -15   5   1   45.10   27.10
  15   5  -1   65.49   25.30
  15   5  -1  145.69   29.20
 -15   5   1  120.19   26.90
  14  -5  -1  183.68   33.20
  14  -5  -1  150.88   33.40
 -14  -5   1  152.78   36.40
 -14  -5   1  142.29   34.80
 -14   5   1  181.58   35.20
  14   5  -1  146.79   28.60
 -14   5   1  183.38   31.30
  14   5  -1  206.68   35.70
 -13  -5   1    1.40   22.70
  13  -5  -1   17.00   16.90
  13  -5  -1    8.40   14.70
 -13  -5   1   27.20   23.20
 -13   5   1   20.50   17.80
  13   5  -1    6.10   15.20
 -13   5   1    3.10   19.50
  13   5  -1    8.00   14.10
  12  -5  -1  333.37   41.00
  12  -5  -1  329.37   36.90
 -12  -5   1  302.57   41.60
 -12  -5   1  396.96   45.60
 -12   5   1  296.17   39.30
  12   5  -1  327.27   34.00
  12   5  -1  374.66   38.20
 -12   5   1  299.17   40.20
 -12   5   1  317.77   34.60
  11  -5  -1   -0.80   11.70
 -11  -5   1    5.20   15.60
 -11  -5   1   -1.10   17.00
 -11   5   1   -4.10   16.30
 -11   5   1   12.00   17.00
 -11   5   1   -3.90   11.10
  11   5  -1   21.20   12.20
  11   5  -1    9.70   13.40
  10  -5  -1  340.67   32.70
 -10  -5   1  343.67   38.20
 -10  -5   1  335.77   40.50
 -10   5   1  384.96   39.30
  10   5  -1  378.16   34.70
 -10   5   1  351.16   39.00
  10   5  -1  335.77   30.40
 -10   5   1  330.07   29.90
  -9  -5   1   97.79   25.50
  -9  -5   1  123.09   27.50
   9  -5  -1  172.38   24.50
  -9   5   1  118.89   25.20
  -9   5   1  138.69   20.90
   9   5  -1  102.99   17.80
  -9   5   1  119.29   25.00
   9   5  -1  131.79   22.90
  -8  -5   1  536.25   45.70
   8  -5  -1  456.85   37.40
  -8  -5   1  494.45   44.50
   8   5  -1  523.05   33.30
   8   5  -1  539.65   39.10
  -8   5   1  576.44   42.70
  -8   5   1  554.84   33.20
  -8   5   1  563.44   43.00
   7  -5  -1  513.95   37.10
  -7  -5   1  497.05   42.10
  -7  -5   1  585.04   44.50
  -7   5   1  539.25   41.30
  -7   5   1  528.95   31.40
   7   5  -1  570.34   38.20
  -7   5   1  575.74   39.80
   7   5  -1  559.64   31.60
   6  -5  -1   93.19   18.90
  -6  -5   1  118.79   23.90
  -6  -5   1  152.38   26.00
   6   5  -1   71.29   11.70
  -6   5   1   85.39   13.20
  -6   5   1   63.59   16.50
   6   5  -1   87.19   17.70
  -6   5   1   67.69   18.00
  -5  -5   1  827.62   49.00
   5  -5  -1  742.03   43.90
  -5  -5   1  815.72   50.99
   5   5  -1  780.02   45.70
   5   5  -1  772.32   35.70
  -5   5   1  776.12   45.10
   5   5  -1  753.72   44.50
  -5   5   1  792.42   37.00
  -5   5   1  791.32   49.40
  -4  -5   1    5.30    9.90
   4  -5  -1   -1.70    6.80
   4  -5  -1   -6.50    6.70
  -4  -5   1  -15.50    8.30
   4   5  -1   -4.50    3.80
  -4   5   1    3.90    4.70
   4   5  -1   -7.40    7.50
  -4   5   1   -0.30    7.80
   4   5  -1   -9.50    6.20
  -4   5   1    3.90   10.10
  -3  -5   1  347.97   30.80
  -3  -5   1  336.37   28.90
   3  -5  -1  333.77   26.00
   3  -5  -1  345.67   27.30
  -3   5   1  357.46   31.60
   3   5  -1  330.87   28.30
   3   5  -1  366.06   28.30
  -3   5   1  353.76   26.40
   3   5  -1  350.66   18.80
  -3   5   1  321.27   19.40
   2  -5  -1  130.39   17.20
  -2  -5   1  136.39   20.00
  -2  -5   1  148.09   18.90
   2  -5  -1  177.48   20.10
  -2   5   1  116.79   15.70
   2   5  -1  141.19   20.00
   2   5  -1  135.69   18.80
   2   5  -1  156.38   11.50
  -2   5   1  120.99   11.50
  -2   5   1  127.49   19.40
  -1  -5   1  858.71   47.50
   1  -5  -1  848.22   46.50
   1  -5  -1  865.51   46.50
  -1   5   1  850.51   49.00
  -1   5   1  757.82   45.90
   1   5  -1  987.40   51.19
  -1   5   1  892.51   36.30
   1   5  -1  911.11   48.50
  -1   5   1  956.70   43.70
   1   5  -1  870.01   34.70
   0  -5  -1  290.67   25.50
   0  -5   1  272.57   24.30
   0   5  -1  248.68   14.70
   0   5  -1  259.97   24.30
   0   5  -1  286.77   26.40
   0   5  -1  251.57   20.40
   0   5   1  241.88   15.70
   0   5   1  250.27   25.70
   0   5   1  255.37   23.80
   0   5   1  240.18   28.20
   1  -5   1  226.78   22.40
   1  -5   1  215.78   21.60
  -1  -5  -1  216.38   22.50
   1   5   1  240.08   15.20
   1   5   1  216.58   22.80
   1   5   1  239.28   24.30
  -1   5  -1  219.28   24.50
  -1   5  -1  203.88   19.20
   2  -5   1 1109.49   53.09
   2  -5   1 1141.19   55.39
  -2  -5  -1 1021.10   56.39
  -2   5  -1 1157.38   43.30
   2   5   1 1036.80   55.09
  -2   5  -1 1110.59   58.99
   2   5   1 1099.49   56.89
  -2   5  -1 1130.29   52.59
   2   5   1 1137.29   44.40
   3  -5   1   38.90   11.60
  -3  -5  -1   57.49   15.50
   3  -5   1   51.89   13.10
  -3  -5  -1   56.19   15.80
   3   5   1   66.09   15.80
   3   5   1   41.30   12.60
  -3   5  -1   53.89   15.80
   3   5   1   55.89    9.10
  -3   5  -1   59.79    9.00
  -3   5  -1   73.59   15.60
  -4  -5  -1  509.85   38.10
  -4  -5  -1  508.65   38.90
   4  -5   1  558.14   35.80
  -4   5  -1  548.95   35.40
   4   5   1  538.25   36.50
  -4   5  -1  502.95   38.80
   4   5   1  561.34   37.00
  -4   5  -1  527.25   26.60
   4   5   1  510.15   26.80
  -5  -5  -1   65.89   18.70
  -5  -5  -1   56.79   18.90
   5  -5   1   23.40   10.50
  -5   5  -1   67.99   16.00
  -5   5  -1   44.30    9.10
   5   5   1   46.60   13.80
   5   5   1   47.70   13.70
  -5   5  -1   16.80   11.60
   5   5   1   24.90    8.00
   6  -5   1  548.85   37.70
  -6  -5  -1  641.64   46.40
  -6  -5  -1  540.75   42.40
  -6   5  -1  586.74   31.40
  -6   5  -1  582.64   39.50
   6   5   1  591.84   39.30
   6   5   1  628.14   39.50
  -6   5  -1  605.84   43.40
   6   5   1  599.24   32.40
  -7  -5  -1  183.28   28.40
  -7  -5  -1  219.98   31.00
   7  -5   1  233.48   25.20
  -7   5  -1  171.88   18.40
  -7   5  -1  205.78   24.90
   7   5   1  197.28   24.00
   7   5   1  257.97   21.40
  -7   5  -1  232.68   27.90
  -8  -5  -1  293.67   35.60
  -8  -5  -1  276.37   32.90
   8  -5   1  273.17   28.40
  -8   5  -1  297.47   31.70
  -8   5  -1  301.27   24.80
  -8   5  -1  270.07   33.60
   8   5   1  253.07   23.90
   8   5   1  302.97   29.60
   9  -5   1  635.54   43.30
  -9  -5  -1  509.15   46.60
  -9  -5  -1  596.34   48.50
  -9   5  -1  522.05   35.80
   9   5   1  532.55   40.30
   9   5   1  586.64   37.40
  -9   5  -1  480.35   45.00
  -9   5  -1  632.74   45.90
  10  -5   1   21.60   13.20
 -10  -5  -1   41.20   19.80
 -10  -5  -1    1.10   14.90
 -10   5  -1   24.90   17.70
 -10   5  -1   17.80   11.90
  10   5   1   17.30   13.10
 -10   5  -1    1.20   12.70
  10   5   1   16.60   11.50
 -11  -5  -1  336.57   38.80
  11  -5   1  348.57   38.60
  11  -5   1  289.57   33.30
 -11  -5  -1  306.37   40.30
 -11   5  -1  262.07   29.90
  11   5   1  317.47   34.10
  11   5   1  287.77   30.50
 -11   5  -1  231.88   34.70
  12  -5   1   24.20   15.90
 -12  -5  -1    5.70   19.00
  12  -5   1    7.40   16.20
 -12  -5  -1   -8.70   15.80
 -12   5  -1   12.90   17.00
 -12   5  -1   11.80   15.10
  12   5   1   10.00   12.40
  12   5   1    0.10   11.80
  13  -5   1  212.88   35.40
 -13  -5  -1  193.38   38.50
  13  -5   1  142.59   32.50
 -13  -5  -1  219.98   39.40
  13   5   1  132.59   25.20
 -13   5  -1  114.09   24.50
  13   5   1  213.28   32.70
 -13   5  -1  166.88   33.60
 -14  -5  -1   11.90   24.70
  14  -5   1   21.40   22.40
  14  -5   1    9.20   18.30
 -14  -5  -1   22.60   24.70
  14   5   1   49.30   22.00
 -14   5  -1   18.40   21.00
 -14   5  -1   20.90   17.30
  14   5   1   15.30   16.90
  15  -5   1  124.99   31.50
  15  -5   1   98.49   33.00
 -15  -5  -1  172.28   37.00
 -15  -5  -1  172.38   36.30
  15   5   1  118.69   27.90
 -15   5  -1  124.49   27.30
 -12  -6   1   -7.50   21.40
  12  -6  -1   -6.60   14.50
  12  -6  -1   18.50   23.80
 -12  -6   1   35.40   26.70
 -12   6   1    9.30   22.40
  12   6  -1   18.60   18.80
 -12   6   1    8.30   16.90
  12   6  -1   -2.00   14.60
  11  -6  -1   10.20   15.60
 -11  -6   1  -25.80   17.70
 -11  -6   1   -5.00   17.50
 -11   6   1   15.20   20.90
  11   6  -1    1.00   12.90
 -11   6   1   14.20   15.20
 -11   6   1   28.80   23.20
  11   6  -1   28.10   15.70
 -10  -6   1   -0.40   18.60
 -10  -6   1   -4.00   21.30
  10  -6  -1   15.30   16.30
 -10   6   1    2.60   13.20
  10   6  -1   -4.30   11.20
 -10   6   1   -0.60   17.60
  10   6  -1   22.90   16.60
 -10   6   1    3.30   20.60
  -9  -6   1   21.10   20.40
  -9  -6   1   11.20   21.90
   9  -6  -1   -3.70   12.90
   9   6  -1  -11.00   10.10
  -9   6   1    4.30   14.80
   9   6  -1   -2.40   10.20
  -9   6   1    5.80   17.30
  -9   6   1    5.20   11.60
  -8  -6   1   11.80   23.40
   8  -6  -1  -12.80   10.70
  -8  -6   1   15.70   17.50
   8   6  -1    4.90   12.70
  -8   6   1    9.80   17.20
  -8   6   1   -1.20   13.00
  -8   6   1    4.50    9.60
   8   6  -1    0.20    8.90
   7  -6  -1   30.10   14.40
  -7  -6   1    7.60   16.70
  -7   6   1   32.90   12.10
  -7   6   1   -8.10   12.00
   7   6  -1   10.60   12.80
  -7   6   1   24.60   19.40
   7   6  -1   31.00   10.60
  -6  -6   1   -4.70   12.50
   6  -6  -1   -6.50    9.20
  -6   6   1   -8.10   11.30
   6   6  -1   -0.10    6.50
  -6   6   1   -2.60    6.80
  -6   6   1   -1.80   11.60
   6   6  -1    1.70   11.60
  -5  -6   1   12.80   14.90
   5  -6  -1   -3.60   10.20
  -5   6   1   10.40   13.80
   5   6  -1    0.30    8.80
   5   6  -1   -2.20    6.10
  -5   6   1   -1.10   10.30
  -5   6   1    4.70    7.30
   4  -6  -1   -1.20    8.60
  -4  -6   1   -1.90   10.70
  -4   6   1    1.50   10.40
  -4   6   1   29.10   17.80
   4   6  -1   17.40    6.90
  -4   6   1   -1.30    5.90
   4   6  -1    7.70   11.20
   4   6  -1   19.30   14.00
   3  -6  -1    6.50   10.60
  -3  -6   1   -3.70   11.80
   3   6  -1    3.90   10.60
   3   6  -1   -3.30   10.90
  -3   6   1   19.30   16.20
   3   6  -1    4.00    5.50
  -3   6   1    3.30    6.40
   2  -6  -1    2.10    9.70
   2  -6  -1    9.80   10.20
  -2  -6   1    7.70   11.10
  -2   6   1   14.50   14.40
  -2   6   1   -0.90    5.90
   2   6  -1   -3.10   11.90
   2   6  -1  -10.30    8.70
   2   6  -1    5.50    5.60
  -1  -6   1   10.00   11.30
   1  -6  -1   10.50   10.30
   1  -6  -1   -1.70    9.70
   1   6  -1   12.70    6.00
  -1   6   1   20.30   15.00
  -1   6   1   17.90    6.70
   1   6  -1    1.20   14.20
   1   6  -1   -4.20    9.60
   0  -6  -1    5.70   10.10
   0  -6   1    8.60   10.10
   0  -6   1   -3.30    9.10
   0  -6  -1    0.20   10.10
   0   6   1   -3.80    4.60
   0   6   1   -5.10   12.30
   0   6  -1   -9.20   11.80
   0   6   1   -8.60    8.80
   1  -6   1   -3.70    9.00
   1  -6   1   -5.70    8.70
  -1  -6  -1   -4.50    9.90
   1   6   1    1.60   11.40
  -1   6  -1   -3.20   12.70
   1   6   1   -4.00    5.00
   1   6   1   -8.90    9.40
  -1   6  -1    8.20    5.30
   2  -6   1   91.69   18.80
  -2  -6  -1   52.79   18.00
   2   6   1   88.09   21.00
   2   6   1  102.49   13.10
  -2   6  -1   60.59    9.80
  -2   6  -1   78.09   22.10
   2   6   1  141.19   25.00
   3  -6   1   20.70   11.10
  -3  -6  -1   14.10   13.80
   3   6   1   -0.10    5.60
  -3   6  -1    2.60    5.60
   3   6   1    3.70    9.50
  -3   6  -1   10.50   10.90
  -3   6  -1   17.60   13.60
   3   6   1   -3.90   12.40
   4  -6   1   14.80   11.60
  -4  -6  -1   -9.70   12.70
  -4   6  -1    6.50    6.30
   4   6   1   -0.90    6.10
   4   6   1   -3.30    8.60
   4   6   1   -1.90   12.80
  -4   6  -1    1.30   14.60
  -4   6  -1   -5.50    8.60
  -5  -6  -1   39.30   19.10
   5  -6   1   -1.10   11.00
   5   6   1   53.09   17.10
   5   6   1   24.40    8.80
  -5   6  -1   48.10   18.60
  -5   6  -1   19.50    8.70
  -5   6  -1   22.80   13.90
  -6  -6  -1    9.50   16.60
   6  -6   1   19.50   12.90
   6   6   1    2.10   10.50
   6   6   1    6.10    7.70
  -6   6  -1  -12.90   11.10
  -6   6  -1   -5.20    6.80
  -6   6  -1   13.70   15.00
   7  -6   1   24.10   13.60
  -7  -6  -1   16.00   16.20
   7   6   1    8.10    8.90
  -7   6  -1   12.10    9.50
   7   6   1   16.20   13.80
  -7   6  -1   11.40   15.00
  -7   6  -1  -11.60   12.70
   8  -6   1   16.70   14.40
  -8  -6  -1   38.80   20.80
  -8   6  -1   16.20   11.50
  -8   6  -1   15.50   17.20
  -8   6  -1   10.30   17.10
   8   6   1   43.10   13.40
   8   6   1   46.00   17.40
   9  -6   1    3.50   13.80
  -9  -6  -1   -0.90   16.10
   9   6   1   -0.60    9.50
   9   6   1    2.70   14.10
  -9   6  -1  -20.60   17.70
  -9   6  -1   -8.40    9.70
  -9   6  -1    5.10   15.40
 -10  -6  -1    1.80   20.70
 -10  -6  -1   -8.80   19.60
  10  -6   1    0.40   13.60
  10   6   1   -1.60   12.70
 -10   6  -1    2.40   13.20
  10   6   1    3.40   11.70
 -10   6  -1   10.80   21.30
 -10   6  -1   14.00   17.50
  11  -6   1   26.80   22.20
 -11  -6  -1  -24.00   21.00
 -11  -6  -1    4.50   21.00
  11  -6   1   -2.60   15.10
 -11   6  -1   13.20   19.10
  11   6   1    4.20   13.80
  11   6   1    5.40   15.10
 -11   6  -1   12.90   14.90
  12  -6   1   -2.70   17.60
 -12  -6  -1   22.30   24.40
 -12   6  -1   24.80   27.50
  12   6   1   11.70   19.40
 -12   6  -1   38.70   24.60
   8  -7  -1   -3.10   16.60
   8   7  -1   69.69   33.80
  -7  -7   1  163.58   34.70
   7  -7  -1  191.98   32.10
  -7   7   1  212.18   28.00
  -7   7   1  142.69   34.80
   7   7  -1  206.68   22.80
   7   7  -1  247.88   33.30
   6  -7  -1   12.70   16.70
  -6  -7   1   23.60   21.20
  -6   7   1   23.70   12.10
   6   7  -1   47.70   19.70
  -6   7   1   20.40   23.00
   6   7  -1   24.70   11.20
   5  -7  -1  213.48   33.90
  -5  -7   1  157.48   31.50
   5   7  -1  212.48   20.00
  -5   7   1  191.58   35.40
   5   7  -1  187.18   32.00
  -5   7   1  185.98   21.30
  -4  -7   1   25.40   18.80
   4  -7  -1   -2.30   12.80
   4   7  -1  -13.40   11.70
   4   7  -1   10.50    8.10
  -4   7   1   14.90   20.70
  -4   7   1   -5.20    7.80
  -3  -7   1  351.56   37.60
   3  -7  -1  327.87   35.70
   3   7  -1  345.67   36.50
  -3   7   1  376.86   44.00
   3   7  -1  352.76   23.40
  -3   7   1  356.46   25.40
  -2  -7   1   21.60   14.50
  -2  -7   1   46.40   19.30
   2  -7  -1    5.50   13.60
  -2   7   1   -3.20   18.90
   2   7  -1   23.30    9.30
  -2   7   1   12.40    8.60
   2   7  -1   11.30   19.90
   2   7  -1   19.90   15.20
   1  -7  -1  151.08   27.40
  -1  -7   1  117.39   24.80
  -1  -7   1  148.59   27.20
  -1   7   1  143.19   16.40
  -1   7   1  198.48   35.10
   1   7  -1  150.18   32.30
   1   7  -1  161.18   15.40
   0  -7   1  208.58   29.10
   0  -7  -1  180.88   30.30
   0  -7  -1  241.78   31.10
   0   7   1  232.58   19.10
   0   7  -1  230.68   18.10
   0   7   1  165.78   35.00
   0   7  -1  278.77   39.80
  -1  -7  -1  103.89   23.00
   1  -7   1   94.19   21.70
  -1  -7  -1  116.59   24.30
   1   7   1   81.79   27.40
  -1   7  -1   93.39   28.00
  -1   7  -1  102.59   13.70
  -2  -7  -1  242.08   33.00
   2  -7   1  246.08   31.00
   2   7   1  225.28   37.80
  -2   7  -1  263.27   39.70
   2   7   1  265.67   33.90
   2   7   1  250.77   20.60
  -2   7  -1  228.78   18.90
  -3  -7  -1   27.50   18.10
   3  -7   1   25.50   16.40
   3   7   1   15.10   14.10
  -3   7  -1   17.50   19.20
   3   7   1    8.20    8.60
  -3   7  -1    7.80    8.00
  -4  -7  -1  360.46   40.20
   4  -7   1  320.37   35.50
   4   7   1  323.47   25.00
   4   7   1  298.67   35.90
  -4   7  -1  295.77   40.30
  -4   7  -1  335.07   24.80
  -5  -7  -1    0.90   17.40
   5  -7   1   -1.60   13.40
  -5   7  -1   -0.10    9.00
  -5   7  -1    5.20   18.50
   5   7   1   -8.80    8.00
   5   7   1   -3.00   13.00
   6  -7   1  164.78   29.60
  -6  -7  -1  181.88   35.20
   6   7   1  210.38   22.50
   6   7   1  155.18   29.30
  -6   7  -1  177.08   22.30
  -6   7  -1  206.58   39.90
  -7  -7  -1   40.20   24.30
   7  -7   1   71.49   22.30
  -7   7  -1   27.60   20.20
   7   7   1   31.70   18.80
   7   7   1   38.90   16.70
 -20   0   2  145.89   32.10
  20   0  -2  144.09   31.00
 -19   0   2  238.58   36.70
  19   0  -2  205.78   36.70
 -18   0   2   39.50   20.40
  18   0  -2   27.60   18.80
 -17   0   2  473.35   36.70
  17   0  -2  463.75   41.40
 -17   0   2  398.06   39.00
 -16   0   2  -10.40   10.90
 -16   0   2   13.60   12.10
  16   0  -2   -1.20   10.10
  15   0  -2  416.96   36.80
 -15   0   2  398.96   35.20
 -15   0   2  416.36   33.40
 -14   0   2  246.48   25.20
 -14   0   2  206.68   24.70
  14   0  -2  172.58   24.80
  13   0  -2 1265.97   65.59
 -13   0   2 1215.18   59.59
 -13   0   2 1218.98   64.09
  13   0  -2 1320.37   63.39
  13   0  -2 1257.37   56.99
  12   0  -2  681.93   36.90
 -12   0   2  666.03   42.10
  12   0  -2  708.33   41.60
 -12   0   2  631.14   37.90
  12   0  -2  616.84   41.30
  12   0  -2  641.24   33.70
 -11   0   2  195.48   20.20
  11   0  -2  210.98   18.40
 -11   0   2  181.08   19.20
  11   0  -2  210.08   21.70
  11   0  -2  209.28   21.70
  11   0  -2  203.28   16.90
 -11   0   2  176.18   20.50
 -10   0   2 1223.28   55.49
  10   0  -2 1295.97   54.79
  10   0  -2 1265.07   51.89
  10   0  -2 1374.66   62.29
 -10   0   2 1137.59   57.99
 -10   0   2 1382.56   58.09
   9   0  -2  322.57   24.30
  -9   0   2  369.16   24.80
   9   0  -2  340.17   26.40
  -9   0   2  329.47   23.20
   9   0  -2  365.56   22.90
   9   0  -2  327.97   20.20
  -9   0   2  349.96   26.20
  -8   0   2 1640.44   67.69
   8   0  -2 1702.83   66.19
   8   0  -2 1694.73   68.79
  -8   0   2 1715.23   70.49
   8   0  -2 1757.02   63.49
   8   0  -2 1627.64   70.59
  -8   0   2 1709.33   66.79
   7   0  -2  268.27   16.20
   7   0  -2  247.78   19.50
  -7   0   2  270.87   19.00
  -7   0   2  283.77   21.20
   7   0  -2  245.68   20.30
   7   0  -2  255.07   17.80
  -6   0   2 2678.93   98.09
  -6   0   2 2646.74   95.19
   6   0  -2 2671.33   91.79
   6   0  -2 2674.63   96.89
   6   0  -2 2818.52   95.89
   6   0  -2 2649.63   98.99
  -6   0   2 2759.52   96.89
  -5   0   2 1232.58   50.49
   5   0  -2 1194.08   51.19
   5   0  -2 1294.27   49.00
  -5   0   2 1225.58   49.70
   5   0  -2 1218.18   49.30
  -5   0   2 1338.47   49.10
   5   0  -2 1299.97   45.90
  -4   0   2  776.02   32.90
   4   0  -2  845.72   33.80
   4   0  -2  865.11   33.80
   4   0  -2  794.02   30.40
   4   0  -2  811.52   35.70
  -4   0   2  858.51   34.50
  -4   0   2  831.72   34.50
  -3   0   2 9975.80  305.57
  -3   0   2 9588.84  304.37
  -3   0   2 9177.18  304.87
   3   0  -2 9929.41  304.87
   3   0  -2 9777.92  305.37
  -3   0   2 9674.73  301.67
   3   0  -2 9260.07  306.97
  -2   0   2 2984.60   95.49
  -2   0   2 2899.61   94.49
   2   0  -2 3111.79   95.89
   2   0  -2 2927.01   94.59
  -2   0   2 2936.91   92.69
  -2   0   2 2930.51   94.89
   2   0  -2 2791.52   96.19
  -1   0   2 1594.44   50.59
   0   0   2   -0.40    0.50
   0   0  -2    0.40    0.60
   1   0   2 7972.10  244.38
   1   0   2 7829.62  243.68
  -1   0  -2 7699.13  245.48
  -1   0  -2 7681.03  242.78
  -1   0  -2 7487.35  243.08
   1   0   2 8151.98  243.48
  -1   0  -2 7513.45  243.88
  -2   0  -2 2773.12   88.39
   2   0   2 2642.54   89.89
  -2   0  -2 2821.92   90.39
  -2   0  -2 2725.73   88.89
   2   0   2 2873.61   89.39
   2   0   2 2522.75   90.09
   2   0   2 2786.52   87.49
  -3   0  -2  149.29    9.50
   3   0   2  168.68    8.90
   3   0   2  152.68   11.50
   3   0   2  175.48   10.80
  -3   0  -2  175.78   10.50
   3   0   2  157.18   10.80
  -3   0  -2  161.88   11.80
   4   0   2  217.28   14.00
   4   0   2  235.88   14.40
  -4   0  -2  244.48   15.50
   4   0   2  246.98   12.30
  -4   0  -2  228.98   13.80
  -4   0  -2  243.88   13.60
   4   0   2  257.57   16.40
   5   0   2  455.25   25.50
  -5   0  -2  448.66   22.50
  -5   0  -2  467.75   22.90
   5   0   2  491.25   21.20
  -5   0  -2  496.75   25.70
   5   0   2  475.05   23.40
  -6   0  -2 1697.13   62.69
   6   0   2 1674.33   60.29
  -6   0  -2 1661.93   66.19
   6   0   2 1713.93   64.79
  -6   0  -2 1639.94   62.89
   6   0   2 1656.03   62.99
   6   0   2 1653.03   66.79
   7   0   2  297.27   17.30
  -7   0  -2  286.07   19.10
  -7   0  -2  299.67   19.80
  -7   0  -2  303.77   22.10
   7   0   2  290.37   19.30
   7   0   2  282.67   20.30
   7   0   2  319.17   22.50
  -8   0  -2 2116.99   86.69
   8   0   2 2097.79   78.79
   8   0   2 2127.49   84.39
  -8   0  -2 2275.27   83.39
   8   0   2 2338.37   88.59
   8   0   2 2288.87   82.59
  -8   0  -2 2137.19   82.19
   9   0   2   91.09   11.10
   9   0   2  115.99   15.30
   9   0   2  101.99   13.50
  -9   0  -2   69.49   14.20
  -9   0  -2   75.39   13.70
   9   0   2   93.39   14.60
  -9   0  -2   73.89   12.50
  10   0   2 1243.88   51.69
  10   0   2 1302.77   54.29
  10   0   2 1180.38   56.89
 -10   0  -2 1226.98   55.39
  10   0   2 1268.87   60.79
 -10   0  -2 1185.98   59.49
 -10   0  -2 1187.08   54.39
 -11   0  -2  645.74   37.90
  11   0   2  671.73   40.00
  11   0   2  652.93   34.30
  11   0   2  683.43   42.50
 -11   0  -2  673.83   37.50
 -11   0  -2  697.23   42.90
  11   0   2  681.53   36.30
  12   0   2  572.64   39.50
  12   0   2  502.05   30.60
  12   0   2  602.64   34.00
 -12   0  -2  550.24   34.50
 -12   0  -2  566.64   39.00
  12   0   2  553.94   37.40
 -13   0  -2  823.02   50.99
 -13   0  -2  854.51   46.40
  13   0   2  851.91   43.70
  13   0   2  879.51   52.49
  14   0   2   86.59   20.00
 -14   0  -2   66.79   19.20
 -14   0  -2   81.89   17.40
  15   0   2  303.97   33.90
 -15   0  -2  373.96   31.80
 -15   0  -2  365.86   36.10
 -16   0  -2    5.40   11.60
  16   0   2    6.70   13.20
 -16   0  -2   21.50   16.90
  17   0   2  549.65   47.10
 -17   0  -2  419.56   42.80
 -18   0  -2   38.60   21.30
  18   0   2   13.00   17.20
 -19   0  -2   28.40   21.20
  19   0   2    3.30   16.50
 -20   0  -2   75.79   27.30
  20  -1  -2   34.10   20.70
 -20  -1   2   51.09   23.30
  20   1  -2   31.60   20.40
 -20   1   2   31.20   19.70
  19  -1  -2   95.69   26.80
 -19  -1   2   43.30   20.40
 -19   1   2   68.39   22.40
  19   1  -2   46.60   20.20
  18  -1  -2   55.69   21.30
 -18  -1   2   59.29   22.80
 -18   1   2   54.29   20.50
  18   1  -2   54.09   22.70
 -18   1   2   73.69   22.20
  17  -1  -2  -18.80   11.10
 -17  -1   2   -6.90   14.60
 -17   1   2    8.00   14.40
  17   1  -2   -0.50   13.30
 -17   1   2    6.90   13.90
  16  -1  -2   95.99   21.80
 -16  -1   2   90.49   23.10
 -16   1   2  125.79   24.00
 -16   1   2  140.69   24.40
  16   1  -2  106.19   24.00
  15  -1  -2    5.80   11.90
 -15  -1   2   30.60   15.20
  15   1  -2   -3.30    9.70
  15   1  -2   -1.60    9.20
 -15   1   2    9.20   11.90
  15   1  -2    8.90   12.10
 -15   1   2   15.60   11.90
  14  -1  -2   28.70   12.90
 -14  -1   2   51.09   13.20
 -14  -1   2   49.10   18.30
 -14   1   2   68.99   17.00
  14   1  -2   69.19   19.30
  14   1  -2   47.10   16.40
 -14   1   2   47.10   15.50
  14   1  -2   65.99   15.90
 -13  -1   2   13.50   11.20
  13  -1  -2   24.70   10.30
  13  -1  -2    1.60    8.40
 -13  -1   2   30.40   11.20
  13   1  -2   27.10   12.90
  13   1  -2   28.20   11.80
  13   1  -2   20.10   12.00
 -13   1   2   -5.90    9.30
 -13   1   2   14.10   11.00
 -13   1   2   14.40   11.20
  12  -1  -2  443.26   35.40
  12  -1  -2  402.06   28.50
 -12  -1   2  446.16   29.00
 -12  -1   2  477.75   36.50
 -12   1   2  408.76   31.30
  12   1  -2  512.95   32.90
  12   1  -2  427.96   32.50
 -12   1   2  421.56   31.00
 -12   1   2  470.65   33.10
  12   1  -2  403.06   33.60
  11  -1  -2  311.27   24.00
 -11  -1   2  310.47   23.80
 -11  -1   2  349.87   30.50
  11  -1  -2  328.57   28.70
  11  -1  -2  346.67   21.90
 -11   1   2  310.07   25.80
 -11   1   2  322.47   26.90
 -11   1   2  302.57   25.50
  11   1  -2  294.27   25.30
  11   1  -2  385.96   28.40
  11   1  -2  295.97   27.40
  10  -1  -2    6.70    8.00
  10  -1  -2    7.90    5.90
 -10  -1   2   16.10    8.30
  10  -1  -2   10.70    9.70
 -10  -1   2   23.80   12.20
  10  -1  -2   26.70    9.40
  10   1  -2   14.30    8.40
  10   1  -2   16.50   10.00
 -10   1   2   27.60   10.40
  10   1  -2   13.30    9.00
 -10   1   2   16.00    8.40
  10   1  -2   10.70    5.70
 -10   1   2   20.10    9.60
   9  -1  -2  739.13   32.80
   9  -1  -2  733.43   36.10
  -9  -1   2  733.33   35.00
  -9  -1   2  643.44   39.50
   9  -1  -2  640.44   38.50
   9  -1  -2  727.43   37.40
  -9  -1   2  594.84   32.80
  -9   1   2  670.33   35.90
   9   1  -2  685.63   37.00
   9   1  -2  608.44   28.10
   9   1  -2  584.74   37.40
  -9   1   2  655.83   35.90
   9   1  -2  767.52   38.50
  -9   1   2  685.43   37.70
  -8  -1   2   -0.60    4.90
  -8  -1   2   14.30    8.20
   8  -1  -2    1.20    6.00
   8  -1  -2    6.60    5.70
  -8  -1   2   -2.80    5.00
   8  -1  -2   11.90    6.60
   8  -1  -2    0.30    4.20
   8   1  -2   -2.30    4.70
   8   1  -2   -1.70    4.40
   8   1  -2    0.30    3.40
  -8   1   2   -2.00    5.20
   8   1  -2   -5.80    4.70
  -8   1   2   -3.30    4.60
  -8   1   2    5.30    6.10
  -7  -1   2  353.56   20.50
  -7  -1   2  305.87   23.70
   7  -1  -2  324.37   22.00
   7  -1  -2  338.87   18.10
  -7  -1   2  335.17   19.50
   7  -1  -2  317.37   21.80
   7   1  -2  324.97   22.90
  -7   1   2  322.47   20.90
  -7   1   2  307.77   19.50
   7   1  -2  327.67   22.70
   7   1  -2  351.46   22.80
  -7   1   2  361.66   23.80
   7   1  -2  346.17   15.60
  -7   1   2  336.87   21.00
   6  -1  -2   76.69    7.70
  -6  -1   2  113.69   13.90
  -6  -1   2   82.19    8.90
   6  -1  -2   66.59   10.10
   6  -1  -2   78.49   11.20
  -6  -1   2   75.19    9.00
  -6   1   2   70.89   10.20
   6   1  -2   98.89   12.30
  -6   1   2   78.29    9.60
   6   1  -2   78.29   11.10
  -6   1   2   94.79   12.10
  -6   1   2   84.59    9.20
   6   1  -2   83.29   10.80
   6   1  -2   77.39    6.10
  -5  -1   2  937.91   35.70
   5  -1  -2  899.51   34.40
   5  -1  -2  970.00   38.90
  -5  -1   2  934.01   40.80
   5  -1  -2  949.71   39.50
  -5   1   2  917.51   36.60
   5   1  -2  959.20   32.20
   5   1  -2  847.52   40.00
  -5   1   2  918.31   36.40
  -5   1   2  888.31   40.50
  -5   1   2  960.50   37.50
   5   1  -2  959.80   39.10
   5   1  -2  904.51   38.70
   4  -1  -2  494.15   20.10
  -4  -1   2  508.75   20.50
  -4  -1   2  452.55   23.50
   4  -1  -2  478.35   23.40
   4   1  -2  482.95   25.00
   4   1  -2  499.95   20.90
   4   1  -2  475.45   22.50
  -4   1   2  455.75   20.80
   4   1  -2  485.15   17.90
  -4   1   2  485.45   22.20
  -4   1   2  481.25   24.70
   4   1  -2  532.05   22.70
  -4   1   2  524.55   20.80
   3  -1  -2  990.30   37.90
   3  -1  -2 1006.00   35.90
  -3  -1   2 1032.70   35.80
  -3  -1   2 1057.09   39.70
  -3   1   2 1063.89   36.40
   3   1  -2 1009.90   35.20
  -3   1   2  907.41   39.40
   3   1  -2 1016.20   36.10
   3   1  -2 1014.80   34.10
  -3   1   2 1022.10   37.80
   3   1  -2  990.40   37.60
   3   1  -2 1024.30   41.00
  -3   1   2 1001.60   34.50
   2  -1  -2  404.66   17.10
  -2  -1   2  434.86   16.80
   2  -1  -2  398.86   17.90
  -2  -1   2  416.76   18.80
   2   1  -2  434.36   15.10
   2   1  -2  396.06   19.90
   2   1  -2  419.86   16.00
   2   1  -2  417.96   17.80
   2   1  -2  406.26   14.70
  -2   1   2  416.76   18.20
  -2   1   2  446.66   17.60
  -2   1   2  420.36   14.30
  -2   1   2  421.16   16.60
  -2   1   2  387.06   19.30
   1  -1  -2  238.58    8.70
   1  -1  -2  236.88   11.70
   1   1  -2  228.98   11.40
   1   1  -2  227.18   10.70
  -1   1   2  239.58   10.30
   1   1  -2  239.28   11.20
  -1   1   2  248.88   12.00
  -1   1   2  224.38    9.90
  -1   1   2  245.18   12.00
  -1   1   2  240.48   12.00
   1   1  -2  241.68   11.20
   1   1  -2  238.08   13.10
   0  -1  -2 3174.48  105.49
   0  -1  -2 3331.57  107.29
   0   1  -2 3326.97  105.89
   0   1   2 3264.07  104.49
   0   1   2 3373.86  104.49
   0   1   2 3321.17  104.89
   0   1  -2 3334.17  106.19
   0   1   2 3258.67  106.59
   0   1  -2 3131.29  105.59
   0   1  -2 3256.97  106.49
   0   1  -2 3299.17  107.19
   0   1   2 3335.87  106.69
  -1  -1  -2   67.09    6.90
   1  -1   2   57.19    5.30
  -1  -1  -2   58.69    7.50
   1   1   2   54.19    4.60
   1   1   2   54.29    5.50
  -1   1  -2   46.90    3.10
  -1   1  -2   56.29    7.00
   1   1   2   58.89    5.60
   1   1   2   56.09    3.00
   1   1   2   50.39    4.40
  -1   1  -2   60.59    3.40
  -1   1  -2   52.89    5.70
  -1   1  -2   53.59    4.90
  -1   1  -2   54.39    4.50
  -2  -1  -2  191.78   13.70
   2  -1   2  224.08    8.40
   2   1   2  213.18   11.70
   2   1   2  212.08   10.90
  -2   1  -2  206.08   10.00
  -2   1  -2  196.58   10.40
   2   1   2  211.38   11.10
  -2   1  -2  188.78   13.10
  -2   1  -2  201.88    9.90
   2   1   2  195.98   12.10
   2   1   2  209.28   10.10
  -2   1  -2  199.48   11.70
   3  -1   2   30.40    2.30
  -3  -1  -2   37.00    8.10
   3  -1   2   28.70    5.20
  -3  -1  -2   30.20    3.50
  -3   1  -2   29.20    5.20
  -3   1  -2   29.10    5.20
  -3   1  -2   36.10    5.40
   3   1   2   26.70    4.80
  -3   1  -2   37.70    6.60
   3   1   2   40.70    6.00
   3   1   2   29.30    5.40
  -3   1  -2   26.00    6.40
   3   1   2   33.20    6.30
  -4  -1  -2  810.82   37.80
   4  -1   2  814.32   27.30
  -4  -1  -2  833.62   31.20
   4  -1   2  818.02   36.30
   4  -1   2  700.23   38.30
  -4  -1  -2  753.92   29.40
   4  -1   2  858.91   34.20
  -4   1  -2  827.92   32.70
   4   1   2  820.02   34.20
  -4   1  -2  795.72   33.50
   4   1   2  830.12   31.60
   4   1   2  864.11   34.30
   4   1   2  810.82   34.60
  -4   1  -2  858.21   35.10
   5  -1   2  772.02   34.30
   5  -1   2  773.92   27.10
   5  -1   2  819.12   33.30
   5  -1   2  828.72   37.00
  -5  -1  -2  751.52   31.10
  -5  -1  -2  809.42   38.70
  -5  -1  -2  694.03   29.40
  -5   1  -2  763.92   32.90
   5   1   2  715.03   33.80
   5   1   2  800.22   35.10
  -5   1  -2  787.92   34.50
   5   1   2  788.72   31.30
   5   1   2  783.52   34.70
  -5   1  -2  776.82   35.00
   6  -1   2  107.89   12.50
  -6  -1  -2  103.69   10.20
   6  -1   2  100.39   11.30
  -6  -1  -2  122.29    9.90
   6  -1   2   98.59    6.90
   6  -1   2  109.79   13.60
  -6  -1  -2   86.19   14.90
  -6   1  -2   94.59   11.90
  -6   1  -2   82.39   11.50
   6   1   2   76.59   11.00
   6   1   2  101.79   11.90
   6   1   2   97.49    9.90
   6   1   2  124.69   13.10
  -6   1  -2   96.29   10.90
   7  -1   2  831.32   40.10
   7  -1   2  765.22   40.00
   7  -1   2  734.53   36.80
   7  -1   2  788.82   30.50
  -7  -1  -2  859.01   36.00
  -7  -1  -2  782.72   33.70
  -7  -1  -2  898.61   43.70
   7   1   2  750.92   37.80
   7   1   2  774.12   39.30
   7   1   2  840.02   35.20
  -7   1  -2  853.61   38.30
  -7   1  -2  815.72   38.60
   7   1   2  793.12   38.90
  -7   1  -2  844.22   39.60
   8  -1   2    0.10    3.00
  -8  -1  -2   -1.60    7.50
   8  -1   2   -6.20    5.40
   8  -1   2    5.50    6.40
  -8  -1  -2    2.40    4.50
   8  -1   2   -0.80    5.90
  -8  -1  -2    0.10    5.10
  -8   1  -2   -0.10    5.80
  -8   1  -2    7.00    6.00
   8   1   2    0.20    5.30
   8   1   2    1.00    5.20
   8   1   2   -2.80    4.50
  -8   1  -2    6.90    6.60
   8   1   2   -5.30    4.50
  -9  -1  -2  302.67   21.30
   9  -1   2  282.87   25.00
  -9  -1  -2  267.07   24.40
   9  -1   2  281.67   22.20
  -9  -1  -2  315.67   19.50
   9  -1   2  250.87   14.80
   9  -1   2  261.47   21.70
   9   1   2  273.27   21.40
   9   1   2  265.57   23.00
  -9   1  -2  235.08   20.60
   9   1   2  227.18   18.00
   9   1   2  236.58   21.70
  -9   1  -2  243.28   21.20
  -9   1  -2  248.18   21.40
  10  -1   2   51.09    9.10
  10  -1   2   47.30   13.50
 -10  -1  -2   37.50    9.70
  10  -1   2   43.10   11.50
 -10  -1  -2   53.39   15.30
 -10   1  -2   13.00    8.70
 -10   1  -2    3.90    7.20
  10   1   2   47.20   12.20
  10   1   2   32.90   11.80
  10   1   2   36.90    9.80
 -10   1  -2   41.40   11.20
  10   1   2   45.20   13.00
 -11  -1  -2  419.76   33.20
  11  -1   2  404.86   32.40
  11  -1   2  474.45   30.30
 -11  -1  -2  376.56   25.60
  11   1   2  368.36   30.00
 -11   1  -2  410.66   30.80
  11   1   2  384.46   27.90
  11   1   2  358.46   24.90
 -11   1  -2  392.76   28.40
 -11   1  -2  370.26   29.50
  11   1   2  454.05   33.90
 -12  -1  -2   64.99   13.00
 -12  -1  -2  112.49   20.90
  12  -1   2   36.70   12.60
  12  -1   2   62.19   14.50
 -12   1  -2  104.69   18.30
  12   1   2   49.30   14.40
  12   1   2   67.89   14.70
 -12   1  -2   72.19   16.20
 -12   1  -2   81.69   17.20
  12   1   2   76.29   17.60
  13  -1   2    3.20    8.70
 -13  -1  -2   17.00    9.50
 -13  -1  -2   -0.60   11.60
  13  -1   2    6.00   10.20
  13   1   2    2.60   11.20
 -13   1  -2    3.30    9.60
 -13   1  -2    6.80    9.40
  13   1   2    2.30    9.70
  13   1   2   -3.70    7.60
 -13   1  -2   14.00   11.60
 -14  -1  -2  321.87   32.80
  14  -1   2  410.86   30.80
  14  -1   2  415.76   34.80
  14   1   2  316.67   28.00
 -14   1  -2  321.07   30.90
  14   1   2  369.76   35.40
  14   1   2  370.96   33.70
 -14   1  -2  356.26   33.20
 -15  -1  -2    5.40   15.40
  15  -1   2   11.70   12.10
 -15   1  -2    3.30   11.90
 -15   1  -2    4.10   12.10
  15   1   2   15.10   13.60
  16  -1   2   43.20   17.40
 -16  -1  -2   48.70   19.30
  16   1   2   52.29   18.60
 -16   1  -2   43.70   18.60
 -16   1  -2   38.70   17.90
 -17  -1  -2   11.90   15.90
  17  -1   2    4.50   13.40
  17   1   2    2.10   12.30
 -17   1  -2    8.70   13.80
 -17   1  -2   -3.10   13.00
 -18  -1  -2   20.10   18.80
  18  -1   2   30.20   17.80
 -18   1  -2    9.20   18.10
 -18   1  -2   42.60   21.80
  18   1   2   23.60   17.90
  19  -1   2   27.80   19.70
 -19  -1  -2   45.80   25.10
  19   1   2   19.70   21.10
 -19   1  -2   -1.80   17.50
 -19  -2   2   74.19   27.30
  19  -2  -2   75.89   23.60
 -19   2   2   64.39   25.20
  19   2  -2   37.90   18.90
 -18  -2   2   14.10   20.00
  18  -2  -2    3.40   16.00
  18   2  -2   -8.50   14.20
 -18   2   2    4.30   16.40
  17  -2  -2  117.79   27.40
 -17  -2   2   72.89   24.10
 -17   2   2   71.89   21.90
  17   2  -2   48.80   20.10
  17   2  -2   55.49   21.10
  16  -2  -2  -18.40   10.80
 -16  -2   2  -12.50   13.50
  16   2  -2   15.80   14.30
  16   2  -2  -11.80   10.00
  16   2  -2   16.80   14.00
 -16   2   2  -14.60   11.20
  15  -2  -2  151.38   22.40
  15  -2  -2  151.38   28.30
 -15  -2   2  112.79   25.10
 -15   2   2  185.48   30.00
  15   2  -2  134.09   27.40
  15   2  -2  153.18   24.20
  15   2  -2  168.58   26.70
  14  -2  -2   45.20   18.30
 -14  -2   2   31.70   18.10
  14  -2  -2   43.00   13.90
 -14   2   2   24.90   13.50
  14   2  -2   30.20   14.80
  14   2  -2    4.80   10.90
 -14   2   2   43.80   17.50
  14   2  -2   17.50   13.00
 -14   2   2   45.40   16.70
  13  -2  -2   76.89   17.60
 -13  -2   2   99.79   22.80
  13  -2  -2   99.69   21.20
 -13   2   2   79.89   19.60
  13   2  -2  119.09   21.80
 -13   2   2  117.99   17.90
  13   2  -2  105.09   19.50
  13   2  -2   63.99   17.00
 -13   2   2   98.49   19.20
  12  -2  -2  249.38   27.60
  12  -2  -2  233.68   24.80
 -12  -2   2  186.08   25.50
  12   2  -2  246.58   27.50
  12   2  -2  248.78   26.40
 -12   2   2  314.97   27.20
 -12   2   2  213.38   22.20
  12   2  -2  231.88   24.80
 -12   2   2  255.37   26.70
  11  -2  -2   40.40   12.50
  11  -2  -2   15.50    9.70
 -11  -2   2   31.60    9.60
 -11  -2   2   31.40   13.10
 -11   2   2   30.70   12.30
 -11   2   2   31.10   10.40
  11   2  -2   42.40   13.60
  11   2  -2   48.60   14.40
 -11   2   2   34.20   12.00
  11   2  -2    8.10    8.50
  10  -2  -2  199.68   21.90
  10  -2  -2  206.38   20.70
 -10  -2   2  209.18   25.60
 -10  -2   2  220.48   18.40
 -10   2   2  265.27   22.20
 -10   2   2  202.68   18.70
  10   2  -2  207.68   21.20
  10   2  -2  234.38   23.70
 -10   2   2  238.38   21.70
 -10   2   2  268.77   25.30
  10   2  -2  239.88   22.90
   9  -2  -2    3.70    5.00
   9  -2  -2    9.20    7.70
  -9  -2   2    9.40    6.70
  -9  -2   2    7.00   10.60
   9   2  -2   16.10    8.40
   9   2  -2    7.70    8.30
   9   2  -2   23.20   10.00
  -9   2   2   -2.50    5.60
  -9   2   2   16.10    9.20
  -9   2   2    5.10    6.80
  -9   2   2    3.80    5.80
   9   2  -2    8.80    4.60
   8  -2  -2  441.76   29.20
  -8  -2   2  538.75   25.90
   8  -2  -2  520.65   23.50
  -8  -2   2  504.35   34.50
  -8   2   2  490.35   28.00
   8   2  -2  558.04   31.00
  -8   2   2  537.45   26.50
  -8   2   2  490.55   32.40
   8   2  -2  458.45   29.70
  -8   2   2  557.94   30.60
   8   2  -2  456.25   32.00
   8   2  -2  500.65   22.60
   7  -2  -2    5.30    5.70
  -7  -2   2    2.20    4.10
   7  -2  -2    3.30    3.40
  -7  -2   2    5.90    7.70
  -7   2   2    6.60    4.20
   7   2  -2    4.00    4.60
  -7   2   2    2.90    5.80
   7   2  -2    1.30    3.60
   7   2  -2   -2.70    4.10
  -7   2   2   -0.10    4.70
  -7   2   2    0.10    5.30
   7   2  -2    3.40    5.60
   7   2  -2   -2.80    5.90
  -6  -2   2  380.16   18.60
   6  -2  -2  399.26   23.60
   6  -2  -2  375.36   18.50
  -6  -2   2  391.66   25.90
   6   2  -2  348.87   22.10
   6   2  -2  387.16   23.30
   6   2  -2  389.06   18.00
   6   2  -2  409.16   19.90
  -6   2   2  402.06   23.50
   6   2  -2  413.36   27.10
  -6   2   2  321.57   24.00
  -6   2   2  355.16   20.30
  -6   2   2  404.56   18.60
   5  -2  -2  357.66   17.80
  -5  -2   2  416.96   24.60
   5  -2  -2  388.36   22.10
  -5  -2   2  370.36   17.40
   5   2  -2  325.87   23.30
   5   2  -2  361.36   21.30
  -5   2   2  351.36   18.70
  -5   2   2  354.06   21.80
   5   2  -2  344.57   20.20
   5   2  -2  368.16   17.40
  -5   2   2  366.86   16.40
  -5   2   2  378.26   23.70
   5   2  -2  374.46   17.60
   4  -2  -2  505.05   25.20
  -4  -2   2  476.35   20.60
  -4  -2   2  533.85   27.10
   4  -2  -2  504.55   22.00
  -4   2   2  444.76   23.50
   4   2  -2  476.15   21.20
   4   2  -2  471.95   24.30
  -4   2   2  486.75   26.50
   4   2  -2  496.55   27.80
  -4   2   2  496.25   19.00
  -4   2   2  477.35   25.30
   4   2  -2  518.15   23.10
  -4   2   2  488.85   21.70
   4   2  -2  479.35   19.90
  -3  -2   2  368.16   20.60
  -3  -2   2  386.56   16.80
   3  -2  -2  341.07   17.50
   3  -2  -2  340.07   19.40
  -3   2   2  367.46   18.20
   3   2  -2  385.36   19.70
   3   2  -2  366.56   14.50
  -3   2   2  345.47   14.00
  -3   2   2  360.56   20.30
   3   2  -2  393.26   22.50
  -3   2   2  355.56   20.00
  -3   2   2  343.17   16.30
   3   2  -2  341.27   17.30
   3   2  -2  355.46   15.90
  -2  -2   2  156.88   11.60
   2  -2  -2  134.09   10.20
   2  -2  -2  133.19   10.60
   2   2  -2  135.79   10.70
   2   2  -2  137.49   12.50
  -2   2   2  126.49    6.80
   2   2  -2  133.49    8.80
  -2   2   2  114.99   10.60
   2   2  -2  136.59   10.30
   2   2  -2  131.29    5.60
  -2   2   2  127.09   10.70
  -2   2   2  143.49    9.10
   2   2  -2  134.29    5.40
  -2   2   2  133.39    8.10
   1  -2  -2  695.13   24.40
   1  -2  -2  635.64   27.80
  -1   2   2  646.34   26.60
  -1   2   2  630.44   23.70
  -1   2   2  610.44   27.90
   1   2  -2  640.44   27.50
   1   2  -2  624.74   28.90
   1   2  -2  634.24   26.80
  -1   2   2  657.13   28.60
   1   2  -2  617.24   25.70
  -1   2   2  628.14   23.80
   1   2  -2  634.04   27.70
   0  -2  -2   49.10    7.10
   0  -2  -2   37.20    5.70
   0   2  -2   35.80    5.70
   0   2   2   49.90    5.40
   0   2   2   44.90    6.70
   0   2  -2   36.30    5.60
   0   2   2   30.20    3.90
   0   2  -2   45.60    7.00
   0   2   2   37.90    4.20
   0   2   2   42.40    7.30
   0   2  -2   34.70    6.80
   0   2  -2   45.10    7.30
  -1  -2  -2  776.82   31.20
   1  -2   2  787.32   30.20
  -1  -2  -2  721.33   32.40
   1   2   2  703.13   31.00
  -1   2  -2  709.43   28.50
  -1   2  -2  717.63   24.30
   1   2   2  759.62   27.20
  -1   2  -2  757.02   32.70
   1   2   2  738.93   27.00
  -1   2  -2  713.93   30.60
   1   2   2  717.23   26.50
   1   2   2  766.32   31.20
  -1   2  -2  716.73   30.40
  -1   2  -2  727.63   24.20
   2  -2   2  557.54   24.90
  -2  -2  -2  503.05   26.10
  -2  -2  -2  537.05   27.10
   2  -2   2  536.35   22.50
   2   2   2  548.75   21.20
   2   2   2  531.45   24.40
  -2   2  -2  525.35   26.70
   2   2   2  542.25   22.10
  -2   2  -2  547.15   21.10
  -2   2  -2  546.95   20.00
  -2   2  -2  512.95   24.90
   2   2   2  539.15   19.70
   2   2   2  525.95   25.30
  -2   2  -2  525.95   22.30
   3  -2   2  156.28   11.80
  -3  -2  -2  153.18    7.20
  -3  -2  -2  170.88   15.30
   3  -2   2  153.78    9.20
  -3  -2  -2  149.59   14.20
  -3   2  -2  145.59   10.60
   3   2   2  158.68    9.70
  -3   2  -2  140.49   12.70
   3   2   2  161.18   11.60
  -3   2  -2  158.78   10.20
   3   2   2  162.48   13.80
  -3   2  -2  157.98   13.80
  -3   2  -2  152.68    9.10
   3   2   2  146.99   10.50
   3   2   2  126.49   11.70
  -4  -2  -2  938.71   44.80
   4  -2   2  938.61   39.80
  -4  -2  -2  933.61   31.90
   4  -2   2  951.20   33.80
   4   2   2  935.21   38.00
  -4   2  -2  932.51   36.50
  -4   2  -2  923.61   38.70
   4   2   2  937.81   38.40
   4   2   2  958.30   36.30
   4   2   2  927.71   40.30
  -4   2  -2  995.10   43.10
  -4   2  -2  947.61   36.50
   4   2   2  959.60   42.90
  -4   2  -2 1001.10   42.10
   5  -2   2  342.57   14.40
  -5  -2  -2  332.17   14.70
  -5  -2  -2  368.56   25.90
   5  -2   2  347.17   20.70
   5   2   2  346.17   21.20
   5   2   2  299.87   22.20
   5   2   2  339.07   18.10
  -5   2  -2  370.66   21.80
   5   2   2  356.96   18.90
  -5   2  -2  376.36   19.40
  -5   2  -2  336.47   22.20
   5   2   2  351.46   20.60
  -5   2  -2  343.17   18.40
  -5   2  -2  356.76   23.40
   6  -2   2   98.59    6.20
   6  -2   2   90.09   11.10
  -6  -2  -2  117.99    8.40
  -6  -2  -2   88.29   16.20
   6   2   2  116.39   12.90
   6   2   2  100.99   10.30
  -6   2  -2  101.19   13.10
  -6   2  -2   98.49   13.40
   6   2   2  100.39   12.20
  -6   2  -2  101.79   10.50
   6   2   2   86.19   12.80
  -6   2  -2   91.59   11.10
  -7  -2  -2   11.80    4.60
  -7  -2  -2   16.00    9.40
   7  -2   2   19.50    9.60
   7  -2   2   24.40    3.90
   7  -2   2   11.80    6.80
  -7   2  -2   13.40    6.80
  -7   2  -2   16.30    7.60
   7   2   2   25.00    9.80
  -7   2  -2   -4.00    5.20
   7   2   2   25.50    6.50
  -7   2  -2   16.10    6.40
   7   2   2   43.80   10.30
   7   2   2   16.60    7.90
   8  -2   2  341.37   25.60
   8  -2   2  316.97   23.20
  -8  -2  -2  303.47   26.80
  -8  -2  -2  293.17   16.80
   8   2   2  274.17   23.00
  -8   2  -2  323.87   21.00
  -8   2  -2  303.87   24.50
  -8   2  -2  305.07   22.80
   8   2   2  276.57   24.10
   8   2   2  346.17   20.10
   8   2   2  342.87   24.50
   9  -2   2    0.80    8.80
  -9  -2  -2    3.60    4.80
  -9  -2  -2   -5.50    7.40
   9  -2   2   -5.60    4.90
   9   2   2   -8.20    5.90
  -9   2  -2    5.50    7.60
   9   2   2   -3.50    5.40
   9   2   2    6.20    5.50
   9   2   2   -4.20    6.10
  -9   2  -2    1.30    6.50
  -9   2  -2   -2.10    5.60
  10  -2   2  268.77   25.30
 -10  -2  -2  294.37   29.00
  10  -2   2  252.27   24.10
  10   2   2  300.07   25.50
 -10   2  -2  274.17   24.00
  10   2   2  236.68   24.30
 -10   2  -2  193.68   22.00
  10   2   2  249.88   18.70
 -10   2  -2  245.38   21.30
  10   2   2  291.17   25.70
  11  -2   2   78.89   18.20
 -11  -2  -2   90.09   19.00
  11  -2   2  100.89   19.30
 -11   2  -2   94.29   16.80
 -11   2  -2   86.79   18.90
  11   2   2   83.89   18.20
  11   2   2   51.19   14.80
 -11   2  -2  106.19   17.50
  11   2   2   95.99   19.10
  12  -2   2   84.19   17.50
  12  -2   2   96.99   22.20
 -12  -2  -2   35.50   14.30
  12   2   2   55.09   16.20
 -12   2  -2   59.69   14.70
  12   2   2   90.29   19.60
 -12   2  -2   86.39   17.40
 -12   2  -2   73.29   18.20
  12   2   2  106.69   21.50
 -13  -2  -2   86.99   21.10
  13  -2   2  104.39   19.60
  13  -2   2  104.19   23.00
  13   2   2   80.59   19.40
  13   2   2   58.59   17.00
 -13   2  -2   50.59   15.20
 -13   2  -2   61.09   16.40
 -13   2  -2   98.29   21.00
  13   2   2   58.49   17.00
  14  -2   2   49.50   17.70
 -14  -2  -2   43.80   18.50
  14  -2   2   39.10   14.00
  14   2   2   10.60   11.90
  14   2   2   23.50   14.00
  14   2   2   28.00   14.20
 -14   2  -2   20.30   14.40
 -14   2  -2   19.50   12.30
 -14   2  -2   23.20   12.90
 -15  -2  -2  120.09   26.40
  15  -2   2   21.90   14.50
  15  -2   2   80.79   19.50
  15   2   2  138.89   25.90
 -15   2  -2   95.79   31.40
  15   2   2   66.79   18.90
  15   2   2  148.89   27.80
 -15   2  -2  108.19   23.80
 -15   2  -2   92.39   21.50
  16  -2   2   13.70   14.70
 -16  -2  -2  -14.10   11.70
  16   2   2   -3.10   11.60
 -16   2  -2    0.50   13.90
  17  -2   2   36.50   18.20
 -17  -2  -2   64.69   23.40
 -17   2  -2   69.39   23.40
  17   2   2   70.09   23.00
  18  -2   2   12.30   16.20
 -18  -2  -2   13.50   20.80
  18   2   2   14.10   19.20
 -18   2  -2   18.70   17.50
 -19  -2  -2   67.79   28.70
  19  -2   2   45.80   23.70
 -19   2  -2   44.90   22.50
  19   2   2   26.30   22.20
  18  -3  -2  157.78   35.30
 -18  -3   2  150.68   32.90
  18   3  -2  179.18   36.50
  18   3  -2  216.48   34.50
  18   3  -2  157.98   31.60
 -18   3   2  128.19   30.50
 -17  -3   2   -3.50   16.80
  17  -3  -2   -9.80   14.90
  17   3  -2  -12.60   13.50
  17   3  -2   -6.30   13.30
  17   3  -2    7.80   17.80
 -17   3   2    0.30   18.20
 -16  -3   2  353.66   40.40
  16  -3  -2  348.77   36.30
  16  -3  -2  387.26   42.10
 -16   3   2  390.86   40.00
  16   3  -2  342.27   37.10
  16   3  -2  298.57   38.50
 -16   3   2  265.77   37.90
  16   3  -2  337.77   37.70
 -15  -3   2   21.20   17.90
  15  -3  -2    6.10   12.50
  15  -3  -2  -20.90   10.10
  15   3  -2    8.70   13.20
  15   3  -2   16.90   14.40
 -15   3   2    3.70   12.90
 -15   3   2   -7.80   12.70
  15   3  -2   -4.30   10.80
  14  -3  -2  333.47   35.60
  14  -3  -2  363.16   36.10
 -14  -3   2  386.36   39.90
  14   3  -2  409.26   39.00
 -14   3   2  406.66   36.10
  14   3  -2  380.86   38.20
 -14   3   2  394.86   37.40
  14   3  -2  413.96   37.00
  13  -3  -2  177.28   25.80
 -13  -3   2  198.78   32.80
  13  -3  -2  231.58   28.90
  13   3  -2  160.68   27.60
 -13   3   2  167.58   25.00
  13   3  -2  186.58   26.10
  13   3  -2  122.49   24.90
 -13   3   2  195.18   28.50
  12  -3  -2  568.24   40.60
  12  -3  -2  546.35   41.30
 -12  -3   2  573.04   45.80
  12   3  -2  539.95   42.70
 -12   3   2  595.74   40.20
  12   3  -2  688.13   42.50
 -12   3   2  587.24   43.30
  12   3  -2  535.45   40.60
  11  -3  -2  529.95   38.40
 -11  -3   2  634.64   46.30
 -11   3   2  570.54   40.10
 -11   3   2  601.04   38.10
 -11   3   2  499.35   39.50
  11   3  -2  511.25   40.90
  11   3  -2  614.94   41.00
  11   3  -2  614.34   38.80
  10  -3  -2  167.18   21.40
 -10  -3   2  228.48   28.40
  10   3  -2  183.28   20.70
 -10   3   2  219.68   21.50
  10   3  -2  172.98   24.40
 -10   3   2  208.88   23.70
 -10   3   2  196.28   23.80
  10   3  -2  207.88   22.60
  -9  -3   2 1456.65   70.19
   9  -3  -2 1345.37   62.69
   9   3  -2 1409.86   63.29
   9   3  -2 1347.27   60.79
   9   3  -2 1304.97   67.29
  -9   3   2 1179.48   63.89
  -9   3   2 1351.56   58.69
  -9   3   2 1394.96   64.09
   8  -3  -2   15.40    9.10
  -8  -3   2   29.70   11.90
   8  -3  -2    6.80    6.60
  -8   3   2   18.70    7.10
   8   3  -2   19.90    6.80
   8   3  -2   -1.80    8.70
   8   3  -2   12.70    7.60
   8   3  -2   13.70    7.80
  -8   3   2   -2.50    6.90
  -8   3   2   27.80   10.60
  -7  -3   2 1213.28   43.30
  -7  -3   2 1032.00   54.29
   7  -3  -2 1151.48   51.99
   7  -3  -2 1144.89   44.30
  -7   3   2 1109.19   41.90
   7   3  -2 1115.09   57.29
  -7   3   2 1083.19   46.70
  -7   3   2 1032.40   53.49
  -7   3   2 1140.49   52.99
   7   3  -2 1097.69   48.80
   7   3  -2 1064.39   44.70
   7   3  -2 1073.69   51.09
  -6  -3   2  225.88   13.50
  -6  -3   2  212.98   20.60
   6  -3  -2  184.78   17.40
   6  -3  -2  228.88   15.10
   6   3  -2  195.98   13.80
  -6   3   2  225.88   15.70
   6   3  -2  203.28   21.80
  -6   3   2  197.08   11.80
   6   3  -2  197.38   17.90
   6   3  -2  224.68   15.70
  -6   3   2  202.98   19.10
  -6   3   2  195.68   19.80
   6   3  -2  210.48   16.50
  -5  -3   2 1334.07   58.39
   5  -3  -2 1390.96   51.89
   5  -3  -2 1358.76   56.69
  -5  -3   2 1360.16   49.00
   5   3  -2 1266.17   51.59
   5   3  -2 1357.76   48.50
  -5   3   2 1360.26   58.29
  -5   3   2 1409.76   51.49
  -5   3   2 1275.67   54.19
   5   3  -2 1332.27   52.49
  -5   3   2 1279.07   46.30
   5   3  -2 1369.46   61.49
  -5   3   2 1255.67   57.29
   5   3  -2 1270.87   55.49
  -4  -3   2  559.94   30.50
   4  -3  -2  518.25   25.60
  -4  -3   2  535.55   23.40
   4   3  -2  526.55   32.00
  -4   3   2  479.05   20.30
   4   3  -2  496.25   28.00
  -4   3   2  550.14   29.70
   4   3  -2  520.25   21.20
  -4   3   2  495.45   25.40
   4   3  -2  471.55   23.30
  -4   3   2  518.35   29.60
  -4   3   2  507.95   23.40
   4   3  -2  535.95   26.70
   3  -3  -2  869.71   36.90
   3  -3  -2  773.72   37.60
  -3  -3   2  803.62   38.60
   3   3  -2  812.32   33.10
   3   3  -2  852.71   37.20
   3   3  -2  858.61   29.60
  -3   3   2  838.72   32.70
  -3   3   2  799.32   30.60
  -3   3   2  837.42   34.20
   3   3  -2  802.72   37.90
  -3   3   2  842.72   40.10
   3   3  -2  815.12   31.70
  -3   3   2  871.01   38.70
   3   3  -2  819.82   41.00
   2  -3  -2 3234.88  114.39
   2  -3  -2 3203.08  107.19
  -2  -3   2 3393.76  114.29
   2  -3  -2 3391.06  113.89
   2   3  -2 3163.68  104.79
  -2   3   2 3167.48  107.99
   2   3  -2 3293.97  117.09
   2   3  -2 3229.48  113.99
  -2   3   2 3158.48  115.69
   2   3  -2 3321.47  114.79
   2   3  -2 3237.28  109.79
   2   3  -2 3263.17  103.39
  -2   3   2 3282.57  113.09
   1  -3  -2   12.90    4.80
  -1  -3   2    1.10    4.40
   1  -3  -2    5.60    5.10
  -1   3   2   11.10    3.50
  -1   3   2    2.40    4.10
   1   3  -2    8.20    5.30
   1   3  -2    2.90    4.10
   1   3  -2    5.50    4.10
  -1   3   2    1.10    5.20
  -1   3   2    7.90    4.60
  -1   3   2    8.30    3.20
   1   3  -2    2.10    4.30
   1   3  -2    4.80    5.50
   0  -3   2 2291.87   85.19
   0  -3  -2 2313.47   86.09
   0  -3  -2 2336.67   81.99
   0   3   2 2403.86   78.09
   0   3  -2 2316.97   84.79
   0   3   2 2330.07   80.89
   0   3   2 2293.27   85.79
   0   3  -2 2283.87   82.49
   0   3   2 2299.37   77.59
   0   3  -2 2373.56   86.79
   0   3  -2 2352.56   81.99
   0   3   2 2325.17   85.59
  -1  -3  -2  128.89   12.40
  -1  -3  -2  129.49   13.40
   1  -3   2  115.29   11.70
  -1   3  -2  133.19   13.60
  -1   3  -2  100.69    9.70
   1   3   2  107.99    8.10
  -1   3  -2  106.79   11.10
  -1   3  -2  114.89    7.80
   1   3   2  108.99   11.90
   1   3   2  127.89   12.80
   1   3   2  106.39    8.00
  -1   3  -2  132.89   12.60
   1   3   2  122.09    9.40
  -1   3  -2  115.89    6.20
   2  -3   2 1615.54   60.69
   2  -3   2 1517.75   58.09
  -2  -3  -2 1614.44   62.19
  -2  -3  -2 1560.34   63.79
   2   3   2 1523.55   53.79
  -2   3  -2 1546.05   63.59
   2   3   2 1594.94   61.99
   2   3   2 1523.35   54.49
  -2   3  -2 1516.95   55.99
  -2   3  -2 1521.65   52.19
  -2   3  -2 1553.04   60.39
  -2   3  -2 1529.45   55.09
   2   3   2 1524.25   60.39
   2   3   2 1488.95   53.59
  -3  -3  -2  469.55   27.70
   3  -3   2  416.86   24.30
   3  -3   2  442.06   22.00
  -3  -3  -2  446.36   27.90
  -3  -3  -2  447.46   18.50
   3   3   2  395.46   24.80
   3   3   2  435.86   20.70
   3   3   2  400.36   19.20
  -3   3  -2  455.05   19.30
  -3   3  -2  449.86   25.50
   3   3   2  422.86   24.20
  -3   3  -2  447.26   22.40
  -3   3  -2  418.96   20.70
  -3   3  -2  484.85   28.10
  -4  -3  -2 1283.97   43.90
   4  -3   2 1355.86   54.19
  -4  -3  -2 1395.86   59.19
  -4  -3  -2 1270.27   57.89
   4  -3   2 1280.87   48.30
  -4   3  -2 1272.87   51.49
   4   3   2 1305.27   52.49
   4   3   2 1315.47   47.70
  -4   3  -2 1208.68   46.90
   4   3   2 1302.37   54.99
  -4   3  -2 1222.28   47.90
   4   3   2 1263.87   49.60
  -4   3  -2 1238.38   56.49
  -4   3  -2 1287.47   55.09
  -5  -3  -2 1026.60   52.49
   5  -3   2 1078.99   40.10
  -5  -3  -2 1014.20   51.09
  -5  -3  -2 1064.09   36.10
   5  -3   2 1048.40   47.20
   5   3   2 1019.90   47.60
  -5   3  -2 1041.10   41.40
  -5   3  -2  990.70   45.50
   5   3   2 1123.89   45.80
   5   3   2 1006.50   43.80
   5   3   2 1119.09   46.20
  -5   3  -2 1052.19   41.80
  -5   3  -2  977.10   48.00
  -6  -3  -2   65.99   16.50
   6  -3   2  103.59    8.70
   6  -3   2  119.19   14.10
  -6  -3  -2   82.59   16.50
  -6   3  -2   97.89   16.50
  -6   3  -2  116.09   16.70
   6   3   2  103.29   12.60
  -6   3  -2   94.49   11.20
   6   3   2   95.89   13.10
   6   3   2  130.49   17.60
   6   3   2   97.89   11.80
  -6   3  -2   93.59   10.20
  -7  -3  -2 1670.73   76.89
   7  -3   2 1683.83   69.79
  -7   3  -2 1698.13   65.99
   7   3   2 1671.43   67.99
   7   3   2 1558.14   73.49
  -7   3  -2 1696.83   73.19
   7   3   2 1622.34   64.99
   7   3   2 1618.54   69.99
  -7   3  -2 1750.02   74.59
  -7   3  -2 1613.74   62.69
   8  -3   2    8.00    6.80
  -8  -3  -2   30.20   13.60
  -8   3  -2    4.60    5.40
  -8   3  -2   10.10    9.20
   8   3   2   18.50    8.20
   8   3   2   11.60    7.20
  -8   3  -2    6.60    9.60
   8   3   2   13.40    7.70
  -8   3  -2    7.50    7.30
   8   3   2   21.00   11.20
   9  -3   2  590.64   40.10
   9  -3   2  581.84   37.60
  -9  -3  -2  595.44   42.50
  -9   3  -2  624.04   40.90
   9   3   2  663.63   39.10
   9   3   2  595.44   35.50
   9   3   2  682.83   42.70
   9   3   2  599.44   37.20
  -9   3  -2  636.04   32.70
  -9   3  -2  588.74   36.00
  10  -3   2  212.68   24.60
 -10  -3  -2  209.88   26.50
  10  -3   2  199.78   23.10
 -10   3  -2  203.28   19.40
  10   3   2  220.38   23.60
  10   3   2  259.57   25.80
  10   3   2  246.58   27.80
 -10   3  -2  244.38   24.30
 -10   3  -2  245.78   27.70
 -11  -3  -2 1006.70   57.89
  11  -3   2  828.12   52.19
  11  -3   2  948.41   53.09
  11   3   2  802.52   48.90
  11   3   2  913.51   52.99
 -11   3  -2  898.21   49.20
  11   3   2  845.22   52.79
 -11   3  -2  795.32   52.49
 -12  -3  -2  324.87   34.20
 -12  -3  -2  346.47   35.00
  12  -3   2  261.67   30.70
  12  -3   2  356.26   33.30
 -12   3  -2  360.86   30.90
 -12   3  -2  307.67   32.40
  12   3   2  389.76   35.20
  12   3   2  342.47   31.80
  12   3   2  382.16   34.40
 -13  -3  -2  117.99   25.00
  13  -3   2   70.19   20.20
 -13  -3  -2  120.29   23.80
  13  -3   2  143.19   26.60
  13   3   2  159.18   27.70
 -13   3  -2   82.49   21.50
  13   3   2   58.09   16.50
  13   3   2  101.79   23.10
 -13   3  -2   70.19   17.70
  14  -3   2  712.23   50.49
 -14  -3  -2  800.02   54.29
  14  -3   2  627.64   50.19
 -14  -3  -2  705.73   52.09
  14   3   2  673.73   49.00
 -14   3  -2  710.23   51.09
  14   3   2  635.84   50.49
 -14   3  -2  752.02   47.60
 -15  -3  -2   26.00   16.50
  15  -3   2    7.20   13.60
 -15  -3  -2   13.70   16.70
  15  -3   2   -2.20   12.30
  15   3   2    8.30   13.60
  15   3   2    4.70   13.30
 -15   3  -2   10.90   16.40
 -15   3  -2    9.40   13.50
  16  -3   2  167.28   30.40
  16  -3   2  164.38   33.10
 -16  -3  -2  211.38   37.60
 -16  -3  -2  208.38   35.10
 -16   3  -2  166.28   31.60
 -16   3  -2  182.68   29.20
  16   3   2  163.08   32.60
  16   3   2  235.38   33.80
  17  -3   2   -0.90   15.20
 -17  -3  -2   23.00   20.10
  17   3   2   10.70   15.00
  17   3   2   -5.50   15.70
 -17   3  -2   19.50   18.00
 -18  -3  -2  140.59   32.00
  18  -3   2  148.89   32.90
  18   3   2  116.69   35.50
 -18   3  -2  167.68   33.30
 -17  -4   2   13.80   19.50
 -17  -4   2    7.90   20.40
  17  -4  -2   -6.60   21.40
  17  -4  -2   37.40   23.50
  17   4  -2   17.70   20.10
  17   4  -2    9.90   19.70
 -17   4   2   43.10   24.20
 -16  -4   2   19.30   20.80
  16  -4  -2   17.60   20.80
 -16  -4   2   18.10   22.70
  16  -4  -2    0.80   17.60
 -16   4   2    5.10   15.80
  16   4  -2   36.50   19.50
  16   4  -2   15.20   20.00
 -16   4   2   -5.80   14.70
  16   4  -2   12.60   18.80
  15  -4  -2   94.59   25.80
 -15  -4   2   75.49   28.00
  15  -4  -2   62.99   24.60
  15   4  -2   60.49   21.00
 -15   4   2  103.09   25.60
  15   4  -2   20.60   19.50
  15   4  -2   59.59   22.90
 -15   4   2   42.30   23.10
  14  -4  -2   50.39   20.40
 -14  -4   2   59.39   22.70
  14  -4  -2   56.89   20.30
  14   4  -2   39.30   21.10
  14   4  -2   26.40   15.80
 -14   4   2   50.69   21.90
  14   4  -2   32.30   17.40
 -14   4   2    6.50   15.50
 -13  -4   2  231.78   37.70
  13  -4  -2  179.28   29.60
  13  -4  -2  165.88   30.00
  13   4  -2  174.48   29.40
  13   4  -2  210.98   28.30
  13   4  -2  202.68   32.00
 -13   4   2  147.29   29.20
 -13   4   2  204.78   29.40
 -12  -4   2   -1.50   14.50
  12  -4  -2   38.10   15.30
 -12   4   2   -4.50   10.40
 -12   4   2   14.70   14.90
  12   4  -2   28.70   14.10
  12   4  -2   25.80   17.20
  12   4  -2   23.10   14.50
 -12   4   2   31.10   17.40
 -11  -4   2   45.20   18.60
  11  -4  -2   31.60   13.10
  11   4  -2    8.60   15.10
 -11   4   2   26.30   14.70
 -11   4   2   25.20   12.70
  11   4  -2   14.30   11.00
 -11   4   2   23.90   15.50
  11   4  -2   25.30   12.90
 -10  -4   2  181.78   30.60
  10  -4  -2  158.78   21.40
 -10   4   2  152.78   26.80
  10   4  -2  164.88   22.40
 -10   4   2  135.49   24.30
  10   4  -2  210.98   27.60
 -10   4   2  160.88   20.30
  10   4  -2  151.58   22.90
   9  -4  -2   76.69   16.80
  -9  -4   2   72.79   21.00
  -9   4   2   94.49   15.70
  -9   4   2   83.69   18.70
   9   4  -2   76.39   16.00
   9   4  -2   75.09   20.60
   9   4  -2   60.49   13.90
  -9   4   2  115.09   22.20
   8  -4  -2  268.47   24.60
  -8  -4   2  233.28   26.80
   8   4  -2  250.57   21.40
  -8   4   2  239.28   26.10
   8   4  -2  241.78   23.60
  -8   4   2  216.18   19.50
  -8   4   2  289.07   26.80
   8   4  -2  213.88   26.00
   7  -4  -2    5.90    7.60
  -7  -4   2   25.10   13.50
   7   4  -2   24.10   10.30
   7   4  -2    9.50   10.50
   7   4  -2    8.80    6.60
  -7   4   2   11.90    6.80
  -7   4   2    2.60    8.70
  -7   4   2    9.50   11.10
   6  -4  -2  582.14   29.40
   6  -4  -2  548.05   34.30
  -6  -4   2  605.04   38.60
  -6   4   2  545.75   28.60
   6   4  -2  534.35   30.90
  -6   4   2  495.35   34.90
   6   4  -2  489.25   28.20
   6   4  -2  555.24   34.10
   6   4  -2  526.45   37.70
  -6   4   2  588.44   36.20
  -5  -4   2   33.40   12.80
   5  -4  -2   71.99   11.40
   5  -4  -2   43.30   11.50
  -5   4   2   45.70   12.10
   5   4  -2   47.40    8.80
  -5   4   2   51.79    9.20
   5   4  -2   74.79   13.30
  -5   4   2   51.59   13.10
   5   4  -2   39.50   12.80
   5   4  -2   63.69   12.90
   4  -4  -2   50.99   11.10
  -4  -4   2   79.89   14.90
  -4  -4   2   72.19    9.80
   4  -4  -2   61.19   11.20
   4   4  -2   74.79   13.30
   4   4  -2   56.69    7.90
   4   4  -2   54.19   11.90
   4   4  -2   64.19    7.30
  -4   4   2   78.29    9.50
   4   4  -2   73.09   15.70
  -4   4   2  100.29   14.90
  -4   4   2   70.79   13.70
  -3  -4   2  242.08   20.60
   3  -4  -2  255.07   19.20
   3  -4  -2  231.78   19.60
  -3  -4   2  187.78   20.20
  -3   4   2  205.58   20.30
  -3   4   2  214.78   14.10
  -3   4   2  208.48   18.80
   3   4  -2  218.38   11.70
   3   4  -2  217.68   15.30
   3   4  -2  262.77   21.00
   3   4  -2  204.28   12.40
   3   4  -2  208.38   19.40
  -2  -4   2  182.58   17.60
   2  -4  -2  203.18   19.90
   2  -4  -2  173.28   17.00
   2  -4  -2  167.08   16.90
  -2  -4   2  201.48   20.00
  -2   4   2  177.48   16.30
   2   4  -2  176.88   18.20
   2   4  -2  180.08   10.10
   2   4  -2  176.98   14.60
   2   4  -2  189.78   17.60
   2   4  -2  187.78    9.80
  -2   4   2  169.08   19.30
   1  -4  -2  302.27   19.20
  -1  -4   2  297.57   23.30
  -1  -4   2  293.77   20.70
   1  -4  -2  323.37   22.70
   1   4  -2  288.77   13.00
  -1   4   2  267.27   15.50
  -1   4   2  265.27   15.40
  -1   4   2  259.97   18.50
   1   4  -2  283.57   23.10
  -1   4   2  270.17   22.00
   1   4  -2  254.47   20.90
   1   4  -2  309.27   12.90
  -1   4   2  292.67   23.20
   1   4  -2  324.87   19.80
   0  -4   2   38.10   11.00
   0  -4   2   45.20    9.70
   0  -4  -2   60.19   13.30
   0  -4  -2   64.09   11.60
   0   4  -2   48.00    9.60
   0   4   2   56.59    9.50
   0   4  -2   87.19   15.60
   0   4   2   58.49   12.20
   0   4   2   62.79   13.60
   0   4   2   29.10    5.80
   0   4  -2   35.60    9.90
   0   4   2   53.59    7.20
   0   4  -2   51.59    5.30
   0   4  -2   35.80    4.70
  -1  -4  -2 1077.09   50.39
   1  -4   2 1065.59   47.00
  -1  -4  -2  961.70   46.00
   1  -4   2 1006.90   47.10
   1   4   2  994.40   48.50
  -1   4  -2 1009.50   43.10
   1   4   2 1076.79   39.10
  -1   4  -2 1028.00   36.50
  -1   4  -2 1005.40   37.60
   1   4   2 1046.30   48.90
  -1   4  -2 1028.40   50.39
  -1   4  -2 1000.60   45.30
   1   4   2 1025.40   39.50
   1   4   2  983.90   41.20
  -1   4  -2  970.00   47.40
   2  -4   2   23.10    8.30
  -2  -4  -2   18.50    9.50
   2  -4   2   20.90    8.10
  -2  -4  -2   44.00   12.40
   2   4   2   15.80    7.20
   2   4   2   26.50    6.60
  -2   4  -2   26.30    6.10
   2   4   2    7.20    7.30
  -2   4  -2   48.90   12.50
   2   4   2   29.40    6.00
  -2   4  -2   44.80    8.40
  -2   4  -2   30.40    9.00
  -2   4  -2   25.60    4.70
   3  -4   2  121.69   15.20
   3  -4   2  129.09   13.60
  -3  -4  -2   89.49   16.50
  -3  -4  -2  127.49   17.20
  -3   4  -2  111.79   15.20
  -3   4  -2  136.29   17.60
  -3   4  -2  122.09   11.80
  -3   4  -2  120.29   14.90
   3   4   2  124.19   15.20
  -3   4  -2  121.59    9.80
   3   4   2  130.69   11.10
   3   4   2  113.09   15.50
   4  -4   2  245.18   20.90
   4  -4   2  237.38   17.60
  -4  -4  -2  229.38   24.10
  -4  -4  -2  218.28   22.70
   4   4   2  250.77   21.40
  -4   4  -2  238.08   23.00
  -4   4  -2  236.38   22.70
  -4   4  -2  270.07   15.70
  -4   4  -2  206.88   20.40
   4   4   2  240.68   20.70
   4   4   2  240.08   16.40
  -5  -4  -2   82.99   18.30
   5  -4   2   87.79   15.10
  -5  -4  -2   69.99   17.00
   5   4   2   59.99   12.40
  -5   4  -2   77.19   10.10
   5   4   2   94.79   15.80
  -5   4  -2   59.49   14.30
  -5   4  -2   73.09   14.40
   5   4   2   72.49   10.50
   6  -4   2  112.39   16.30
  -6  -4  -2  150.48   22.80
  -6  -4  -2   88.09   18.50
   6   4   2   91.69   12.30
   6   4   2  108.19   15.60
   6   4   2   63.99   14.00
  -6   4  -2   89.79   17.90
  -6   4  -2  123.19   21.00
  -6   4  -2  119.69   12.80
  -7  -4  -2   28.50   14.90
   7  -4   2   17.50    9.20
  -7  -4  -2   36.20   15.70
  -7   4  -2   27.50   13.10
  -7   4  -2   34.30    9.40
   7   4   2   34.50    9.80
   7   4   2   39.20   11.30
  -7   4  -2   36.30   14.90
   7   4   2   23.30   10.10
   8  -4   2  517.95   34.30
  -8  -4  -2  499.15   39.30
  -8  -4  -2  438.56   37.80
  -8   4  -2  380.96   33.90
  -8   4  -2  371.96   33.40
  -8   4  -2  439.76   28.80
   8   4   2  432.56   29.80
   8   4   2  435.16   32.10
  -9  -4  -2    3.10   11.20
  -9  -4  -2   -1.70   12.40
   9  -4   2    3.30    8.40
   9   4   2   16.20    9.60
  -9   4  -2  -12.90    9.40
  -9   4  -2    6.30   12.20
   9   4   2    5.90    8.80
  -9   4  -2    6.80    8.30
 -10  -4  -2  258.57   32.70
 -10  -4  -2  190.68   28.20
  10  -4   2  240.88   26.70
  10  -4   2  242.58   29.30
 -10   4  -2  242.28   25.70
  10   4   2  256.77   25.80
 -10   4  -2  247.48   30.30
  10   4   2  252.17   27.40
 -11  -4  -2  139.79   28.50
  11  -4   2  156.98   25.40
 -11  -4  -2  187.18   33.10
  11  -4   2  119.89   25.90
 -11   4  -2  146.29   24.00
 -11   4  -2  179.18   26.60
  11   4   2  194.18   25.50
  11   4   2  127.39   23.30
 -12  -4  -2   15.30   14.80
  12  -4   2   -9.80   10.10
  12  -4   2    6.50   13.90
 -12  -4  -2   12.90   16.10
  12   4   2    1.80   11.00
 -12   4  -2   16.00   13.20
 -12   4  -2  -11.50   11.20
  12   4   2   20.10   13.30
 -13  -4  -2  122.69   26.80
  13  -4   2  162.78   30.20
 -13  -4  -2  107.19   26.20
  13  -4   2  133.39   27.30
 -13   4  -2  124.49   24.10
  13   4   2  156.08   28.80
  13   4   2  170.38   28.80
 -13   4  -2  152.28   30.80
  14  -4   2   27.70   19.10
 -14  -4  -2   32.10   20.10
 -14  -4  -2   17.50   18.90
  14  -4   2   12.60   16.10
 -14   4  -2   27.90   19.10
  14   4   2   12.00   14.30
 -14   4  -2   29.70   15.90
  14   4   2    8.10   14.30
 -15  -4  -2   72.49   25.20
  15  -4   2   58.39   23.60
  15  -4   2   49.80   22.70
 -15  -4  -2   57.39   24.40
 -15   4  -2   63.39   25.30
  15   4   2   72.79   24.60
 -15   4  -2   52.89   18.50
  15   4   2   97.89   25.20
 -16  -4  -2   32.50   22.70
  16  -4   2   -1.60   18.20
 -16  -4  -2    6.80   22.90
  16  -4   2    4.70   18.30
 -16   4  -2   12.90   17.50
 -16   4  -2  -19.80   19.30
  16   4   2   24.30   19.70
  16   4   2    9.00   18.30
 -17  -4  -2   42.80   26.70
  17  -4   2   64.29   27.60
  17  -4   2   53.79   28.90
  17   4   2   25.90   20.60
 -17   4  -2   65.39   23.20
  15  -5  -2   -3.20   18.70
 -15  -5   2   25.80   24.10
  15  -5  -2   13.00   19.20
 -15  -5   2   -4.30   22.20
  15   5  -2   21.50   17.80
  15   5  -2    5.60   17.10
 -15   5   2   10.60   21.50
 -15   5   2   35.90   20.30
  14  -5  -2   36.40   21.00
 -14  -5   2   70.29   27.60
  14  -5  -2   41.80   24.30
 -14  -5   2   74.59   30.70
  14   5  -2   35.00   19.10
 -14   5   2   60.99   22.40
  14   5  -2   57.59   21.90
 -14   5   2   65.79   26.20
 -13  -5   2  -11.90   18.30
 -13  -5   2   41.30   23.20
  13  -5  -2   25.30   18.30
  13  -5  -2   13.10   14.20
 -13   5   2   17.30   17.70
  13   5  -2    5.80   13.90
  13   5  -2    9.80   15.40
 -13   5   2   -1.20   17.30
  12  -5  -2   40.10   16.20
 -12  -5   2   -4.80   16.10
 -12  -5   2   40.50   23.60
 -12   5   2   15.50   19.40
 -12   5   2   22.80   20.10
 -12   5   2   17.10   14.50
  12   5  -2   56.49   16.80
  12   5  -2   21.70   14.20
 -11  -5   2   89.49   25.40
  11  -5  -2  123.39   24.40
 -11  -5   2  103.89   29.80
  11   5  -2  109.39   23.60
 -11   5   2  150.28   24.30
  11   5  -2  164.18   25.20
 -11   5   2  103.69   26.50
 -11   5   2   94.49   26.20
 -10  -5   2   11.40   14.40
  10  -5  -2    8.10   12.10
 -10  -5   2   50.49   22.40
 -10   5   2   19.90   17.00
  10   5  -2    1.50   11.60
 -10   5   2   38.80   18.20
 -10   5   2   20.50   11.40
  10   5  -2   -1.00   10.20
  -9  -5   2  131.09   27.20
  -9  -5   2  168.78   30.60
   9  -5  -2   99.79   21.10
   9   5  -2  125.59   18.70
  -9   5   2  105.89   18.40
  -9   5   2   77.09   20.80
  -9   5   2  129.19   25.60
   9   5  -2  113.39   21.60
  -8  -5   2   21.40   14.40
   8  -5  -2   -2.50    9.30
  -8  -5   2  -11.90   10.80
   8   5  -2   -1.60    8.00
  -8   5   2   -8.40    6.50
  -8   5   2    2.40   13.00
   8   5  -2    0.50    7.10
  -8   5   2    5.30   11.70
  -7  -5   2  212.48   29.50
   7  -5  -2  175.28   23.00
  -7  -5   2  208.48   28.20
   7   5  -2  161.18   17.80
  -7   5   2  189.48   19.00
  -7   5   2  203.98   25.80
  -7   5   2  229.18   28.20
   7   5  -2  166.68   22.10
  -6  -5   2   60.79   18.30
   6  -5  -2   46.30   13.40
  -6  -5   2   40.50   15.40
   6   5  -2   42.70    9.70
   6   5  -2   60.99   15.50
  -6   5   2   57.79   17.40
  -6   5   2   57.79   16.30
  -6   5   2   42.20   10.40
  -5  -5   2   54.59   16.30
  -5  -5   2   97.19   20.90
   5  -5  -2   75.69   16.70
   5   5  -2   42.80   12.90
   5   5  -2   78.79   11.00
  -5   5   2  122.99   23.10
  -5   5   2   92.99   13.00
   5   5  -2   78.19   16.70
  -5   5   2  139.19   19.20
   4  -5  -2  137.49   16.80
  -4  -5   2  115.29   21.70
  -4  -5   2  115.59   20.00
   4  -5  -2  148.59   19.80
  -4   5   2  110.29   17.40
  -4   5   2  137.69   13.40
   4   5  -2  109.99   11.40
   4   5  -2  138.19   21.90
   4   5  -2  145.39   19.30
  -4   5   2  162.88   22.10
   3  -5  -2   21.60    9.90
  -3  -5   2    9.00   10.50
   3  -5  -2   15.00    9.50
  -3  -5   2   31.10   12.90
  -3   5   2   23.00   10.20
   3   5  -2   25.90   12.40
  -3   5   2   19.10    6.40
  -3   5   2    7.30   10.20
   3   5  -2   23.10    5.90
   3   5  -2   13.90    8.80
  -2  -5   2  188.18   21.20
   2  -5  -2  196.48   20.80
   2  -5  -2  134.69   18.80
  -2  -5   2  167.28   21.30
   2   5  -2  173.18   11.50
  -2   5   2  201.68   23.70
   2   5  -2  171.58   21.50
   2   5  -2  173.28   20.50
  -2   5   2  136.79   16.50
  -2   5   2  143.59   12.80
  -1  -5   2  123.29   21.50
   1  -5  -2  145.69   18.70
  -1  -5   2  109.89   17.80
   1  -5  -2  121.49   17.90
   1   5  -2  122.09    9.60
  -1   5   2  146.29   15.80
   1   5  -2  137.19   20.60
   1   5  -2  130.59   15.00
   1   5  -2  127.89   17.20
  -1   5   2  140.79   22.70
  -1   5   2  122.19   11.70
  -1   5   2  115.99   17.00
   0  -5  -2  204.58   21.50
   0  -5   2  193.28   21.20
   0   5  -2  206.28   20.90
   0   5   2  210.38   24.20
   0   5   2  204.78   21.30
   0   5  -2  208.48   12.50
   0   5   2  196.68   14.40
   0   5  -2  230.18   24.10
   0   5  -2  202.18   18.50
  -1  -5  -2   17.70   11.00
   1  -5   2   12.80    9.20
   1  -5   2   11.30    7.60
  -1   5  -2   11.30    4.50
  -1   5  -2   11.50   11.30
   1   5   2   24.50    9.90
   1   5   2   16.20    5.90
   1   5   2   14.20   11.10
  -1   5  -2   21.20    8.60
  -2  -5  -2  152.48   21.80
   2  -5   2  164.58   18.50
   2  -5   2  183.18   20.50
  -2   5  -2  189.88   19.70
   2   5   2  169.98   21.10
  -2   5  -2  186.78   12.70
  -2   5  -2  198.48   24.60
   2   5   2  186.08   22.80
   2   5   2  192.38   14.70
  -3  -5  -2   40.30   14.60
   3  -5   2   35.20   10.90
   3  -5   2   21.90   10.50
  -3  -5  -2   53.09   16.90
   3   5   2   44.30   13.80
  -3   5  -2   26.00    6.20
  -3   5  -2    3.00    8.20
   3   5   2   26.80   11.50
   3   5   2   33.30    7.60
  -3   5  -2   57.69   17.30
   4  -5   2   90.29   16.50
  -4  -5  -2  114.89   23.10
  -4  -5  -2  136.09   20.90
  -4   5  -2  127.39   23.50
  -4   5  -2   99.69   11.40
   4   5   2  115.59   12.80
   4   5   2  121.29   20.80
  -4   5  -2  108.99   18.60
   4   5   2  143.49   20.00
  -5  -5  -2  318.37   32.50
  -5  -5  -2  234.98   29.10
   5  -5   2  267.77   25.70
  -5   5  -2  283.77   29.60
   5   5   2  269.57   26.40
  -5   5  -2  284.87   26.90
  -5   5  -2  279.97   19.40
   5   5   2  254.97   19.70
   5   5   2  291.27   27.30
  -6  -5  -2   57.59   17.70
  -6  -5  -2   66.49   20.30
   6  -5   2   64.59   15.70
   6   5   2   81.69   17.80
  -6   5  -2   60.89   15.50
   6   5   2   93.39   18.20
  -6   5  -2   60.89   17.90
  -6   5  -2   68.79   12.00
   6   5   2   64.09   12.10
  -7  -5  -2   93.09   24.60
   7  -5   2  104.99   20.30
  -7  -5  -2   94.59   24.10
  -7   5  -2   62.89   20.60
  -7   5  -2  115.99   21.50
   7   5   2  101.39   19.80
   7   5   2  110.49   16.80
  -7   5  -2   79.29   14.10
  -8  -5  -2   -1.40   13.60
   8  -5   2    4.40    9.90
  -8  -5  -2   -7.90   12.30
  -8   5  -2   -0.40    9.70
  -8   5  -2   10.10    8.80
  -8   5  -2    1.80   12.40
   8   5   2   -4.00    8.60
   8   5   2    4.50    8.30
  -9  -5  -2  203.38   31.20
  -9  -5  -2  109.59   27.00
   9  -5   2  162.18   26.40
  -9   5  -2  169.08   21.70
   9   5   2  196.58   22.90
  -9   5  -2  219.28   28.70
  -9   5  -2  167.58   31.90
   9   5   2  129.69   23.40
  10  -5   2    5.50   12.00
  10  -5   2    2.40   15.30
 -10  -5  -2   10.40   17.40
 -10  -5  -2    4.70   17.10
  10   5   2   -4.70    9.50
 -10   5  -2   13.20   13.80
  10   5   2   -1.70   10.90
 -10   5  -2   -7.70    9.90
 -10   5  -2   -9.30   15.20
 -11  -5  -2   18.50   19.40
 -11  -5  -2   36.40   19.60
  11  -5   2   18.30   18.60
  11  -5   2    3.70   12.50
  11   5   2   18.00   13.40
 -11   5  -2   48.40   18.30
  11   5   2   19.20   14.10
 -11   5  -2   29.80   17.70
  12  -5   2   86.79   25.40
 -12  -5  -2   39.00   22.50
  12  -5   2   99.79   24.10
 -12  -5  -2   41.00   22.00
 -12   5  -2   77.39   22.60
 -12   5  -2   52.89   21.20
  12   5   2   93.59   24.30
  12   5   2   45.70   18.10
 -13  -5  -2   20.70   21.40
  13  -5   2   77.69   26.20
  13  -5   2   68.49   23.40
 -13  -5  -2   95.89   30.40
  13   5   2   21.50   16.20
 -13   5  -2   93.49   23.30
 -13   5  -2   92.19   26.60
  13   5   2   51.69   20.60
 -14  -5  -2   -7.20   22.10
  14  -5   2   21.50   21.70
 -14  -5  -2   30.80   23.20
  14  -5   2    1.80   16.60
  14   5   2    0.60   16.70
  14   5   2    6.00   16.30
 -14   5  -2    5.00   15.10
 -14   5  -2    5.80   19.10
  15  -5   2   -6.70   19.40
 -15  -5  -2   -7.70   22.00
 -15  -5  -2  -16.90   19.40
  15  -5   2    1.00   22.10
  15   5   2    5.70   19.10
 -15   5  -2  -13.10   15.00
 -12  -6   2  203.68   42.30
  12  -6  -2  177.28   33.40
 -12  -6   2  152.38   36.50
 -12   6   2  158.78   35.70
 -12   6   2  235.38   40.60
  12   6  -2  133.49   26.40
  12   6  -2  167.48   31.00
 -12   6   2  121.39   26.70
 -11  -6   2   85.89   31.80
 -11  -6   2   72.59   28.20
  11  -6  -2  151.88   28.90
 -11   6   2  105.29   29.90
 -11   6   2   83.89   25.50
  11   6  -2  114.19   22.30
  11   6  -2   81.69   22.70
 -11   6   2   96.99   22.30
 -10  -6   2  115.69   31.00
 -10  -6   2  231.48   40.40
  10  -6  -2  162.08   28.90
 -10   6   2  286.07   38.30
  10   6  -2  299.77   34.50
  10   6  -2  253.17   28.10
 -10   6   2  200.18   36.90
 -10   6   2  187.38   26.20
   9  -6  -2   28.50   15.00
  -9  -6   2   47.10   24.80
  -9  -6   2   25.60   22.80
   9   6  -2   23.20   12.80
  -9   6   2    6.50   16.00
  -9   6   2   25.50   13.30
   9   6  -2   45.50   18.20
  -9   6   2   14.10   17.10
   8  -6  -2  438.16   39.00
  -8  -6   2  402.66   45.40
  -8  -6   2  497.05   47.70
  -8   6   2  425.56   44.60
  -8   6   2  452.15   41.50
   8   6  -2  479.25   31.80
  -8   6   2  420.36   31.80
   8   6  -2  410.56   37.00
   7  -6  -2    3.10   11.80
  -7  -6   2   -0.20   15.00
  -7   6   2    9.90    9.40
   7   6  -2    0.30    7.60
   7   6  -2   -0.60   11.70
  -7   6   2    7.80   12.90
  -7   6   2   -0.30   13.40
  -6  -6   2  571.24   47.90
   6  -6  -2  501.55   39.60
   6   6  -2  586.74   42.70
  -6   6   2  533.55   40.60
  -6   6   2  547.25   45.30
  -6   6   2  606.74   33.60
   6   6  -2  552.34   30.80
  -5  -6   2  166.68   29.40
   5  -6  -2  147.69   25.40
  -5   6   2  209.38   29.20
  -5   6   2  202.88   19.20
   5   6  -2  179.08   16.00
  -5   6   2  164.48   23.40
   5   6  -2  121.39   23.30
  -4  -6   2  286.47   32.20
   4  -6  -2  243.88   28.10
   4   6  -2  262.57   18.30
   4   6  -2  259.17   27.40
  -4   6   2  273.47   40.40
  -4   6   2  301.27   21.20
   4   6  -2  241.38   30.30
  -4   6   2  267.67   32.10
  -3  -6   2  431.56   36.70
   3  -6  -2  288.47   29.30
   3   6  -2  335.47   31.70
  -3   6   2  292.87   33.20
   3   6  -2  382.76   21.10
  -3   6   2  380.76   23.20
   3   6  -2  359.56   35.20
   2  -6  -2  152.18   22.80
   2  -6  -2  115.39   22.40
  -2  -6   2  141.59   24.90
  -2   6   2  153.28   28.50
   2   6  -2  193.48   27.70
   2   6  -2  151.38   22.90
  -2   6   2  130.59   14.30
   2   6  -2  137.79   12.40
   1  -6  -2  632.04   42.60
  -1  -6   2  597.64   42.20
   1  -6  -2  657.73   43.00
  -1   6   2  710.33   32.30
   1   6  -2  636.84   47.50
  -1   6   2  649.74   46.70
   1   6  -2  610.74   28.50
   1   6  -2  681.63   44.60
   0  -6  -2    7.00   10.90
   0  -6  -2   17.90   11.90
   0  -6   2   11.40    9.80
   0  -6   2   10.30   11.20
   0   6   2    1.60   10.00
   0   6   2   13.90    7.10
   0   6   2    7.00   12.70
   0   6  -2  -10.10   11.60
   1  -6   2  687.03   45.20
   1  -6   2  784.52   46.20
  -1  -6  -2  811.52   49.90
  -1   6  -2  771.22   33.00
   1   6   2  767.52   35.90
  -1   6  -2  760.02   52.69
   1   6   2  765.02   49.30
   1   6   2  750.62   50.99
  -2  -6  -2  210.78   26.00
   2  -6   2  212.68   25.80
   2   6   2  232.08   27.40
   2   6   2  174.38   25.80
  -2   6  -2  222.68   15.70
  -2   6  -2  269.27   32.80
   2   6   2  205.08   17.60
  -3  -6  -2  405.66   36.40
   3  -6   2  367.76   32.20
   3   6   2  330.47   32.50
  -3   6  -2  332.07   36.80
   3   6   2  375.96   23.70
  -3   6  -2  389.56   22.20
   3   6   2  305.07   33.80
  -3   6  -2  344.57   29.90
  -4  -6  -2  261.17   31.00
   4  -6   2  286.37   29.00
   4   6   2  228.98   20.10
  -4   6  -2  301.17   20.00
  -4   6  -2  272.07   27.90
   4   6   2  245.58   28.70
  -4   6  -2  257.57   32.20
   4   6   2  229.68   29.90
  -5  -6  -2  231.38   31.90
   5  -6   2  187.68   25.50
  -5   6  -2  164.78   31.60
   5   6   2  188.48   26.60
  -5   6  -2  186.58   25.60
  -5   6  -2  190.08   18.00
   5   6   2  179.38   18.60
  -6  -6  -2  363.86   40.30
   6  -6   2  360.86   33.00
  -6   6  -2  358.26   35.00
   6   6   2  346.57   26.50
  -6   6  -2  317.37   39.10
  -6   6  -2  380.46   26.40
   6   6   2  400.26   35.30
  -7  -6  -2   31.90   18.90
   7  -6   2    8.70   13.50
   7   6   2   36.00   15.80
  -7   6  -2   41.00   17.60
  -7   6  -2   25.40   11.30
   7   6   2   25.20   11.20
  -7   6  -2   28.20   20.40
  -8  -6  -2  518.75   49.10
   8  -6   2  461.25   39.90
  -8   6  -2  513.75   49.60
   8   6   2  389.66   38.80
  -8   6  -2  445.56   42.50
   8   6   2  451.75   32.90
  -8   6  -2  557.84   36.10
   9  -6   2    0.20   13.70
  -9  -6  -2   36.30   23.00
   9   6   2  -15.70   10.00
  -9   6  -2    5.70   16.10
  -9   6  -2    1.90   11.20
   9   6   2   21.80   14.90
  -9   6  -2   -5.70   18.70
  10  -6   2  215.58   39.90
 -10  -6  -2  243.28   39.20
 -10  -6  -2  305.37   58.59
  10  -6   2  326.57   36.00
 -10   6  -2  336.67   41.00
  10   6   2  231.18   29.30
 -10   6  -2  268.57   31.80
  10   6   2  276.87   34.00
  11  -6   2  114.39   31.60
 -11  -6  -2   89.29   30.40
  11  -6   2  142.59   30.10
 -11  -6  -2   80.09   28.70
 -11   6  -2  130.99   31.90
 -11   6  -2  118.09   25.50
  11   6   2  114.79   26.00
  11   6   2  127.19   24.10
 -12  -6  -2   97.69   32.60
  12  -6   2  141.19   29.80
 -12   6  -2  136.69   44.70
   8  -7  -2   13.20   28.40
   8   7  -2    3.40   17.20
   7  -7  -2   79.49   24.40
  -7  -7   2   66.69   26.40
   7   7  -2   43.20   13.50
   7   7  -2   71.49   23.50
  -7   7   2   63.19   18.50
  -7   7   2   65.99   26.30
  -6  -7   2   12.70   21.10
   6  -7  -2   13.50   14.80
  -6   7   2   -4.30    9.60
  -6   7   2  -16.70   19.10
   6   7  -2    6.60    9.30
   6   7  -2   10.20   15.20
  -5  -7   2  109.89   28.30
   5  -7  -2  127.29   27.10
   5   7  -2  109.39   25.00
  -5   7   2  121.89   30.60
  -5   7   2   98.59   17.70
   5   7  -2   91.79   14.40
  -4  -7   2   19.80   17.80
   4  -7  -2    2.20   13.30
   4   7  -2   36.90   10.10
  -4   7   2   61.29   25.80
   4   7  -2   22.60   17.00
  -4   7   2   45.90   13.00
   3  -7  -2   20.30   15.00
  -3  -7   2   43.00   20.00
   3   7  -2   56.29   10.90
   3   7  -2   71.39   21.50
  -3   7   2   48.40   24.30
  -3   7   2   45.20   12.00
   2  -7  -2  153.58   29.10
  -2  -7   2  123.69   24.30
  -2  -7   2  183.78   28.80
  -2   7   2  115.79   30.00
   2   7  -2  121.99   29.80
  -2   7   2  122.49   16.30
   2   7  -2  125.09   14.50
   2   7  -2  114.89   26.40
  -1  -7   2   -7.00   11.10
  -1  -7   2    5.10   14.90
   1  -7  -2  -12.20    9.80
  -1   7   2   -0.70    7.40
  -1   7   2   17.30   20.40
   1   7  -2    1.50    6.00
   1   7  -2    8.30   17.80
   0  -7   2  174.18   27.50
   0  -7  -2  178.88   28.10
   0  -7  -2  188.08   28.80
   0   7  -2  194.08   16.40
   0   7   2   95.19   26.40
   0   7   2  172.08   17.50
   0   7  -2  269.07   39.10
   1  -7   2    8.20   13.90
  -1  -7  -2   15.80   15.30
  -1  -7  -2   11.40   14.90
   1   7   2   14.00   19.60
  -1   7  -2   16.10   20.40
  -1   7  -2   16.30    7.60
  -2  -7  -2   53.59   19.50
   2  -7   2  104.59   22.30
  -2   7  -2   81.09   12.80
   2   7   2   59.99   24.80
   2   7   2  114.99   16.00
  -2   7  -2   78.69   28.00
   2   7   2   97.19   24.20
   3  -7   2   43.10   16.50
  -3  -7  -2   11.60   16.70
   3   7   2   27.50   11.00
  -3   7  -2   43.90   24.10
   3   7   2   29.20   17.40
  -3   7  -2   30.10   10.30
   3   7   2    9.10   20.50
  -4  -7  -2   55.09   23.20
   4  -7   2   53.49   20.30
   4   7   2   72.89   21.90
  -4   7  -2   66.99   26.20
   4   7   2   48.70   12.60
  -4   7  -2   59.19   13.10
  -5  -7  -2   20.00   19.10
   5  -7   2   30.00   17.20
   5   7   2   39.40   12.10
  -5   7  -2   47.50   12.60
   5   7   2   74.49   21.60
  -5   7  -2   66.89   27.30
  -6  -7  -2   18.60   21.60
   6  -7   2   13.20   16.00
  -6   7  -2   -7.80    9.20
  -6   7  -2   -4.70   21.70
   6   7   2   -8.30    8.50
   6   7   2   -0.20   12.60
  -7  -7  -2   65.09   25.30
   7  -7   2   81.59   24.20
   7   7   2   99.99   29.00
  -7   7  -2   67.79   24.30
  20   0  -3   -0.90   14.40
 -20   0   3   -5.60   18.30
 -19   0   3   25.20   20.10
  19   0  -3  -10.50   12.90
 -18   0   3   15.50   17.60
 -18   0   3   14.10   12.90
  18   0  -3    5.80   13.40
  17   0  -3   -1.20   10.50
 -17   0   3    3.40   12.60
 -17   0   3   15.50   14.60
  16   0  -3    5.90   11.70
 -16   0   3   -8.60   10.00
 -16   0   3    6.30   13.00
  15   0  -3    8.10   10.70
 -15   0   3   -9.40    8.90
 -15   0   3    9.10   11.90
 -14   0   3    2.00    8.80
  14   0  -3   -3.30    8.00
 -14   0   3   -4.90    9.30
  14   0  -3   -0.30    8.00
 -13   0   3    4.50    8.20
  13   0  -3   -2.70    7.70
  13   0  -3    1.60    7.10
 -13   0   3   11.40    9.90
  13   0  -3   -7.40    9.30
  12   0  -3   -9.40    6.20
  12   0  -3    4.90    7.30
 -12   0   3   11.70    9.90
  12   0  -3   -3.30    6.00
  12   0  -3   -4.30    7.80
 -12   0   3   -3.80    7.30
  11   0  -3    5.20    8.20
 -11   0   3  -11.10    5.70
  11   0  -3    1.40    6.40
 -11   0   3    2.80    7.60
  11   0  -3   -5.10    5.50
  11   0  -3    3.80    5.80
 -11   0   3    0.50    6.90
  10   0  -3    0.10    4.90
 -10   0   3   -0.50    6.30
  10   0  -3   -3.40    6.10
 -10   0   3    3.40    6.30
  10   0  -3   -7.60    6.20
 -10   0   3   -4.40    6.90
  10   0  -3  -11.40    3.70
   9   0  -3   -2.30    4.30
   9   0  -3   -1.90    4.60
  -9   0   3   -1.60    6.80
  -9   0   3   -4.80    5.00
   9   0  -3   -5.10    5.30
  -9   0   3    4.40    6.50
   9   0  -3    4.30    6.40
   8   0  -3   12.30    6.80
  -8   0   3    1.80    5.60
  -8   0   3   -4.40    4.30
   8   0  -3   -3.10    4.10
   8   0  -3    5.40    5.80
  -8   0   3   -5.30    5.90
   8   0  -3   -3.70    4.10
   7   0  -3   -2.50    4.60
  -7   0   3    1.20    5.50
   7   0  -3   -0.40    5.50
  -7   0   3    0.80    4.70
  -7   0   3   -6.40    5.60
   7   0  -3    1.90    4.40
   7   0  -3    3.40    4.00
  -6   0   3   -1.90    4.40
   6   0  -3    2.70    5.90
   6   0  -3    8.50    5.30
   6   0  -3    2.00    3.90
  -6   0   3    9.60    5.60
  -6   0   3   -1.90    4.20
   6   0  -3    1.40    3.30
  -5   0   3    0.90    4.00
   5   0  -3    6.70    5.30
  -5   0   3   -0.20    3.40
   5   0  -3   -1.90    3.10
   5   0  -3    2.30    3.00
  -5   0   3   -3.30    4.00
   5   0  -3   -2.30    3.70
   4   0  -3   -2.60    3.90
   4   0  -3    1.00    3.30
  -4   0   3    1.30    2.30
   4   0  -3   -0.80    3.20
  -4   0   3    6.40    3.90
  -4   0   3   -4.60    3.00
  -4   0   3    2.40    3.50
  -3   0   3    1.70    2.80
  -3   0   3    1.20    2.40
   3   0  -3    2.50    4.00
   3   0  -3    5.10    3.00
  -3   0   3    1.50    1.50
  -3   0   3    4.70    3.80
   3   0  -3    1.70    3.50
   2   0  -3    0.60    1.50
   2   0  -3    0.40    1.60
  -2   0   3    0.80    1.10
  -2   0   3   -0.80    1.70
   2   0  -3    4.40    2.30
   2   0  -3   -0.30    2.00
  -2   0   3    2.80    1.70
  -1   0   3    0.70    1.20
   1   0  -3   -0.30    0.90
   1   0  -3    2.20    1.40
  -1   0   3   -0.50    0.80
   1   0  -3    0.10    0.90
   1   0  -3    0.90    1.00
  -1   0   3    2.20    1.10
   0   0   3    0.20    0.50
   0   0   3    0.90    1.10
   0   0   3    0.40    1.20
   0   0  -3    1.90    1.20
   0   0  -3    0.10    0.80
   0   0  -3    0.60    1.10
   0   0   3   -1.00    0.80
  -1   0  -3   -0.60    1.10
   1   0   3    0.40    1.20
  -1   0  -3   -1.40    1.00
   1   0   3    2.20    2.20
   1   0   3    1.20    1.40
  -1   0  -3    1.20    1.30
  -1   0  -3   -0.70    1.60
  -2   0  -3    1.90    2.60
  -2   0  -3    6.50    2.60
   2   0   3   -1.80    2.20
  -2   0  -3    0.10    1.80
   2   0   3   -0.70    1.80
   2   0   3    1.80    3.00
  -2   0  -3    0.50    1.90
  -3   0  -3   -2.20    2.40
  -3   0  -3    1.50    3.80
   3   0   3    5.20    4.40
   3   0   3   -2.40    2.40
   3   0   3    1.10    3.00
  -3   0  -3    1.40    2.20
  -3   0  -3    0.50    2.80
   4   0   3    0.40    3.10
  -4   0  -3   -0.60    2.70
  -4   0  -3   -1.70    3.50
   4   0   3    0.70    3.60
   4   0   3    2.80    2.60
   4   0   3    0.30    3.80
  -4   0  -3    4.30    3.60
   5   0   3    2.20    4.30
  -5   0  -3   -1.30    3.30
   5   0   3   -1.80    3.30
   5   0   3   -2.00    2.50
   5   0   3   -3.10    3.30
  -5   0  -3   -1.80    4.20
  -5   0  -3   -0.80    3.60
   6   0   3    1.70    4.50
  -6   0  -3   -1.00    5.10
   6   0   3    5.10    5.20
  -6   0  -3   -2.90    4.20
  -6   0  -3    8.40    4.60
   6   0   3    4.10    4.90
   6   0   3   -2.20    3.10
   7   0   3   -5.60    3.10
  -7   0  -3    2.50    4.70
   7   0   3    1.10    5.00
   7   0   3    0.50    4.70
   7   0   3   -0.50    4.40
  -7   0  -3    4.30    5.00
  -7   0  -3  -10.30    4.90
   8   0   3   -1.20    5.20
   8   0   3    0.40    5.40
   8   0   3   -3.50    3.70
  -8   0  -3    0.70    4.90
  -8   0  -3   -3.40    4.70
  -8   0  -3   -2.50    6.50
   8   0   3   -3.80    4.70
   9   0   3    0.80    5.60
   9   0   3   -2.20    5.90
  -9   0  -3   -3.60    6.50
   9   0   3    2.60    4.90
  -9   0  -3   10.10    7.60
   9   0   3   -2.70    6.50
  -9   0  -3   -3.80    5.50
  10   0   3   -4.50    6.20
  10   0   3    2.20    5.60
  10   0   3    2.70    7.60
 -10   0  -3   11.70    9.00
 -10   0  -3   -5.80    6.40
 -10   0  -3   -3.50    6.00
  10   0   3   -3.80    6.00
 -11   0  -3   -0.40    7.90
  11   0   3   -4.40    6.80
  11   0   3    2.30    6.40
  11   0   3   -0.30    6.70
 -11   0  -3   -6.30    7.70
  11   0   3    4.30    8.10
 -11   0  -3   -1.00    7.30
 -12   0  -3    0.00   10.00
  12   0   3    2.00    8.00
 -12   0  -3   -8.30    6.50
  12   0   3   -2.30    6.70
  13   0   3   -3.90    7.90
 -13   0  -3  -13.60    8.90
 -13   0  -3   -0.50    8.90
  13   0   3    4.30    9.50
 -14   0  -3    5.80   10.40
 -14   0  -3   11.00   10.00
  14   0   3   10.50   11.80
 -15   0  -3  -10.10    9.10
 -15   0  -3    8.40   13.40
  15   0   3   -4.50   11.10
  16   0   3    1.60   12.80
 -16   0  -3    0.00   14.10
 -16   0  -3   -4.90   17.10
  17   0   3   -6.80   12.40
 -17   0  -3    0.40   16.10
  18   0   3   10.90   14.70
 -18   0  -3   22.90   18.80
 -19   0  -3   11.90   19.90
  19   0   3   17.80   18.00
  20  -1  -3  201.48   37.00
 -20  -1   3  175.78   34.10
 -20   1   3  165.48   31.70
  20   1  -3  174.98   35.90
  19  -1  -3   28.40   18.40
 -19  -1   3    9.10   17.50
 -19   1   3  -14.50   13.50
  19   1  -3   13.10   16.40
  18  -1  -3  186.48   32.80
 -18  -1   3  263.57   35.30
 -18   1   3  214.58   31.00
 -18   1   3  214.88   30.90
  18   1  -3  245.18   34.60
  17  -1  -3   22.40   14.50
 -17  -1   3   10.40   15.70
  17   1  -3   15.10   14.30
 -17   1   3    3.10   13.30
 -17   1   3   18.50   13.10
  16  -1  -3  199.68   27.90
 -16  -1   3  192.98   28.30
  16   1  -3  160.18   28.10
 -16   1   3  216.18   27.10
 -16   1   3  191.08   26.70
 -15  -1   3  351.56   35.10
 -15  -1   3  362.36   29.10
  15  -1  -3  302.07   33.10
 -15   1   3  357.86   32.50
  15   1  -3  392.26   31.20
  15   1  -3  337.27   34.50
  15   1  -3  333.77   32.80
 -15   1   3  351.66   33.20
 -14  -1   3  261.67   30.50
  14  -1  -3  266.67   29.30
 -14  -1   3  322.67   26.90
  14   1  -3  323.97   32.10
  14   1  -3  228.88   24.80
 -14   1   3  262.87   27.20
 -14   1   3  286.77   28.20
  14   1  -3  275.77   28.80
 -13  -1   3  593.64   36.60
 -13  -1   3  543.55   41.00
  13  -1  -3  593.44   35.40
  13  -1  -3  586.74   42.00
  13   1  -3  609.94   40.50
  13   1  -3  636.84   43.60
 -13   1   3  700.93   40.90
 -13   1   3  658.43   41.50
  13   1  -3  583.94   38.00
 -13   1   3  617.74   39.80
  12  -1  -3   -1.30    6.90
 -12  -1   3    6.60   10.20
  12  -1  -3    3.50    8.30
 -12  -1   3    2.80    7.50
  12  -1  -3   -6.50    5.40
  12   1  -3    3.20    8.30
  12   1  -3  -15.30    6.80
 -12   1   3   10.70    9.10
 -12   1   3    0.00    7.40
  12   1  -3   -5.00    8.00
 -12   1   3   -2.20    7.10
 -11  -1   3 1364.06   67.19
  11  -1  -3 1336.57   67.09
  11  -1  -3 1320.17   59.29
 -11  -1   3 1418.46   60.49
  11  -1  -3 1425.86   57.39
  11   1  -3 1305.37   62.59
 -11   1   3 1333.77   63.69
  11   1  -3 1212.08   64.89
  11   1  -3 1487.15   64.29
 -11   1   3 1498.55   64.09
 -11   1   3 1364.06   61.99
  10  -1  -3  133.99   13.90
 -10  -1   3  110.19   14.80
 -10  -1   3   94.39   17.70
  10  -1  -3  110.79   16.80
  10  -1  -3  125.69   14.90
  10  -1  -3  118.49   20.40
  10   1  -3  111.39   10.30
 -10   1   3  120.29   16.20
  10   1  -3  117.69   19.80
  10   1  -3  108.09   15.90
 -10   1   3  116.39   15.50
  10   1  -3  137.99   17.10
 -10   1   3  152.98   17.70
   9  -1  -3 1299.07   50.89
  -9  -1   3 1263.07   53.39
   9  -1  -3 1277.27   55.79
  -9  -1   3 1053.09   56.79
   9  -1  -3 1286.37   52.89
   9  -1  -3 1156.78   56.79
  -9  -1   3 1224.98   51.39
   9   1  -3 1105.79   44.30
  -9   1   3 1220.88   54.19
  -9   1   3 1227.08   53.89
   9   1  -3 1362.86   57.59
   9   1  -3 1310.27   56.59
  -9   1   3 1240.88   56.89
   9   1  -3 1193.78   57.69
   8  -1  -3  859.91   35.30
  -8  -1   3  791.62   42.10
  -8  -1   3  731.53   36.20
   8  -1  -3  756.22   39.60
  -8  -1   3  708.63   34.80
   8  -1  -3  830.52   39.70
   8   1  -3  877.41   40.60
  -8   1   3  841.32   41.60
   8   1  -3  707.63   29.10
  -8   1   3  791.42   37.80
  -8   1   3  838.92   36.50
   8   1  -3  773.02   40.60
  -8   1   3  714.73   36.80
   8   1  -3  762.02   39.80
   7  -1  -3 1049.59   40.00
  -7  -1   3  934.81   40.30
  -7  -1   3 1011.50   46.80
   7  -1  -3  991.90   44.70
   7  -1  -3 1010.40   44.90
  -7  -1   3 1008.40   41.60
   7   1  -3  949.01   45.60
  -7   1   3  868.81   41.50
  -7   1   3 1038.70   41.60
   7   1  -3  980.60   34.90
  -7   1   3 1010.30   42.50
  -7   1   3  991.20   46.40
   7   1  -3  985.90   44.40
   7   1  -3 1045.20   45.90
   6  -1  -3 2005.20   73.39
   6  -1  -3 2101.49   74.69
  -6  -1   3 1924.31   69.69
   6  -1  -3 2020.80   68.69
  -6  -1   3 1910.71   74.89
  -6   1   3 1933.51   75.89
  -6   1   3 1890.81   69.99
   6   1  -3 1999.90   73.09
  -6   1   3 1935.01   70.59
   6   1  -3 1846.72   74.99
   6   1  -3 2008.20   63.99
  -6   1   3 1854.61   70.59
   6   1  -3 2006.50   73.99
   5  -1  -3   44.30    8.00
   5  -1  -3   37.60    8.00
   5  -1  -3   40.40    5.80
  -5  -1   3   31.10    7.70
  -5  -1   3   32.90    5.90
   5   1  -3   41.20    9.20
  -5   1   3   37.30    6.40
   5   1  -3   43.60    7.60
   5   1  -3   33.70    7.00
   5   1  -3   37.40    3.40
  -5   1   3   34.40    6.40
  -5   1   3   35.50    8.20
  -5   1   3   43.40    6.50
   4  -1  -3 3074.29  104.59
  -4  -1   3 3095.79  102.19
   4  -1  -3 3156.58  105.09
   4  -1  -3 3174.68  102.39
  -4  -1   3 3131.69  106.39
   4   1  -3 3105.29  102.69
   4   1  -3 2922.51  107.99
  -4   1   3 2994.00  107.99
  -4   1   3 3211.08  101.99
  -4   1   3 3049.29  102.49
  -4   1   3 3072.59  103.39
   4   1  -3 3109.19  104.49
   4   1  -3 3149.88  102.79
   4   1  -3 3097.89   98.09
   3  -1  -3  408.46   18.80
  -3  -1   3  380.26   19.30
   3  -1  -3  426.16   18.90
   3  -1  -3  424.46   17.90
  -3  -1   3  405.06   17.40
  -3   1   3  431.76   17.60
  -3   1   3  439.36   18.80
   3   1  -3  421.16   16.70
   3   1  -3  397.06   21.60
  -3   1   3  343.97   20.60
   3   1  -3  408.96   15.10
  -3   1   3  430.96   15.80
   3   1  -3  398.06   16.40
   3   1  -3  391.56   18.30
  -2  -1   3  837.02   30.20
   2  -1  -3  812.22   31.20
   2  -1  -3  829.92   30.80
   2   1  -3  815.42   27.40
   2   1  -3  810.52   30.30
  -2   1   3  870.91   29.90
   2   1  -3  848.52   29.10
   2   1  -3  884.91   34.60
  -2   1   3  760.72   33.00
   2   1  -3  823.62   27.40
  -2   1   3  819.62   31.10
   2   1  -3  807.32   31.40
   1  -1  -3  993.90   30.80
   1  -1  -3  978.20   35.10
   1   1  -3  965.30   34.30
   1   1  -3  953.60   34.50
  -1   1   3  952.00   33.10
   1   1  -3  954.50   33.90
  -1   1   3  941.41   34.50
   1   1  -3  932.51   33.30
  -1   1   3  928.01   32.90
  -1   1   3  919.51   34.60
   1   1  -3  950.60   36.50
  -1   1   3  954.30   35.40
   0  -1  -3 6300.77  202.58
   0  -1  -3 6378.86  200.78
   0   1  -3 6562.24  201.58
   0   1  -3 6002.60  202.58
   0   1   3 6494.85  200.18
   0   1   3 6228.98  201.88
   0   1   3 6237.08  201.58
   0   1  -3 6492.95  201.68
   0   1  -3 6377.86  201.98
   0   1   3 6501.15  199.98
   0   1  -3 6267.97  200.38
   0   1   3 6205.68  200.28
   1  -1   3 2100.59   69.49
  -1  -1  -3 2104.19   71.89
  -1   1  -3 2069.89   69.89
   1   1   3 2115.69   66.39
  -1   1  -3 2155.98   73.09
   1   1   3 2143.99   70.79
   1   1   3 2056.69   69.19
  -1   1  -3 2113.69   68.49
  -1   1  -3 2071.49   67.09
   1   1   3 2088.09   70.59
   1   1   3 2147.99   68.99
  -1   1  -3 2134.29   67.29
  -1   1  -3 2009.40   70.49
   2  -1   3 3071.39   98.59
  -2  -1  -3 3082.29  100.99
  -2  -1  -3 2835.72  101.89
   2   1   3 2970.80   98.29
  -2   1  -3 2837.52   96.89
  -2   1  -3 3142.09   98.09
  -2   1  -3 2951.60   98.49
  -2   1  -3 2994.30  102.49
  -2   1  -3 2968.70   99.79
   2   1   3 3096.59   98.99
   2   1   3 3019.40   99.59
  -3  -1  -3 3935.01  146.09
   3  -1   3 4460.35  147.19
  -3  -1  -3 4395.96  144.39
   3  -1   3 4261.57  142.39
  -3  -1  -3 4353.56  140.49
  -3  -1  -3 4408.86  136.99
  -3   1  -3 4375.46  142.09
   3   1   3 4570.14  142.19
   3   1   3 4344.97  143.89
   3   1   3 4368.76  143.29
  -3   1  -3 4286.17  143.59
  -3   1  -3 4444.36  142.99
  -3   1  -3 4314.97  141.59
   3   1   3 4476.35  142.79
  -4  -1  -3  144.79    9.80
   4  -1   3  148.09   14.10
  -4  -1  -3  125.19   13.30
  -4  -1  -3  141.29    7.90
   4   1   3  151.38   11.70
  -4   1  -3  163.98   11.30
  -4   1  -3  177.08   12.90
  -4   1  -3  154.08   12.00
   4   1   3  152.58   11.90
   4   1   3  153.98   11.80
   4   1   3  155.98   10.60
  -5  -1  -3 2862.01   99.49
  -5  -1  -3 3003.60   97.29
   5  -1   3 2953.00  100.99
   5  -1   3 3035.00  106.89
   5  -1   3 2981.80  103.89
  -5  -1  -3 2728.63  106.59
   5   1   3 3055.49  103.59
  -5   1  -3 3072.89  103.89
   5   1   3 2991.50  103.59
   5   1   3 2875.61  100.09
  -5   1  -3 2842.82  102.79
  -5   1  -3 2945.21  101.99
   5   1   3 2999.00  103.19
  -6  -1  -3  676.03   30.50
  -6  -1  -3  684.93   36.80
   6  -1   3  666.63   35.40
   6  -1   3  713.53   35.10
   6  -1   3  691.83   32.00
  -6  -1  -3  654.13   28.30
   6  -1   3  671.73   24.50
   6   1   3  725.23   33.60
   6   1   3  684.63   33.50
  -6   1  -3  701.03   33.90
   6   1   3  660.83   33.80
  -6   1  -3  754.92   34.10
   6   1   3  695.33   31.00
  -6   1  -3  760.32   33.70
   7  -1   3  799.52   42.30
  -7  -1  -3  893.01   45.00
  -7  -1  -3  887.21   36.10
   7  -1   3  918.51   40.30
   7  -1   3  845.32   31.40
  -7  -1  -3  875.21   38.10
   7  -1   3  906.01   43.10
  -7   1  -3  917.41   42.00
   7   1   3  905.61   40.70
   7   1   3  776.62   40.10
   7   1   3  899.21   42.60
   7   1   3  834.32   37.70
  -7   1  -3  910.11   41.10
  -7   1  -3  910.01   41.10
   8  -1   3  730.93   41.50
  -8  -1  -3  748.03   42.40
  -8  -1  -3  768.02   36.10
   8  -1   3  802.82   40.20
   8  -1   3  793.82   29.60
  -8  -1  -3  753.62   33.90
   8  -1   3  752.22   37.70
   8   1   3  726.83   37.50
   8   1   3  797.52   41.10
  -8   1  -3  739.73   38.70
  -8   1  -3  856.61   39.70
  -8   1  -3  720.83   38.10
   8   1   3  758.22   35.80
   8   1   3  765.62   39.40
   9  -1   3  477.85   33.10
   9  -1   3  467.45   30.30
  -9  -1  -3  504.35   28.10
  -9  -1  -3  479.65   25.50
   9  -1   3  464.85   21.00
  -9  -1  -3  524.95   34.60
   9  -1   3  457.55   28.90
  -9   1  -3  451.15   29.70
  -9   1  -3  405.06   28.80
   9   1   3  428.06   27.90
  -9   1  -3  440.76   28.60
   9   1   3  444.16   26.20
   9   1   3  456.95   30.10
   9   1   3  473.25   31.90
 -10  -1  -3 1145.29   59.69
 -10  -1  -3 1149.08   49.50
  10  -1   3 1319.57   61.39
  10  -1   3 1201.28   55.49
  10   1   3 1210.48   54.19
  10   1   3 1151.98   58.49
 -10   1  -3 1091.89   55.29
  10   1   3 1161.38   56.29
  10   1   3 1104.29   50.49
 -10   1  -3 1217.88   54.79
 -10   1  -3 1102.09   54.79
  11  -1   3   13.10    8.30
 -11  -1  -3    3.00    6.20
 -11  -1  -3    9.70   10.60
  11  -1   3    1.60    8.20
 -11   1  -3    9.80    9.00
  11   1   3    5.20    8.70
 -11   1  -3   -9.90    6.00
  11   1   3   -0.40    7.20
  11   1   3    6.90    7.40
 -11   1  -3   -4.00    7.50
  11   1   3   16.50    8.30
 -12  -1  -3  666.63   35.90
  12  -1   3  699.33   44.00
 -12  -1  -3  599.24   43.10
  12  -1   3  649.93   38.80
  12   1   3  635.74   38.20
 -12   1  -3  584.54   40.40
 -12   1  -3  606.04   39.70
  12   1   3  707.33   40.70
  12   1   3  623.64   43.00
 -12   1  -3  668.73   39.70
  12   1   3  630.54   41.50
  13  -1   3    8.50   10.90
  13  -1   3    0.90    8.40
 -13  -1  -3   13.70   12.90
  13   1   3   11.10    8.80
  13   1   3   26.70   14.80
 -13   1  -3    9.30    9.90
 -13   1  -3   21.30   12.60
 -13   1  -3    5.40   10.30
  13   1   3    9.10    9.90
 -14  -1  -3  400.96   36.40
  14  -1   3  397.56   31.10
  14  -1   3  351.46   32.60
 -14   1  -3  338.27   33.20
 -14   1  -3  418.76   34.50
  14   1   3  326.77   34.70
  15  -1   3  194.28   26.50
 -15  -1  -3  129.19   25.00
 -15   1  -3  193.98   26.60
  15   1   3  225.98   30.40
 -15   1  -3  191.98   27.70
  16  -1   3  274.37   32.00
 -16  -1  -3  270.67   35.20
 -16   1  -3  299.47   33.00
  16   1   3  294.37   35.70
 -16   1  -3  386.36   37.70
  17  -1   3  110.99   24.80
 -17  -1  -3  122.09   29.30
 -17   1  -3  170.48   29.90
 -17   1  -3  136.79   27.50
  17   1   3  248.88   34.30
 -18  -1  -3   -7.40   14.80
  18  -1   3    4.40   13.20
  18   1   3   -0.40   15.60
 -18   1  -3  -11.80   15.80
 -18   1  -3   -6.40   13.60
  19  -1   3  249.58   36.50
 -19  -1  -3  275.97   41.40
  19   1   3  205.58   36.60
 -19   1  -3  200.08   35.10
 -19  -2   3  164.58   34.40
  19  -2  -3  160.28   32.50
  19   2  -3  193.28   35.30
 -19   2   3  133.89   29.20
 -18  -2   3   39.00   22.40
  18  -2  -3   -5.40   13.00
  18   2  -3   16.80   17.50
 -18   2   3  -14.20   15.70
 -17  -2   3  323.37   37.90
  17  -2  -3  371.66   40.60
  17   2  -3  381.06   42.20
  17   2  -3  383.36   39.40
  17   2  -3  388.36   37.00
 -17   2   3  396.66   39.80
 -16  -2   3   69.99   22.50
  16  -2  -3   29.50   16.50
  16   2  -3   81.59   23.50
  16   2  -3   98.89   22.20
 -16   2   3   84.39   22.90
  16   2  -3   55.69   18.90
  15  -2  -3   19.60   15.40
 -15  -2   3   42.00   19.70
  15  -2  -3   28.60   15.30
 -15   2   3   28.70   16.00
  15   2  -3   41.30   16.50
  15   2  -3    1.80   12.40
  15   2  -3   27.40   15.00
  14  -2  -3  393.86   37.40
 -14  -2   3  451.05   39.70
  14  -2  -3  393.76   32.80
  14   2  -3  368.26   36.80
  14   2  -3  475.65   36.30
  14   2  -3  391.26   34.50
 -14   2   3  438.16   36.00
  13  -2  -3   55.69   16.70
  13  -2  -3   54.89   15.70
 -13  -2   3   35.70   16.10
  13   2  -3   57.49   17.20
  13   2  -3   83.99   18.80
 -13   2   3   70.29   16.50
 -13   2   3   82.69   19.70
 -13   2   3   54.79   14.40
  13   2  -3   66.49   16.40
  12  -2  -3  939.61   54.39
 -12  -2   3 1002.90   57.89
  12  -2  -3  950.00   50.69
 -12  -2   3  941.71   54.79
 -12   2   3 1005.10   54.79
  12   2  -3  936.91   54.99
 -12   2   3  931.21   50.89
 -12   2   3  801.72   45.40
  12   2  -3 1015.80   52.39
  12   2  -3 1026.30   54.29
 -11  -2   3   15.90   11.70
  11  -2  -3   16.70    9.60
  11  -2  -3   -3.90    6.90
 -11  -2   3   18.40    8.90
  11   2  -3   19.30   11.00
  11   2  -3   19.60   11.50
 -11   2   3   17.90   10.80
 -11   2   3    9.20    7.90
  11   2  -3    9.80    9.00
 -11   2   3   14.80    9.40
  10  -2  -3 1099.29   45.50
 -10  -2   3 1111.79   48.90
 -10  -2   3 1107.49   59.79
  10  -2  -3 1094.69   54.89
  10   2  -3 1238.48   55.29
  10   2  -3 1095.09   55.79
 -10   2   3 1089.59   49.00
 -10   2   3 1073.29   56.49
 -10   2   3 1187.78   53.79
  10   2  -3 1044.20   55.79
 -10   2   3 1098.69   52.39
  -9  -2   3  852.31   37.80
  -9  -2   3  759.02   45.50
   9  -2  -3  833.92   43.20
   9  -2  -3  816.22   34.90
  -9   2   3  819.42   40.30
   9   2  -3  840.62   43.50
   9   2  -3  798.22   41.90
  -9   2   3  786.32   41.00
  -9   2   3  790.12   37.20
   9   2  -3  802.72   45.10
  -9   2   3  795.72   45.00
   8  -2  -3 1020.20   40.50
  -8  -2   3  976.30   50.89
  -8  -2   3 1087.39   42.50
   8  -2  -3  958.80   47.20
   8   2  -3 1078.49   48.90
   8   2  -3 1002.20   51.29
   8   2  -3 1005.90   47.20
  -8   2   3  901.91   49.00
  -8   2   3 1069.59   42.50
  -8   2   3 1046.30   47.00
  -8   2   3 1024.20   45.00
   8   2  -3  990.90   37.40
  -7  -2   3 1204.18   46.70
  -7  -2   3 1238.58   56.09
   7  -2  -3 1267.37   46.70
   7  -2  -3 1231.78   52.79
  -7   2   3 1193.38   51.59
   7   2  -3 1215.88   56.99
   7   2  -3 1217.38   48.40
   7   2  -3 1198.68   43.60
   7   2  -3 1152.78   51.89
   7   2  -3 1222.68   51.99
  -7   2   3 1248.58   49.60
  -7   2   3 1122.19   54.49
  -7   2   3 1243.28   46.30
  -6  -2   3  322.27   22.50
   6  -2  -3  284.27   16.30
  -6  -2   3  299.67   16.50
   6  -2  -3  336.77   20.90
   6   2  -3  310.97   15.00
   6   2  -3  308.87   23.50
   6   2  -3  280.47   19.60
  -6   2   3  306.97   20.10
  -6   2   3  317.27   15.30
  -6   2   3  286.37   17.70
   6   2  -3  313.57   17.20
   6   2  -3  332.77   20.30
  -6   2   3  316.97   22.70
   5  -2  -3 1131.99   47.00
   5  -2  -3 1113.49   42.90
  -5  -2   3 1148.89   42.30
  -5  -2   3 1208.18   49.70
  -5   2   3 1108.79   39.50
  -5   2   3 1142.49   43.70
   5   2  -3 1140.09   44.60
   5   2  -3 1113.99   46.20
   5   2  -3 1131.59   41.10
  -5   2   3 1121.69   49.40
   5   2  -3 1114.19   50.99
   5   2  -3 1108.09   41.40
  -5   2   3 1106.79   46.50
  -4  -2   3   53.29    6.50
   4  -2  -3   56.79    8.10
   4  -2  -3   64.99    7.50
  -4  -2   3   49.99    9.50
  -4   2   3   56.69    4.30
  -4   2   3   55.29    8.40
   4   2  -3   45.70    6.30
  -4   2   3   45.30    8.60
   4   2  -3   58.29    6.70
   4   2  -3   65.99   12.20
  -4   2   3   57.89   10.50
   4   2  -3   51.39    5.40
  -4   2   3   52.19    6.50
   4   2  -3   59.99    8.30
  -3  -2   3 2980.40   96.49
  -3  -2   3 2891.91  100.69
   3  -2  -3 2912.01  100.19
   3  -2  -3 2909.51   98.09
   3   2  -3 2885.61   99.09
  -3   2   3 2906.01   97.29
  -3   2   3 2737.43   99.79
  -3   2   3 2865.71   95.89
  -3   2   3 2820.42   91.59
  -3   2   3 2990.40  101.69
   3   2  -3 2876.91   96.89
   3   2  -3 2832.02   93.09
   3   2  -3 2952.00   92.49
   3   2  -3 2874.11  103.49
   2  -2  -3  913.21   30.30
   2  -2  -3  893.31   35.80
   2  -2  -3  872.21   36.20
  -2   2   3  885.81   36.30
   2   2  -3  914.41   34.00
  -2   2   3  877.11   36.90
  -2   2   3  868.01   33.10
   2   2  -3  858.61   35.00
   2   2  -3  883.61   36.10
   2   2  -3  849.41   35.40
   2   2  -3  930.91   38.80
   1  -2  -3 1160.68   40.20
   1  -2  -3 1147.09   44.60
   1   2  -3 1203.38   44.60
   1   2  -3 1190.98   42.70
  -1   2   3 1166.88   44.90
   1   2  -3 1136.29   43.30
  -1   2   3 1106.69   44.30
  -1   2   3 1148.29   42.80
   1   2  -3 1173.78   45.70
   1   2  -3 1139.89   43.40
  -1   2   3 1156.48   40.40
  -1   2   3 1077.29   40.20
   0  -2  -3 1484.45   54.19
   0  -2  -3 1562.94   57.39
   0   2  -3 1505.85   55.79
   0   2   3 1534.35   52.09
   0   2  -3 1429.56   54.69
   0   2   3 1523.65   56.19
   0   2  -3 1459.65   54.69
   0   2   3 1579.34   56.69
   0   2   3 1569.04   51.99
   0   2   3 1517.55   52.69
   0   2  -3 1520.15   54.39
   0   2  -3 1640.64   57.79
  -1  -2  -3  537.85   25.20
  -1  -2  -3  524.15   26.20
   1  -2   3  536.15   23.80
  -1   2  -3  533.55   17.70
   1   2   3  544.45   21.10
   1   2   3  529.15   24.90
   1   2   3  574.54   25.10
  -1   2  -3  513.95   26.10
   1   2   3  539.65   21.50
  -1   2  -3  526.35   22.80
   1   2   3  524.75   20.20
  -1   2  -3  516.15   24.10
  -1   2  -3  522.75   23.00
  -2  -2  -3 3436.16  121.59
   2  -2   3 3598.94  118.69
   2  -2   3 3620.74  115.79
  -2  -2  -3 3525.75  122.39
  -2   2  -3 3508.75  113.59
  -2   2  -3 3598.04  122.39
  -2   2  -3 3316.77  119.19
  -2   2  -3 3468.65  112.99
   2   2   3 3491.95  115.89
   2   2   3 3653.13  115.19
  -2   2  -3 3524.55  116.69
   2   2   3 3625.44  118.99
   2   2   3 3589.54  112.09
   2   2   3 3458.35  119.79
   3  -2   3 1846.82   66.49
  -3  -2  -3 1882.11   70.49
   3  -2   3 1862.81   61.79
  -3  -2  -3 1847.42   71.79
  -3   2  -3 1868.51   63.59
  -3   2  -3 1801.72   70.29
   3   2   3 1765.82   64.49
   3   2   3 1765.22   67.49
  -3   2  -3 1806.32   62.29
  -3   2  -3 1870.41   64.49
  -3   2  -3 1812.52   67.99
   3   2   3 1807.02   65.99
   3   2   3 1855.91   63.29
  -4  -2  -3 1800.32   70.59
   4  -2   3 1843.82   67.09
  -4  -2  -3 1849.52   73.09
   4  -2   3 1832.92   59.79
  -4   2  -3 1798.42   68.79
  -4   2  -3 1798.32   64.99
   4   2   3 1842.82   65.79
  -4   2  -3 1737.53   63.99
   4   2   3 1751.62   67.79
   4   2   3 1896.11   63.99
  -4   2  -3 1732.93   70.69
   4   2   3 1800.22   65.79
  -4   2  -3 1755.42   63.69
   5  -2   3  434.56   16.70
  -5  -2  -3  440.16   29.20
   5  -2   3  469.25   24.90
   5   2   3  436.56   24.10
   5   2   3  442.66   25.00
  -5   2  -3  472.55   22.80
   5   2   3  469.15   27.40
  -5   2  -3  447.36   23.10
  -5   2  -3  460.05   26.40
  -5   2  -3  460.55   28.00
  -5   2  -3  476.95   24.80
   5   2   3  439.36   22.80
  -6  -2  -3 1904.31   81.29
  -6  -2  -3 1932.51   64.99
   6  -2   3 1995.50   80.39
   6  -2   3 1992.70   75.49
   6   2   3 2078.39   79.19
  -6   2  -3 2006.50   78.09
   6   2   3 1875.81   74.69
  -6   2  -3 2073.09   80.29
  -6   2  -3 1937.01   74.09
  -6   2  -3 1950.60   72.19
   6   2   3 1890.21   75.79
   6   2   3 2028.40   72.29
  -7  -2  -3 1006.90   37.40
   7  -2   3  983.10   46.60
  -7  -2  -3 1031.70   52.49
   7  -2   3 1003.20   50.39
  -7   2  -3 1070.79   44.40
   7   2   3 1035.90   43.30
   7   2   3 1056.29   47.40
   7   2   3 1096.29   48.90
  -7   2  -3 1046.50   46.90
   7   2   3 1008.90   49.00
  -7   2  -3 1001.10   48.90
   8  -2   3  264.87   24.10
  -8  -2  -3  252.17   14.70
  -8  -2  -3  290.47   26.00
   8  -2   3  250.07   21.20
  -8   2  -3  272.77   21.50
   8   2   3  240.28   17.70
   8   2   3  256.67   21.50
   8   2   3  237.18   20.90
  -8   2  -3  263.97   19.50
  -8   2  -3  265.67   23.50
   8   2   3  248.58   22.60
  -9  -2  -3  806.62   48.20
   9  -2   3  853.21   46.90
   9  -2   3  746.03   43.20
   9   2   3  790.22   37.80
  -9   2  -3  828.02   43.00
  -9   2  -3  798.82   45.00
   9   2   3  806.52   44.80
   9   2   3  881.51   44.90
  -9   2  -3  881.91   41.70
   9   2   3  861.81   45.80
 -10  -2  -3  143.69   20.90
  10  -2   3  154.88   19.60
  10  -2   3  177.88   21.80
  10   2   3  160.28   19.90
  10   2   3  155.08   15.60
  10   2   3  138.59   19.00
 -10   2  -3  185.98   19.80
  10   2   3  141.99   18.60
 -10   2  -3  161.78   17.90
 -10   2  -3  141.69   19.50
 -11  -2  -3  495.25   37.40
  11  -2   3  391.06   32.10
  11  -2   3  456.35   35.70
 -11   2  -3  388.96   29.70
  11   2   3  431.56   34.70
 -11   2  -3  489.45   32.90
  11   2   3  436.76   32.40
 -11   2  -3  470.95   35.80
  11   2   3  441.26   33.30
 -12  -2  -3    4.00   11.80
  12  -2   3   -1.90    8.60
  12  -2   3   11.70   11.40
 -12   2  -3   -1.60   10.60
 -12   2  -3   -6.60    7.60
 -12   2  -3    0.90    8.20
  12   2   3   -3.00    8.70
  12   2   3  -17.80    8.10
  12   2   3   19.80   10.80
  13  -2   3  711.03   50.09
  13  -2   3  722.03   46.40
 -13  -2  -3  786.42   51.39
 -13   2  -3  750.72   49.20
 -13   2  -3  768.22   45.50
  13   2   3  691.83   48.80
  13   2   3  770.42   47.00
 -13   2  -3  723.13   45.20
  13   2   3  694.03   46.70
  14  -2   3  120.09   22.10
  14  -2   3   93.59   22.70
 -14  -2  -3  130.19   23.50
 -14  -2  -3   58.89   19.00
 -14   2  -3   91.79   21.60
 -14   2  -3  116.69   20.10
  14   2   3   85.69   20.80
  14   2   3  127.49   23.10
 -14   2  -3   75.69   18.20
  14   2   3  100.49   22.60
  15  -2   3  179.88   24.70
 -15  -2  -3  198.28   28.40
  15  -2   3  159.78   28.00
 -15  -2  -3  160.78   29.50
  15   2   3  211.78   29.70
 -15   2  -3  146.69   26.80
 -15   2  -3  178.18   26.20
  15   2   3  198.78   31.40
  16  -2   3  276.37   37.30
  16  -2   3  261.07   32.20
 -16  -2  -3  262.57   36.70
  16   2   3  208.98   33.30
 -16   2  -3  264.47   31.90
 -17  -2  -3   15.30   17.40
  17  -2   3   28.90   17.70
 -17   2  -3   82.19   22.80
  17   2   3   25.00   16.90
 -18  -2  -3  131.99   32.40
  18  -2   3  156.68   32.60
 -18   2  -3  164.28   31.30
  18   2   3  138.69   32.00
  19  -2   3   -1.70   16.80
 -19   2  -3   10.20   19.60
  18  -3  -3   29.80   20.80
 -18  -3   3    9.70   18.10
  18   3  -3    0.60   16.40
  18   3  -3    6.40   17.50
  18   3  -3   -3.40   17.00
 -18   3   3    9.90   19.10
  17  -3  -3  -20.50   13.70
 -17  -3   3   -3.30   19.00
  17   3  -3   14.70   17.80
 -17   3   3    1.40   17.00
  17   3  -3    2.10   15.60
  17   3  -3   35.80   20.70
  16  -3  -3    5.00   16.30
  16  -3  -3   -4.40   13.70
 -16  -3   3   20.20   19.10
  16   3  -3   11.60   14.90
  16   3  -3    9.30   14.90
  16   3  -3    7.00   15.00
 -16   3   3   -6.20   12.60
  15  -3  -3    4.70   15.10
 -15  -3   3   12.10   19.90
  15  -3  -3   -3.70   12.50
 -15   3   3    1.10   12.30
 -15   3   3  -19.10   11.90
  15   3  -3   15.20   13.80
  15   3  -3   -1.60   11.10
  15   3  -3   -2.40   11.80
  14  -3  -3    2.00   12.80
 -14  -3   3   37.90   20.30
  14  -3  -3   24.50   15.60
  14   3  -3   22.40   14.90
  14   3  -3   40.00   15.50
 -14   3   3   28.10   15.10
  14   3  -3   14.10   11.60
 -14   3   3   27.00   16.80
  13  -3  -3    1.20    9.90
 -13  -3   3   -6.90   12.30
  13  -3  -3   12.40   11.10
 -13   3   3   20.20   13.80
  13   3  -3   -0.20    9.30
  13   3  -3    5.80    9.70
  13   3  -3   -8.80   10.60
 -13   3   3   -1.60   11.50
  12  -3  -3    1.70    8.70
  12  -3  -3   -1.50    8.40
 -12  -3   3   -0.70   13.90
  12   3  -3    1.30    9.30
  12   3  -3    7.60   12.00
 -12   3   3   29.10   13.20
 -12   3   3    7.30   11.10
 -12   3   3   -6.30    8.10
  12   3  -3    6.90   10.10
 -11  -3   3    7.30   13.10
  11  -3  -3    8.20    9.70
 -11   3   3   16.90   11.30
 -11   3   3   21.70   12.80
  11   3  -3   -4.90    6.10
  11   3  -3   28.60   14.60
 -11   3   3   29.60   12.10
  11   3  -3   -5.60    7.20
  10  -3  -3   47.90   13.60
 -10  -3   3   23.00   13.20
 -10   3   3   43.20   14.20
 -10   3   3   34.10   12.10
 -10   3   3   25.70   10.20
  10   3  -3   30.50   13.50
  10   3  -3   24.30   10.00
  10   3  -3   44.60   12.30
  -9  -3   3    0.00    8.50
   9  -3  -3   -2.10    5.60
  -9   3   3  -11.70    5.70
   9   3  -3    5.50    7.70
   9   3  -3    4.20    7.10
   9   3  -3    9.30   10.90
  -9   3   3    6.10    6.90
  -9   3   3    4.00    8.80
   8  -3  -3   -1.20    5.50
   8  -3  -3    1.80    4.70
  -8  -3   3    9.00    9.60
  -8  -3   3   -2.20    4.90
  -8   3   3   -5.80    6.80
  -8   3   3    2.40    5.80
   8   3  -3    0.30    8.20
   8   3  -3   -3.40    5.50
  -8   3   3   -5.70    7.10
   8   3  -3   -3.60    5.80
  -7  -3   3   17.80    6.10
   7  -3  -3   24.20    8.20
   7  -3  -3   25.70    6.90
  -7  -3   3   29.30   11.30
   7   3  -3   11.50    9.90
  -7   3   3   16.00    8.60
   7   3  -3   14.90    6.00
  -7   3   3   21.30    9.80
  -7   3   3   12.10    6.30
   7   3  -3   27.50    9.20
   7   3  -3   17.60    7.30
  -6  -3   3    4.10    7.00
   6  -3  -3    9.30    5.10
   6  -3  -3   10.40    6.20
  -6  -3   3    4.50    4.50
   6   3  -3    2.60    4.60
  -6   3   3    7.20    7.20
   6   3  -3    7.20    8.90
   6   3  -3    4.50    5.30
  -6   3   3   14.10    3.70
   6   3  -3    6.30    3.90
  -6   3   3   16.10    8.50
   6   3  -3    2.30    4.80
  -6   3   3    5.60    5.10
  -5  -3   3   23.60    8.60
   5  -3  -3   18.50    7.40
   5  -3  -3   27.70    7.00
  -5  -3   3   18.50    5.60
   5   3  -3   32.90    7.70
   5   3  -3   17.50    9.20
   5   3  -3   24.40    5.30
  -5   3   3   30.70    9.40
   5   3  -3   19.40    6.40
  -5   3   3   26.50    6.50
   5   3  -3   32.30    8.30
  -5   3   3   18.40    3.60
  -5   3   3   25.80    9.10
  -4  -3   3   21.80    5.80
   4  -3  -3   43.90    8.40
   4  -3  -3   25.00    7.50
  -4  -3   3   30.70    9.40
  -4   3   3   33.00    4.30
  -4   3   3   35.50    7.60
   4   3  -3   29.50    6.00
  -4   3   3   31.30    6.10
  -4   3   3   30.00    8.50
   4   3  -3   24.20    9.30
   4   3  -3   31.60    4.70
  -4   3   3   30.50    8.50
   4   3  -3   19.70    6.70
   4   3  -3   45.20    8.70
   3  -3  -3   13.90    6.40
  -3  -3   3    5.60    4.30
   3  -3  -3    3.90    3.00
   3  -3  -3    2.60    4.90
  -3  -3   3    8.90    6.30
  -3   3   3   -2.00    4.20
   3   3  -3    2.90    3.90
  -3   3   3   10.10    4.60
  -3   3   3   -0.60    4.70
   3   3  -3    3.90    2.00
  -3   3   3    4.10    3.20
   3   3  -3    8.60    6.80
   3   3  -3    3.90    2.90
   3   3  -3    5.20    5.40
   3   3  -3   -0.20    4.30
   2  -3  -3  111.29   11.80
  -2  -3   3  121.09   12.30
   2  -3  -3  132.39    9.30
   2  -3  -3  115.89   12.40
   2   3  -3  108.79   12.20
  -2   3   3  111.39    8.60
  -2   3   3  122.29   12.50
  -2   3   3   92.69   10.90
  -2   3   3  123.29   13.10
  -2   3   3   95.19    8.80
   2   3  -3   99.79    9.80
   2   3  -3  110.59   13.50
   2   3  -3  117.99   11.70
   1  -3  -3   75.09    8.20
   1  -3  -3   59.59    9.20
   1   3  -3   59.49    8.00
   1   3  -3   67.99    9.50
  -1   3   3   43.90    9.30
   1   3  -3   67.79   11.50
   1   3  -3   65.59   11.10
  -1   3   3   58.89    6.30
  -1   3   3   58.49    8.30
  -1   3   3   45.30    6.20
  -1   3   3   46.20    9.30
   1   3  -3   69.49    9.40
   0  -3  -3    2.80    5.50
   0  -3  -3    1.00    4.10
   0  -3   3   -0.80    4.40
   0   3  -3    6.40    5.00
   0   3   3    3.40    2.90
   0   3   3    4.50    2.90
   0   3  -3   -2.80    4.30
   0   3  -3   -4.00    2.90
   0   3   3   -1.00    4.20
   0   3   3   -2.30    3.80
   0   3   3    1.10    3.00
   0   3  -3   -2.60    3.40
   0   3  -3   -0.90    3.30
   1  -3   3    1.20    4.10
  -1  -3  -3    3.80    5.20
  -1  -3  -3   -2.90    5.20
  -1   3  -3   -1.70    3.00
   1   3   3    0.20    4.70
  -1   3  -3    0.80    1.40
   1   3   3   -0.90    3.90
  -1   3  -3    4.30    5.80
   1   3   3   -0.70    2.40
   1   3   3   -1.50    2.70
   1   3   3   -1.00    2.30
  -1   3  -3    2.50    1.90
  -1   3  -3    4.80    4.30
  -1   3  -3    0.30    3.50
   2  -3   3   73.49    9.20
  -2  -3  -3   57.59   11.10
   2  -3   3   62.19    9.50
  -2  -3  -3   76.09   11.70
  -2   3  -3   74.19   10.20
   2   3   3   62.19   10.80
   2   3   3   78.39   11.10
   2   3   3   69.29    7.30
  -2   3  -3   54.39    6.50
  -2   3  -3   76.09    8.40
  -2   3  -3   63.59   12.20
  -2   3  -3   60.59    5.30
   2   3   3   68.29    6.40
   2   3   3   76.19    7.50
  -3  -3  -3    3.00    2.60
   3  -3   3   -0.90    3.60
   3  -3   3    0.10    3.70
  -3  -3  -3   -3.10    6.40
  -3  -3  -3    8.40    7.40
  -3   3  -3   13.00    7.70
   3   3   3    5.60    3.70
  -3   3  -3    1.50    3.40
   3   3   3    4.20    3.40
  -3   3  -3    6.00    5.10
  -3   3  -3    2.70    2.70
  -3   3  -3    0.50    3.70
   3   3   3   -2.30    4.10
   3   3   3   11.60    5.40
   4  -3   3    2.50    3.60
  -4  -3  -3    3.50    7.50
   4  -3   3   -5.80    3.90
  -4  -3  -3   -0.30    2.30
  -4  -3  -3   -3.60    6.30
  -4   3  -3    3.30    5.50
  -4   3  -3    3.20    6.10
  -4   3  -3    1.80    3.70
   4   3   3   -0.30    3.40
   4   3   3    7.10    6.00
  -4   3  -3    0.90    3.00
   4   3   3   -0.60    4.50
  -4   3  -3    0.70    4.60
   4   3   3   -2.20    2.90
  -5  -3  -3    3.50    7.40
  -5  -3  -3   -5.70    6.80
   5  -3   3    6.90    5.90
   5  -3   3    3.50    3.40
   5   3   3    0.40    4.70
   5   3   3    9.20    6.20
  -5   3  -3    5.10    6.60
  -5   3  -3    0.60    3.70
  -5   3  -3    3.20    4.30
  -5   3  -3    9.50    7.50
  -5   3  -3   -5.50    4.50
   5   3   3    0.40    4.00
  -6  -3  -3    2.60    6.80
  -6  -3  -3   -2.90    6.90
   6  -3   3    9.60    6.60
   6   3   3    1.60    5.60
  -6   3  -3   -5.20    5.80
   6   3   3    0.00    4.80
  -6   3  -3    3.80    7.40
  -6   3  -3   -1.20    4.60
  -6   3  -3   -0.50    4.30
   6   3   3   -2.70    4.40
  -7  -3  -3   17.20   10.60
   7  -3   3   18.80    8.20
  -7  -3  -3   14.90   10.20
  -7   3  -3   12.80    8.80
   7   3   3   16.90    8.20
  -7   3  -3    6.70    6.50
  -7   3  -3   28.90    7.50
   7   3   3   29.90    8.70
   7   3   3   43.20   10.70
  -7   3  -3   34.90   12.60
  -8  -3  -3   32.00   14.10
  -8  -3  -3   43.80   14.70
   8  -3   3   20.80    9.60
   8  -3   3   27.60   12.10
   8   3   3   30.60    9.60
   8   3   3   22.90    9.60
  -8   3  -3   18.40   10.60
  -8   3  -3   47.80   12.00
  -8   3  -3   32.20    8.80
   8   3   3   40.50   11.20
  -8   3  -3   20.10   10.70
  -9  -3  -3   -8.90    7.60
   9  -3   3    1.20    7.10
   9  -3   3    1.80    9.80
  -9  -3  -3    4.80    9.80
   9   3   3    0.00    6.80
  -9   3  -3    2.50    8.10
  -9   3  -3    2.80    6.00
   9   3   3   -2.90    6.10
  -9   3  -3    2.90    7.90
   9   3   3   -1.10    6.60
 -10  -3  -3    9.70   11.60
 -10  -3  -3    2.20   11.40
  10  -3   3   -3.70    7.20
  10  -3   3    0.60   10.10
 -10   3  -3    5.00    7.20
 -10   3  -3    0.10    9.00
 -10   3  -3    8.50    8.50
  10   3   3   -0.40    8.10
  10   3   3    5.10    8.20
 -11  -3  -3   19.30   15.40
 -11  -3  -3    0.40   10.40
  11  -3   3    4.90   10.60
  11  -3   3   35.60   13.30
 -11   3  -3    4.10    8.60
  11   3   3   -0.10    8.50
 -11   3  -3   -0.40   10.80
  11   3   3   -1.60    8.50
 -12  -3  -3    3.40   11.30
  12  -3   3   13.90   12.70
  12  -3   3    3.30   11.10
 -12  -3  -3   -2.20   10.80
  12   3   3    5.90   10.20
  12   3   3    1.10   10.40
 -12   3  -3   16.90   11.10
 -12   3  -3   -9.00    9.60
  13  -3   3    4.00   11.60
  13  -3   3   -8.00    8.60
 -13  -3  -3    2.00   13.00
 -13  -3  -3    6.10   14.20
  13   3   3    0.10    8.10
 -13   3  -3    6.00   11.20
 -13   3  -3  -12.80   11.20
  13   3   3   14.90   12.70
 -14  -3  -3    5.00   14.40
  14  -3   3    1.40   12.70
  14  -3   3   12.60   14.00
 -14  -3  -3   19.20   17.20
 -14   3  -3   11.80   12.80
  14   3   3   25.40   16.20
 -14   3  -3   -3.80   14.50
  14   3   3   28.70   15.70
 -15  -3  -3   -1.40   14.90
  15  -3   3   -8.40   13.40
  15  -3   3    7.30   12.50
 -15  -3  -3   10.30   16.10
  15   3   3   17.80   15.50
 -15   3  -3    8.30   14.30
 -15   3  -3    2.20   13.20
  15   3   3   11.10   15.20
  16  -3   3   36.60   20.40
 -16  -3  -3   31.60   19.60
  16  -3   3    3.90   13.90
 -16  -3  -3   -0.20   14.40
 -16   3  -3   17.20   15.40
 -16   3  -3   -6.20   15.20
  16   3   3    9.10   16.90
  16   3   3   -7.90   15.60
  17  -3   3   17.40   16.20
 -17  -3  -3  -10.30   18.70
  17   3   3    6.10   16.40
 -17   3  -3  -12.70   17.40
  18  -3   3   -8.70   18.60
 -18   3  -3   14.00   20.40
 -17  -4   3   91.49   30.70
 -17  -4   3  137.69   32.90
  17  -4  -3  162.38   36.30
  17   4  -3  105.59   30.20
 -17   4   3  129.09   32.00
  17   4  -3  160.98   34.60
  17   4  -3  148.09   31.50
  16  -4  -3  191.48   35.20
  16  -4  -3  127.79   32.00
 -16  -4   3  105.89   31.30
  16   4  -3  182.58   32.10
 -16   4   3  201.68   35.50
 -16   4   3  130.99   28.10
  16   4  -3  212.08   36.40
  16   4  -3  177.38   33.90
 -15  -4   3   38.10   23.50
  15  -4  -3   71.19   22.30
  15  -4  -3   52.79   22.80
 -15   4   3   91.99   22.50
  15   4  -3   97.99   24.00
  15   4  -3   66.79   23.40
  15   4  -3   82.59   23.70
 -15   4   3   82.29   27.40
  14  -4  -3  261.97   35.00
  14  -4  -3  232.98   33.90
 -14  -4   3  255.67   39.30
  14   4  -3  252.97   34.20
 -14   4   3  248.78   33.50
  14   4  -3  212.78   30.60
 -14   4   3  270.27   35.00
  14   4  -3  255.97   33.30
 -13  -4   3   -8.50   13.70
  13  -4  -3    5.40   12.00
  13  -4  -3   -6.40   12.60
  13   4  -3  -16.60   10.40
  13   4  -3   -6.90    9.70
  13   4  -3   -8.70   13.90
 -13   4   3    7.10   12.90
 -13   4   3    6.40   14.40
 -12  -4   3  371.06   40.60
  12  -4  -3  436.96   38.00
 -12   4   3  553.84   43.70
  12   4  -3  360.86   38.40
 -12   4   3  409.66   39.40
 -12   4   3  420.46   35.30
  12   4  -3  392.76   34.20
  12   4  -3  478.75   39.30
 -11  -4   3   -1.60   13.10
  11  -4  -3    6.10   10.60
 -11   4   3   -4.30   13.10
  11   4  -3    2.40   11.50
  11   4  -3   -1.90    8.80
 -11   4   3    3.90   10.30
 -11   4   3   -4.60   10.60
  11   4  -3   -5.50    7.80
 -10  -4   3  516.45   43.00
  10  -4  -3  531.15   38.40
  10   4  -3  472.55   36.20
  10   4  -3  521.55   42.60
 -10   4   3  537.45   42.40
 -10   4   3  465.75   37.10
  10   4  -3  521.85   35.20
 -10   4   3  527.75   34.50
  -9  -4   3  119.29   23.70
   9  -4  -3  132.19   20.20
  -9   4   3  136.39   17.50
   9   4  -3  104.19   17.60
   9   4  -3  135.09   18.60
  -9   4   3  121.99   23.50
   9   4  -3  149.39   23.80
  -9   4   3  155.88   21.60
   8  -4  -3  284.27   25.70
  -8  -4   3  249.18   28.30
   8   4  -3  250.97   22.10
   8   4  -3  294.77   24.80
  -8   4   3  297.97   28.00
   8   4  -3  259.17   28.60
  -8   4   3  273.87   28.30
  -8   4   3  289.47   21.80
  -7  -4   3  642.94   42.50
   7  -4  -3  605.94   38.30
  -7   4   3  659.63   41.10
   7   4  -3  583.24   33.20
  -7   4   3  727.53   42.60
   7   4  -3  619.44   37.40
  -7   4   3  661.53   33.60
   7   4  -3  689.63   44.80
  -6  -4   3  131.89   19.60
   6  -4  -3  105.69   15.50
   6  -4  -3  166.98   15.20
   6   4  -3  118.79   15.10
  -6   4   3  123.39   18.60
   6   4  -3   99.59   19.10
   6   4  -3  131.19   16.10
   6   4  -3  169.58   15.00
  -6   4   3  165.18   19.40
  -6   4   3  142.49   14.00
   5  -4  -3  756.92   36.70
   5  -4  -3  745.93   39.90
  -5  -4   3  751.82   41.80
  -5  -4   3  674.43   36.50
  -5   4   3  700.63   41.10
  -5   4   3  733.23   33.60
   5   4  -3  681.73   42.90
  -5   4   3  821.62   42.30
   5   4  -3  729.03   39.60
   5   4  -3  766.12   33.60
   5   4  -3  724.13   37.90
   4  -4  -3    4.80    6.10
   4  -4  -3    5.00    7.20
  -4  -4   3   -3.60    7.10
  -4  -4   3   17.30    6.30
  -4   4   3    7.20    4.60
   4   4  -3    3.60    3.70
   4   4  -3    7.40    7.00
   4   4  -3   10.00    3.80
   4   4  -3    5.40    6.30
  -4   4   3    9.00    7.60
   4   4  -3    4.20    8.10
  -4   4   3    8.70    7.50
   3  -4  -3 1292.07   57.29
   3  -4  -3 1343.17   56.09
  -3  -4   3 1313.07   57.59
   3   4  -3 1228.88   50.39
   3   4  -3 1250.57   44.20
  -3   4   3 1274.77   58.99
   3   4  -3 1218.38   59.19
   3   4  -3 1335.27   46.30
   3   4  -3 1256.87   56.59
   3   4  -3 1337.77   57.49
  -3   4   3 1280.87   48.90
  -3   4   3 1262.67   55.09
  -2  -4   3  227.38   21.30
   2  -4  -3  249.48   20.00
  -2  -4   3  248.18   20.00
   2  -4  -3  226.38   19.40
   2   4  -3  246.28   17.10
  -2   4   3  257.87   18.80
  -2   4   3  197.48   20.60
   2   4  -3  205.58   19.20
   2   4  -3  209.78   19.30
   2   4  -3  245.88   11.40
   2   4  -3  235.38   10.70
   1  -4  -3 1020.60   47.90
  -1  -4   3 1091.39   49.50
  -1  -4   3 1041.30   45.50
   1  -4  -3 1114.59   43.60
   1   4  -3  967.70   34.10
   1   4  -3  990.50   47.20
  -1   4   3  924.91   38.90
   1   4  -3 1040.50   44.20
  -1   4   3 1009.50   48.10
  -1   4   3 1025.10   49.40
   1   4  -3  956.60   34.30
   1   4  -3 1016.10   48.90
  -1   4   3 1006.40   43.30
   0  -4  -3  682.03   37.60
   0  -4   3  687.23   36.10
   0  -4  -3  660.43   34.10
   0   4   3  672.13   31.40
   0   4  -3  689.73   38.70
   0   4  -3  678.73   33.60
   0   4  -3  682.83   33.10
   0   4  -3  688.73   25.10
   0   4   3  686.83   29.10
   0   4   3  745.53   38.70
   0   4   3  650.43   36.70
   0   4  -3  673.13   36.20
   0   4  -3  664.43   24.40
  -1  -4  -3  527.05   33.80
   1  -4   3  625.14   32.90
   1  -4   3  592.44   32.80
  -1  -4  -3  676.53   34.40
   1   4   3  588.64   27.70
   1   4   3  614.94   34.70
  -1   4  -3  598.64   24.70
   1   4   3  600.84   34.80
  -1   4  -3  615.34   29.90
  -1   4  -3  617.44   36.60
   1   4   3  613.64   27.10
  -1   4  -3  586.94   31.80
  -2  -4  -3  817.72   44.10
  -2  -4  -3  842.12   43.00
   2  -4   3  829.92   41.00
   2  -4   3  881.61   39.80
  -2   4  -3  773.82   36.20
   2   4   3  771.22   34.10
  -2   4  -3  847.42   45.40
  -2   4  -3  841.82   31.30
  -2   4  -3  826.62   40.50
   2   4   3  943.41   44.20
  -2   4  -3  818.82   34.10
   2   4   3  780.92   41.90
  -3  -4  -3   16.10   10.50
  -3  -4  -3    8.60    7.80
   3  -4   3   36.90    8.90
   3  -4   3   13.20    6.70
   3   4   3   22.40    9.40
   3   4   3   21.90    5.90
  -3   4  -3   27.30    7.60
  -3   4  -3   38.60   10.10
  -3   4  -3   31.20   11.80
   3   4   3   28.60    9.30
  -3   4  -3   36.70    6.10
  -3   4  -3   20.40    7.20
  -4  -4  -3 1167.38   55.99
  -4  -4  -3  988.10   53.09
   4  -4   3  999.50   43.20
   4  -4   3 1063.79   48.80
   4   4   3  985.20   49.40
   4   4   3 1007.20   48.40
  -4   4  -3 1017.80   42.40
   4   4   3 1018.10   42.60
  -4   4  -3  946.11   51.99
  -4   4  -3  998.30   40.10
  -4   4  -3  993.60   49.20
  -5  -4  -3   27.70   13.80
   5  -4   3   33.60   10.20
  -5  -4  -3   24.80   12.50
   5   4   3   20.00    6.90
  -5   4  -3   29.00   10.60
  -5   4  -3   28.60   11.80
   5   4   3   30.20    9.80
   5   4   3   26.20   10.20
  -5   4  -3   35.80    7.70
  -6  -4  -3  384.06   34.00
   6  -4   3  468.95   30.80
  -6  -4  -3  394.26   33.10
   6   4   3  448.96   31.00
  -6   4  -3  426.56   31.30
   6   4   3  424.16   26.10
   6   4   3  415.56   28.60
  -6   4  -3  402.26   32.70
  -6   4  -3  471.75   25.60
  -7  -4  -3  371.06   33.10
   7  -4   3  276.77   25.30
  -7  -4  -3  315.07   30.00
  -7   4  -3  304.47   28.00
  -7   4  -3  348.97   30.80
   7   4   3  317.47   23.20
   7   4   3  296.57   24.80
   7   4   3  253.57   24.90
  -7   4  -3  316.87   22.70
   8  -4   3  359.26   29.50
  -8  -4  -3  376.86   35.60
  -8  -4  -3  373.36   35.20
   8   4   3  373.66   29.60
  -8   4  -3  372.96   33.60
   8   4   3  405.76   36.90
  -8   4  -3  374.06   26.80
  -8   4  -3  385.56   33.00
   8   4   3  374.86   27.30
  -9  -4  -3  369.46   36.00
   9  -4   3  335.17   33.10
  -9  -4  -3  342.37   34.20
   9  -4   3  338.17   28.90
  -9   4  -3  364.06   28.40
  -9   4  -3  294.07   30.50
   9   4   3  326.27   29.30
  -9   4  -3  296.07   31.70
   9   4   3  327.87   27.80
 -10  -4  -3  194.08   28.50
  10  -4   3  179.88   25.80
 -10  -4  -3  148.39   28.10
  10  -4   3  204.48   25.00
 -10   4  -3  175.88   23.20
  10   4   3  207.38   23.50
 -10   4  -3  179.88   25.90
  10   4   3  177.88   23.10
 -11  -4  -3  364.76   38.30
  11  -4   3  502.95   39.00
  11  -4   3  371.46   37.40
 -11  -4  -3  457.45   42.40
 -11   4  -3  408.86   39.30
  11   4   3  473.55   37.60
 -11   4  -3  431.46   34.90
  11   4   3  463.95   35.90
  12  -4   3   -5.60   10.00
 -12  -4  -3   -8.00   14.90
  12  -4   3    1.90   13.90
 -12  -4  -3    7.70   15.40
  12   4   3    5.00   11.00
  12   4   3   -3.20   11.00
 -12   4  -3  -14.70   12.30
 -12   4  -3  -14.00   10.00
 -13  -4  -3  409.36   41.30
  13  -4   3  487.85   42.90
  13  -4   3  338.47   39.70
 -13  -4  -3  368.56   41.30
  13   4   3  355.26   36.60
  13   4   3  420.66   40.90
 -13   4  -3  389.26   35.60
 -13   4  -3  459.35   42.90
 -14  -4  -3   57.09   21.80
  14  -4   3   22.80   17.70
 -14  -4  -3   41.10   23.40
  14  -4   3   36.40   19.20
 -14   4  -3   24.00   14.80
  14   4   3   52.09   19.30
  14   4   3   34.90   17.00
 -14   4  -3   43.50   22.20
 -15  -4  -3  130.49   30.10
 -15  -4  -3  159.48   33.80
  15  -4   3   91.99   25.80
  15  -4   3   74.99   25.20
 -15   4  -3  185.58   29.10
  15   4   3   87.49   24.30
  15   4   3  146.19   29.20
 -15   4  -3  101.59   29.20
  16  -4   3   39.60   22.40
 -16  -4  -3   64.89   27.20
  16  -4   3   51.89   24.50
 -16  -4  -3   64.19   27.70
 -16   4  -3   79.79   23.40
 -16   4  -3   74.89   28.00
  16   4   3  102.59   26.60
  16   4   3   90.49   26.70
  15  -5  -3  158.28   33.60
  15  -5  -3  106.19   30.70
 -15  -5   3  105.19   32.40
 -15  -5   3  139.89   36.90
  15   5  -3  168.38   34.40
 -15   5   3  133.59   30.20
  15   5  -3  120.19   26.50
 -15   5   3  150.88   35.70
 -14  -5   3   75.79   27.00
  14  -5  -3   23.60   16.70
 -14  -5   3   41.00   26.50
  14  -5  -3   75.89   27.00
  14   5  -3   55.59   20.00
  14   5  -3   41.60   20.00
 -14   5   3   50.99   23.00
 -14   5   3   43.20   23.50
  13  -5  -3  183.38   35.20
  13  -5  -3  271.77   34.90
 -13  -5   3  223.78   39.30
 -13  -5   3  243.38   41.50
 -13   5   3  310.57   36.40
  13   5  -3  267.67   34.60
 -13   5   3  244.08   35.90
 -13   5   3  231.68   35.60
  13   5  -3  207.08   30.40
 -12  -5   3    3.80   18.20
 -12  -5   3   12.80   19.10
  12  -5  -3   -1.50   12.90
 -12   5   3   19.50   20.50
 -12   5   3    2.60   15.80
 -12   5   3   -1.00   12.40
  12   5  -3    9.10   11.90
  12   5  -3   16.10   15.10
 -11  -5   3  333.37   39.60
 -11  -5   3  368.56   41.90
  11  -5  -3  349.96   36.20
  11   5  -3  341.77   32.60
 -11   5   3  360.06   38.30
  11   5  -3  438.76   44.70
  11   5  -3  433.76   37.10
 -11   5   3  465.95   42.00
 -11   5   3  424.96   34.60
 -10  -5   3   29.00   21.50
  10  -5  -3   18.10   12.90
 -10  -5   3   25.70   17.10
  10   5  -3   25.30   19.00
  10   5  -3   16.90   11.00
 -10   5   3   30.30   16.20
 -10   5   3   33.50   17.50
  10   5  -3   50.99   17.80
 -10   5   3   16.60   11.40
  -9  -5   3  359.46   39.00
   9  -5  -3  339.87   32.60
  -9  -5   3  320.57   36.40
   9   5  -3  355.66   38.60
   9   5  -3  411.06   34.10
  -9   5   3  317.87   33.50
  -9   5   3  407.26   37.90
  -9   5   3  393.36   29.20
   9   5  -3  392.96   29.80
  -8  -5   3  213.08   30.00
  -8  -5   3  174.38   30.90
   8  -5  -3  214.78   25.70
   8   5  -3  206.78   24.40
   8   5  -3  163.98   19.20
   8   5  -3  205.98   28.20
  -8   5   3  132.59   24.30
  -8   5   3  164.48   19.30
  -8   5   3  196.48   26.80
  -7  -5   3  328.67   35.40
   7  -5  -3  307.57   28.60
  -7  -5   3  342.47   33.90
  -7   5   3  383.76   25.60
   7   5  -3  376.86   30.00
  -7   5   3  363.96   32.60
  -7   5   3  336.77   32.20
   7   5  -3  339.37   24.30
   6  -5  -3  690.13   42.50
  -6  -5   3  672.13   45.40
  -6  -5   3  675.03   46.70
  -6   5   3  679.83   42.70
  -6   5   3  652.23   44.60
   6   5  -3  667.43   33.30
   6   5  -3  660.93   41.50
  -6   5   3  607.34   33.70
  -5  -5   3   31.60   13.60
   5  -5  -3    3.00    8.40
  -5  -5   3    8.60   11.50
   5  -5  -3   17.90    9.30
   5   5  -3   25.90    7.10
   5   5  -3   14.10    8.90
  -5   5   3   15.00   12.20
  -5   5   3   21.90   11.00
  -5   5   3   15.90    7.20
   5   5  -3    8.10    9.00
  -4  -5   3  775.12   45.10
   4  -5  -3  745.83   44.10
  -4  -5   3  775.92   48.30
   4  -5  -3  906.51   43.70
  -4   5   3  721.13   35.20
  -4   5   3  801.42   43.40
  -4   5   3  782.32   47.30
   4   5  -3  847.32   45.80
   4   5  -3  728.03   32.20
   4   5  -3  710.83   43.40
   3  -5  -3   32.40   11.90
   3  -5  -3   37.60   12.20
  -3  -5   3   50.39   14.30
  -3  -5   3   15.70   10.30
   3   5  -3   17.60    5.20
  -3   5   3   10.90    5.80
   3   5  -3   25.90   12.10
   3   5  -3   28.00   10.70
  -3   5   3    7.10    9.80
  -3   5   3   25.40   10.10
  -2  -5   3  315.77   27.20
   2  -5  -3  363.06   27.40
  -2  -5   3  304.87   26.70
   2  -5  -3  339.07   27.70
   2   5  -3  296.47   15.60
  -2   5   3  326.77   23.80
   2   5  -3  368.96   28.30
  -2   5   3  327.47   19.40
   2   5  -3  330.47   29.00
  -2   5   3  332.87   29.80
   1  -5  -3  158.98   19.50
  -1  -5   3  141.79   18.80
  -1  -5   3  150.78   18.70
   1   5  -3  150.48   15.90
  -1   5   3  160.08   13.30
   1   5  -3  138.79   21.10
  -1   5   3  143.09   16.90
   1   5  -3  126.99   18.00
  -1   5   3  117.59   18.70
  -1   5   3  142.09   20.10
   1   5  -3  148.19    9.70
   0  -5   3  659.63   39.30
   0  -5  -3  666.83   40.40
   0   5  -3  697.93   40.70
   0   5   3  720.83   42.00
   0   5   3  619.94   30.40
   0   5  -3  661.53   42.70
   0   5  -3  673.73   26.80
   0   5   3  704.33   42.60
   0   5  -3  720.03   37.30
  -1  -5  -3  726.13   43.50
   1  -5   3  692.13   39.60
   1  -5   3  688.33   40.00
   1   5   3  631.34   40.70
  -1   5  -3  731.83   45.30
  -1   5  -3  704.13   38.20
  -1   5  -3  718.83   28.10
   1   5   3  665.33   31.50
   1   5   3  701.33   42.70
   2  -5   3  146.29   17.60
  -2  -5  -3  163.78   22.10
   2  -5   3  146.59   18.60
   2   5   3  182.38   21.20
   2   5   3  155.78   14.00
  -2   5  -3  142.49   11.00
  -2   5  -3  121.69   22.00
   2   5   3  176.08   21.10
  -2   5  -3  179.08   19.30
  -3  -5  -3  929.71   54.59
   3  -5   3 1026.50   51.69
  -3   5  -3 1006.10   56.59
   3   5   3  975.40   42.80
  -3   5  -3  981.00   39.90
  -3   5  -3 1052.59   51.59
   3   5   3 1093.49   55.19
   3   5   3  980.70   53.29
   4  -5   3   49.90   13.10
  -4  -5  -3   63.59   18.10
  -4  -5  -3   35.60   15.50
   4   5   3   35.60    9.00
   4   5   3   68.19   16.60
   4   5   3   45.00   13.60
  -4   5  -3   57.99   17.10
  -4   5  -3   47.60    8.70
  -4   5  -3   49.60   14.00
  -5  -5  -3  510.75   40.60
  -5  -5  -3  424.36   37.60
   5  -5   3  497.75   34.50
   5   5   3  450.35   27.20
   5   5   3  477.85   34.70
  -5   5  -3  513.85   26.80
   5   5   3  515.75   36.60
  -5   5  -3  447.26   34.20
  -5   5  -3  535.85   40.20
   6  -5   3   99.49   18.20
  -6  -5  -3  101.49   23.60
  -6  -5  -3  121.49   24.70
   6   5   3  108.59   19.60
   6   5   3  104.09   14.40
  -6   5  -3  114.29   14.40
  -6   5  -3   78.99   20.70
  -6   5  -3   91.29   18.60
   6   5   3  103.89   19.80
  -7  -5  -3  311.27   34.60
  -7  -5  -3  323.37   34.20
   7  -5   3  303.37   29.10
   7   5   3  292.67   29.10
  -7   5  -3  323.77   35.30
  -7   5  -3  364.06   32.70
   7   5   3  337.67   25.60
  -7   5  -3  340.97   24.80
   8  -5   3  189.38   24.70
  -8  -5  -3  189.58   32.10
  -8  -5  -3  195.68   29.70
  -8   5  -3  214.58   29.80
  -8   5  -3  187.38   21.00
   8   5   3  213.08   22.50
   8   5   3  234.98   26.90
  -8   5  -3  191.78   26.00
   9  -5   3   98.39   25.70
   9  -5   3  225.38   26.70
  -9  -5  -3  197.18   30.30
  -9  -5  -3  176.88   31.50
   9   5   3  181.28   23.10
  -9   5  -3  166.18   23.00
  -9   5  -3  215.38   35.20
   9   5   3  252.67   28.70
  -9   5  -3  163.18   28.30
  10  -5   3  417.16   37.10
 -10  -5  -3  435.26   45.40
 -10  -5  -3  441.56   44.20
  10  -5   3  351.26   39.70
  10   5   3  390.76   33.80
 -10   5  -3  400.86   39.50
 -10   5  -3  373.16   33.50
  10   5   3  411.06   37.60
 -11  -5  -3  -10.30   17.70
  11  -5   3   13.00   17.10
 -11  -5  -3   23.80   18.20
  11  -5   3   -1.00   13.20
  11   5   3    8.70   12.90
  11   5   3    2.00   12.10
 -11   5  -3  -12.00   11.70
 -11   5  -3    5.80   14.60
 -12  -5  -3  203.18   37.00
  12  -5   3  257.67   33.50
 -12  -5  -3  114.89   28.90
  12  -5   3  260.67   39.40
 -12   5  -3  223.68   30.20
  12   5   3  216.68   30.60
 -12   5  -3  224.68   38.70
  12   5   3  250.17   34.00
 -13  -5  -3   16.50   20.20
 -13  -5  -3    3.70   21.80
  13  -5   3   26.50   19.20
  13  -5   3  -17.30   17.70
  13   5   3   14.90   16.00
 -13   5  -3   23.20   16.00
 -13   5  -3    4.60   19.20
  13   5   3   44.40   22.00
 -14  -5  -3   92.99   29.70
  14  -5   3  126.69   33.50
 -14  -5  -3   77.39   28.80
  14  -5   3  139.79   31.50
 -14   5  -3  135.29   32.70
  14   5   3  142.59   30.90
 -14   5  -3  164.68   29.50
  14   5   3   69.19   24.10
 -12  -6   3    7.60   19.60
 -12  -6   3  -14.20   20.10
  12  -6  -3  -10.70   15.90
 -12   6   3  -15.50   14.20
 -12   6   3    9.70   18.40
  12   6  -3    1.10   14.10
 -12   6   3  -18.90   17.40
  12   6  -3   20.40   17.90
 -11  -6   3   27.70   24.90
 -11  -6   3   33.40   22.60
  11  -6  -3   39.70   19.70
  11   6  -3   16.60   16.10
 -11   6   3   30.40   21.80
 -11   6   3   23.30   17.00
  11   6  -3   22.10   14.50
 -11   6   3   30.80   20.80
 -10  -6   3    6.50   20.60
  10  -6  -3    0.90   14.60
 -10  -6   3   13.30   21.00
  10   6  -3   14.10   14.20
 -10   6   3   -3.30   18.00
 -10   6   3    6.30   17.30
  10   6  -3   34.30   13.90
 -10   6   3    6.80   13.30
  -9  -6   3  -15.10   19.60
   9  -6  -3    1.90   12.40
  -9  -6   3   10.60   18.70
  -9   6   3   -1.00   10.40
   9   6  -3    1.20   12.10
   9   6  -3    7.00   10.50
  -9   6   3   10.10   16.10
  -9   6   3   -5.60   13.80
  -8  -6   3   24.60   20.70
   8  -6  -3   19.40   14.70
  -8  -6   3   20.00   17.30
  -8   6   3   21.10   16.40
  -8   6   3   -3.70    9.20
  -8   6   3   10.20   16.50
   8   6  -3   12.70    9.20
   8   6  -3    5.30   12.10
  -7  -6   3  -11.40   12.00
  -7  -6   3  -13.00   16.20
   7  -6  -3    6.20   12.00
  -7   6   3   13.80   14.70
   7   6  -3    3.40    7.90
   7   6  -3    3.90   12.20
  -7   6   3   12.10   15.20
  -7   6   3   -4.80    8.10
   6  -6  -3   -9.70    9.20
  -6  -6   3  -13.10   13.20
  -6   6   3   -2.30   10.30
  -6   6   3  -14.50   13.60
   6   6  -3   -1.40    9.60
   6   6  -3   -1.50    6.20
  -6   6   3  -10.10    6.90
  -5  -6   3    1.40   12.20
   5  -6  -3    5.70   10.90
  -5   6   3    4.50    7.50
   5   6  -3    2.70    5.50
   5   6  -3   -2.60    9.20
  -5   6   3   10.60   14.80
  -5   6   3   -9.00    9.10
   4  -6  -3   -2.80   10.10
  -4  -6   3  -12.20   11.90
  -4   6   3    5.90   14.30
   4   6  -3   -7.80    5.20
  -4   6   3    6.00    7.20
   4   6  -3    0.60    8.50
  -3  -6   3    1.80   10.80
   3  -6  -3   -2.10    9.60
   3  -6  -3   -0.60    8.30
   3   6  -3  -12.30   11.30
  -3   6   3    0.00    6.10
  -3   6   3    4.80   15.00
   3   6  -3    5.30   10.10
   3   6  -3    1.10    5.00
  -2  -6   3   -9.60    8.60
   2  -6  -3   -2.90    9.20
   2  -6  -3    0.10    9.60
  -2   6   3    3.80   11.80
   2   6  -3   -5.20    3.90
   2   6  -3    2.90   12.80
   2   6  -3    4.00    9.10
  -2   6   3    5.60    6.20
   1  -6  -3   30.00   12.50
  -1  -6   3   40.70   15.80
   1  -6  -3   48.70   14.80
   1   6  -3   34.50    6.70
   1   6  -3   34.40   14.30
   1   6  -3   39.40   17.60
  -1   6   3   23.70    7.90
  -1   6   3   38.10   16.50
   0  -6   3   18.90   11.90
   0  -6  -3    2.50    9.40
   0  -6   3   -7.20    8.80
   0   6  -3    1.40    4.40
   0   6   3   10.80   12.90
   0   6   3    2.80    6.60
   0   6   3    1.90    9.70
   0   6  -3   -7.80   12.40
  -1  -6  -3   13.10   11.40
   1  -6   3   -1.80   11.10
   1  -6   3    2.20    9.70
   1   6   3   10.50   12.30
  -1   6  -3    5.00   13.70
  -1   6  -3   -0.30    4.60
   1   6   3    7.00   10.00
   1   6   3    8.80    7.00
  -2  -6  -3   26.20   14.20
   2  -6   3   11.10   10.70
  -2   6  -3   16.30   16.40
   2   6   3    9.80   13.30
  -2   6  -3   38.00   13.10
   2   6   3    9.20    7.40
   2   6   3   34.20   14.80
  -2   6  -3   23.50    6.90
   3  -6   3   19.20   12.20
  -3  -6  -3   31.50   15.10
   3   6   3   15.70   11.80
  -3   6  -3   31.50    8.10
   3   6   3   37.30    9.80
   3   6   3   33.90   17.20
  -3   6  -3   34.70   19.20
  -3   6  -3   28.70   12.70
   4  -6   3   -5.90    8.90
  -4  -6  -3    8.70   12.80
  -4   6  -3   -5.10   10.00
  -4   6  -3   -2.80    5.70
   4   6   3    9.80   10.80
   4   6   3   -5.50    6.50
  -4   6  -3   11.20   13.40
   4   6   3   13.80   14.60
  -5  -6  -3   25.70   16.80
   5  -6   3    3.70   10.90
   5   6   3   -1.30   13.70
  -5   6  -3    8.30    7.60
   5   6   3   13.00    8.60
   5   6   3    1.30    9.60
  -5   6  -3   -5.10    9.80
  -5   6  -3    1.30   15.70
  -6  -6  -3   10.70   14.80
   6  -6   3    3.60   11.60
  -6   6  -3   14.10    9.60
   6   6   3   10.50   12.00
  -6   6  -3   34.80   16.20
   6   6   3    7.90    8.40
  -6   6  -3    2.60   15.40
  -7  -6  -3   20.50   20.30
   7  -6   3   20.30   13.40
  -7   6  -3    8.10   14.50
  -7   6  -3    3.10    9.50
  -7   6  -3   21.50   18.20
   7   6   3   22.70   11.50
   7   6   3   25.20   14.10
  -8  -6  -3    2.50   17.30
   8  -6   3   33.20   16.10
  -8   6  -3    8.30   10.50
   8   6   3   14.50   11.20
  -8   6  -3    5.90   19.30
   8   6   3   13.90   14.40
  -8   6  -3   -2.40   14.00
  -9  -6  -3   10.80   20.10
   9  -6   3   30.80   21.60
   9  -6   3   -1.70   13.10
  -9   6  -3  -10.30   19.50
  -9   6  -3   14.80   13.50
  -9   6  -3  -14.10   14.50
   9   6   3   33.70   14.20
   9   6   3   14.00   14.30
  10  -6   3   -1.30   20.00
  10  -6   3    2.00   14.50
 -10  -6  -3    5.80   18.80
 -10   6  -3  -26.60   15.50
  10   6   3    0.40   13.80
 -10   6  -3    8.40   15.10
  10   6   3    0.20   12.30
  11  -6   3  -16.00   15.20
 -11  -6  -3   24.40   23.80
  11  -6   3  -10.00   13.40
 -11  -6  -3    0.10   23.70
 -11   6  -3   -8.40   19.30
  11   6   3    3.10   14.70
 -11   6  -3   -3.50   14.60
  11   6   3   -5.90   11.50
 -12  -6  -3   -1.50   21.70
  12  -6   3    8.30   16.70
   8   7  -3   73.79   23.10
   7  -7  -3   14.80   17.00
  -7  -7   3   31.50   23.40
  -7   7   3   14.80   13.70
   7   7  -3   13.70   16.00
  -7   7   3    9.60   19.70
   7   7  -3   17.20   10.20
   6  -7  -3  163.38   28.90
  -6  -7   3  171.38   35.10
  -6   7   3  147.89   35.70
  -6   7   3  169.78   22.60
   6   7  -3  196.08   20.10
   6   7  -3  208.48   30.80
  -5  -7   3   47.60   23.10
   5  -7  -3   42.80   20.00
   5   7  -3   36.30   10.40
  -5   7   3    9.30   19.60
  -5   7   3   27.70   11.90
   5   7  -3   44.60   18.30
   4  -7  -3  188.98   29.80
  -4  -7   3  151.88   30.80
   4   7  -3  131.59   27.40
   4   7  -3  179.08   16.50
  -4   7   3  166.68   20.50
  -4   7   3  152.68   34.90
  -3  -7   3   35.70   19.30
   3  -7  -3   22.20   14.50
  -3   7   3   39.90   23.40
  -3   7   3   39.60   12.30
   3   7  -3   35.70    9.20
   3   7  -3   28.70   16.00
   2  -7  -3  287.67   34.50
  -2  -7   3  327.87   35.60
  -2  -7   3  233.88   30.50
  -2   7   3  322.77   24.30
  -2   7   3  295.37   41.60
   2   7  -3  346.47   41.90
   2   7  -3  290.47   19.00
  -1  -7   3   80.79   21.20
   1  -7  -3   73.79   21.30
  -1   7   3   70.59   13.60
  -1   7   3   64.29   25.70
   1   7  -3   57.99   24.40
   1   7  -3   59.69   10.00
   0  -7   3  146.79   25.80
   0  -7  -3  112.39   25.00
   0  -7  -3  142.29   27.30
   0   7   3  215.08   33.50
   0   7   3  174.78   17.90
   0   7  -3  105.69   30.20
   0   7  -3  141.39   13.90
  -1  -7  -3  156.48   29.00
   1  -7   3  168.98   28.60
  -1  -7  -3  132.99   26.10
  -1   7  -3  147.79   14.50
   1   7   3  145.99   31.80
  -1   7  -3  144.49   33.30
  -2  -7  -3   69.19   22.00
   2  -7   3   42.00   18.60
   2   7   3   54.29   12.90
   2   7   3   38.60   22.50
  -2   7  -3   67.69   11.30
  -2   7  -3   23.80   20.20
   2   7   3   50.99   18.80
   3  -7   3  233.58   31.30
  -3  -7  -3  275.07   35.80
   3   7   3  336.27   39.90
   3   7   3  287.27   24.00
   3   7   3  250.87   34.20
  -3   7  -3  248.78   20.60
  -3   7  -3  320.37   43.90
  -4  -7  -3    3.20   16.20
   4  -7   3   12.00   15.00
   4   7   3   -7.90    9.00
  -4   7  -3  -16.70   21.40
  -4   7  -3    9.50    9.10
   4   7   3   -6.40   12.80
   5  -7   3  221.68   31.30
  -5  -7  -3  179.88   34.40
   5   7   3  171.18   29.90
   5   7   3  127.19   19.20
  -5   7  -3  138.99   19.70
  -5   7  -3  153.58   36.40
   6  -7   3   27.10   18.70
  -6  -7  -3    6.30   17.70
   6   7   3   30.20   18.70
  -6   7  -3   54.49   28.50
  -6   7  -3   25.30   12.90
   6   7   3   40.10   14.10
   7  -7   3  140.39   28.00
  -7  -7  -3  171.58   55.09
  -7   7  -3  151.48   30.30
 -20   0   4  207.78   35.00
  20   0  -4  140.99   30.00
  19   0  -4   89.89   27.30
 -19   0   4  117.69   26.60
 -18   0   4  143.69   27.50
  18   0  -4  107.19   25.70
 -18   0   4  143.49   24.80
  17   0  -4    6.30   11.20
 -17   0   4   40.70   18.00
 -17   0   4    1.50   12.90
  16   0  -4  491.85   41.30
 -16   0   4  486.35   36.80
 -16   0   4  468.25   38.80
 -15   0   4   25.20   12.50
  15   0  -4   10.30   12.20
 -15   0   4   -1.20   11.20
  14   0  -4  467.95   32.70
  14   0  -4  560.44   40.10
 -14   0   4  542.65   36.40
 -14   0   4  492.25   37.80
  13   0  -4  463.05   31.30
  13   0  -4  504.05   35.90
 -13   0   4  491.25   36.10
 -13   0   4  470.65   33.70
  13   0  -4  510.25   37.80
  12   0  -4 1348.86   60.69
 -12   0   4 1359.26   63.49
  12   0  -4 1456.35   65.79
 -12   0   4 1372.46   65.49
  12   0  -4 1316.67   66.49
 -11   0   4  767.12   42.80
 -11   0   4  786.82   41.70
  11   0  -4  798.22   44.20
  11   0  -4  802.92   41.30
 -11   0   4  867.31   46.20
  11   0  -4  831.72   36.80
  11   0  -4  791.12   45.50
 -10   0   4   15.80    9.10
  10   0  -4   12.70    5.90
  10   0  -4   12.60    7.10
 -10   0   4   -3.60    6.20
 -10   0   4   18.20    9.60
  10   0  -4    3.70    6.80
  10   0  -4   20.00    9.60
  -9   0   4  707.73   36.50
  -9   0   4  716.73   39.50
   9   0  -4  751.52   32.60
   9   0  -4  713.23   40.20
   9   0  -4  736.23   39.10
  -9   0   4  723.33   38.50
   9   0  -4  753.32   37.40
  -8   0   4  161.68   17.30
  -8   0   4  130.39   14.30
   8   0  -4  181.18   12.70
  -8   0   4  132.69   15.70
   8   0  -4  187.48   17.30
   8   0  -4  178.28   16.10
   8   0  -4  148.59   16.90
   7   0  -4 4451.15  154.58
  -7   0   4 4341.17  152.28
   7   0  -4 4434.36  144.49
   7   0  -4 4396.06  150.68
   7   0  -4 4358.96  150.78
  -7   0   4 4353.36  149.49
  -7   0   4 4389.26  151.98
   6   0  -4  134.49   14.00
  -6   0   4  130.39   12.20
  -6   0   4  148.89   13.90
  -6   0   4  119.59   12.80
   6   0  -4  154.18   13.60
   6   0  -4  112.69   11.80
   6   0  -4  152.58    9.80
  -5   0   4 3052.69  100.09
   5   0  -4 2865.21  101.29
  -5   0   4 2935.11  101.49
   5   0  -4 3001.70  100.29
  -5   0   4 2918.31   95.09
   5   0  -4 2907.01  104.09
  -5   0   4 2811.42  100.39
  -4   0   4 2871.01   92.89
   4   0  -4 2809.62   96.69
  -4   0   4 2957.70   96.79
  -4   0   4 2906.81   97.29
   4   0  -4 2929.71   98.69
  -4   0   4 2866.51   98.29
   4   0  -4 2975.20  100.79
   3   0  -4 1207.38   43.10
   3   0  -4 1133.09   40.50
  -3   0   4 1148.29   37.70
   3   0  -4 1113.99   42.20
  -3   0   4 1078.69   40.40
  -3   0   4 1212.78   42.10
  -3   0   4 1143.29   40.30
   2   0  -4  718.73   25.80
   2   0  -4  694.33   27.30
  -2   0   4  737.03   26.90
   2   0  -4  731.63   26.40
  -2   0   4  713.63   25.50
  -2   0   4  715.53   24.40
  -1   0   4  125.99    6.40
   1   0  -4  129.69    6.50
  -1   0   4  132.79    7.10
   1   0  -4  129.89    5.50
  -1   0   4  136.39    6.50
   1   0  -4  129.19    6.60
   1   0  -4  123.59    7.40
   0   0   4 5827.62  185.58
   0   0  -4 5608.64  185.18
   0   0  -4 5776.92  184.58
   0   0   4 5932.41  184.98
   0   0   4 6021.20  184.78
   0   0   4 6128.99  182.98
   0   0  -4 5719.93  185.18
   1   0   4    8.70    2.30
   1   0   4   20.30    4.00
  -1   0  -4   10.00    2.30
  -1   0  -4    7.00    2.30
  -1   0  -4    8.70    2.20
   1   0   4   14.50    2.80
  -1   0  -4    8.50    2.60
  -2   0  -4 6584.44  213.38
  -2   0  -4 7056.09  216.68
  -2   0  -4 6743.62  213.98
   2   0   4 6812.92  216.88
   2   0   4 6698.43  214.88
  -2   0  -4 6598.54  214.48
   2   0   4 6890.61  215.78
   3   0   4  756.82   29.20
   3   0   4  700.83   30.30
  -3   0  -4  747.83   27.20
   3   0   4  726.73   30.80
  -3   0  -4  770.12   29.30
  -3   0  -4  737.83   28.00
   4   0   4 2850.61   93.79
   4   0   4 2650.23   94.79
  -4   0  -4 2700.93   92.79
  -4   0  -4 2616.94   91.39
  -4   0  -4 2805.92   95.89
  -4   0  -4 2775.72   90.29
  -5   0  -4  938.71   36.70
   5   0   4  880.61   38.90
  -5   0  -4  898.91   40.40
   5   0   4  975.50   38.80
  -5   0  -4  888.81   37.50
  -5   0  -4  876.01   34.70
   5   0   4  933.51   34.60
   6   0   4   72.89   11.50
  -6   0  -4   72.09   10.20
  -6   0  -4   62.19    9.20
   6   0   4   72.79    7.70
   6   0   4   70.59   11.10
  -6   0  -4   89.99   12.70
   6   0   4   64.79   11.10
   7   0   4 1456.95   52.59
  -7   0  -4 1409.16   60.19
   7   0   4 1389.96   57.09
  -7   0  -4 1347.27   55.89
   7   0   4 1378.96   57.29
  -7   0  -4 1483.65   55.99
   7   0   4 1261.27   58.79
   8   0   4  117.29   11.20
   8   0   4   85.69   14.20
  -8   0  -4  116.99   15.40
   8   0   4  121.69   15.10
   8   0   4  101.39   13.00
  -8   0  -4   90.29   11.90
  -8   0  -4   89.69   13.10
   9   0   4 2259.37   87.39
   9   0   4 2281.97   85.09
  -9   0  -4 2142.99   83.59
  -9   0  -4 2250.47   85.49
  -9   0  -4 1996.50   88.09
   9   0   4 2217.58   89.99
   9   0   4 2157.38   79.59
  10   0   4  221.48   22.30
 -10   0  -4  225.08   23.30
  10   0   4  279.27   22.30
  10   0   4  243.38   23.70
  10   0   4  251.67   18.00
 -10   0  -4  259.17   21.80
 -10   0  -4  251.87   21.10
  11   0   4 1419.26   58.59
  11   0   4 1464.75   63.59
 -11   0  -4 1488.65   65.29
 -11   0  -4 1361.96   68.89
  11   0   4 1419.76   69.49
 -11   0  -4 1485.55   63.89
  11   0   4 1505.25   67.69
  12   0   4  662.13   43.60
  12   0   4  698.03   39.40
 -12   0  -4  689.73   39.80
 -12   0  -4  699.33   45.70
  13   0   4   79.39   15.90
  13   0   4  110.79   22.00
 -13   0  -4   89.99   21.00
 -13   0  -4   71.29   15.80
 -14   0  -4  749.62   49.99
  14   0   4  726.73   49.70
 -14   0  -4  708.53   43.70
  15   0   4   69.29   19.40
 -15   0  -4   48.30   19.00
 -15   0  -4   71.19   17.80
  16   0   4  181.18   28.70
 -16   0  -4  237.38   30.60
 -17   0  -4    9.10   16.40
  17   0   4    1.10   14.40
 -18   0  -4  361.66   41.80
  18   0   4  359.26   40.60
  19   0   4   45.60   21.40
 -19   0  -4   33.30   21.90
 -20  -1   4   17.00   21.90
  20  -1  -4   53.39   22.20
  20   1  -4   24.10   19.90
 -20   1   4   24.30   19.80
 -19  -1   4   36.30   20.30
  19  -1  -4   53.79   20.10
 -19   1   4   16.00   16.90
  19   1  -4   49.60   21.30
  18  -1  -4    3.90   13.30
 -18  -1   4   22.80   18.80
  18   1  -4   70.49   23.80
 -18   1   4   28.70   20.90
 -18   1   4    4.40   13.20
  17  -1  -4   44.10   16.60
 -17  -1   4   99.49   23.50
 -17   1   4   41.10   16.00
  17   1  -4   80.69   22.70
 -17   1   4   28.40   16.10
  16  -1  -4   24.10   14.40
 -16  -1   4   29.90   16.90
 -16   1   4   -5.50   12.40
 -16   1   4   23.90   14.50
  16   1  -4   21.10   14.20
  16   1  -4   10.40   11.60
 -15  -1   4   78.99   17.10
 -15  -1   4  112.39   24.30
  15  -1  -4   58.89   17.00
 -15   1   4  103.39   20.50
  15   1  -4  114.49   21.40
  15   1  -4   94.79   21.90
 -15   1   4  117.39   24.00
  15   1  -4   88.19   21.40
  14  -1  -4   24.80   12.80
 -14  -1   4    9.70    9.70
 -14  -1   4   50.99   18.20
  14   1  -4   53.99   14.60
 -14   1   4   34.90   13.70
  14   1  -4   22.30   13.20
  14   1  -4   30.50   14.10
 -14   1   4   14.40   11.30
 -13  -1   4  281.57   24.60
  13  -1  -4  190.68   24.90
  13  -1  -4  221.38   21.10
 -13  -1   4  228.38   28.00
  13   1  -4  231.98   23.60
 -13   1   4  231.28   24.30
  13   1  -4  247.08   26.90
  13   1  -4  261.47   26.00
 -13   1   4  168.28   22.40
 -13   1   4  220.08   25.40
  12  -1  -4   88.09   18.60
 -12  -1   4   94.69   17.20
  12  -1  -4   85.89   15.10
 -12  -1   4   66.59   18.30
  12  -1  -4   82.49   13.20
 -12   1   4   87.49   16.70
  12   1  -4   99.59   17.70
  12   1  -4   85.09   19.20
 -12   1   4   93.79   17.50
 -12   1   4   64.29   14.60
  12   1  -4  107.99   18.80
  11  -1  -4  125.79   14.80
 -11  -1   4  102.29   15.80
 -11  -1   4  118.39   20.90
  11  -1  -4  141.19   19.20
  11  -1  -4  122.29   15.90
  11  -1  -4  107.89   20.00
 -11   1   4  119.99   18.70
  11   1  -4  173.48   19.50
  11   1  -4   98.09   19.10
 -11   1   4  112.29   18.20
  11   1  -4  124.69   17.90
 -11   1   4  126.19   18.70
  10  -1  -4  602.64   35.10
  10  -1  -4  580.74   37.10
 -10  -1   4  570.94   32.70
 -10  -1   4  588.84   38.40
  10  -1  -4  554.94   30.80
  10  -1  -4  554.64   30.10
  10   1  -4  492.25   25.10
 -10   1   4  602.24   33.90
 -10   1   4  606.54   36.60
  10   1  -4  545.25   36.50
 -10   1   4  517.75   32.60
  10   1  -4  529.65   34.10
  10   1  -4  604.24   35.40
  -9  -1   4   73.99   12.20
   9  -1  -4   73.69   14.00
   9  -1  -4  108.49   15.40
  -9  -1   4   82.39   12.60
  -9  -1   4   62.69   14.40
   9  -1  -4   90.69   11.40
   9   1  -4   80.09   14.40
  -9   1   4  138.19   15.20
  -9   1   4   62.49   12.30
   9   1  -4   84.79   15.20
  -9   1   4   94.79   11.90
   9   1  -4   79.49   15.40
  -9   1   4  101.39   14.70
   9   1  -4   76.39    7.00
  -8  -1   4  430.16   28.60
   8  -1  -4  393.36   22.40
   8  -1  -4  494.45   28.40
   8  -1  -4  347.47   25.40
  -8  -1   4  458.55   25.30
  -8  -1   4  408.56   23.60
  -8   1   4  498.85   30.40
   8   1  -4  444.26   28.20
  -8   1   4  459.15   25.80
  -8   1   4  416.66   24.80
  -8   1   4  429.86   23.50
   8   1  -4  443.56   27.10
   8   1  -4  417.06   27.40
   8   1  -4  418.46   17.20
  -7  -1   4  129.99   11.90
   7  -1  -4  111.69   13.80
  -7  -1   4  114.09   11.30
   7  -1  -4  105.39   12.10
  -7  -1   4  101.99   13.50
   7  -1  -4  117.19   10.30
  -7   1   4  100.39   10.30
  -7   1   4  115.99   11.70
   7   1  -4  103.19    6.10
  -7   1   4  132.59   12.70
   7   1  -4   93.89   12.20
   7   1  -4   86.99   11.70
   7   1  -4  106.89   14.20
  -7   1   4  100.89   14.20
  -6  -1   4  849.12   35.00
   6  -1  -4  868.61   37.80
   6  -1  -4  852.41   34.30
   6  -1  -4  884.51   38.50
  -6  -1   4  834.52   38.70
  -6   1   4  804.12   35.40
   6   1  -4  863.01   28.00
   6   1  -4  770.22   39.50
   6   1  -4  858.91   36.70
  -6   1   4  854.11   35.50
   6   1  -4  838.12   38.00
  -6   1   4  820.82   34.70
  -6   1   4  867.91   41.10
   5  -1  -4    3.80    3.80
   5  -1  -4    4.10    4.00
  -5  -1   4    5.00    3.60
   5  -1  -4    6.30    3.50
  -5  -1   4   10.60    5.20
  -5   1   4    3.10    4.70
  -5   1   4    1.90    3.40
   5   1  -4    1.60    4.60
  -5   1   4    7.80    3.60
  -5   1   4   11.50    4.50
   5   1  -4    1.10    3.20
   5   1  -4    4.70    4.00
   4  -1  -4  686.03   28.20
   4  -1  -4  686.73   28.30
  -4  -1   4  618.64   28.70
  -4  -1   4  659.93   26.60
   4  -1  -4  635.44   26.60
  -4   1   4  676.73   26.70
  -4   1   4  637.84   26.80
   4   1  -4  685.03   22.00
   4   1  -4  645.94   25.80
   4   1  -4  664.13   32.00
  -4   1   4  636.54   31.30
   4   1  -4  640.34   27.00
   4   1  -4  641.14   27.60
  -4   1   4  634.34   25.70
   3  -1  -4  331.67   15.80
   3  -1  -4  308.17   15.80
   3  -1  -4  339.87   15.80
  -3  -1   4  344.17   15.50
  -3  -1   4  299.27   16.60
  -3   1   4  313.97   19.00
   3   1  -4  313.97   19.10
   3   1  -4  342.67   15.70
  -3   1   4  345.67   15.30
   3   1  -4  305.47   12.70
  -3   1   4  332.77   15.70
   3   1  -4  349.77   13.70
   3   1  -4  322.17   16.60
   3   1  -4  324.07   14.70
  -3   1   4  315.97   13.10
   2  -1  -4  473.05   19.80
   2  -1  -4  447.96   18.60
  -2  -1   4  461.75   19.30
   2  -1  -4  444.96   19.50
   2   1  -4  436.66   18.10
  -2   1   4  455.95   22.30
   2   1  -4  413.16   22.30
   2   1  -4  457.45   16.60
  -2   1   4  466.15   18.50
   2   1  -4  458.35   18.50
  -2   1   4  437.46   19.40
   2   1  -4  473.45   20.30
   2   1  -4  469.85   16.00
   1  -1  -4   97.89    4.60
   1  -1  -4   96.79    7.60
  -1   1   4   86.19    7.30
  -1   1   4   78.29    8.50
   1   1  -4   99.49    6.30
  -1   1   4   99.69    6.60
   1   1  -4   99.89    8.10
   1   1  -4   94.39    7.60
   1   1  -4   92.19    7.10
   1   1  -4   87.49    9.10
   0  -1  -4  100.19    7.90
   0  -1  -4   95.79    6.60
   0   1  -4   79.49    8.60
   0   1  -4  108.39    8.40
   0   1  -4  106.99    6.40
   0   1   4  105.89    7.90
   0   1  -4  103.99    7.40
   0   1   4   86.19    7.00
   0   1   4   92.99    6.60
   0   1  -4   88.29    7.30
   0   1   4  104.89    7.40
   1  -1   4 2124.89   69.29
  -1  -1  -4 2248.08   70.19
  -1  -1  -4 2154.28   72.29
   1  -1   4 2075.89   74.39
  -1  -1  -4 2140.69   71.69
   1   1   4 2095.09   71.19
   1   1   4 2006.80   67.19
  -1   1  -4 2093.79   69.19
  -1   1  -4 2078.39   70.69
  -1   1  -4 2093.29   67.59
  -1   1  -4 2048.50   68.59
   1   1   4 2145.49   70.99
   1   1   4 2089.09   69.79
  -1   1  -4 2012.70   71.09
  -2  -1  -4  784.92   32.70
   2  -1   4  798.72   34.60
  -2  -1  -4  800.02   29.00
   2  -1   4  782.62   29.50
  -2  -1  -4  810.72   32.10
  -2   1  -4  783.12   26.30
  -2   1  -4  761.12   30.90
   2   1   4  747.83   29.80
   2   1   4  785.52   30.60
  -2   1  -4  793.92   30.50
  -2   1  -4  787.32   30.00
   2   1   4  795.42   30.90
  -2   1  -4  768.12   28.40
  -3  -1  -4 1223.68   45.80
  -3  -1  -4 1201.98   47.80
   3  -1   4 1151.68   43.90
   3  -1   4 1216.58   49.30
  -3  -1  -4 1237.78   38.60
  -3  -1  -4 1206.08   42.60
  -3   1  -4 1175.48   44.50
  -3   1  -4 1169.48   44.10
   3   1   4 1147.39   43.90
  -3   1  -4 1183.68   44.10
  -3   1  -4 1157.08   44.90
   3   1   4 1135.99   44.50
   3   1   4 1244.38   44.30
  -4  -1  -4   78.19    9.50
   4  -1   4   96.29   12.30
   4  -1   4   95.59    9.50
  -4  -1  -4   91.49    5.90
  -4  -1  -4   93.99    8.20
  -4  -1  -4   91.99   11.30
  -4   1  -4   86.79    9.50
   4   1   4  110.19    9.90
   4   1   4   86.69    8.70
  -4   1  -4  104.59    9.20
   4   1   4  105.69   10.00
  -4   1  -4   87.69    9.70
   5  -1   4  707.63   31.30
   5  -1   4  741.23   34.30
  -5  -1  -4  773.92   31.30
  -5  -1  -4  766.12   28.20
  -5  -1  -4  737.03   33.70
   5  -1   4  719.03   36.90
  -5  -1  -4  615.24   35.20
  -5   1  -4  732.63   33.00
   5   1   4  742.93   33.40
   5   1   4  772.32   34.50
  -5   1  -4  742.43   33.60
   5   1   4  767.62   33.90
   5   1   4  788.32   32.70
  -5   1  -4  764.72   34.10
  -6  -1  -4 1010.50   48.90
   6  -1   4 1036.30   48.00
  -6  -1  -4 1046.00   39.50
   6  -1   4 1024.00   43.40
  -6  -1  -4  999.50   42.10
   6  -1   4 1092.39   47.90
  -6   1  -4 1122.79   46.40
  -6   1  -4 1072.79   34.80
   6   1   4 1106.79   46.10
  -6   1  -4 1014.70   44.70
   6   1   4 1100.59   45.10
  -6   1  -4 1043.80   45.20
   6   1   4 1047.10   43.60
   6   1   4 1070.19   46.40
  -7  -1  -4    2.30    4.80
   7  -1   4   16.40    8.20
  -7  -1  -4   11.60    5.10
  -7  -1  -4   32.10   10.30
   7  -1   4    8.30    7.10
   7  -1   4   16.20    6.70
   7   1   4    9.20    5.70
   7   1   4    7.30    5.60
   7   1   4   13.00    6.60
   7   1   4    0.60    4.80
  -7   1  -4    8.80    6.00
  -7   1  -4   10.40    3.00
  -7   1  -4   12.00    7.30
  -7   1  -4   20.50    8.40
   8  -1   4  381.06   24.50
  -8  -1  -4  344.97   20.30
  -8  -1  -4  380.36   23.60
   8  -1   4  454.05   28.40
  -8  -1  -4  384.36   29.10
   8  -1   4  356.36   27.60
   8   1   4  361.96   23.30
   8   1   4  396.76   27.40
  -8   1  -4  352.86   24.60
   8   1   4  379.26   25.90
  -8   1  -4  388.16   25.90
  -8   1  -4  390.96   25.20
   8   1   4  380.56   24.30
   9  -1   4    3.90    6.60
  -9  -1  -4   12.30    6.30
  -9  -1  -4   10.00    7.30
  -9  -1  -4   12.80    9.50
   9  -1   4    8.70    8.70
   9  -1   4    7.80    7.20
   9   1   4    8.20    6.60
  -9   1  -4   13.60    7.70
   9   1   4    4.30    6.80
  -9   1  -4   10.70    7.30
  -9   1  -4   20.90    9.60
   9   1   4    6.00    7.90
   9   1   4   12.80    7.90
 -10  -1  -4  194.88   16.80
  10  -1   4  218.48   20.40
 -10  -1  -4  205.98   23.60
  10  -1   4  213.98   22.90
  10   1   4  167.78   20.40
 -10   1  -4  240.48   21.20
  10   1   4  211.38   19.30
  10   1   4  176.48   17.50
 -10   1  -4  193.08   21.10
  10   1   4  144.79   19.40
 -10   1  -4  145.59   19.00
 -11  -1  -4   89.69   13.80
 -11  -1  -4   72.99   16.90
  11  -1   4  111.39   18.30
  11  -1   4   60.89   15.60
  11   1   4   73.19   16.10
  11   1   4  108.39   15.30
  11   1   4   99.79   19.20
 -11   1  -4   64.89   15.90
 -11   1  -4   77.39   17.30
 -11   1  -4   84.79   16.10
  11   1   4   95.29   14.50
 -12  -1  -4  319.87   23.70
 -12  -1  -4  237.58   27.40
  12  -1   4  247.28   23.80
  12  -1   4  286.87   28.30
  12   1   4  251.57   27.90
 -12   1  -4  282.37   26.70
  12   1   4  286.97   24.40
  12   1   4  314.97   24.60
 -12   1  -4  275.77   25.90
  12   1   4  213.98   25.70
 -12   1  -4  262.07   26.40
  13  -1   4  174.48   24.00
  13  -1   4  135.19   19.30
 -13  -1  -4  161.28   20.50
 -13  -1  -4  169.78   26.20
  13   1   4  154.18   24.30
 -13   1  -4  105.39   21.30
 -13   1  -4  192.88   23.50
  13   1   4  185.48   20.90
  13   1   4  168.68   23.80
 -13   1  -4  137.49   22.00
  14  -1   4    4.30    9.70
  14  -1   4    8.50   10.20
 -14  -1  -4   -2.80   12.10
 -14   1  -4   -0.40   10.40
 -14   1  -4    9.80   12.60
  14   1   4    3.80   10.40
  15  -1   4  107.99   22.40
  15  -1   4  152.78   32.40
 -15  -1  -4   93.69   23.90
  15   1   4  141.99   26.30
 -15   1  -4  141.29   25.70
 -15   1  -4  139.79   25.90
 -16  -1  -4   16.00   17.60
  16  -1   4  -10.10    8.70
 -16   1  -4   -3.70   12.80
  16   1   4   -3.40   10.70
 -16   1  -4    4.30   13.40
  17  -1   4  192.48   29.60
 -17  -1  -4   88.99   24.40
  17   1   4  108.39   26.20
 -17   1  -4   63.49   20.10
 -17   1  -4   98.19   26.00
  18  -1   4  -10.60   13.80
 -18  -1  -4    2.70   17.10
 -18   1  -4    3.80   15.90
  18   1   4    1.30   14.30
 -18   1  -4   23.80   17.60
  19  -1   4   19.60   19.40
 -19  -1  -4   -3.80   19.70
 -19   1  -4   22.30   19.60
  19   1   4   41.80   21.30
 -20   2   4   45.70   24.10
 -19  -2   4    2.70   18.60
  19  -2  -4    8.50   17.10
 -19   2   4   27.20   20.50
  19   2  -4  -16.60   15.00
 -18  -2   4   18.60   21.00
  18  -2  -4   28.40   18.10
 -18   2   4   76.29   22.80
  18   2  -4   26.50   18.30
  17  -2  -4  -13.90   11.80
 -17  -2   4  -26.70   12.90
  17   2  -4   -0.30   13.90
 -17   2   4   10.20   16.20
  17   2  -4   -3.30   15.00
  17   2  -4    0.10   13.40
 -16  -2   4  108.49   25.90
  16  -2  -4   75.19   21.80
  16   2  -4   87.59   23.20
 -16   2   4   50.69   18.70
  16   2  -4   83.89   20.30
  16   2  -4   61.79   20.40
 -15  -2   4  -16.00   10.80
  15  -2  -4   24.90   15.20
 -15   2   4   18.30   12.60
  15   2  -4   10.40   13.70
  15   2  -4    5.60   11.00
  15   2  -4   -6.40   10.10
  14  -2  -4  102.29   19.70
  14  -2  -4   77.09   22.70
 -14  -2   4  108.09   23.60
  14   2  -4   72.19   20.30
  14   2  -4   94.79   21.10
  14   2  -4   95.19   19.60
 -14   2   4  106.69   21.40
 -14   2   4   76.29   18.70
  13  -2  -4   85.59   20.50
  13  -2  -4   69.19   16.40
 -13  -2   4   77.49   20.10
  13   2  -4  100.29   22.20
  13   2  -4  104.49   19.00
 -13   2   4   76.99   18.40
  13   2  -4   71.19   17.10
 -13   2   4  118.59   23.20
 -13   2   4   48.10   15.30
 -12  -2   4   21.80   10.30
 -12  -2   4   10.70   10.90
  12  -2  -4   53.39   15.90
  12  -2  -4   39.50   12.50
  12   2  -4   11.40    9.80
 -12   2   4   20.40   12.10
  12   2  -4   44.70   13.60
 -12   2   4   42.00   13.40
  12   2  -4   20.90   11.50
 -12   2   4   36.80   11.50
  11  -2  -4  141.49   19.50
 -11  -2   4  106.29   15.80
 -11  -2   4  150.08   23.40
 -11   2   4  140.09   18.20
 -11   2   4  155.78   22.10
  11   2  -4   98.99   18.20
 -11   2   4  102.69   15.00
  11   2  -4  124.59   18.00
  11   2  -4  160.08   20.90
 -11   2   4  143.29   19.40
  10  -2  -4   77.79   15.20
  10  -2  -4   78.89   11.10
 -10  -2   4   83.69   18.60
 -10  -2   4   95.19   13.90
  10   2  -4   71.19   13.90
 -10   2   4  101.79   15.10
 -10   2   4  117.09   17.50
  10   2  -4   56.09   13.30
 -10   2   4  110.99   17.30
 -10   2   4   88.59   12.80
  10   2  -4   99.79   18.40
  -9  -2   4  286.57   19.80
  -9  -2   4  212.98   23.10
   9  -2  -4  290.47   23.30
   9  -2  -4  293.17   18.10
   9   2  -4  354.96   27.50
  -9   2   4  302.77   22.70
  -9   2   4  286.57   25.10
   9   2  -4  353.56   24.90
   9   2  -4  257.87   22.80
  -9   2   4  293.77   21.50
  -9   2   4  277.37   19.00
  -8  -2   4   -0.20    6.70
   8  -2  -4   -3.40    5.20
  -8  -2   4    9.50    5.50
   8  -2  -4    6.50    4.80
  -8   2   4    0.90    4.40
   8   2  -4    3.10    3.10
   8   2  -4    2.80    6.10
   8   2  -4   -0.90    5.60
   8   2  -4    2.20    5.60
  -8   2   4    4.50    8.10
  -8   2   4   10.10    7.10
  -8   2   4   -3.50    4.70
  -7  -2   4  846.42   35.80
   7  -2  -4  931.51   36.50
   7  -2  -4  858.71   40.80
  -7  -2   4  819.42   42.50
   7  -2  -4  888.01   42.60
   7   2  -4  878.91   37.60
   7   2  -4  859.61   40.60
  -7   2   4  814.52   43.60
   7   2  -4  790.62   31.20
   7   2  -4  832.42   44.50
  -7   2   4  864.91   37.90
  -7   2   4  917.61   40.50
  -7   2   4  872.91   34.40
   7   2  -4  815.02   39.30
  -6  -2   4   32.60    9.40
  -6  -2   4   49.80    7.60
   6  -2  -4   43.80    9.10
   6  -2  -4   57.29    7.70
   6   2  -4   70.29    6.60
   6   2  -4   53.49    9.10
   6   2  -4   72.49   14.10
   6   2  -4   45.80    7.50
  -6   2   4   54.39   10.10
  -6   2   4   63.99    8.70
  -6   2   4   65.09   12.80
  -6   2   4   56.49    6.00
   6   2  -4   64.19   10.80
  -5  -2   4  408.86   19.90
  -5  -2   4  373.36   24.00
   5  -2  -4  414.96   23.30
   5  -2  -4  435.56   20.90
   5   2  -4  391.06   19.90
  -5   2   4  416.26   16.20
  -5   2   4  394.56   20.40
  -5   2   4  388.36   25.30
   5   2  -4  432.36   27.00
   5   2  -4  405.56   18.10
   5   2  -4  408.26   18.60
  -5   2   4  399.46   22.70
   5   2  -4  387.96   21.80
   4  -2  -4  109.89   11.10
   4  -2  -4  105.79    9.40
  -4  -2   4  117.79   12.40
  -4  -2   4  101.09    8.80
   4   2  -4  111.19   10.40
  -4   2   4   92.89   11.90
   4   2  -4  101.19    8.20
  -4   2   4   93.09    4.80
   4   2  -4  102.29    6.90
  -4   2   4   85.39    8.30
   4   2  -4  100.79    7.60
  -4   2   4  106.49   10.70
   4   2  -4   82.09   12.60
  -3  -2   4   46.90    8.20
   3  -2  -4   62.99    8.30
  -3  -2   4   58.89    7.30
   3  -2  -4   71.49    8.10
  -3   2   4   61.99    9.20
  -3   2   4   56.99    9.30
   3   2  -4   42.90    6.80
   3   2  -4   55.49    4.10
   3   2  -4   53.29    3.90
   3   2  -4   63.59    7.20
   3   2  -4   50.99   10.60
  -3   2   4   53.09    6.90
  -3   2   4   55.89    6.50
   2  -2  -4  639.44   28.90
   2  -2  -4  639.84   28.90
   2  -2  -4  658.43   23.10
  -2   2   4  607.44   25.90
   2   2  -4  696.13   29.30
  -2   2   4  685.33   29.50
   2   2  -4  638.64   31.20
   2   2  -4  683.63   28.50
  -2   2   4  680.83   30.00
  -2   2   4  670.53   26.00
   2   2  -4  647.84   28.10
   2   2  -4  669.43   27.30
   1  -2  -4    8.20    3.90
   1  -2  -4    2.00    3.10
   1   2  -4    5.10    4.60
  -1   2   4    2.10    2.30
  -1   2   4   -3.00    2.50
  -1   2   4   -2.00    3.40
   1   2  -4    5.10    3.30
   1   2  -4    0.00    3.70
  -1   2   4    1.30    2.30
   1   2  -4    1.40    3.20
   1   2  -4    2.50    3.00
  -1   2   4   -4.50    2.30
   0  -2  -4  542.35   26.30
   0  -2  -4  511.15   24.20
   0   2  -4  543.15   24.20
   0   2   4  556.64   25.60
   0   2   4  551.54   22.40
   0   2   4  561.14   22.40
   0   2   4  557.64   25.70
   0   2  -4  524.45   24.40
   0   2  -4  574.34   26.90
   0   2  -4  578.04   25.40
   0   2   4  564.84   22.30
   0   2  -4  579.44   24.50
  -1  -2  -4   30.90    7.00
   1  -2   4   29.10    5.50
  -1  -2  -4   18.30    5.90
  -1   2  -4   28.00    5.30
   1   2   4   27.20    4.70
  -1   2  -4   25.10    6.00
   1   2   4   35.10    3.80
   1   2   4   15.00    5.20
   1   2   4   20.40    5.80
  -1   2  -4   26.60    5.50
  -1   2  -4   30.80    2.20
  -1   2  -4   24.20    6.80
   1   2   4   30.30    4.80
  -1   2  -4   26.30    2.20
  -2  -2  -4 1025.30   45.80
   2  -2   4 1114.99   40.20
  -2  -2  -4 1139.79   46.50
   2  -2   4 1127.89   42.90
  -2   2  -4 1119.79   44.30
  -2   2  -4 1099.89   38.10
   2   2   4 1090.69   40.30
  -2   2  -4 1179.18   47.80
   2   2   4 1111.69   43.80
   2   2   4 1068.69   41.00
   2   2   4 1151.38   44.80
  -2   2  -4 1104.59   42.00
  -2   2  -4 1117.69   38.50
   2   2   4 1110.09   36.30
  -3  -2  -4  142.09   14.30
  -3  -2  -4  129.69   13.60
   3  -2   4  146.79   11.50
   3  -2   4  139.59    8.30
   3   2   4  143.89   10.10
   3   2   4  137.69   10.50
   3   2   4  131.49   11.50
  -3   2  -4  146.19   12.80
  -3   2  -4  126.09    9.30
  -3   2  -4  111.29   13.20
   3   2   4  130.39   11.90
  -3   2  -4  135.29   10.60
  -3   2  -4  129.69    9.20
   4  -2   4  213.98    9.50
   4  -2   4  201.28   14.60
  -4  -2  -4  227.18   17.70
  -4  -2  -4  184.48   17.50
   4   2   4  230.68   14.80
  -4   2  -4  213.28   13.70
  -4   2  -4  163.78   16.50
  -4   2  -4  193.98   13.40
  -4   2  -4  217.58   13.90
   4   2   4  180.98   15.10
   4   2   4  220.58   14.90
  -4   2  -4  207.28   16.30
   5  -2   4   73.69   13.60
  -5  -2  -4   70.59   12.60
   5  -2   4   65.59    9.60
  -5  -2  -4   78.99   14.10
   5   2   4   70.29    9.50
   5   2   4   65.59    9.60
  -5   2  -4   73.09    9.90
  -5   2  -4   76.69   10.00
  -5   2  -4   66.49    8.80
   5   2   4   70.19    9.90
  -5   2  -4   56.39   11.70
  -5   2  -4   92.39   12.10
   6  -2   4  118.29   16.00
  -6  -2  -4  124.09   15.30
  -6  -2  -4  116.69    6.40
  -6  -2  -4   98.69   17.70
   6  -2   4  138.09   13.60
   6   2   4  138.69   13.80
  -6   2  -4  129.39   14.40
  -6   2  -4  134.19   14.00
  -6   2  -4  120.49   12.00
   6   2   4   98.49   12.70
   6   2   4  122.09   12.10
   7  -2   4  362.86   27.50
   7  -2   4  289.47   22.10
  -7  -2  -4  368.16   25.90
  -7  -2  -4  370.76   28.60
  -7  -2  -4  331.27   14.90
  -7   2  -4  356.76   23.60
   7   2   4  292.77   22.90
  -7   2  -4  348.57   25.50
  -7   2  -4  346.07   21.60
   7   2   4  325.07   23.00
   7   2   4  336.67   20.80
   7   2   4  316.67   24.30
  -8  -2  -4   61.09    8.80
  -8  -2  -4   86.79   17.40
   8  -2   4   69.29   15.10
   8  -2   4   63.49   12.90
  -8  -2  -4   67.39   13.70
   8   2   4   64.79   13.00
  -8   2  -4   67.29   14.30
   8   2   4   86.99   16.10
  -8   2  -4   71.59   12.70
   8   2   4   58.99   10.80
   8   2   4   50.29   11.30
  -8   2  -4   87.89   14.60
   9  -2   4  454.05   31.50
   9  -2   4  464.75   33.70
  -9  -2  -4  454.85   34.20
  -9  -2  -4  449.06   32.40
  -9   2  -4  499.25   31.10
   9   2   4  458.95   26.90
   9   2   4  478.45   32.00
   9   2   4  447.56   31.60
  -9   2  -4  430.96   28.40
   9   2   4  433.66   30.60
  -9   2  -4  434.66   31.60
  10  -2   4   43.90   13.50
 -10  -2  -4   19.40   10.60
 -10  -2  -4   29.50   12.70
  10  -2   4   21.50   10.20
  10   2   4   49.20   13.10
 -10   2  -4   -1.00    6.90
  10   2   4   45.80   14.20
  10   2   4   32.60   10.10
 -10   2  -4   44.70   12.50
 -10   2  -4   20.50   12.00
  10   2   4    2.30    7.50
 -11  -2  -4  196.18   23.60
  11  -2   4  234.38   25.70
  11  -2   4  203.98   23.90
 -11  -2  -4  222.78   27.40
  11   2   4  233.88   25.10
  11   2   4  239.38   24.40
 -11   2  -4  207.48   21.80
 -11   2  -4  203.48   24.20
  11   2   4  192.88   23.00
 -11   2  -4  302.77   25.50
 -12  -2  -4  126.89   25.70
  12  -2   4  128.39   22.30
 -12  -2  -4  150.58   24.10
  12  -2   4  110.59   21.20
 -12   2  -4   88.99   20.20
 -12   2  -4  105.49   19.20
  12   2   4  122.69   22.80
 -12   2  -4  132.69   19.90
  12   2   4  136.99   24.00
  13  -2   4   34.90   14.40
  13  -2   4   58.89   17.30
 -13  -2  -4   49.30   16.50
 -13  -2  -4   47.00   16.30
 -13   2  -4   40.60   14.90
  13   2   4    4.80   10.50
 -13   2  -4   70.29   18.90
 -13   2  -4   25.40   12.90
  13   2   4   40.40   17.30
  14  -2   4  103.29   21.80
  14  -2   4   70.99   19.50
 -14  -2  -4   95.79   21.40
 -14  -2  -4   65.09   19.60
 -14   2  -4   97.99   22.10
 -14   2  -4   71.89   18.60
 -14   2  -4  103.59   19.70
  14   2   4   40.20   18.80
  14   2   4   49.20   16.30
  15  -2   4    2.70   11.80
  15  -2   4    4.20   11.30
 -15  -2  -4   -3.40   13.90
 -15   2  -4   -2.70   11.30
  15   2   4   22.70   15.20
 -15   2  -4   13.40   13.50
  15   2   4    0.60   13.30
  16  -2   4  116.69   23.60
 -16  -2  -4   49.80   19.90
  16  -2   4   49.60   19.00
 -16   2  -4   38.70   17.00
  16   2   4  115.29   28.20
 -16   2  -4   58.39   20.20
 -17  -2  -4   17.60   18.30
  17  -2   4   20.80   16.10
  17   2   4  -24.80   12.80
 -17   2  -4   -6.60   12.60
 -18  -2  -4   44.20   24.20
  18  -2   4    5.50   17.70
  18   2   4   60.19   25.00
 -18   2  -4   36.00   21.00
  19  -2   4   -7.50   23.70
 -19   2  -4   20.60   21.90
 -19   3   4  131.59   49.30
  18  -3  -4   77.89   27.60
 -18  -3   4   93.49   27.60
  18   3  -4   74.09   27.30
 -18   3   4   68.89   24.40
  18   3  -4   93.59   26.70
  18   3  -4   74.59   24.10
  17  -3  -4  307.17   39.00
 -17  -3   4  218.78   38.40
 -17   3   4  248.18   36.80
  17   3  -4  212.98   35.40
  17   3  -4  240.98   36.10
  17   3  -4  182.38   35.30
  16  -3  -4    5.30   14.90
 -16  -3   4   14.20   18.30
 -16   3   4   -9.80   13.40
  16   3  -4    3.60   14.00
  16   3  -4    0.60   13.80
  16   3  -4    8.80   14.80
  15  -3  -4  394.36   41.70
 -15  -3   4  323.77   38.30
  15  -3  -4  398.06   38.00
  15   3  -4  440.46   40.70
  15   3  -4  343.77   37.30
  15   3  -4  422.76   38.40
 -15   3   4  444.26   42.50
 -15   3   4  495.35   40.80
 -14  -3   4   77.39   23.10
  14  -3  -4   97.79   22.40
  14  -3  -4   72.89   19.60
  14   3  -4   50.69   19.70
 -14   3   4  106.69   23.40
 -14   3   4   73.49   19.90
  14   3  -4   52.89   17.00
  14   3  -4   69.89   21.50
  13  -3  -4  438.76   36.70
 -13  -3   4  432.66   41.30
  13  -3  -4  493.45   40.30
 -13   3   4  411.86   35.80
  13   3  -4  448.46   40.40
 -13   3   4  472.65   40.50
  13   3  -4  476.35   39.50
  13   3  -4  442.46   35.80
  12  -3  -4  207.08   25.90
 -12  -3   4  236.18   31.30
 -12   3   4  208.98   24.50
 -12   3   4  202.98   24.30
 -12   3   4  208.58   26.70
  12   3  -4  191.98   23.70
  12   3  -4  252.17   27.50
  12   3  -4  199.78   28.00
 -11  -3   4  428.66   36.90
  11  -3  -4  332.77   29.10
 -11   3   4  326.87   27.60
  11   3  -4  344.17   30.00
 -11   3   4  346.87   30.30
  11   3  -4  354.66   29.00
  11   3  -4  386.86   35.20
 -11   3   4  297.47   31.30
 -10  -3   4 1049.00   59.39
  10  -3  -4  953.80   52.49
  10   3  -4 1130.69   52.99
  10   3  -4 1055.09   53.99
 -10   3   4 1043.80   50.29
  10   3  -4 1029.60   58.39
 -10   3   4  914.11   55.19
 -10   3   4 1105.69   54.39
   9  -3  -4  364.06   27.40
  -9  -3   4  324.37   29.10
   9   3  -4  259.97   27.30
  -9   3   4  296.87   25.00
   9   3  -4  343.77   25.20
  -9   3   4  324.37   23.40
  -9   3   4  263.47   26.90
   9   3  -4  311.47   25.40
  -8  -3   4 1492.55   70.89
   8  -3  -4 1585.94   59.99
  -8  -3   4 1560.04   58.79
   8  -3  -4 1588.24   67.99
  -8   3   4 1366.96   69.19
   8   3  -4 1593.94   74.19
  -8   3   4 1545.45   67.39
   8   3  -4 1587.14   64.99
   8   3  -4 1504.05   66.29
  -8   3   4 1594.84   62.99
   7  -3  -4  190.68   18.50
  -7  -3   4  246.18   16.10
   7  -3  -4  250.97   16.90
  -7  -3   4  188.98   21.00
  -7   3   4  237.78   17.50
   7   3  -4  202.08   18.30
  -7   3   4  211.78   22.10
   7   3  -4  241.08   18.60
   7   3  -4  228.58   23.10
   7   3  -4  202.98   14.60
  -7   3   4  222.78   20.10
   6  -3  -4 1361.76   52.09
  -6  -3   4 1230.68   57.79
  -6  -3   4 1374.56   50.19
   6  -3  -4 1326.37   56.89
  -6   3   4 1220.68   56.19
   6   3  -4 1268.67   61.39
   6   3  -4 1264.27   50.29
   6   3  -4 1216.28   51.99
  -6   3   4 1288.17   59.19
   6   3  -4 1305.77   55.59
   6   3  -4 1296.77   48.40
  -6   3   4 1328.67   51.89
  -5  -3   4  391.76   26.70
  -5  -3   4  384.36   20.20
   5  -3  -4  384.16   24.60
   5  -3  -4  440.26   22.90
   5   3  -4  413.66   21.30
   5   3  -4  374.96   17.80
   5   3  -4  379.46   21.40
  -5   3   4  368.06   24.80
   5   3  -4  389.06   28.20
   5   3  -4  362.76   23.50
  -5   3   4  375.26   15.00
  -5   3   4  386.46   26.20
  -5   3   4  403.06   21.10
   4  -3  -4 1162.08   47.10
  -4  -3   4 1114.19   50.19
   4  -3  -4 1075.59   48.60
   4  -3  -4 1128.69   38.10
  -4  -3   4 1110.69   44.20
   4   3  -4 1158.58   42.10
  -4   3   4 1129.29   45.60
  -4   3   4 1150.28   44.20
   4   3  -4 1118.69   53.29
  -4   3   4 1139.59   50.39
   4   3  -4 1203.48   40.00
   4   3  -4 1125.49   46.60
   4   3  -4 1159.08   48.70
  -4   3   4 1114.49   49.99
  -3  -3   4  700.83   35.10
   3  -3  -4  725.53   35.30
   3  -3  -4  748.63   34.50
  -3  -3   4  789.62   32.50
   3  -3  -4  733.83   26.90
   3   3  -4  760.12   35.00
  -3   3   4  679.63   30.70
   3   3  -4  769.82   38.90
  -3   3   4  751.02   36.50
   3   3  -4  728.13   34.20
   3   3  -4  733.43   31.50
  -3   3   4  751.92   35.40
   3   3  -4  749.62   26.10
  -3   3   4  709.83   30.10
   3   3  -4  736.43   25.20
   2  -3  -4  688.43   34.00
   2  -3  -4  729.63   28.40
   2  -3  -4  744.23   34.50
   2   3  -4  700.03   36.00
  -2   3   4  711.93   29.60
   2   3  -4  713.03   34.30
  -2   3   4  702.03   32.70
   2   3  -4  719.23   33.60
  -2   3   4  703.63   35.00
   2   3  -4  748.23   31.90
   2   3  -4  726.93   33.80
  -2   3   4  725.23   29.40
  -2   3   4  723.63   35.10
   1  -3  -4 2536.15   94.39
   1  -3  -4 2640.74   89.29
  -1   3   4 2576.84   90.29
   1   3  -4 2660.73   91.69
  -1   3   4 2634.54   87.79
  -1   3   4 2561.94   94.79
  -1   3   4 2551.64   94.49
   1   3  -4 2590.14   94.89
   1   3  -4 2662.13   92.39
   1   3  -4 2480.75   92.49
   1   3  -4 2649.73   95.29
  -1   3   4 2608.64   87.89
   0  -3  -4   80.19   11.50
   0  -3  -4   90.29   11.00
   0   3  -4   99.79   12.90
   0   3  -4  115.59   11.20
   0   3  -4   95.79   10.50
   0   3   4   97.39    8.50
   0   3   4  100.89    8.90
   0   3  -4   92.99   10.10
   0   3   4   76.79   11.10
   0   3   4   95.89   11.40
   0   3  -4   96.39   10.90
   0   3   4  104.29    8.40
   1  -3   4 2985.40  103.99
   1  -3   4 3155.18  105.29
  -1  -3  -4 2925.71  106.39
  -1  -3  -4 2942.91  108.39
   1   3   4 3000.10  100.39
  -1   3  -4 2904.51  108.79
   1   3   4 3015.60   99.59
  -1   3  -4 2992.10   94.79
  -1   3  -4 2830.12  104.59
   1   3   4 2989.00   98.99
   1   3   4 2963.00  106.59
   1   3   4 3015.70  107.29
  -1   3  -4 3020.20  102.99
   2  -3   4  147.49   11.80
  -2  -3  -4  109.59   14.20
  -2  -3  -4  117.69   14.80
   2  -3   4  124.69   12.30
  -2   3  -4  133.89    7.70
  -2   3  -4  135.79   13.30
  -2   3  -4  123.19   10.90
   2   3   4  135.19    8.30
   2   3   4  147.09   13.90
  -2   3  -4  129.89   15.30
  -2   3  -4  142.79    8.70
   2   3   4  132.09   10.30
   2   3   4  137.49   10.10
   2   3   4  101.49   12.20
  -3  -3  -4 1539.15   65.59
   3  -3   4 1597.14   56.69
  -3  -3  -4 1582.74   50.89
  -3  -3  -4 1542.95   65.19
   3  -3   4 1509.15   60.29
  -3   3  -4 1549.05   62.09
  -3   3  -4 1497.15   57.39
  -3   3  -4 1559.14   65.89
   3   3   4 1512.65   60.99
  -3   3  -4 1544.15   53.59
   3   3   4 1494.25   62.39
   3   3   4 1493.65   55.29
  -3   3  -4 1576.54   55.69
   3   3   4 1446.16   56.39
   4  -3   4  619.04   31.20
  -4  -3  -4  625.64   35.20
  -4  -3  -4  606.84   36.00
   4  -3   4  607.04   25.50
  -4   3  -4  586.94   27.70
   4   3   4  568.24   26.60
   4   3   4  594.94   32.30
  -4   3  -4  572.14   28.00
  -4   3  -4  604.04   32.90
  -4   3  -4  530.25   25.40
   4   3   4  594.24   28.30
   4   3   4  624.54   31.20
  -4   3  -4  619.84   36.00
   5  -3   4 1108.59   49.00
  -5  -3  -4 1150.68   55.09
   5  -3   4 1125.49   40.30
  -5  -3  -4 1087.49   53.69
   5   3   4 1118.79   48.00
  -5   3  -4 1047.70   50.09
  -5   3  -4 1074.79   44.20
   5   3   4 1119.39   50.19
  -5   3  -4 1060.99   44.60
  -5   3  -4 1088.99   53.79
   5   3   4 1116.09   46.30
   6  -3   4  995.00   47.00
  -6  -3  -4 1059.89   54.39
  -6  -3  -4  995.10   51.89
  -6   3  -4 1038.60   44.20
   6   3   4 1020.60   45.80
  -6   3  -4  976.50   49.10
  -6   3  -4  967.00   51.59
   6   3   4 1011.00   45.40
  -6   3  -4 1044.70   43.40
   6   3   4 1008.80   48.40
  -7  -3  -4    0.60    8.00
  -7  -3  -4    1.40    8.70
   7  -3   4   10.90    9.60
   7  -3   4   10.70    7.10
   7   3   4    8.10    7.00
  -7   3  -4    4.60    8.40
  -7   3  -4   10.20    9.50
   7   3   4    8.80    6.70
  -7   3  -4    0.70    5.30
   7   3   4   -0.20    6.10
  -7   3  -4    7.00    6.10
  -8  -3  -4 1200.68   64.19
   8  -3   4 1314.77   58.99
  -8  -3  -4 1297.77   64.39
   8  -3   4 1174.28   62.19
  -8   3  -4 1261.57   53.19
  -8   3  -4 1244.18   61.49
   8   3   4 1303.97   58.19
  -8   3  -4 1282.27   57.29
   8   3   4 1215.18   59.19
   8   3   4 1192.38   53.89
  -9  -3  -4   71.99   18.20
  -9  -3  -4   52.39   15.30
   9  -3   4   55.69   16.10
   9  -3   4   84.49   16.40
   9   3   4   81.09   15.30
  -9   3  -4   92.99   19.20
  -9   3  -4   90.49   16.80
  -9   3  -4   58.49   11.90
   9   3   4   98.39   14.50
   9   3   4   47.60   13.80
 -10  -3  -4 1016.10   58.99
  10  -3   4  944.21   52.69
  10  -3   4 1054.09   58.99
 -10  -3  -4  831.42   53.89
 -10   3  -4  940.41   55.39
  10   3   4 1048.50   55.19
 -10   3  -4 1084.09   52.79
 -10   3  -4 1040.70   48.80
  10   3   4  950.20   52.29
 -11  -3  -4  227.38   29.10
 -11  -3  -4  323.57   32.00
  11  -3   4  271.27   29.30
  11  -3   4  238.98   26.20
  11   3   4  270.37   28.90
 -11   3  -4  307.67   31.50
  11   3   4  291.27   28.60
 -11   3  -4  276.87   25.00
 -11   3  -4  302.37   27.50
 -12  -3  -4  404.16   37.20
  12  -3   4  395.36   36.40
 -12  -3  -4  392.06   37.10
  12  -3   4  430.96   36.80
 -12   3  -4  404.26   32.80
  12   3   4  394.76   34.90
  12   3   4  436.06   37.80
 -12   3  -4  374.46   36.40
  13  -3   4  380.16   36.30
  13  -3   4  366.96   37.60
 -13  -3  -4  404.56   39.20
 -13  -3  -4  381.76   39.80
 -13   3  -4  408.06   38.50
 -13   3  -4  424.36   34.70
  13   3   4  426.06   38.30
  13   3   4  388.56   36.30
  14  -3   4   49.90   19.80
  14  -3   4   49.50   18.70
 -14  -3  -4   35.90   19.50
 -14  -3  -4   28.70   18.30
  14   3   4   62.39   19.70
 -14   3  -4   37.20   17.80
 -14   3  -4   85.19   19.40
  14   3   4   56.19   19.60
  15  -3   4  346.77   37.90
  15  -3   4  335.47   38.60
 -15  -3  -4  440.66   41.40
 -15  -3  -4  380.46   42.00
 -15   3  -4  329.17   38.40
 -15   3  -4  288.67   32.40
  15   3   4  414.26   39.60
  15   3   4  373.16   40.90
  16  -3   4   -0.90   16.60
  16  -3   4    0.00   14.10
 -16  -3  -4  -15.80   12.80
 -16  -3  -4   -5.10   16.30
 -16   3  -4    1.30   16.30
  16   3   4   13.10   17.10
  16   3   4    5.70   17.70
 -16   3  -4   -1.00   13.60
 -17  -3  -4  110.59   31.40
  17  -3   4  223.08   37.70
  17  -3   4  249.97   35.10
  17   3   4  176.18   34.80
 -17   3  -4  215.18   36.80
  18  -3   4   21.40   21.10
 -18   3  -4    0.70   18.90
  17  -4  -4   14.90   18.90
 -17  -4   4    0.80   20.60
  17   4  -4    3.10   18.30
 -17   4   4  -25.40   18.80
  17   4  -4    4.10   19.50
  17   4  -4   -5.80   16.00
  16  -4  -4   65.19   25.30
  16  -4  -4   40.90   22.60
 -16  -4   4   51.39   27.70
 -16   4   4   42.40   23.00
 -16   4   4   55.79   22.10
  16   4  -4   80.39   22.80
  16   4  -4   31.60   20.10
  16   4  -4   63.89   22.40
  15  -4  -4   62.49   22.20
  15  -4  -4   82.39   24.80
 -15  -4   4   37.00   21.10
  15   4  -4   49.00   20.80
  15   4  -4   67.39   21.50
 -15   4   4   45.50   21.50
 -15   4   4   61.89   25.60
  15   4  -4   53.09   22.40
  14  -4  -4   97.09   23.20
 -14  -4   4   54.89   23.40
  14  -4  -4   81.39   24.40
  14   4  -4   85.19   22.60
  14   4  -4  114.39   28.70
  14   4  -4  137.79   25.40
 -14   4   4   91.79   24.70
 -14   4   4  121.39   25.20
  13  -4  -4  176.68   29.20
 -13  -4   4   78.29   25.90
 -13   4   4  113.79   26.50
 -13   4   4  109.19   25.40
  13   4  -4  118.49   22.50
  13   4  -4   59.69   22.10
 -13   4   4  117.99   24.40
  13   4  -4  118.19   23.10
  12  -4  -4  277.67   30.70
 -12  -4   4  203.18   35.40
  12   4  -4  228.48   28.70
 -12   4   4  237.78   27.30
 -12   4   4  248.08   32.00
  12   4  -4  243.38   27.50
 -12   4   4  211.38   29.70
  12   4  -4  241.58   33.40
  11  -4  -4   75.69   18.40
 -11  -4   4   69.19   22.80
  11   4  -4   92.39   17.70
 -11   4   4   65.09   20.20
 -11   4   4   60.89   15.60
  11   4  -4   59.19   16.60
 -11   4   4   92.89   21.30
  11   4  -4   74.59   22.40
  10  -4  -4    0.90    8.00
 -10  -4   4   22.70   14.80
  10   4  -4   11.50    9.00
  10   4  -4   25.30   10.80
  10   4  -4    8.80   12.80
 -10   4   4   14.80   10.20
 -10   4   4   -0.20    9.20
 -10   4   4    4.40   11.60
  -9  -4   4  327.77   32.50
   9  -4  -4  287.07   27.20
   9   4  -4  301.37   26.50
   9   4  -4  249.68   31.00
   9   4  -4  275.47   24.00
  -9   4   4  242.78   27.20
  -9   4   4  252.17   26.50
  -9   4   4  286.37   23.60
   8  -4  -4   13.90    9.30
  -8  -4   4   26.70   13.60
   8   4  -4   32.90   11.80
  -8   4   4   23.20   12.90
  -8   4   4   33.60    9.90
   8   4  -4   32.40    9.80
  -8   4   4   22.80   11.90
   8   4  -4   17.50   12.20
   7  -4  -4  403.16   29.10
   7  -4  -4  393.16   24.30
  -7  -4   4  383.06   32.00
  -7   4   4  427.36   31.40
  -7   4   4  368.16   30.60
  -7   4   4  391.16   24.70
   7   4  -4  374.76   32.90
   7   4  -4  367.96   27.70
   7   4  -4  333.47   23.80
  -6  -4   4   10.60    8.80
   6  -4  -4   19.50    7.60
   6  -4  -4    1.20    6.50
  -6   4   4    9.10    8.70
  -6   4   4   29.70    8.00
   6   4  -4   13.70    8.00
   6   4  -4    7.10    7.10
   6   4  -4   14.90    6.80
   6   4  -4    4.80    8.60
  -6   4   4   -1.60    7.90
  -5  -4   4  416.76   29.60
  -5  -4   4  441.86   23.20
   5  -4  -4  403.36   28.20
   5  -4  -4  420.66   25.70
   5   4  -4  412.96   26.80
   5   4  -4  420.36   32.10
   5   4  -4  356.76   21.30
  -5   4   4  408.96   29.10
   5   4  -4  400.46   27.60
  -5   4   4  433.46   30.60
  -5   4   4  414.46   23.20
  -4  -4   4  193.68   20.10
   4  -4  -4  151.48   16.90
  -4  -4   4  159.08   14.30
   4  -4  -4  187.58   17.40
   4   4  -4  182.78   20.50
  -4   4   4  168.48   13.60
   4   4  -4  201.58   18.70
   4   4  -4  181.18   10.40
   4   4  -4  142.49   11.60
  -4   4   4  179.98   19.90
  -4   4   4  180.78   18.20
   4   4  -4  183.58   17.80
   3  -4  -4  102.19   14.40
  -3  -4   4  100.19   14.70
   3  -4  -4  103.89   16.20
   3   4  -4   82.59   14.50
   3   4  -4   93.79   11.10
   3   4  -4   87.89    7.80
  -3   4   4  102.49   10.20
   3   4  -4   86.19   13.60
   3   4  -4   91.29   16.60
   3   4  -4   86.69    6.20
  -3   4   4  119.99   18.50
  -3   4   4   87.09   14.10
   2  -4  -4  309.37   23.00
   2  -4  -4  283.07   22.50
  -2  -4   4  318.67   22.60
   2   4  -4  307.27   24.60
   2   4  -4  313.27   22.90
   2   4  -4  313.87   12.90
   2   4  -4  297.77   19.90
   2   4  -4  300.87   23.90
  -2   4   4  294.97   24.40
   2   4  -4  310.57   12.00
  -2   4   4  300.67   20.60
   1  -4  -4   18.40    8.80
  -1  -4   4   19.80    8.10
  -1  -4   4   33.70   10.10
   1  -4  -4   33.60   10.20
  -1   4   4   14.30    6.90
   1   4  -4   24.50   10.90
   1   4  -4   18.30    7.90
  -1   4   4   28.80    7.60
  -1   4   4   24.80    6.10
   1   4  -4   14.10    7.00
   1   4  -4   31.90    8.70
  -1   4   4   17.30    9.60
   0  -4   4  385.36   26.10
   0  -4  -4  416.06   28.00
   0  -4  -4  409.56   25.60
   0   4  -4  418.06   26.60
   0   4   4  398.16   27.30
   0   4  -4  417.76   24.70
   0   4  -4  401.06   29.10
   0   4  -4  386.76   16.10
   0   4  -4  403.66   15.00
   0   4  -4  381.96   23.60
   0   4   4  450.55   28.20
   0   4   4  372.96   21.60
   0   4   4  411.36   20.70
  -1  -4  -4    3.70    6.70
   1  -4   4   13.90    7.20
   1  -4   4   13.00    6.90
  -1  -4  -4    7.80    8.60
   1   4   4   16.00    5.60
  -1   4  -4   12.80    8.20
   1   4   4   11.50    8.90
  -1   4  -4   10.70    6.70
  -1   4  -4    9.50    4.10
   1   4   4    5.80    6.80
   1   4   4   11.30    5.00
  -1   4  -4   18.90    7.40
  -2  -4  -4  882.71   45.70
   2  -4   4  838.32   38.80
  -2  -4  -4  785.82   43.20
   2  -4   4  782.92   40.00
  -2   4  -4  868.81   37.60
   2   4   4  805.72   42.20
  -2   4  -4  832.62   45.30
   2   4   4  825.72   35.10
  -2   4  -4  831.32   30.90
   2   4   4  833.72   43.10
  -2   4  -4  818.22   40.90
  -2   4  -4  755.62   33.70
  -3  -4  -4  285.97   24.80
   3  -4   4  264.97   19.10
  -3  -4  -4  266.07   25.40
   3  -4   4  252.57   21.10
  -3   4  -4  271.17   19.60
   3   4   4  292.97   23.30
  -3   4  -4  284.67   22.40
   3   4   4  259.17   22.60
  -3   4  -4  280.97   14.90
   3   4   4  259.77   17.20
  -3   4  -4  273.77   18.40
  -3   4  -4  293.77   26.10
   4  -4   4  260.77   17.80
  -4  -4  -4  274.67   26.20
   4  -4   4  201.98   19.60
  -4  -4  -4  268.67   25.50
  -4   4  -4  246.58   21.50
   4   4   4  255.97   17.60
  -4   4  -4  223.98   16.80
   4   4   4  275.57   23.00
  -4   4  -4  246.38   24.60
  -4   4  -4  249.48   15.60
   4   4   4  251.27   22.00
  -5  -4  -4   75.29   17.60
   5  -4   4   92.39   15.60
  -5  -4  -4  118.79   21.50
   5   4   4  102.29   12.40
  -5   4  -4   94.99   11.70
  -5   4  -4  109.89   16.80
  -5   4  -4  101.79   11.50
   5   4   4   57.39   12.50
  -5   4  -4  109.39   20.30
   5   4   4  122.19   16.50
  -6  -4  -4   18.70   11.20
   6  -4   4    6.90    7.70
  -6  -4  -4    7.90   11.40
  -6   4  -4   24.40   13.20
   6   4   4   -1.70    6.30
  -6   4  -4   -1.70    4.50
  -6   4  -4   -4.70    6.30
   6   4   4    2.90    5.50
   6   4   4   -6.00    6.80
  -7  -4  -4  346.87   33.10
  -7  -4  -4  420.66   35.40
   7  -4   4  420.26   29.40
  -7   4  -4  375.06   25.30
   7   4   4  371.86   27.70
   7   4   4  362.46   26.20
  -7   4  -4  343.77   30.00
  -7   4  -4  381.16   34.20
   7   4   4  375.56   29.70
  -8  -4  -4   34.60   15.60
   8  -4   4   36.20   12.40
  -8  -4  -4   58.69   19.00
   8  -4   4   35.50   14.20
   8   4   4   28.80   10.50
  -8   4  -4   30.00   10.90
  -8   4  -4   33.90   13.80
   8   4   4   33.20   11.50
  -8   4  -4   41.60   13.60
   8   4   4   37.80   12.80
   9  -4   4  232.88   25.30
  -9  -4  -4  180.28   26.40
  -9  -4  -4  208.28   29.50
   9  -4   4  219.98   27.90
   9   4   4  251.07   23.90
  -9   4  -4  225.18   24.00
   9   4   4  193.48   23.70
  -9   4  -4  234.68   28.20
 -10  -4  -4  164.58   30.00
  10  -4   4  241.38   29.60
 -10  -4  -4  176.58   31.10
  10  -4   4  176.38   23.80
  10   4   4  181.88   22.40
 -10   4  -4  153.98   27.10
  10   4   4  227.98   26.50
 -10   4  -4  200.88   23.50
  11  -4   4  200.18   29.60
 -11  -4  -4  178.48   28.80
 -11  -4  -4  217.78   30.40
  11  -4   4  264.57   28.90
 -11   4  -4  227.58   26.20
  11   4   4  233.68   28.30
 -11   4  -4  228.28   29.30
  11   4   4  181.78   25.10
 -12  -4  -4   76.09   24.30
 -12  -4  -4   63.99   21.90
  12  -4   4  116.69   25.40
  12  -4   4  124.89   26.00
 -12   4  -4   41.10   17.80
  12   4   4   91.69   21.80
  12   4   4   77.19   19.70
 -12   4  -4  106.59   20.40
  13  -4   4   -9.70   12.80
  13  -4   4    9.90   13.20
 -13  -4  -4    3.90   16.80
 -13  -4  -4  -10.70   15.70
  13   4   4   16.60   14.20
 -13   4  -4   -4.80   12.20
  13   4   4   10.40   15.00
 -13   4  -4   20.60   14.70
 -14  -4  -4  117.99   28.20
  14  -4   4  111.29   26.70
  14  -4   4   96.19   25.90
 -14  -4  -4  111.69   27.40
  14   4   4   75.79   23.90
  14   4   4  106.99   24.70
 -14   4  -4   94.19   22.30
 -14   4  -4   98.19   27.00
 -15  -4  -4   26.50   20.80
  15  -4   4  -11.90   13.70
 -15  -4  -4   -0.70   20.10
  15  -4   4   -1.00   18.00
 -15   4  -4   14.00   19.30
  15   4   4   23.40   18.50
  15   4   4   -7.80   14.90
 -15   4  -4   17.80   16.50
 -16  -4  -4   39.40   23.50
  16  -4   4   33.30   23.90
  16  -4   4   37.70   23.60
 -16  -4  -4   57.39   24.60
 -16   4  -4   68.09   22.00
  16   4   4   59.29   24.30
  16   4   4   82.99   27.60
 -16   4  -4   53.99   26.10
  15  -5  -4   47.20   25.60
  15  -5  -4   40.00   22.30
 -15  -5   4   48.10   29.90
 -15  -5   4   54.99   28.60
  15   5  -4    6.50   16.80
 -15   5   4   27.60   22.60
  15   5  -4    4.40   16.50
 -15   5   4   52.29   24.30
  14  -5  -4   20.60   17.80
 -14  -5   4    6.30   21.30
  14  -5  -4   33.20   22.40
 -14  -5   4   23.60   22.90
  14   5  -4    6.00   15.40
 -14   5   4    1.90   19.10
  14   5  -4   32.80   18.60
 -14   5   4   27.90   19.20
  14   5  -4   10.70   22.90
 -13  -5   4   58.49   27.00
  13  -5  -4   27.20   15.60
 -13  -5   4    2.50   20.70
  13   5  -4    5.40   14.40
 -13   5   4   24.50   21.80
  13   5  -4   17.00   15.40
  13   5  -4   26.60   21.30
 -13   5   4   67.79   24.70
 -13   5   4   35.90   19.40
 -12  -5   4   89.79   26.30
  12  -5  -4   67.59   20.20
 -12   5   4   23.90   19.90
  12   5  -4   82.89   27.10
  12   5  -4   39.40   16.60
  12   5  -4   33.50   15.90
 -12   5   4   70.19   18.50
 -12   5   4   67.69   22.20
 -11  -5   4   31.60   22.00
  11  -5  -4   24.70   13.50
 -11   5   4    5.80   13.70
 -11   5   4   14.80   12.60
  11   5  -4   29.60   13.50
  11   5  -4   20.60   17.10
 -11   5   4   21.20   18.10
  11   5  -4   18.40   14.00
 -10  -5   4   46.40   21.50
  10  -5  -4   78.79   20.50
  10   5  -4   49.99   21.50
 -10   5   4   68.69   20.10
  10   5  -4   84.49   17.50
 -10   5   4   74.79   22.90
  10   5  -4   31.80   14.40
 -10   5   4   93.99   18.50
  -9  -5   4    4.90   15.00
   9  -5  -4   -4.70    8.60
   9   5  -4   15.10    9.90
   9   5  -4    4.00   10.40
  -9   5   4   21.80   14.40
  -9   5   4   10.90    9.80
   9   5  -4    7.90   16.20
  -9   5   4    3.60   12.80
  -8  -5   4  194.48   28.80
   8  -5  -4  246.48   25.70
  -8   5   4  244.08   29.10
   8   5  -4  170.38   27.10
   8   5  -4  175.28   19.80
  -8   5   4  260.67   30.40
  -8   5   4  206.08   21.50
   8   5  -4  216.38   24.70
   7  -5  -4   23.10   11.80
  -7  -5   4   12.90   13.40
  -7  -5   4   13.90   14.40
   7   5  -4   12.00    8.00
  -7   5   4   -4.60    9.90
   7   5  -4   25.80   14.70
   7   5  -4   10.50    9.40
  -7   5   4    1.80   10.90
  -7   5   4   11.20    8.60
   6  -5  -4  133.89   20.10
  -6  -5   4  143.79   25.80
  -6  -5   4  142.89   24.00
   6   5  -4  115.99   17.50
  -6   5   4  122.19   22.40
   6   5  -4  130.09   14.30
   6   5  -4  100.09   22.30
  -6   5   4  112.99   15.00
  -6   5   4  127.59   20.30
  -5  -5   4  200.48   26.00
  -5  -5   4  170.28   22.70
   5  -5  -4  179.48   21.70
   5  -5  -4  228.88   21.60
  -5   5   4  200.88   24.20
   5   5  -4  151.28   20.60
   5   5  -4  214.58   21.90
   5   5  -4  181.78   14.70
  -5   5   4  162.98   15.90
  -5   5   4  157.68   21.30
  -4  -5   4  100.49   18.00
   4  -5  -4   66.49   15.00
   4  -5  -4  107.79   16.70
  -4  -5   4  128.09   22.70
   4   5  -4   93.29    9.70
  -4   5   4   91.29   18.70
   4   5  -4   75.49   16.80
  -4   5   4  104.19   12.50
   4   5  -4  109.39   18.40
  -4   5   4  115.19   16.70
   3  -5  -4   67.29   14.30
  -3  -5   4   60.29   16.20
  -3  -5   4   66.29   15.80
   3  -5  -4   90.19   16.90
   3   5  -4   98.09   17.50
  -3   5   4   68.99   16.60
  -3   5   4   78.89   11.00
   3   5  -4   85.29   17.00
   3   5  -4   59.99    7.40
  -3   5   4   76.69   14.50
   2  -5  -4   10.30    8.60
   2  -5  -4   -5.10    6.90
  -2  -5   4    4.30    9.20
  -2  -5   4   -2.40    8.30
   2   5  -4   -1.10    6.00
  -2   5   4   -8.70    8.00
   2   5  -4    1.50    3.00
  -2   5   4   -0.50    4.50
   2   5  -4   -1.90    6.20
   2   5  -4   11.90   10.50
  -2   5   4    6.20    7.30
  -1  -5   4  212.68   22.30
  -1  -5   4  237.78   22.30
   1  -5  -4  195.18   21.60
   1   5  -4  226.98   11.30
   1   5  -4  186.78   11.30
  -1   5   4  186.38   22.20
  -1   5   4  202.38   21.90
   1   5  -4  204.98   24.50
   1   5  -4  187.98   18.30
  -1   5   4  240.08   16.50
   1   5  -4  194.18   21.00
   0  -5   4   77.39   14.70
   0  -5   4   63.69   14.70
   0  -5  -4   72.09   15.80
   0  -5   4   80.79   19.30
   0   5  -4   96.19   17.40
   0   5  -4   76.49    7.00
   0   5   4   90.19   17.90
   0   5   4  103.99   11.40
   0   5  -4   74.29   17.50
   0   5   4   63.89   17.30
   0   5  -4   79.59   14.30
  -1  -5  -4  138.99   20.10
   1  -5   4  124.19   17.50
   1  -5   4  113.29   17.20
   1   5   4  119.29   12.60
  -1   5  -4  138.69    9.50
  -1   5  -4  116.49   21.20
  -1   5  -4  143.19   17.30
   1   5   4  180.08   20.30
   1   5   4  157.98   21.20
   2  -5   4  160.18   18.20
   2  -5   4  137.49   18.20
  -2  -5  -4  170.28   21.50
  -2   5  -4  178.08   24.30
   2   5   4  171.78   22.30
   2   5   4  162.18   20.70
  -2   5  -4  146.79   11.00
  -2   5  -4  155.08   19.10
   2   5   4  158.68   14.50
   3  -5   4  249.78   24.00
  -3  -5  -4  268.27   27.60
  -3   5  -4  284.57   25.10
  -3   5  -4  297.37   30.50
  -3   5  -4  295.47   16.90
   3   5   4  258.17   26.00
   3   5   4  328.97   28.90
   3   5   4  267.37   19.30
  -4  -5  -4   27.80   14.80
   4  -5   4   16.20    9.10
  -4  -5  -4   32.50   14.50
  -4   5  -4   35.00   12.80
  -4   5  -4   21.60    6.80
   4   5   4   44.80    9.70
  -4   5  -4   34.70   14.50
   4   5   4   30.60   11.50
   4   5   4   48.20   14.80
  -5  -5  -4   63.79   18.70
  -5  -5  -4   66.49   19.20
   5  -5   4   42.10   13.40
  -5   5  -4   60.99   15.90
   5   5   4   37.70   13.50
  -5   5  -4   51.99   17.20
   5   5   4   55.99   11.20
   5   5   4   60.49   16.20
  -5   5  -4   48.50    9.80
  -6  -5  -4  199.68   26.60
  -6  -5  -4  191.08   27.10
   6  -5   4  173.88   22.50
  -6   5  -4  176.58   17.40
   6   5   4  188.78   23.50
   6   5   4  199.88   19.10
  -6   5  -4  228.28   25.80
  -6   5  -4  135.79   25.70
   6   5   4  173.58   22.90
  -7  -5  -4   10.60   13.00
  -7  -5  -4   25.10   15.30
   7  -5   4   -1.80    9.00
  -7   5  -4   14.70   14.70
  -7   5  -4   -5.50    6.70
   7   5   4    5.60    9.80
  -7   5  -4    0.50   11.20
   7   5   4   11.00    8.50
  -8  -5  -4   59.59   22.40
   8  -5   4   22.10   12.50
  -8  -5  -4   30.20   16.00
  -8   5  -4   51.99   16.80
  -8   5  -4   62.79   22.40
   8   5   4   54.99   17.00
   8   5   4   67.59   15.30
  -8   5  -4   63.19   14.90
  -9  -5  -4   -3.20   12.70
  -9  -5  -4  -15.10   13.70
   9  -5   4   -6.30    9.80
   9  -5   4  -10.10    9.70
   9   5   4   -1.60    8.60
   9   5   4   12.10   11.80
  -9   5  -4   -0.70   12.30
  -9   5  -4    5.00   10.50
  10  -5   4  149.29   26.90
 -10  -5  -4  171.28   32.30
 -10  -5  -4  116.69   28.30
  10  -5   4  147.99   30.60
  10   5   4  161.18   25.20
 -10   5  -4  131.19   22.80
  10   5   4  102.59   22.30
 -10   5  -4  112.39   25.10
  11  -5   4  -28.10   10.30
  11  -5   4    0.50   12.30
 -11  -5  -4    6.00   15.70
 -11  -5  -4    4.00   15.20
  11   5   4   11.10   13.00
 -11   5  -4   30.00   14.10
 -11   5  -4   36.10   18.90
  11   5   4   18.10   14.10
 -12  -5  -4   89.29   28.70
 -12  -5  -4   81.99   25.50
  12  -5   4   81.39   23.50
  12  -5   4  107.99   31.90
  12   5   4   42.60   19.40
 -12   5  -4  109.59   29.50
 -12   5  -4   73.79   19.60
  12   5   4   51.29   19.80
 -13  -5  -4   24.50   20.50
  13  -5   4   68.69   23.30
  13  -5   4   39.20   24.10
 -13  -5  -4   28.10   22.80
  13   5   4   43.20   20.40
  13   5   4   74.29   22.90
 -13   5  -4   23.80   22.70
 -13   5  -4   21.40   16.20
 -14  -5  -4    3.50   21.20
  14  -5   4    9.40   18.30
  14  -5   4   19.80   19.30
 -14  -5  -4   19.20   21.10
  14   5   4   16.20   19.30
 -14   5  -4   14.00   15.90
 -14   5  -4   -2.20   19.60
  14   5   4   12.50   18.30
 -12  -6   4   84.69   31.10
  12  -6  -4  126.09   28.50
 -12  -6   4  133.29   35.80
 -12   6   4  169.48   36.40
  12   6  -4  140.59   24.40
  12   6  -4  105.39   26.20
 -12   6   4  111.99   25.80
 -12   6   4  100.39   32.10
 -11  -6   4  182.78   37.10
 -11  -6   4  287.07   45.10
  11  -6  -4  245.88   34.70
  11   6  -4  252.37   31.50
 -11   6   4  358.96   42.80
 -11   6   4  272.67   42.20
 -11   6   4  336.27   34.10
  11   6  -4  300.97   30.90
  10  -6  -4   61.19   21.30
 -10  -6   4   96.09   28.40
 -10  -6   4  134.89   33.00
 -10   6   4   60.19   25.40
 -10   6   4   49.90   22.20
  10   6  -4   59.19   16.10
  10   6  -4   80.79   22.20
 -10   6   4   85.89   19.60
   9  -6  -4  299.77   34.70
  -9  -6   4  295.47   41.40
  -9  -6   4  244.88   39.20
  -9   6   4  380.56   30.80
  -9   6   4  345.87   38.80
   9   6  -4  313.87   33.90
  -9   6   4  241.88   35.00
   9   6  -4  336.67   28.00
  -8  -6   4   18.70   18.90
  -8  -6   4    3.00   18.40
   8  -6  -4   21.10   15.10
   8   6  -4   -1.40   11.30
   8   6  -4    5.70    9.00
  -8   6   4    5.70    9.10
  -8   6   4  -13.20   12.60
  -8   6   4   49.90   18.90
   7  -6  -4  693.73   48.20
  -7  -6   4  773.82   54.99
  -7  -6   4  729.63   55.69
  -7   6   4  779.42   41.50
  -7   6   4  780.52   50.89
   7   6  -4  717.83   37.70
   7   6  -4  743.83   49.40
  -7   6   4  656.43   52.29
   6  -6  -4   60.99   19.30
  -6  -6   4   55.89   20.20
  -6   6   4   62.29   18.70
   6   6  -4   49.20   17.20
  -6   6   4   57.79   22.40
  -6   6   4   63.49   13.50
   6   6  -4   53.29   10.80
   5  -6  -4  438.96   35.80
  -5  -6   4  467.25   41.20
  -5   6   4  418.96   39.30
   5   6  -4  396.06   23.40
   5   6  -4  518.85   38.50
  -5   6   4  410.26   40.00
  -5   6   4  442.66   28.40
  -4  -6   4  351.06   34.80
   4  -6  -4  492.05   37.50
  -4   6   4  350.86   35.80
  -4   6   4  355.96   25.10
   4   6  -4  366.66   33.00
   4   6  -4  406.66   21.50
   3  -6  -4  145.89   22.20
   3  -6  -4  163.18   22.50
  -3  -6   4  163.28   25.20
  -3   6   4  120.99   24.50
   3   6  -4  158.18   12.50
  -3   6   4  149.19   15.90
   3   6  -4  221.88   24.50
   3   6  -4  140.99   25.70
   2  -6  -4  399.76   33.30
  -2  -6   4  387.86   33.70
   2  -6  -4  425.06   34.80
   2   6  -4  423.66   38.00
   2   6  -4  338.17   18.60
  -2   6   4  441.46   38.40
  -2   6   4  376.36   23.90
   2   6  -4  339.77   31.60
   1  -6  -4    6.00   10.50
  -1  -6   4   15.40   11.40
   1  -6  -4   22.30   11.80
  -1  -6   4    6.90   11.50
   1   6  -4   31.50   16.30
   1   6  -4    6.30   10.30
  -1   6   4   34.20   16.20
   1   6  -4   16.20    5.60
  -1   6   4   17.20    7.40
   0  -6   4  889.31   49.30
   0  -6  -4  845.22   50.79
   0  -6   4  721.23   46.40
   0   6   4  816.92   38.70
   0   6  -4  923.91   56.99
   0   6   4  784.12   52.79
   0   6   4  814.12   51.89
   0   6  -4  785.02   32.40
  -1  -6  -4   15.10   13.20
   1  -6   4    6.70    9.10
   1   6   4   31.70   16.10
  -1   6  -4   23.00    6.00
   1   6   4   43.80   17.40
  -1   6  -4   50.59   19.80
   1   6   4   13.50    8.00
  -2  -6  -4  665.03   46.40
   2  -6   4  585.24   40.30
  -2   6  -4  613.94   48.50
  -2   6  -4  636.34   28.70
   2   6   4  608.94   46.40
  -2   6  -4  684.33   41.30
   2   6   4  588.14   32.80
   2   6   4  662.43   45.40
   3  -6   4  227.48   26.20
  -3  -6  -4  225.28   29.30
   3   6   4  184.08   28.00
  -3   6  -4  219.98   16.10
   3   6   4  179.38   26.10
   3   6   4  239.38   19.90
  -3   6  -4  179.98   23.50
  -3   6  -4  203.68   31.20
   4  -6   4  257.77   28.30
  -4  -6  -4  243.18   32.60
  -4   6  -4  288.37   20.10
   4   6   4  279.17   22.70
  -4   6  -4  307.67   30.20
   4   6   4  330.77   34.40
   4   6   4  257.37   29.80
  -4   6  -4  297.87   36.70
   5  -6   4  349.27   32.10
  -5  -6  -4  333.47   35.80
  -5   6  -4  313.47   37.30
   5   6   4  340.27   25.30
   5   6   4  278.87   33.00
  -5   6  -4  333.27   23.50
   5   6   4  387.46   35.50
  -5   6  -4  312.67   31.80
   6  -6   4  132.99   24.70
  -6  -6  -4   97.99   24.70
  -6   6  -4  156.18   26.90
  -6   6  -4  137.19   32.10
   6   6   4  125.49   18.00
  -6   6  -4  123.29   17.70
   6   6   4  101.19   23.40
  -7  -6  -4  236.98   37.00
   7  -6   4  300.77   32.40
  -7   6  -4  275.47   25.00
   7   6   4  301.77   32.50
   7   6   4  336.97   27.50
  -7   6  -4  317.77   35.10
  -7   6  -4  182.68   34.60
   8  -6   4   -4.80   17.30
  -8  -6  -4  -11.70   13.90
   8  -6   4   -3.90   11.10
   8   6   4    8.10   13.80
  -8   6  -4  -11.70    9.60
  -8   6  -4    3.00   17.50
   8   6   4    5.80    9.60
  -8   6  -4    4.20   15.30
   9  -6   4  506.25   52.29
  -9  -6  -4  470.25   49.00
   9  -6   4  574.64   45.30
   9   6   4  574.14   39.30
   9   6   4  608.84   48.00
  -9   6  -4  516.25   48.10
  -9   6  -4  545.25   40.40
  10  -6   4   31.80   17.90
  10  -6   4   38.30   22.80
 -10  -6  -4  -12.80   19.70
 -10   6  -4   17.80   17.00
  10   6   4   41.80   19.40
 -10   6  -4   67.29   24.30
  10   6   4   74.29   19.90
 -11  -6  -4  179.18   39.40
  11  -6   4  164.48   37.40
  11  -6   4  285.17   36.90
  11   6   4  262.77   33.00
  11   6   4  228.18   34.70
 -11   6  -4  231.58   40.60
 -11   6  -4  216.48   31.50
  -8  -7   4   58.89   30.60
   8   7  -4   83.29   24.40
  -7  -7   4  -11.30   20.40
   7  -7  -4   17.30   17.30
   7   7  -4    5.10   14.20
   7   7  -4    4.00    9.20
  -7   7   4    2.40   22.20
  -7   7   4    5.90   11.50
  -6  -7   4   84.59   26.10
   6  -7  -4   80.09   23.00
   6   7  -4   91.29   23.10
   6   7  -4   91.99   14.20
  -6   7   4   99.79   30.60
  -6   7   4   89.69   16.90
   5  -7  -4   -1.40   14.10
  -5  -7   4    1.10   17.60
   5   7  -4    3.50   12.90
  -5   7   4    6.00   18.70
  -5   7   4   10.60   10.40
   5   7  -4   11.70    8.30
  -4  -7   4   56.39   21.60
   4  -7  -4   92.99   23.70
  -4   7   4   60.49   14.10
  -4   7   4   66.19   27.20
   4   7  -4   67.39   11.20
   4   7  -4   73.49   21.90
  -3  -7   4   58.39   21.40
   3  -7  -4   42.60   18.70
   3   7  -4   72.09   11.10
   3   7  -4   48.50   19.30
  -3   7   4   85.99   15.40
  -3   7   4   68.79   26.40
   2  -7  -4   15.50   15.90
  -2  -7   4   25.20   15.20
  -2  -7   4   26.30   16.60
  -2   7   4   -6.00   18.40
  -2   7   4    4.90    9.10
   1  -7  -4  219.38   30.80
  -1  -7   4  196.28   27.80
   1  -7  -4  233.38   31.40
   1   7  -4  194.08   14.90
  -1   7   4  180.78   34.70
  -1   7   4  189.98   20.10
   1   7  -4  230.38   38.20
   0  -7  -4    8.30   14.10
   0  -7   4    4.70   13.50
   0  -7  -4   -8.60   11.10
   0   7  -4    4.50   17.90
   0   7   4    0.10    7.60
   0   7   4   18.50   19.40
   0   7  -4    6.40    6.40
  -1  -7  -4  109.09   24.70
   1  -7   4  116.29   24.40
  -1  -7  -4  107.99   26.10
   1   7   4   84.39   15.20
   1   7   4  103.79   28.40
  -1   7  -4   90.69   12.60
  -1   7  -4  125.89   29.70
   2  -7   4   16.20   15.00
  -2  -7  -4   20.00   17.90
   2   7   4   21.30   16.10
  -2   7  -4   22.20    8.10
   2   7   4   33.00   21.10
  -2   7  -4   10.90   21.30
   2   7   4   17.90   10.50
   3  -7   4   34.80   17.50
  -3  -7  -4   16.30   16.80
   3   7   4    8.50   19.20
  -3   7  -4    7.60   20.50
   3   7   4   46.50   13.20
   3   7   4   52.99   20.10
  -3   7  -4   38.20   10.30
  -4  -7  -4   -7.00   14.40
   4  -7   4   23.50   15.30
  -4   7  -4    8.40   22.60
   4   7   4    7.40   10.70
  -4   7  -4   -5.10    8.00
   4   7   4    6.10   13.90
  -5  -7  -4   71.59   26.10
   5  -7   4   48.30   19.10
   5   7   4   64.79   20.40
  -5   7  -4   49.80   13.30
  -5   7  -4   56.69   28.90
   5   7   4   35.70   12.80
  -6  -7  -4   81.19   29.20
   6  -7   4   70.39   21.90
   6   7   4   75.59   23.20
   6   7   4   51.89   15.10
  -6   7  -4   82.29   23.90
  -6   7  -4   73.69   30.10
  -6   7  -4   50.69   14.80
   7  -7   4   -2.40   15.20
  -7   7  -4    7.00   17.10
 -20   0   5    3.50   18.20
  20   0  -5   -8.60   13.20
 -19   0   5  -10.30   15.30
 -19   0   5   19.10   26.00
  19   0  -5   37.70   19.80
 -18   0   5   -9.90   11.90
 -18   0   5  -28.30   13.40
  18   0  -5   -9.60   12.00
 -17   0   5   22.30   15.10
  17   0  -5   -6.70    8.80
 -17   0   5   13.40   12.90
  16   0  -5    1.10   11.30
 -16   0   5   -7.50   11.80
 -16   0   5   12.20   12.50
  15   0  -5    3.50   10.10
 -15   0   5  -10.40    8.00
 -15   0   5    6.10   10.70
  14   0  -5   -1.50    7.70
  14   0  -5    8.70    8.80
 -14   0   5  -10.80    8.70
 -14   0   5    0.10    7.80
 -13   0   5   -4.20    9.40
  13   0  -5   -3.30    8.10
  13   0  -5   10.90    9.80
  13   0  -5    4.80    7.70
 -13   0   5    1.20    9.10
 -12   0   5   17.10    9.90
  12   0  -5   14.00    9.00
 -12   0   5    5.90    9.60
  12   0  -5   -7.40    8.00
  12   0  -5    4.20    7.10
 -11   0   5    2.20    7.80
  11   0  -5    4.20    5.60
  11   0  -5    6.10    7.20
  11   0  -5   11.70    8.90
 -11   0   5   -0.60    8.00
  11   0  -5    7.90    8.70
 -11   0   5   -1.70    6.90
  10   0  -5    9.20    7.30
 -10   0   5   -0.60    6.40
  10   0  -5    0.60    6.30
 -10   0   5    1.00    6.90
  10   0  -5   -2.70    5.70
 -10   0   5   -4.20    6.30
  10   0  -5   -2.60    4.00
   9   0  -5   -0.80    4.10
  -9   0   5   -1.90    5.30
   9   0  -5   -4.60    5.50
  -9   0   5    6.70    7.10
  -9   0   5   -8.00    5.30
   9   0  -5    0.40    5.80
   9   0  -5    3.90    5.90
   8   0  -5    6.60    6.30
  -8   0   5   -0.10    5.20
  -8   0   5   -3.90    5.10
  -8   0   5    2.20    6.40
   8   0  -5   -2.60    4.80
   8   0  -5    2.40    5.30
   8   0  -5   -1.60    3.70
   7   0  -5    2.80    5.80
   7   0  -5    0.00    3.40
  -7   0   5    3.30    5.10
   7   0  -5    3.90    4.90
   7   0  -5   -2.50    3.90
  -7   0   5   -2.00    4.50
  -7   0   5   -4.20    5.10
  -6   0   5   -2.00    4.10
  -6   0   5    0.70    2.90
   6   0  -5    0.50    4.40
  -6   0   5    9.70    5.60
   6   0  -5   -3.90    4.00
   6   0  -5   -2.90    3.50
  -6   0   5    0.00    4.40
  -5   0   5    9.90    5.10
  -5   0   5   -1.20    3.50
   5   0  -5   -3.10    3.80
  -5   0   5   -0.90    1.90
   5   0  -5    5.50    3.50
   5   0  -5    2.20    4.40
  -5   0   5   -2.60    2.60
  -4   0   5   -2.70    3.00
   4   0  -5    3.40    3.10
  -4   0   5   -0.90    2.80
   4   0  -5    3.30    4.20
   4   0  -5    3.80    3.50
  -4   0   5    0.00    1.60
  -4   0   5    8.40    3.90
  -3   0   5    0.10    1.70
  -3   0   5    1.70    2.50
   3   0  -5    3.00    3.60
  -3   0   5    3.20    3.50
   3   0  -5   -2.40    3.00
   3   0  -5    2.10    2.50
   3   0  -5    1.40    2.60
  -2   0   5    1.20    1.80
   2   0  -5    1.80    2.70
  -2   0   5   -1.20    1.80
  -2   0   5   -0.50    3.00
   2   0  -5    3.30    2.40
   2   0  -5    0.60    1.90
   2   0  -5    1.30    2.10
  -1   0   5    0.00    2.00
   1   0  -5    3.90    2.10
   1   0  -5   -0.10    1.60
   1   0  -5    1.30    1.00
  -1   0   5    1.40    1.70
   1   0  -5    0.00    2.10
  -1   0   5   -1.70    1.90
   0   0  -5   -1.50    1.60
   0   0  -5    0.90    1.90
   0   0   5   -1.00    1.50
   0   0   5   -0.30    0.90
   0   0   5    0.00    2.40
   0   0   5   -1.60    1.90
   0   0  -5   -0.40    1.90
   1   0   5   -1.30    3.40
  -1   0  -5   -1.80    1.90
  -1   0  -5    0.40    2.00
   1   0   5   -0.20    1.50
  -1   0  -5   -5.30    1.60
  -1   0  -5   -2.40    2.40
   1   0   5   -0.10    1.90
  -2   0  -5    0.80    2.90
   2   0   5    0.60    2.40
   2   0   5   -0.60    2.40
  -2   0  -5    2.60    2.30
   2   0   5    0.60    3.70
  -2   0  -5    0.50    2.10
  -2   0  -5    1.40    2.50
  -3   0  -5   -1.00    3.20
  -3   0  -5    3.20    2.40
   3   0   5    2.20    3.70
  -3   0  -5   -0.80    2.10
  -3   0  -5    1.60    2.80
   3   0   5    2.90    3.20
   3   0   5    2.00    2.80
   4   0   5   -0.80    3.20
   4   0   5   -1.20    2.90
  -4   0  -5   -1.80    2.30
   4   0   5    2.80    4.40
  -4   0  -5   -0.60    3.60
  -4   0  -5   -1.40    2.60
  -4   0  -5    4.40    3.60
   5   0   5    1.40    4.30
  -5   0  -5    2.00    3.40
   5   0   5    2.80    5.10
  -5   0  -5    0.90    3.70
  -5   0  -5   -0.10    2.90
  -5   0  -5    0.70    4.60
   5   0   5    1.10    3.80
  -6   0  -5    4.40    5.50
  -6   0  -5    2.00    3.70
  -6   0  -5   -4.00    3.50
   6   0   5   -0.90    4.80
  -6   0  -5   -1.00    4.20
   6   0   5    5.50    5.00
   6   0   5   -1.90    4.10
   7   0   5    1.10    5.40
  -7   0  -5   -2.30    3.30
   7   0   5    1.90    5.10
  -7   0  -5    3.10    4.80
   7   0   5    1.90    5.30
  -7   0  -5   -5.90    4.10
  -7   0  -5    0.30    5.60
   8   0   5    6.00    6.50
   8   0   5    2.00    5.70
  -8   0  -5    0.90    6.10
  -8   0  -5    0.60    5.30
  -8   0  -5    2.20    7.50
   8   0   5    7.40    6.40
  -8   0  -5   -1.20    4.40
  -9   0  -5   -2.30    6.90
  -9   0  -5    0.80    6.70
   9   0   5    6.90    7.30
   9   0   5    6.20    6.70
   9   0   5    6.20    7.70
  -9   0  -5    8.40    5.80
  -9   0  -5   -2.60    5.60
 -10   0  -5   -6.20    4.80
  10   0   5    3.30    7.10
  10   0   5   -0.70    7.10
 -10   0  -5  -14.60    5.40
 -10   0  -5   -9.30    7.00
 -10   0  -5    3.40    8.10
  10   0   5    2.50    8.50
 -11   0  -5    3.80    8.20
 -11   0  -5    3.50    9.10
  11   0   5   -0.80    8.30
  11   0   5    1.60    7.90
 -11   0  -5  -12.30    6.20
  11   0   5   17.00    9.50
  12   0   5    1.10    7.90
 -12   0  -5    4.70   10.80
 -12   0  -5    1.70    8.60
  12   0   5   -1.20    7.10
  13   0   5    3.80    8.70
 -13   0  -5    3.00   11.80
  13   0   5    2.00   11.20
 -13   0  -5   14.50   10.50
  14   0   5   -0.90   10.60
 -14   0  -5   -4.40   11.70
 -14   0  -5    0.80   11.10
 -15   0  -5   -7.20   10.10
  15   0   5   20.50   13.60
 -15   0  -5    9.30   14.80
 -16   0  -5    0.40   12.10
  16   0   5   12.40   15.10
 -17   0  -5   -7.30   14.60
  17   0   5    7.40   14.70
  18   0   5    9.40   16.10
 -18   0  -5    8.50   18.10
 -19   0  -5   -8.40   18.70
  19   0   5    0.30   17.40
 -20  -1   5   -3.50   19.40
  20  -1  -5    2.10   15.10
 -20   1   5  -10.50   17.20
  20   1  -5   -4.80   13.50
 -19  -1   5  170.08   31.90
  19  -1  -5  218.68   33.30
  19   1  -5  217.48   36.50
 -19   1   5  287.67   35.10
 -18  -1   5   45.70   21.50
  18  -1  -5   18.40   14.90
 -18   1   5   77.99   22.20
  18   1  -5   86.39   23.00
  17  -1  -5  438.56   40.20
 -17  -1   5  486.85   43.00
 -17   1   5  440.96   39.70
  17   1  -5  452.55   42.00
 -17   1   5  422.36   38.80
  16  -1  -5  119.19   24.50
 -16  -1   5  115.59   24.40
 -16  -1   5   96.09   20.10
 -16   1   5  129.79   25.40
  16   1  -5  135.59   26.90
 -16   1   5   76.89   19.30
  16   1  -5  126.19   22.50
  15  -1  -5  124.39   25.00
 -15  -1   5  108.19   19.10
 -15  -1   5   55.19   18.10
 -15   1   5   68.49   18.30
 -15   1   5   63.69   17.30
  15   1  -5  110.29   21.00
  15   1  -5   71.79   20.80
  15   1  -5   51.29   16.60
  14  -1  -5  584.04   44.30
 -14  -1   5  682.43   41.60
 -14  -1   5  714.83   48.00
 -14   1   5  790.02   47.30
  14   1  -5  666.23   47.40
 -14   1   5  729.03   44.50
  14   1  -5  759.02   46.40
  14   1  -5  709.23   43.50
  13  -1  -5   49.40   18.40
 -13  -1   5   39.10   13.10
  13  -1  -5   50.29   12.40
  13  -1  -5   59.69   15.70
 -13  -1   5   74.59   18.70
  13   1  -5   48.80   14.80
  13   1  -5   38.60   13.10
 -13   1   5   44.60   13.90
  13   1  -5   53.69   14.40
 -13   1   5   32.40   12.30
 -13   1   5   51.39   15.10
 -12  -1   5  918.51   47.60
  12  -1  -5  929.91   54.19
 -12  -1   5  898.41   52.69
  12  -1  -5  972.10   46.10
  12  -1  -5  897.81   45.30
  12   1  -5  811.72   51.09
 -12   1   5 1018.40   50.09
 -12   1   5  899.61   48.40
 -12   1   5  945.71   51.69
  12   1  -5 1003.90   51.59
  12   1  -5  958.80   50.49
  11  -1  -5   74.09   16.30
  11  -1  -5   80.69   13.80
 -11  -1   5   52.19   13.20
  11  -1  -5   94.49   17.50
  11  -1  -5   67.29   12.70
 -11  -1   5   80.59   17.60
  11   1  -5   53.69   13.00
 -11   1   5   78.39   15.10
  11   1  -5   63.19   14.30
  11   1  -5   69.69   16.30
 -11   1   5   78.29   16.40
 -11   1   5   59.39   13.30
  10  -1  -5  748.83   45.20
  10  -1  -5  846.42   40.80
  10  -1  -5  823.12   40.10
  10  -1  -5  870.11   45.00
 -10  -1   5  822.12   47.00
 -10  -1   5  839.22   42.80
  10   1  -5  902.31   45.70
  10   1  -5  948.01   46.80
 -10   1   5  895.31   43.40
 -10   1   5  879.71   46.70
 -10   1   5  880.51   43.50
  10   1  -5  805.42   46.60
   9  -1  -5  375.06   26.60
  -9  -1   5  332.47   26.50
  -9  -1   5  392.96   23.50
  -9  -1   5  363.76   24.30
   9  -1  -5  373.56   27.00
   9  -1  -5  369.26   22.90
   9   1  -5  361.56   15.30
   9   1  -5  378.76   27.40
  -9   1   5  426.56   29.20
  -9   1   5  386.46   22.80
  -9   1   5  400.26   25.50
   9   1  -5  416.96   27.00
  -9   1   5  386.16   25.00
   9   1  -5  411.46   29.00
  -8  -1   5  698.23   38.20
   8  -1  -5  715.03   33.40
   8  -1  -5  718.23   37.40
  -8  -1   5  729.03   35.00
  -8  -1   5  696.33   33.20
   8  -1  -5  771.12   38.60
   8   1  -5  732.43   25.10
   8   1  -5  812.32   40.60
   8   1  -5  690.73   38.00
   8   1  -5  738.33   36.90
  -8   1   5  755.72   35.40
  -8   1   5  698.63   32.70
  -8   1   5  765.22   35.80
   7  -1  -5 1257.77   52.09
  -7  -1   5 1215.78   48.80
   7  -1  -5 1174.28   51.19
  -7  -1   5 1162.98   51.99
   7  -1  -5 1193.48   47.70
  -7   1   5 1239.98   54.89
   7   1  -5 1229.58   52.79
   7   1  -5 1314.17   51.09
  -7   1   5 1208.68   49.70
  -7   1   5 1260.67   47.70
  -7   1   5 1174.88   48.60
   7   1  -5 1261.57   55.19
   6  -1  -5  245.98   17.60
   6  -1  -5  291.47   16.50
   6  -1  -5  306.57   18.90
  -6  -1   5  265.97   16.40
  -6  -1   5  273.37   19.30
  -6   1   5  287.37   17.40
  -6   1   5  304.27   21.90
   6   1  -5  294.17   21.60
   6   1  -5  281.17   18.70
  -6   1   5  262.17   15.60
  -6   1   5  269.17   16.50
   6   1  -5  297.27   17.30
   5  -1  -5 3085.99  104.39
  -5  -1   5 3017.00  102.59
   5  -1  -5 3083.89  104.69
  -5  -1   5 3037.50  105.99
   5  -1  -5 3172.28  103.09
   5   1  -5 2931.61  106.29
   5   1  -5 3004.20  104.29
  -5   1   5 3088.99  102.49
   5   1  -5 3134.39  110.29
   5   1  -5 2956.30  101.89
  -5   1   5 3062.99  102.39
  -5   1   5 2907.31  101.79
  -5   1   5 3014.20  109.29
   4  -1  -5    0.80    3.00
  -4  -1   5    0.70    1.40
   4  -1  -5    0.90    3.00
  -4  -1   5   -0.60    3.00
   4  -1  -5    1.00    2.90
  -4  -1   5   -1.50    3.30
   4   1  -5    2.60    2.50
  -4   1   5    0.90    2.70
  -4   1   5    1.30    3.10
  -4   1   5    1.90    3.10
  -4   1   5   -1.10    4.20
   4   1  -5    1.10    3.00
   4   1  -5    0.60    3.00
   4   1  -5   -1.00    4.50
   3  -1  -5 2394.06   81.29
   3  -1  -5 2429.86   82.09
  -3  -1   5 2431.26   81.59
   3  -1  -5 2431.36   82.29
  -3  -1   5 2477.55   78.79
  -3   1   5 2517.25   81.19
   3   1  -5 2483.75   78.89
   3   1  -5 2307.57   87.29
  -3   1   5 2378.46   86.19
   3   1  -5 2427.26   82.99
   3   1  -5 2420.36   80.89
  -3   1   5 2298.47   81.19
   3   1  -5 2338.97   80.19
  -3   1   5 2494.95   77.79
  -2  -1   5  440.56   19.50
   2  -1  -5  452.95   18.60
  -2  -1   5  403.96   18.60
   2  -1  -5  459.25   15.10
   2  -1  -5  436.26   19.10
   2  -1  -5  422.76   19.70
  -2   1   5  442.46   21.80
   2   1  -5  411.36   22.80
   2   1  -5  431.36   16.80
  -2   1   5  429.76   19.30
   2   1  -5  492.75   18.20
  -2   1   5  469.85   18.80
   2   1  -5  446.96   20.00
   2   1  -5  463.15   16.00
  -1  -1   5 1208.58   44.80
   1  -1  -5 1232.68   40.10
   1  -1  -5 1263.07   44.70
   1  -1  -5 1179.78   42.20
   1   1  -5 1258.77   43.70
  -1   1   5 1189.28   42.50
  -1   1   5 1273.07   44.20
   1   1  -5 1264.57   39.30
   1   1  -5 1149.08   46.50
  -1   1   5 1245.08   44.50
   1   1  -5 1200.88   39.10
  -1   1   5 1212.48   43.20
   1   1  -5 1246.38   44.20
   1   1  -5 1165.48   41.00
   0  -1  -5  134.99    7.70
   0  -1   5  125.39   11.30
   0  -1  -5  122.39    7.70
   0  -1  -5  136.29    9.60
   0   1   5  134.19    8.00
   0   1  -5  132.89    7.20
   0   1  -5  114.49    8.50
   0   1  -5  126.09    6.00
   0   1  -5  122.79    9.70
   0   1   5  141.89    8.70
   0   1  -5  130.19    5.70
   0   1   5  132.59    8.10
   0   1   5  134.29    9.30
   1  -1   5 1376.96   47.40
  -1  -1  -5 1387.06   50.79
  -1  -1  -5 1438.06   49.90
  -1  -1  -5 1400.36   48.10
   1  -1   5 1389.46   53.59
  -1   1  -5 1412.26   47.40
  -1   1  -5 1409.76   46.50
   1   1   5 1396.56   49.40
   1   1   5 1391.66   49.99
   1   1   5 1474.95   46.00
  -1   1  -5 1392.56   49.70
  -1   1  -5 1319.97   48.50
   1   1   5 1385.26   48.90
   2  -1   5 9236.98  297.67
  -2  -1  -5 9531.95  297.67
  -2  -1  -5 9999.00  301.87
   2  -1   5 9313.87  304.67
  -2  -1  -5 8983.30  300.37
  -2   1  -5 9646.54  297.07
   2   1   5 9261.37  298.67
   2   1   5 9616.34  299.47
   2   1   5 9510.35  293.57
  -2   1  -5 9394.36  299.97
  -2   1  -5 8683.03  297.77
  -2   1  -5 9314.37  299.47
   2   1   5 9940.11  300.27
  -2   1  -5 9377.16  295.27
   3  -1   5  179.18   15.00
  -3  -1  -5  168.18    7.20
  -3  -1  -5  188.88   12.90
  -3  -1  -5  163.78   10.50
   3  -1   5  195.48   12.00
  -3   1  -5  156.88   11.40
   3   1   5  166.68   11.40
  -3   1  -5  118.99   13.30
   3   1   5  174.98   12.00
   3   1   5  164.28   11.60
  -3   1  -5  185.48   12.20
  -4  -1  -5 1901.51   60.79
  -4  -1  -5 1836.52   70.99
  -4  -1  -5 1903.71   67.99
   4  -1   5 1773.42   67.29
  -4  -1  -5 1849.42   64.89
   4  -1   5 1799.12   71.69
  -4   1  -5 1910.01   67.89
   4   1   5 1803.62   66.59
   4   1   5 1872.61   66.89
   4   1   5 1865.21   67.49
  -4   1  -5 1859.21   67.19
  -4   1  -5 1798.02   66.89
   5  -1   5  754.72   35.60
  -5  -1  -5  741.83   28.30
  -5  -1  -5  798.42   35.00
   5  -1   5  721.93   31.80
   5  -1   5  807.42   38.60
  -5  -1  -5  734.83   31.80
  -5  -1  -5  722.93   37.50
  -5   1  -5  728.03   33.90
   5   1   5  796.72   34.80
  -5   1  -5  763.62   34.40
   5   1   5  800.62   35.40
   5   1   5  790.02   34.10
  -5   1  -5  749.03   34.00
  -6  -1  -5  660.23   30.50
   6  -1   5  710.93   36.80
  -6  -1  -5  670.13   32.90
   6  -1   5  667.43   31.00
  -6  -1  -5  646.64   36.70
   6  -1   5  712.33   36.10
  -6  -1  -5  680.53   27.60
  -6   1  -5  685.13   33.30
   6   1   5  682.23   33.50
   6   1   5  692.93   34.00
   6   1   5  688.63   32.40
  -6   1  -5  665.73   33.30
  -6   1  -5  674.93   33.00
  -7  -1  -5  122.79   13.90
  -7  -1  -5  121.39   10.80
   7  -1   5  132.59   15.60
  -7  -1  -5  157.58   17.70
  -7  -1  -5  180.58   14.50
   7  -1   5  153.78   17.20
   7  -1   5  143.69   13.90
  -7   1  -5  120.39   14.00
   7   1   5  154.18   15.60
  -7   1  -5  139.19    7.20
  -7   1  -5  125.79   14.30
   7   1   5  142.69   15.60
  -7   1  -5  151.98   15.00
   7   1   5  150.78   14.40
   8  -1   5  374.26   24.60
  -8  -1  -5  398.16   21.40
  -8  -1  -5  391.26   29.00
  -8  -1  -5  400.56   25.40
  -8  -1  -5  356.16   23.50
   8  -1   5  402.56   28.70
   8  -1   5  384.16   27.00
   8   1   5  378.86   26.30
   8   1   5  381.66   24.80
   8   1   5  422.86   27.80
  -8   1  -5  421.76   27.10
  -8   1  -5  386.36   25.40
  -8   1  -5  409.66   16.60
  -8   1  -5  416.66   27.00
   9  -1   5  570.14   34.00
  -9  -1  -5  518.95   35.40
   9  -1   5  564.74   35.80
  -9  -1  -5  541.75   30.80
  -9  -1  -5  526.45   31.10
  -9  -1  -5  524.45   27.00
  -9   1  -5  491.35   31.90
   9   1   5  482.45   32.10
   9   1   5  453.05   32.60
   9   1   5  486.25   29.80
  -9   1  -5  563.04   32.20
  -9   1  -5  563.44   34.10
 -10  -1  -5  238.98   19.40
  10  -1   5  324.27   25.20
  10  -1   5  267.97   25.00
 -10  -1  -5  270.07   26.60
 -10  -1  -5  285.27   23.00
  10   1   5  281.17   25.60
 -10   1  -5  266.67   25.10
  10   1   5  252.67   22.10
  10   1   5  343.37   27.00
 -10   1  -5  278.07   24.60
 -10   1  -5  304.77   24.50
 -11  -1  -5  844.72   41.00
 -11  -1  -5  853.61   44.80
 -11  -1  -5  910.51   52.69
  11  -1   5  953.30   48.20
  11  -1   5  907.91   50.39
 -11   1  -5  848.92   47.10
 -11   1  -5  807.72   47.90
  11   1   5  813.32   49.20
  11   1   5  788.42   43.60
  11   1   5  859.51   48.60
 -11   1  -5  909.91   47.00
 -12  -1  -5   28.60   12.50
 -12  -1  -5   13.00   10.10
  12  -1   5    9.80    9.50
  12  -1   5   13.90   10.60
  12   1   5    2.10   10.10
  12   1   5   12.00   11.90
 -12   1  -5   -3.30    8.80
  12   1   5   12.60    9.50
 -12   1  -5    4.90   10.00
 -12   1  -5   -2.60    9.70
  13  -1   5  615.04   41.60
 -13  -1  -5  483.85   41.70
  13  -1   5  602.74   38.60
 -13   1  -5  572.24   42.10
 -13   1  -5  566.64   40.10
 -13   1  -5  577.64   38.90
  13   1   5  594.74   42.30
  13   1   5  617.64   44.70
  14  -1   5   25.20   13.20
 -14  -1  -5   16.10   14.80
  14  -1   5    8.50   11.00
 -14   1  -5   20.90   13.70
  14   1   5   16.00   13.60
 -14   1  -5   16.10   14.00
 -15  -1  -5  174.58   27.50
  15  -1   5  121.49   23.00
  15  -1   5  196.08   23.60
 -15   1  -5  234.48   31.00
  15   1   5  186.98   27.90
 -15   1  -5  202.48   26.30
 -16  -1  -5  207.38   31.20
  16  -1   5  300.77   33.70
  16   1   5  211.08   34.60
 -16   1  -5  185.28   32.30
 -16   1  -5  196.98   28.20
 -17  -1  -5  128.29   28.40
  17  -1   5  193.38   30.30
 -17   1  -5  149.69   30.60
  17   1   5  159.88   31.60
 -17   1  -5  199.98   28.50
 -18  -1  -5  133.59   30.00
  18  -1   5  126.69   28.50
  18   1   5  150.88   31.40
 -18   1  -5  105.29   27.90
  19  -1   5    2.70   18.10
 -19  -1  -5   12.80   20.80
 -19   1  -5  -12.10   17.20
  19   1   5   -0.70   17.10
 -20  -2   5  110.99   47.20
 -20   2   5   86.29   25.50
  19  -2  -5    8.40   17.30
 -19  -2   5    3.10   19.40
  19   2  -5    6.50   16.00
 -19   2   5   10.20   17.80
 -18  -2   5  375.76   42.70
  18  -2  -5  287.37   36.60
  18   2  -5  305.57   40.10
  18   2  -5  305.97   58.39
 -18   2   5  355.06   39.60
 -17  -2   5   33.70   21.50
  17  -2  -5   39.50   18.20
  17   2  -5   37.00   18.30
 -17   2   5   39.70   20.00
  17   2  -5   33.50   17.60
  17   2  -5   53.39   20.10
  16  -2  -5  293.67   36.20
 -16  -2   5  230.58   34.90
  16   2  -5  299.37   32.80
 -16   2   5  286.77   32.80
  16   2  -5  314.97   35.20
  16   2  -5  302.87   32.60
  15  -2  -5  456.15   41.40
 -15  -2   5  535.85   45.60
  15   2  -5  432.86   41.30
  15   2  -5  456.75   38.30
 -15   2   5  541.25   42.50
  15   2  -5  510.25   39.80
  14  -2  -5    3.50   10.80
 -14  -2   5   22.00   15.70
  14  -2  -5   21.40   14.60
  14   2  -5   28.30   13.90
 -14   2   5   14.60   11.70
  14   2  -5   36.50   14.50
 -14   2   5   33.40   15.50
  14   2  -5    7.70   11.60
 -13  -2   5  266.47   33.90
  13  -2  -5  232.38   28.00
 -13  -2   5  273.27   30.90
  13  -2  -5  229.98   24.40
  13   2  -5  228.68   26.40
  13   2  -5  246.08   27.60
 -13   2   5  279.47   30.20
 -13   2   5  257.47   27.30
  13   2  -5  272.37   26.80
  12  -2  -5   16.00    9.80
 -12  -2   5   46.20   12.90
  12  -2  -5   18.10   10.90
 -12  -2   5    6.90   11.10
  12   2  -5   30.50   13.00
  12   2  -5   24.00   12.80
  12   2  -5   44.40   13.30
 -12   2   5   22.20   12.50
 -12   2   5    4.20    8.10
 -12   2   5   31.90   12.50
 -11  -2   5 1055.99   59.89
  11  -2  -5 1152.58   51.69
 -11  -2   5 1131.39   51.29
  11  -2  -5 1058.19   56.49
  11   2  -5 1152.78   58.89
 -11   2   5  974.40   48.80
  11   2  -5 1194.48   60.09
 -11   2   5 1097.29   52.99
 -11   2   5 1167.48   54.69
  11   2  -5 1165.68   55.89
 -11   2   5 1170.88   59.09
  10  -2  -5   10.80    8.00
 -10  -2   5   11.20    7.20
 -10  -2   5    8.60   10.50
  10  -2  -5    8.50    6.20
 -10   2   5   13.50    9.90
  10   2  -5    8.60    8.70
 -10   2   5   15.60    8.20
 -10   2   5    1.10    6.00
 -10   2   5   10.70    7.60
  10   2  -5   -2.00    6.50
  10   2  -5   10.30    8.40
  -9  -2   5  844.62   46.40
  -9  -2   5  805.52   37.50
   9  -2  -5  817.62   42.70
   9  -2  -5  808.52   36.30
  -9   2   5  829.02   36.80
  -9   2   5  840.82   40.60
   9   2  -5  763.92   45.10
  -9   2   5  882.91   40.80
   9   2  -5  764.92   42.20
  -9   2   5  799.22   45.40
   9   2  -5  812.92   42.20
   8  -2  -5 1216.18   54.59
   8  -2  -5 1264.77   58.89
  -8  -2   5 1187.48   56.59
   8  -2  -5 1275.07   49.30
  -8  -2   5 1327.77   50.09
  -8   2   5 1196.28   51.99
  -8   2   5 1227.58   57.99
   8   2  -5 1160.98   41.50
   8   2  -5 1164.18   52.69
  -8   2   5 1225.08   51.29
   8   2  -5 1190.18   53.89
   8   2  -5 1220.98   58.99
  -8   2   5 1235.08   47.50
  -7  -2   5  954.70   44.40
   7  -2  -5  914.21   37.70
   7  -2  -5  839.92   41.30
   7  -2  -5  913.91   42.10
  -7  -2   5  874.51   37.10
   7   2  -5  952.80   42.00
   7   2  -5  864.71   38.50
  -7   2   5  875.21   34.50
   7   2  -5  872.81   39.50
   7   2  -5  832.42   31.40
  -7   2   5  857.51   44.60
  -7   2   5  897.81   38.80
  -7   2   5  838.82   39.70
   7   2  -5  873.51   46.10
   6  -2  -5 1137.49   43.30
  -6  -2   5 1071.59   48.50
   6  -2  -5 1072.49   46.30
  -6  -2   5 1078.29   42.40
   6   2  -5 1003.60   37.80
   6   2  -5 1118.69   45.90
   6   2  -5  950.20   49.70
   6   2  -5 1066.69   42.10
  -6   2   5 1003.60   49.20
  -6   2   5 1058.79   43.20
  -6   2   5 1089.29   38.00
   6   2  -5 1066.19   43.00
  -6   2   5 1090.49   45.50
   5  -2  -5    7.30    4.80
  -5  -2   5    0.50    4.70
  -5  -2   5    4.20    3.90
   5  -2  -5    3.90    3.70
  -5   2   5    3.90    2.00
  -5   2   5   -6.70    4.30
   5   2  -5    1.40    5.70
   5   2  -5    5.90    3.30
   5   2  -5    5.60    3.40
  -5   2   5    1.00    4.00
  -5   2   5    4.00    4.90
   5   2  -5    0.70    3.80
   5   2  -5    7.10    3.40
   4  -2  -5 1887.71   72.39
   4  -2  -5 2082.89   71.59
  -4  -2   5 1961.10   73.89
  -4  -2   5 2074.89   70.29
  -4   2   5 2067.09   69.99
   4   2  -5 1967.20   71.39
  -4   2   5 1912.11   72.49
   4   2  -5 1999.90   66.39
   4   2  -5 1963.90   66.09
   4   2  -5 2034.10   78.39
  -4   2   5 1882.61   75.29
   4   2  -5 1949.20   68.39
   3  -2  -5   72.69    9.00
  -3  -2   5   71.69    7.90
   3  -2  -5   67.59    8.10
   3   2  -5   76.59   10.90
   3   2  -5   68.19    4.30
   3   2  -5   72.59    9.30
   3   2  -5   71.09    8.10
  -3   2   5   72.79    7.90
  -3   2   5   83.79   10.60
  -3   2   5   75.39    9.10
   3   2  -5   72.19    4.40
   3   2  -5   77.19    8.30
  -3   2   5   76.49    7.30
   2  -2  -5 1474.65   55.39
   2  -2  -5 1481.55   55.69
  -2   2   5 1454.75   52.29
   2   2  -5 1444.26   53.79
  -2   2   5 1427.66   52.39
  -2   2   5 1462.05   55.89
   2   2  -5 1531.95   58.99
   2   2  -5 1509.95   55.19
   2   2  -5 1520.35   54.19
  -2   2   5 1494.95   55.99
   2   2  -5 1465.75   55.59
  -2   2   5 1560.44   56.29
   1  -2  -5  971.20   40.20
   1  -2  -5 1063.29   35.20
   1   2  -5  963.80   38.40
   1   2  -5  991.80   40.40
  -1   2   5 1002.30   38.20
   1   2  -5  970.60   37.70
  -1   2   5  940.51   36.40
   1   2  -5  967.80   39.00
  -1   2   5  904.21   39.10
   1   2  -5 1002.60   41.00
  -1   2   5 1002.10   36.50
  -1   2   5 1023.80   40.40
   0  -2  -5 1601.94   55.49
   0  -2  -5 1540.25   58.79
   0   2  -5 1525.55   59.29
   0   2   5 1428.36   56.89
   0   2   5 1576.94   54.09
   0   2   5 1563.94   57.79
   0   2   5 1538.65   54.29
   0   2  -5 1566.64   56.49
   0   2   5 1596.04   53.79
   0   2  -5 1521.05   55.39
   0   2  -5 1624.14   57.29
   0   2  -5 1477.15   56.39
  -1  -2  -5 1939.81   72.99
   1  -2   5 2003.00   69.39
  -1  -2  -5 2004.10   71.69
  -1   2  -5 2054.09   71.69
   1   2   5 2006.10   65.09
  -1   2  -5 1990.80   63.49
   1   2   5 2018.30   68.59
  -1   2  -5 1956.40   69.89
  -1   2  -5 2024.10   68.99
  -1   2  -5 1954.10   74.49
   1   2   5 2023.20   71.69
  -1   2  -5 1923.71   63.39
   1   2   5 1988.20   67.79
   1   2   5 1911.61   71.29
   2  -2   5  103.39    9.30
  -2  -2  -5   82.99   11.30
  -2  -2  -5   83.39   11.00
  -2   2  -5  105.09    7.90
   2   2   5  107.09   10.30
   2   2   5  107.69   10.40
  -2   2  -5  113.29   10.50
  -2   2  -5   80.69   12.20
  -2   2  -5  108.39    7.20
   2   2   5  112.19    8.80
  -2   2  -5  114.49    9.70
   2   2   5  113.09    4.80
   2   2   5   98.29    8.70
  -2   2  -5  109.69    7.10
  -3  -2  -5 2813.02  101.09
   3  -2   5 2871.31   91.29
   3  -2   5 2852.61   96.79
  -3  -2  -5 2718.23  101.49
   3   2   5 2795.52   97.69
  -3   2  -5 2814.32   96.29
  -3   2  -5 2628.54   98.39
  -3   2  -5 2843.82   94.39
  -3   2  -5 2788.32   93.39
   3   2   5 2706.23   95.69
  -3   2  -5 2906.41  103.89
   3   2   5 2853.91   98.79
  -4  -2  -5    8.50    6.70
   4  -2   5    1.00    1.70
  -4  -2  -5    4.70    5.30
   4  -2   5   13.10    7.30
   4  -2   5    1.60    4.00
  -4   2  -5    1.10    4.20
  -4   2  -5    3.90    3.70
  -4   2  -5    2.90    4.10
   4   2   5    4.60    4.70
   4   2   5    7.10    4.20
   4   2   5    2.10    3.70
  -4   2  -5   -3.90    3.00
  -5  -2  -5 1469.95   63.39
  -5  -2  -5 1510.75   65.79
   5  -2   5 1555.04   60.39
   5  -2   5 1508.15   66.49
  -5   2  -5 1549.84   59.19
   5   2   5 1607.54   60.09
  -5   2  -5 1597.04   59.09
  -5   2  -5 1503.95   60.09
  -5   2  -5 1516.95   62.49
   5   2   5 1539.65   61.49
   5   2   5 1619.94   60.49
   6  -2   5   67.49   10.60
   6  -2   5   72.79   15.40
  -6  -2  -5   63.79   14.60
  -6  -2  -5   61.29   12.30
   6   2   5   77.39   11.30
   6   2   5   67.39   10.30
  -6   2  -5   63.69   10.80
  -6   2  -5   60.89   12.10
  -6   2  -5   55.59   10.40
   6   2   5   63.99   11.60
  -7  -2  -5  566.94   21.00
   7  -2   5  499.25   30.40
  -7  -2  -5  588.54   34.50
  -7  -2  -5  580.04   36.20
   7  -2   5  567.14   35.70
  -7   2  -5  556.04   31.40
  -7   2  -5  566.74   33.10
  -7   2  -5  517.65   29.20
   7   2   5  540.55   29.00
   7   2   5  568.44   31.90
   7   2   5  595.74   32.70
   8  -2   5  535.45   31.90
   8  -2   5  543.85   35.20
  -8  -2  -5  479.85   32.10
  -8  -2  -5  489.55   35.30
  -8   2  -5  500.25   30.40
   8   2   5  517.45   32.20
  -8   2  -5  487.95   29.10
   8   2   5  547.65   32.20
  -8   2  -5  444.36   31.10
   8   2   5  455.05   27.50
   9  -2   5  258.07   24.30
  -9  -2  -5  290.57   27.40
   9  -2   5  275.67   25.60
  -9  -2  -5  297.17   26.20
  -9   2  -5  278.37   24.70
  -9   2  -5  288.17   22.80
   9   2   5  275.07   24.20
  -9   2  -5  266.27   23.00
   9   2   5  300.17   25.50
   9   2   5  266.27   20.40
  10  -2   5  596.04   38.80
 -10  -2  -5  567.44   40.10
 -10  -2  -5  488.55   35.80
  10  -2   5  557.44   38.00
 -10   2  -5  533.45   34.10
  10   2   5  537.55   36.70
  10   2   5  490.05   30.70
 -10   2  -5  541.95   37.20
 -10   2  -5  647.74   36.60
  11  -2   5   23.10   12.70
 -11  -2  -5    3.20   10.00
  11  -2   5   34.70   13.90
 -11  -2  -5    9.30   10.50
  11   2   5   31.80   12.50
 -11   2  -5    1.60    8.80
 -11   2  -5   17.10   12.50
  11   2   5   20.50    9.80
 -11   2  -5    5.70    8.60
  11   2   5    7.50   10.60
 -12  -2  -5  619.64   42.30
  12  -2   5  561.14   41.20
 -12  -2  -5  655.13   45.90
  12  -2   5  607.64   44.60
 -12   2  -5  770.92   43.10
  12   2   5  668.33   43.80
 -12   2  -5  631.74   42.80
  12   2   5  686.13   46.20
 -12   2  -5  604.24   40.60
 -13  -2  -5    7.90   11.10
  13  -2   5   10.40   12.50
  13  -2   5    2.00   10.30
 -13  -2  -5   13.50   13.30
 -13   2  -5    5.20   10.10
  13   2   5  -17.00    6.60
 -13   2  -5   -8.80    8.60
 -13   2  -5   10.20   11.40
  13   2   5    2.00   10.60
  14  -2   5  449.06   39.00
 -14  -2  -5  421.96   39.60
  14  -2   5  419.26   34.60
 -14  -2  -5  474.25   37.70
 -14   2  -5  423.46   38.20
 -14   2  -5  326.47   33.30
  14   2   5  400.36   37.30
 -14   2  -5  475.75   36.00
  14   2   5  451.85   41.60
  15  -2   5  216.58   27.00
 -15  -2  -5  235.78   31.00
  15  -2   5  212.78   29.60
 -15   2  -5  246.38   29.50
  15   2   5  174.08   30.40
 -15   2  -5  137.89   25.50
  16  -2   5  164.08   27.60
  16  -2   5  129.49   27.10
 -16  -2  -5  196.28   33.10
 -16   2  -5  199.48   30.10
 -16   2  -5  140.59   26.80
  16   2   5  112.69   27.80
  17  -2   5  127.59   28.30
 -17  -2  -5  115.99   31.00
 -17   2  -5  108.09   25.60
  17   2   5  111.89   28.20
 -18  -2  -5   -6.60   17.10
  18  -2   5   12.00   17.90
 -18   2  -5    0.10   18.30
  18   2   5   15.40   16.90
  19   3  -5   20.30   19.60
  19   3  -5    6.80   35.20
 -18  -3   5   20.80   23.60
  18  -3  -5    0.20   18.00
 -18   3   5    0.60   17.00
  18   3  -5    2.70   15.80
  18   3  -5    2.70   16.60
  18   3  -5   12.10   19.00
 -17  -3   5    5.20   20.90
  17  -3  -5   11.50   19.60
  17   3  -5   -3.80   15.30
 -17   3   5   -6.10   16.80
  17   3  -5   13.40   16.40
  17   3  -5    1.10   15.40
 -16  -3   5    9.40   20.10
  16  -3  -5   24.20   17.20
  16   3  -5    9.20   14.80
  16   3  -5   36.80   17.90
  16   3  -5   29.90   18.00
 -16   3   5   26.00   19.40
  15  -3  -5  -10.70   12.10
 -15  -3   5    5.00   17.80
  15  -3  -5    5.80   12.80
 -15   3   5   18.30   16.40
  15   3  -5  -10.50   10.40
  15   3  -5    1.70   13.60
  15   3  -5   13.50   13.70
 -15   3   5    5.20   14.20
  14  -3  -5   -4.50   10.70
 -14  -3   5   14.10   16.50
  14  -3  -5   11.50   12.80
 -14   3   5   18.10   14.60
  14   3  -5   25.60   13.90
 -14   3   5  -26.90   10.90
  14   3  -5   26.10   14.40
  14   3  -5   25.10   15.70
  13  -3  -5    5.10    9.70
  13  -3  -5   -2.00   10.90
 -13  -3   5   12.10   15.00
 -13   3   5   16.20   12.40
 -13   3   5    1.40   11.80
  13   3  -5   14.90   11.40
 -13   3   5   -3.80    9.70
  13   3  -5   22.70   13.90
  13   3  -5    5.30   13.40
 -12  -3   5    1.50   11.90
  12  -3  -5    4.60    8.70
  12   3  -5    0.50    8.90
  12   3  -5    6.30    9.60
 -12   3   5  -12.70    7.70
 -12   3   5    3.80    9.00
  12   3  -5   -8.40   10.00
 -12   3   5   -2.40    9.00
  11  -3  -5   -3.20    8.00
 -11  -3   5   -1.30   10.40
 -11   3   5    5.10    8.80
  11   3  -5    3.00   11.10
  11   3  -5   -4.60    7.30
  11   3  -5    2.00    7.90
 -11   3   5   11.30   11.00
 -11   3   5    4.00    9.70
 -10  -3   5   10.50   10.80
  10  -3  -5    7.80    8.70
 -10   3   5   -6.60    7.30
 -10   3   5   -2.90    9.50
 -10   3   5   30.00    9.90
  10   3  -5    4.50    7.70
  10   3  -5    5.80    8.20
  10   3  -5    8.90   10.20
  -9  -3   5   24.80    8.60
  -9  -3   5   45.00   15.00
   9  -3  -5   30.20   10.30
   9  -3  -5   27.00    8.10
  -9   3   5   27.60    9.50
  -9   3   5   30.00   10.80
   9   3  -5   40.90   14.40
   9   3  -5   23.40    9.40
   9   3  -5   34.80   10.70
  -9   3   5   42.20   14.70
  -8  -3   5    2.30    5.30
   8  -3  -5    3.80    5.80
  -8  -3   5   -2.50    8.80
   8  -3  -5   -2.10    6.30
  -8   3   5    5.80    5.70
  -8   3   5    2.20    7.60
   8   3  -5    1.10    5.00
   8   3  -5    4.70    6.40
   8   3  -5    6.50    8.70
  -8   3   5    6.60    8.00
   7  -3  -5   18.30    6.90
  -7  -3   5   10.80    9.10
  -7  -3   5   13.00    6.30
   7  -3  -5   24.00    8.80
  -7   3   5   15.20    8.80
   7   3  -5    7.30    6.20
  -7   3   5   16.10    8.80
   7   3  -5   19.80    6.50
  -7   3   5   17.70    6.60
   7   3  -5   21.50   10.10
   7   3  -5    5.10    5.90
  -6  -3   5   37.00    7.50
   6  -3  -5   28.20    7.70
  -6  -3   5   39.60   11.70
   6  -3  -5   38.30    9.90
  -6   3   5   18.00    9.00
   6   3  -5   17.60    5.00
   6   3  -5   17.40    9.50
   6   3  -5   27.20    7.20
  -6   3   5   50.29   11.50
   6   3  -5   32.50    8.70
   6   3  -5   23.00    6.60
  -6   3   5   36.60    8.00
   5  -3  -5    3.70    5.30
   5  -3  -5   15.90    6.30
  -5  -3   5    9.80    5.30
  -5  -3   5   14.50    8.60
   5   3  -5   14.50    6.10
   5   3  -5   14.60    8.30
  -5   3   5    5.00    6.60
  -5   3   5   15.10    5.50
  -5   3   5   12.20    6.90
   5   3  -5   10.60    3.60
   5   3  -5    9.10    5.60
   5   3  -5    8.70    4.20
   4  -3  -5   16.90    6.80
  -4  -3   5   20.70    6.30
  -4  -3   5   15.10    7.10
   4  -3  -5   20.30    7.20
   4   3  -5   21.20    6.80
  -4   3   5   14.50    5.50
  -4   3   5   13.70    6.80
   4   3  -5   -0.50    5.90
  -4   3   5   17.50    5.20
   4   3  -5   14.60    3.70
   4   3  -5   18.00    6.50
  -4   3   5   20.90    7.90
   4   3  -5   16.90    3.50
   3  -3  -5   -1.20    4.40
   3  -3  -5    7.40    5.40
  -3  -3   5    3.30    5.00
  -3  -3   5   -1.70    4.90
   3   3  -5    1.40    4.60
  -3   3   5    7.20    4.00
   3   3  -5    2.50    1.40
   3   3  -5   -6.90    4.80
  -3   3   5    5.70    4.10
   3   3  -5    0.60    4.30
  -3   3   5    8.50    5.70
  -3   3   5    1.60    5.40
   3   3  -5    5.10    1.50
   2  -3  -5   -0.20    4.20
   2  -3  -5    3.00    3.80
  -2   3   5    0.20    3.00
  -2   3   5    2.70    4.00
   2   3  -5   -2.00    3.70
   2   3  -5   -0.30    5.50
   2   3  -5    1.50    5.30
  -2   3   5   -2.30    4.60
  -2   3   5    1.60    3.40
   2   3  -5    3.00    4.00
   2   3  -5    1.20    4.40
  -2   3   5    0.20    4.00
   1  -3  -5   -1.60    4.70
   1  -3  -5    0.30    4.10
   1   3  -5    3.90    4.20
   1   3  -5   -2.60    4.30
  -1   3   5   -0.50    2.70
  -1   3   5    5.30    5.20
  -1   3   5   -0.10    3.40
   1   3  -5    0.70    3.70
  -1   3   5   -4.50    4.70
  -1   3   5    2.10    3.20
   1   3  -5    1.20    4.20
   1   3  -5   -6.00    4.40
   0  -3  -5   34.70    9.10
   0  -3  -5   43.20    9.10
   0   3  -5   35.20    9.60
   0   3   5   27.70    8.00
   0   3  -5   24.50    6.50
   0   3   5   42.40    6.40
   0   3  -5   36.20    7.70
   0   3  -5   41.30    8.50
   0   3   5   51.49   10.60
   0   3   5   39.60    6.50
   0   3   5   47.50    6.70
   0   3  -5   31.80    7.90
  -1  -3  -5   -2.30    4.50
  -1  -3  -5   -3.10    5.50
   1  -3   5   -2.20    3.20
  -1   3  -5   -0.70    4.00
   1   3   5    1.60    2.90
   1   3   5   -0.90    3.00
  -1   3  -5    7.00    4.50
  -1   3  -5    8.00    7.10
  -1   3  -5    1.10    1.40
   1   3   5   -1.50    3.90
   1   3   5   -2.00    2.50
   1   3   5    2.10    4.70
  -1   3  -5   -0.40    4.20
  -1   3  -5    0.60    1.40
   2  -3   5   60.69    9.40
  -2  -3  -5   47.50   10.80
  -2  -3  -5   87.69   14.40
   2  -3   5   50.39    8.10
   2   3   5   60.29    7.70
   2   3   5   59.79    7.50
  -2   3  -5   60.69   12.80
   2   3   5   79.29   11.20
   2   3   5   56.49    5.40
  -2   3  -5   66.19    9.80
   2   3   5   66.29   11.80
  -2   3  -5   59.29    8.20
  -2   3  -5   59.79    5.80
  -2   3  -5   66.99    5.40
  -3  -3  -5  160.48   16.80
  -3  -3  -5  134.49   16.50
   3  -3   5  154.08   11.60
  -3  -3  -5  167.58    7.20
   3  -3   5  153.58   14.00
  -3   3  -5  118.99   14.10
  -3   3  -5  147.69   10.80
   3   3   5  157.08   11.90
  -3   3  -5  170.98   18.60
  -3   3  -5  155.18   10.10
   3   3   5  152.78   14.40
   3   3   5  160.98   15.80
   3   3   5  153.78   12.30
  -3   3  -5  139.29   12.50
   4  -3   5   20.60    5.00
  -4  -3  -5   18.20    8.30
  -4  -3  -5   19.30    9.40
   4  -3   5   26.80    7.80
  -4   3  -5   35.10    6.70
  -4   3  -5   10.30    8.40
  -4   3  -5   22.80    6.70
   4   3   5   16.90    7.60
   4   3   5    9.60    5.90
  -4   3  -5   23.60    6.30
   4   3   5   13.10    5.80
  -4   3  -5   18.90    7.90
   5  -3   5  108.49   13.30
   5  -3   5  117.09    8.30
  -5  -3  -5  102.29   16.30
  -5  -3  -5   87.79   16.30
  -5   3  -5  141.49   16.40
   5   3   5  104.79   14.00
  -5   3  -5  158.18   19.40
  -5   3  -5  117.89   12.00
  -5   3  -5  104.39   11.50
   5   3   5   86.39   12.40
   5   3   5  119.19   12.80
   6  -3   5   10.00    9.00
  -6  -3  -5    4.20    7.60
   6  -3   5   -3.70    5.00
  -6  -3  -5   -4.40    7.50
  -6   3  -5    0.70    4.70
   6   3   5   -1.40    4.20
   6   3   5    5.20    6.00
   6   3   5    0.40    6.00
  -6   3  -5    2.70    5.50
  -6   3  -5    1.20    7.60
  -6   3  -5   -2.90    5.50
  -7  -3  -5    7.10    9.10
  -7  -3  -5    8.50   10.10
   7  -3   5    0.80    9.20
   7  -3   5    6.80    6.30
  -7   3  -5    9.50    6.70
   7   3   5   14.20    7.80
  -7   3  -5    5.60    7.50
   7   3   5    8.70    6.50
   7   3   5    4.90    7.30
  -7   3  -5   16.60    8.20
   8  -3   5   23.80   12.40
  -8  -3  -5   15.70   10.60
   8  -3   5    9.60    7.70
  -8  -3  -5   20.10   11.90
  -8   3  -5   22.90    8.60
   8   3   5    3.00    7.20
  -8   3  -5    9.50    8.00
  -8   3  -5    9.80    9.30
   8   3   5   11.40    8.70
   8   3   5    5.70    6.40
   9  -3   5   17.20   13.00
  -9  -3  -5    2.50   11.10
   9  -3   5   15.50    9.60
  -9  -3  -5   -7.50    9.60
  -9   3  -5    2.40    7.90
  -9   3  -5    8.80   10.40
  -9   3  -5   10.50    7.20
   9   3   5    4.80    8.50
   9   3   5   -3.90    6.60
   9   3   5    1.80    7.90
  10  -3   5   13.10   12.20
 -10  -3  -5    2.10   10.80
 -10  -3  -5    9.60   12.90
  10  -3   5   -0.60    8.20
 -10   3  -5   10.30    8.50
  10   3   5   -0.70    8.50
 -10   3  -5   17.30   12.10
  10   3   5   23.10   10.80
 -10   3  -5    4.50    8.70
 -11  -3  -5   -9.30    9.40
 -11  -3  -5    8.20   11.30
  11  -3   5    8.20   12.60
  11  -3   5   20.70   11.80
 -11   3  -5   -3.00   10.50
 -11   3  -5   -7.80    7.50
 -11   3  -5    9.10    9.20
  11   3   5   -1.10    8.90
  11   3   5    6.50   10.30
 -12  -3  -5   -1.60   11.50
  12  -3   5   10.10   11.10
 -12  -3  -5   -6.30   13.10
  12  -3   5   21.20   12.80
 -12   3  -5   -9.40    8.60
 -12   3  -5  -12.70   10.40
  12   3   5   11.60   11.20
  12   3   5   11.10   11.60
 -13  -3  -5   23.40   17.10
 -13  -3  -5   25.00   15.40
  13  -3   5   40.30   15.90
  13  -3   5   15.20   14.00
  13   3   5    8.60   12.40
 -13   3  -5    2.80   11.10
  13   3   5   26.80   14.30
 -13   3  -5   23.10   13.70
  14  -3   5    0.60   14.20
  14  -3   5   -8.70   12.50
 -14  -3  -5   -5.60   12.70
 -14  -3  -5   -0.60   14.40
 -14   3  -5  -11.80   11.00
 -14   3  -5   13.20   12.60
  14   3   5    8.20   14.20
  14   3   5    4.70   12.60
  15  -3   5   12.40   14.80
 -15  -3  -5   10.40   16.50
  15  -3   5   -0.10   13.40
 -15  -3  -5   -7.30   14.50
  15   3   5   -0.70   14.20
  15   3   5   10.80   14.50
 -15   3  -5   -7.00   12.20
 -15   3  -5   24.40   18.70
  16  -3   5    8.80   17.40
 -16  -3  -5  -11.90   17.20
  16  -3   5    6.30   13.90
 -16  -3  -5  -12.20   18.90
 -16   3  -5   21.90   15.80
 -16   3  -5    1.80   18.40
  16   3   5   17.40   17.80
  16   3   5   -0.70   15.40
  17  -3   5   -1.70   15.30
 -17  -3  -5  -25.80   13.50
  17  -3   5   -5.90   15.00
  17   3   5    8.40   17.40
 -17   3  -5  -12.80   16.70
 -17  -4   5   37.20   25.30
  17  -4  -5   35.80   25.00
  17   4  -5   72.49   25.80
  17   4  -5   56.99   21.40
  17   4  -5   73.59   27.90
 -17   4   5   18.80   22.10
 -16  -4   5  123.09   35.00
  16  -4  -5  114.39   30.50
  16  -4  -5  111.19   31.40
 -16   4   5  123.59   31.20
  16   4  -5  123.29   30.50
  16   4  -5   79.49   25.40
  16   4  -5  190.18   31.80
 -16   4   5  114.09   27.40
  15  -4  -5  229.78   34.80
 -15  -4   5  270.87   43.70
  15  -4  -5  252.47   36.50
  15   4  -5  298.37   39.80
 -15   4   5  364.46   39.20
  15   4  -5  310.07   37.80
  15   4  -5  224.18   32.30
 -15   4   5  247.78   37.40
  14  -4  -5  -10.80   12.60
  14  -4  -5   45.60   19.30
 -14  -4   5   -3.20   16.40
  14   4  -5   19.80   19.40
  14   4  -5   11.90   14.60
 -14   4   5    3.90   13.50
 -14   4   5   10.40   15.10
  14   4  -5   27.90   15.80
 -13  -4   5  121.99   29.70
  13  -4  -5  165.18   25.80
  13   4  -5  169.18   25.20
 -13   4   5  121.29   26.30
 -13   4   5  202.48   30.50
 -13   4   5  130.79   23.50
  13   4  -5  236.98   27.70
  13   4  -5  200.88   34.80
 -12  -4   5   -3.30   15.90
  12  -4  -5    5.20   10.40
  12   4  -5   -8.30    8.70
 -12   4   5   12.10   13.90
  12   4  -5    6.20   15.10
  12   4  -5    3.50   10.70
 -12   4   5    9.50   14.80
 -12   4   5   -6.80   10.70
  11  -4  -5  404.76   34.80
 -11  -4   5  356.06   39.10
 -11   4   5  409.76   35.80
 -11   4   5  363.36   35.80
 -11   4   5  413.96   31.90
  11   4  -5  433.96   32.50
  11   4  -5  376.76   33.10
  11   4  -5  324.87   35.80
  10  -4  -5   63.19   16.70
 -10  -4   5   49.20   16.80
 -10   4   5   20.60   11.00
  10   4  -5   22.80   14.50
 -10   4   5   60.09   17.50
  10   4  -5   44.90   12.80
 -10   4   5   47.50   17.80
  10   4  -5   68.49   15.80
  -9  -4   5  667.73   46.20
   9  -4  -5  734.93   43.90
   9   4  -5  716.23   39.40
   9   4  -5  644.04   47.30
   9   4  -5  668.73   41.30
  -9   4   5  725.13   38.90
  -9   4   5  677.53   46.20
  -9   4   5  653.83   42.90
   8  -4  -5  419.56   31.70
  -8  -4   5  457.55   35.10
  -8   4   5  403.56   32.50
  -8   4   5  376.96   32.90
  -8   4   5  423.16   27.40
   8   4  -5  395.16   29.60
   8   4  -5  466.55   37.50
   8   4  -5  389.26   26.70
  -7  -4   5  256.87   26.00
   7  -4  -5  280.87   20.40
   7  -4  -5  216.08   22.30
  -7   4   5  238.78   25.00
  -7   4   5  180.98   21.90
   7   4  -5  227.28   19.00
   7   4  -5  249.97   28.10
  -7   4   5  228.18   19.20
   7   4  -5  271.67   23.10
   6  -4  -5  794.82   43.60
   6  -4  -5  847.02   40.50
  -6  -4   5  836.32   46.30
  -6  -4   5  806.02   40.70
  -6   4   5  895.21   47.20
   6   4  -5  822.92   40.60
   6   4  -5  854.51   38.50
  -6   4   5  885.31   39.50
   6   4  -5  897.01   51.49
  -6   4   5  807.42   45.50
   6   4  -5  798.72   43.10
  -5  -4   5    9.40    6.10
   5  -4  -5    4.00    6.20
   5  -4  -5   22.30    8.90
  -5  -4   5    7.80    8.90
   5   4  -5    2.00    4.60
   5   4  -5    4.30    6.10
   5   4  -5    4.80    7.50
   5   4  -5    3.90    3.80
  -5   4   5   -3.00    6.00
  -5   4   5   10.10    5.50
   5   4  -5    7.80    9.00
  -5   4   5   11.10    8.50
   4  -4  -5  923.21   46.70
  -4  -4   5  999.80   48.20
   4  -4  -5  946.11   45.10
  -4  -4   5  958.90   41.60
  -4   4   5  940.61   40.50
   4   4  -5  928.11   45.90
   4   4  -5  966.90   46.20
  -4   4   5 1063.19   48.00
   4   4  -5  911.41   37.30
   4   4  -5  951.80   34.50
   4   4  -5 1028.20   52.09
  -3  -4   5    5.40    8.00
   3  -4  -5    7.90    6.70
   3  -4  -5    9.50    7.40
   3   4  -5   10.50    6.50
   3   4  -5    1.80    4.90
   3   4  -5   12.90    8.00
   3   4  -5    7.80    3.50
  -3   4   5    4.10    6.40
   3   4  -5    9.80    9.40
  -3   4   5    5.80    8.10
  -3   4   5   12.80    5.00
   3   4  -5    8.90    2.40
   2  -4  -5 1099.69   52.09
   2  -4  -5 1213.98   53.19
  -2  -4   5 1154.18   51.29
  -2   4   5 1190.88   54.79
  -2   4   5 1072.09   44.60
   2   4  -5 1246.78   49.50
   2   4  -5 1124.99   51.39
  -2   4   5 1097.39   48.50
   2   4  -5 1185.58   54.49
   2   4  -5 1145.29   53.89
  -2   4   5 1100.59   52.89
   1  -4  -5  244.78   21.10
  -1  -4   5  239.18   20.20
   1   4  -5  195.38   17.30
   1   4  -5  224.88   20.90
  -1   4   5  231.08   15.30
   1   4  -5  244.58   19.80
  -1   4   5  240.38   16.90
   1   4  -5  234.68   18.60
  -1   4   5  212.58   19.60
   1   4  -5  237.88   20.20
  -1   4   5  266.97   22.50
   0  -4   5  518.25   30.80
   0  -4  -5  539.15   33.00
   0  -4  -5  534.45   30.20
   0   4  -5  578.94   30.50
   0   4   5  524.45   26.10
   0   4  -5  546.75   29.30
   0   4   5  561.74   32.90
   0   4  -5  570.64   35.20
   0   4   5  573.34   26.50
   0   4   5  527.05   32.60
   0   4  -5  552.24   31.20
   1  -4   5  899.21   42.30
  -1  -4  -5  821.92   42.40
  -1  -4  -5  886.31   45.60
   1  -4   5  871.11   41.20
   1   4   5  893.81   36.50
   1   4   5  888.41   44.70
  -1   4  -5  852.51   30.50
  -1   4  -5  975.60   48.50
  -1   4  -5  885.11   39.70
   1   4   5  789.72   36.20
   1   4   5  899.61   44.60
  -1   4  -5  864.71   41.90
  -1   4  -5  877.21   32.40
   2  -4   5   82.69   12.80
  -2  -4  -5  116.89   17.30
   2  -4   5  120.09   13.60
  -2  -4  -5   90.49   16.90
   2   4   5   83.99   15.30
   2   4   5  101.69   16.20
  -2   4  -5  109.59   16.90
  -2   4  -5  128.39   12.70
  -2   4  -5  105.09    7.80
  -2   4  -5  116.89   10.40
   2   4   5   96.49   10.80
  -2   4  -5   91.59   13.70
   3  -4   5  680.73   32.80
  -3  -4  -5  649.24   40.10
  -3  -4  -5  655.03   39.60
   3  -4   5  697.13   36.40
  -3   4  -5  649.04   40.80
  -3   4  -5  660.93   32.60
   3   4   5  737.03   38.80
   3   4   5  634.34   31.10
  -3   4  -5  646.24   37.10
  -3   4  -5  681.93   27.80
   3   4   5  713.33   39.20
  -3   4  -5  686.93   35.60
  -4  -4  -5    8.80   10.50
  -4  -4  -5    8.60    9.20
   4  -4   5    8.00    7.30
  -4   4  -5    6.30    6.80
   4   4   5    4.90    7.20
  -4   4  -5   10.60    5.20
   4   4   5    5.10    5.30
  -4   4  -5    0.00    8.10
   4   4   5    5.10    7.30
  -4   4  -5    2.70    5.50
   5  -4   5 1070.79   51.09
  -5  -4  -5 1094.79   57.69
  -5  -4  -5 1067.79   56.69
   5   4   5 1041.30   46.70
  -5   4  -5 1144.39   58.99
   5   4   5 1152.48   52.69
  -5   4  -5 1040.10   45.80
  -5   4  -5 1097.99   53.69
   5   4   5 1000.90   51.99
  -5   4  -5 1038.90   44.50
  -6  -4  -5    8.60    9.90
   6  -4   5   20.20    9.30
  -6  -4  -5    7.60    9.80
  -6   4  -5   25.00   12.00
  -6   4  -5    2.60    9.50
   6   4   5    2.30    6.10
  -6   4  -5    9.70    6.20
   6   4   5    6.70    7.00
   6   4   5   10.10    9.10
  -7  -4  -5  542.75   41.00
   7  -4   5  550.14   42.10
  -7  -4  -5  572.04   41.60
   7  -4   5  542.65   35.50
  -7   4  -5  500.85   39.50
   7   4   5  543.65   34.40
  -7   4  -5  556.34   38.10
   7   4   5  532.85   35.70
   7   4   5  554.74   33.20
  -7   4  -5  553.84   32.70
   8  -4   5  293.17   26.20
  -8  -4  -5  267.17   31.10
  -8  -4  -5  266.47   30.40
   8  -4   5  259.57   29.70
  -8   4  -5  290.17   24.80
   8   4   5  263.17   25.30
   8   4   5  241.28   23.10
  -8   4  -5  285.47   29.20
   8   4   5  255.47   23.60
   9  -4   5  191.78   23.00
   9  -4   5  160.98   28.20
  -9  -4  -5  169.08   29.20
  -9  -4  -5  201.78   27.20
   9   4   5  216.28   22.90
   9   4   5  180.98   22.40
  -9   4  -5  190.58   25.00
  -9   4  -5  203.68   23.00
 -10  -4  -5  430.06   41.60
  10  -4   5  492.25   43.20
  10  -4   5  528.85   38.10
 -10  -4  -5  376.06   37.30
  10   4   5  421.16   34.40
 -10   4  -5  471.85   35.00
  10   4   5  499.55   38.30
 -10   4  -5  448.56   38.60
  11  -4   5   34.10   18.30
  11  -4   5   11.00   10.50
 -11  -4  -5    0.80   15.50
 -11  -4  -5   14.60   13.70
 -11   4  -5   -0.30   12.40
 -11   4  -5   16.50   12.90
  11   4   5   17.10   13.20
  11   4   5   -2.20   10.70
  12  -4   5  360.56   40.20
  12  -4   5  371.46   35.50
 -12  -4  -5  333.87   39.40
  12   4   5  351.26   35.50
 -12   4  -5  459.15   36.10
 -12   4  -5  420.76   39.80
  12   4   5  311.97   34.50
  13  -4   5   -7.20   12.70
 -13  -4  -5   -8.50   13.10
  13  -4   5    5.70   15.20
 -13  -4  -5   15.50   18.20
  13   4   5   11.60   13.30
 -13   4  -5    7.80   12.40
  13   4   5    3.80   14.00
 -13   4  -5   19.80   17.50
  14  -4   5  275.47   36.90
 -14  -4  -5  253.57   38.60
 -14  -4  -5  256.37   38.00
  14  -4   5  300.57   38.00
  14   4   5  208.48   36.90
 -14   4  -5  386.36   36.20
 -14   4  -5  259.27   35.70
  14   4   5  286.57   37.40
 -15  -4  -5   62.89   23.20
  15  -4   5   58.39   25.30
 -15  -4  -5    5.70   17.50
  15  -4   5   48.20   22.30
  15   4   5   71.09   24.80
 -15   4  -5   50.49   22.20
 -15   4  -5   65.09   20.50
  15   4   5   29.20   19.20
  16  -4   5   61.09   25.50
 -16  -4  -5   39.90   27.20
 -16  -4  -5   40.40   23.30
  16  -4   5   75.89   27.70
 -16   4  -5   61.99   26.80
  16   4   5   54.29   24.60
  16   4   5   63.39   24.80
 -16   4  -5   66.19   21.70
 -15  -5   5   68.19   32.50
 -15  -5   5   43.70   26.10
  15  -5  -5   45.40   20.50
  15  -5  -5   73.39   28.20
  15   5  -5  -13.80   15.40
 -15   5   5   37.20   25.90
 -15   5   5   25.50   21.70
  15   5  -5   34.30   24.70
  15   5  -5   49.90   21.30
  14  -5  -5  201.78   37.80
 -14  -5   5  155.28   36.80
  14  -5  -5  169.38   33.60
 -14   5   5  168.88   30.40
 -14   5   5  129.89   32.00
  14   5  -5  191.88   34.80
  14   5  -5  200.68   39.20
 -14   5   5  147.99   35.80
  14   5  -5  156.88   27.50
  13  -5  -5   22.50   16.40
 -13  -5   5   22.70   22.40
 -13   5   5   21.90   18.70
  13   5  -5   40.90   16.90
  13   5  -5   44.20   23.60
  13   5  -5   48.40   20.70
 -13   5   5   35.20   18.00
 -13   5   5   -1.90   16.60
  12  -5  -5  330.87   35.60
 -12  -5   5  270.57   41.90
  12   5  -5  269.27   38.40
 -12   5   5  271.47   37.70
 -12   5   5  280.37   31.10
  12   5  -5  272.57   30.60
  12   5  -5  261.57   32.60
 -12   5   5  334.67   37.80
  11  -5  -5   25.40   15.50
 -11  -5   5    0.00   19.10
 -11   5   5   -0.70   11.20
 -11   5   5   13.00   17.40
  11   5  -5   17.80   13.00
 -11   5   5   16.10   16.00
  11   5  -5   -3.60   14.40
  11   5  -5    5.00   12.00
  10  -5  -5  358.96   35.10
 -10  -5   5  395.26   42.00
 -10   5   5  438.76   41.30
  10   5  -5  413.16   32.70
 -10   5   5  414.56   32.10
 -10   5   5  416.26   38.20
  10   5  -5  458.75   36.70
  10   5  -5  369.66   41.20
   9  -5  -5  136.99   23.90
  -9  -5   5   83.09   22.60
  -9   5   5  101.79   23.90
  -9   5   5  115.29   18.50
   9   5  -5   92.19   25.70
  -9   5   5  133.09   26.30
   9   5  -5   98.79   17.30
   9   5  -5   56.39   16.00
   8  -5  -5  328.77   30.60
  -8  -5   5  319.07   34.60
   8   5  -5  318.57   29.00
  -8   5   5  277.47   24.30
  -8   5   5  300.17   31.80
  -8   5   5  312.37   31.60
   8   5  -5  356.26   35.70
   8   5  -5  320.27   25.00
  -7  -5   5  299.07   31.60
   7  -5  -5  269.67   27.60
  -7   5   5  334.27   24.30
   7   5  -5  315.17   32.70
  -7   5   5  302.77   31.30
   7   5  -5  286.87   27.10
   7   5  -5  271.67   21.90
  -7   5   5  382.36   32.70
  -6  -5   5  173.58   24.30
   6  -5  -5  228.18   24.40
  -6   5   5  237.38   25.30
   6   5  -5  222.48   28.60
   6   5  -5  216.08   17.30
  -6   5   5  206.68   18.90
   6   5  -5  241.88   24.10
  -6   5   5  189.88   24.60
   5  -5  -5  783.72   46.60
  -5  -5   5  810.32   48.20
   5  -5  -5  912.61   45.50
  -5  -5   5  865.51   52.69
  -5   5   5  791.32   39.10
  -5   5   5  874.81   47.20
   5   5  -5  859.71   36.30
   5   5  -5  797.22   46.20
   5   5  -5  955.70   54.09
   5   5  -5  794.72   46.80
  -5   5   5  820.52   49.40
  -4  -5   5   57.59   16.50
  -4  -5   5   22.50   11.20
   4  -5  -5   28.90   10.90
   4  -5  -5    0.30    7.20
  -4   5   5   32.20    7.90
   4   5  -5   10.90    8.70
  -4   5   5   19.60   10.10
   4   5  -5    0.60    9.80
   4   5  -5   19.40    5.70
  -4   5   5   29.30   12.40
  -3  -5   5  416.36   33.80
   3  -5  -5  463.35   33.30
   3  -5  -5  446.06   31.80
  -3  -5   5  518.35   34.50
  -3   5   5  476.95   35.40
   3   5  -5  477.85   20.30
   3   5  -5  509.55   33.30
   3   5  -5  509.85   36.00
  -3   5   5  490.15   30.90
  -3   5   5  468.05   25.90
   2  -5  -5  175.48   20.30
  -2  -5   5  101.49   19.60
   2  -5  -5  157.48   19.60
  -2  -5   5  179.68   20.10
   2   5  -5  136.89    8.20
  -2   5   5  140.89   21.50
   2   5  -5  179.38   17.40
  -2   5   5  109.09   14.40
   2   5  -5  166.88   22.10
   2   5  -5  173.08   19.60
   2   5  -5  133.29    8.30
  -2   5   5  131.09   13.00
  -1  -5   5  522.35   33.40
   1  -5  -5  403.26   31.50
  -1  -5   5  440.86   29.80
  -1   5   5  422.66   31.70
  -1   5   5  489.65   34.70
  -1   5   5  453.85   24.80
   1   5  -5  384.86   29.30
   1   5  -5  417.06   17.50
   1   5  -5  500.65   30.00
   1   5  -5  446.16   17.80
   1   5  -5  454.95   34.20
   0  -5  -5  144.89   19.80
   0  -5   5  156.68   18.50
   0  -5   5  135.79   18.00
   0  -5   5  123.79   16.80
   0   5   5  159.48   14.30
   0   5  -5  136.79    8.90
   0   5  -5   97.99   15.30
   0   5   5  158.78   20.20
   0   5  -5  134.39   21.00
   0   5   5  165.18   22.20
   0   5  -5  151.58    8.80
   1  -5   5  212.88   21.00
   1  -5   5  236.08   21.60
  -1  -5  -5  176.18   21.60
  -1   5  -5  220.08   11.70
   1   5   5  185.98   15.90
  -1   5  -5  152.38   22.20
  -1   5  -5  188.98   20.20
   1   5   5  202.98   24.10
   1   5   5  224.08   23.40
   2  -5   5 1230.08   58.19
  -2  -5  -5 1151.28   61.49
   2  -5   5 1172.88   54.99
   2   5   5 1178.08   60.09
  -2   5  -5 1135.29   63.69
  -2   5  -5 1289.37   58.29
   2   5   5 1377.36   63.29
  -2   5  -5 1187.98   44.60
   2   5   5 1240.18   50.59
   3  -5   5   74.79   14.80
  -3  -5  -5  108.19   21.00
   3   5   5   96.59   18.50
  -3   5  -5   59.89   14.80
   3   5   5   55.39   10.90
  -3   5  -5   58.19   16.70
  -3   5  -5   61.49    8.80
   3   5   5   60.69   15.40
   4  -5   5  785.92   44.90
  -4  -5  -5  749.33   49.30
  -4   5  -5  872.11   47.50
   4   5   5  782.52   38.70
  -4   5  -5  788.12   35.50
  -4   5  -5  883.81   54.79
   4   5   5  788.62   47.40
   4   5   5  889.11   48.90
  -5  -5  -5   27.00   14.60
  -5  -5  -5   22.00   14.60
   5  -5   5   55.39   14.80
   5   5   5   28.00   12.80
  -5   5  -5   45.50   14.70
   5   5   5   47.30   14.90
  -5   5  -5   76.09   20.00
   5   5   5   54.19   11.20
  -5   5  -5   41.90    9.50
  -6  -5  -5  436.86   38.20
  -6  -5  -5  344.67   35.30
   6  -5   5  385.26   31.60
   6   5   5  417.66   27.60
   6   5   5  422.06   33.30
  -6   5  -5  368.66   25.60
  -6   5  -5  509.95   41.30
   6   5   5  420.66   33.90
  -6   5  -5  439.66   35.30
   7  -5   5   35.90   14.10
  -7  -5  -5   17.90   16.70
  -7  -5  -5   73.09   22.20
  -7   5  -5   53.69   17.40
  -7   5  -5   51.19   12.80
   7   5   5   48.40   13.10
  -7   5  -5   29.00   16.00
   7   5   5   46.50   23.70
   7   5   5   40.50   14.00
   8  -5   5  219.08   30.70
  -8  -5  -5  196.08   31.90
  -8  -5  -5  248.88   33.00
   8  -5   5  209.68   25.70
  -8   5  -5  187.68   26.50
   8   5   5  236.88   23.60
   8   5   5  228.18   26.00
  -8   5  -5  209.68   23.20
   9  -5   5  295.27   36.90
   9  -5   5  277.27   30.00
  -9  -5  -5  265.17   36.40
  -9  -5  -5  320.07   37.10
  -9   5  -5  268.47   28.10
   9   5   5  249.78   26.90
  -9   5  -5  271.97   31.80
   9   5   5  307.57   31.70
  10  -5   5   74.59   20.80
 -10  -5  -5   86.99   25.60
 -10  -5  -5  103.89   24.60
  10  -5   5   47.60   21.10
 -10   5  -5  126.79   26.30
 -10   5  -5   83.69   18.40
  10   5   5   76.69   19.50
  10   5   5   67.29   19.10
 -11  -5  -5  326.27   37.90
  11  -5   5  265.27   37.90
  11  -5   5  320.77   34.60
 -11  -5  -5  309.47   39.40
  11   5   5  302.67   34.60
  11   5   5  356.46   34.40
 -11   5  -5  321.47   37.60
 -11   5  -5  316.47   31.90
 -12  -5  -5   13.00   20.30
 -12  -5  -5    2.10   16.00
  12  -5   5   14.90   16.50
  12  -5   5   -5.90   16.20
 -12   5  -5    4.20   19.00
  12   5   5   17.60   15.90
  12   5   5   -4.10   13.80
 -12   5  -5   19.70   13.70
 -13  -5  -5  178.48   33.40
 -13  -5  -5  263.47   42.00
  13  -5   5  234.98   41.40
  13  -5   5  283.57   38.60
  13   5   5  271.17   35.50
 -13   5  -5  313.47   42.60
  13   5   5  267.37   37.00
 -13   5  -5  270.77   33.40
 -14  -5  -5   24.70   21.90
  14  -5   5    3.50   18.00
  14  -5   5   34.70   22.20
 -14  -5  -5   17.70   22.90
 -14   5  -5   38.50   20.00
  14   5   5   16.70   20.50
  14   5   5   23.70   19.40
 -14   5  -5    5.70   21.20
 -12  -6   5   20.60   23.10
  12  -6  -5   -3.80   14.20
 -12  -6   5    5.60   25.50
  12   6  -5   -3.90   12.90
  12   6  -5    3.20   15.20
 -12   6   5    9.00   22.80
 -12   6   5    7.20   22.40
 -12   6   5   -4.50   15.50
 -11  -6   5   -0.70   22.70
  11  -6  -5   10.10   16.50
 -11  -6   5   16.30   23.20
 -11   6   5   -1.90   13.10
  11   6  -5   12.90   14.70
 -11   6   5   27.70   22.60
 -11   6   5   -2.10   19.50
  11   6  -5   10.50   13.80
 -10  -6   5   49.30   26.00
  10  -6  -5   24.10   16.90
 -10  -6   5   27.40   22.80
 -10   6   5   20.00   13.90
  10   6  -5   14.70   14.20
 -10   6   5   11.20   19.60
  10   6  -5   13.80   12.70
 -10   6   5   11.70   18.60
  -9  -6   5   -5.30   19.10
   9  -6  -5   -8.70   11.90
  -9  -6   5    8.40   17.30
   9   6  -5   14.80   14.90
  -9   6   5    2.30   10.90
   9   6  -5    6.30   10.40
  -9   6   5    0.20   13.30
  -9   6   5  -35.00   12.80
  -8  -6   5   10.30   17.70
   8  -6  -5    9.90   13.30
  -8  -6   5   12.90   19.10
   8   6  -5   27.10   13.60
   8   6  -5   25.40   10.10
  -8   6   5   18.40   12.00
  -8   6   5   17.60   15.70
  -8   6   5   20.20   15.30
  -7  -6   5   -1.80   15.20
  -7  -6   5   -6.00   12.50
   7  -6  -5   10.70   11.30
  -7   6   5   -4.80    8.50
  -7   6   5    3.90   16.00
  -7   6   5    8.90   13.20
   7   6  -5    7.40    7.60
   7   6  -5   -8.80    8.90
  -6  -6   5   -5.50   15.10
   6  -6  -5   -7.00   10.80
  -6  -6   5   15.40   16.50
  -6   6   5    4.40    8.70
   6   6  -5    8.60    7.40
   6   6  -5    1.30   10.50
  -6   6   5   -5.30   12.00
  -6   6   5    3.20   14.30
  -5  -6   5    3.80   13.50
   5  -6  -5    7.60    9.60
   5   6  -5   17.60    6.30
  -5   6   5   -1.50    6.80
  -5   6   5    5.60   12.80
   5   6  -5   18.20   11.80
   4  -6  -5    3.60   10.80
  -4  -6   5   24.70   14.70
   4   6  -5   10.20    5.30
  -4   6   5    7.00   13.40
   4   6  -5   13.80   10.20
  -4   6   5    8.80    7.10
   3  -6  -5   60.69   16.30
   3  -6  -5   72.19   18.10
  -3  -6   5   81.09   21.60
   3   6  -5   43.20   17.60
  -3   6   5   60.09   11.60
  -3   6   5   42.40   18.30
   3   6  -5   62.19    8.80
   3   6  -5   67.39   17.30
   2  -6  -5   12.90   12.20
   2  -6  -5  -12.60    7.90
  -2  -6   5    1.00   10.60
   2   6  -5   -1.40    4.10
   2   6  -5   -5.80    9.00
  -2   6   5   -8.90   11.10
   2   6  -5    8.10   13.20
  -2   6   5    9.40    6.70
  -1  -6   5   11.80   11.90
   1  -6  -5   21.90   13.10
  -1  -6   5   -2.20    7.70
   1  -6  -5   21.40   11.90
   1   6  -5   20.30   16.10
  -1   6   5  -15.00   11.00
  -1   6   5   11.40    6.50
   1   6  -5   13.90    4.80
   0  -6   5    9.70   10.70
   0  -6   5   15.40   11.00
   0  -6  -5   10.90   11.70
   0   6  -5   12.40   13.70
   0   6  -5    5.40    4.70
   0   6   5    3.80   10.40
   0   6   5   15.40   13.40
   0   6   5    7.20    6.90
   1  -6   5   13.00   10.90
  -1  -6  -5    4.20   11.80
  -1   6  -5   11.10   14.80
   1   6   5    9.10    7.70
   1   6   5   25.30   13.40
  -1   6  -5    9.10    4.90
  -1   6  -5    2.50    9.70
   1   6   5   22.90   14.80
   2  -6   5    7.40    9.90
  -2  -6  -5  -14.10    8.70
   2   6   5    3.50   13.40
  -2   6  -5   10.00   10.40
  -2   6  -5    1.00    4.50
   2   6   5   -6.90    6.20
   2   6   5   -8.90    9.00
  -2   6  -5   29.80   16.90
  -3  -6  -5    1.30   11.70
   3  -6   5   -5.40    8.40
   3   6   5    0.10   14.40
  -3   6  -5   -6.40    5.00
   3   6   5   -1.40    6.10
   3   6   5    1.20    9.70
  -3   6  -5    7.70   15.80
  -3   6  -5    7.70   10.50
   4  -6   5   -6.10    9.30
  -4  -6  -5   22.70   16.50
  -4   6  -5   20.10   13.10
   4   6   5    3.70   10.00
   4   6   5   -2.40    6.70
  -4   6  -5   16.60   17.00
  -4   6  -5    4.10    6.70
   4   6   5    0.10   12.50
  -5  -6  -5   -8.10   12.20
   5  -6   5    3.20   10.90
  -5   6  -5    1.60   16.70
  -5   6  -5    1.70    7.50
  -5   6  -5    8.80   12.00
   5   6   5   -4.20    6.90
   5   6   5   -4.50   11.10
   5   6   5   31.50   15.80
  -6  -6  -5    8.30   15.20
   6  -6   5   -3.50   10.20
  -6   6  -5   -2.70    7.90
  -6   6  -5   -0.90   13.40
  -6   6  -5   -3.30   14.70
   6   6   5    6.20   11.50
   6   6   5   13.00    9.20
  -7  -6  -5   -7.00   14.50
   7  -6   5  -11.10   15.40
   7  -6   5   -6.50   11.10
  -7   6  -5    0.30   18.90
   7   6   5   12.60   10.10
  -7   6  -5    3.00   13.90
   7   6   5   14.10   12.30
  -7   6  -5   -1.60    9.10
   8  -6   5   42.60   22.60
   8  -6   5    1.10   12.80
  -8  -6  -5    0.70   16.20
   8   6   5   12.80   12.00
  -8   6  -5   26.00   13.30
   8   6   5    6.20   12.60
  -8   6  -5   29.10   17.60
   9  -6   5   41.60   20.90
   9  -6   5    5.70   13.70
  -9  -6  -5   12.70   18.70
  -9   6  -5   32.70   19.20
  -9   6  -5   27.90   15.50
   9   6   5   17.10   14.40
   9   6   5   21.40   13.80
  10  -6   5  -14.90   13.00
  10  -6   5   11.50   17.70
 -10  -6  -5   -8.70   20.40
 -10   6  -5   -2.20   12.20
 -10   6  -5  -15.20   16.70
  10   6   5  -12.00   12.80
  10   6   5    5.40   12.90
  11  -6   5   -5.00   21.70
 -11  -6  -5    1.20   26.10
  11  -6   5  -12.40   14.30
  11   6   5    9.90   15.50
  11   6   5   17.80   19.00
 -11   6  -5    3.30   20.60
 -11   6  -5    3.00   14.40
  -8  -7   5  162.78   42.30
   8   7  -5  122.59   26.50
  -7  -7   5   89.79   27.90
   7  -7  -5  111.19   28.00
  -7   7   5   95.89   35.70
  -7   7   5   98.49   21.80
   7   7  -5  102.49   23.70
   7   7  -5  101.19   15.50
   6  -7  -5   11.30   14.70
  -6  -7   5   29.30   20.30
  -6   7   5   15.90   12.00
   6   7  -5   23.70   16.30
  -6   7   5   37.20   21.70
   6   7  -5   16.90    9.10
  -5  -7   5  244.68   36.00
   5  -7  -5  217.88   32.40
  -5   7   5  261.97   37.60
   5   7  -5  232.98   31.80
  -5   7   5  243.38   24.80
   5   7  -5  253.47   19.10
   4  -7  -5    0.70   14.70
  -4  -7   5   13.50   17.10
  -4   7   5   -8.00   18.50
   4   7  -5  -12.40   12.10
   4   7  -5   -3.00    6.10
  -4   7   5    9.00    9.60
  -3  -7   5  326.17   36.70
   3  -7  -5  282.87   34.90
   3   7  -5  286.17   18.10
  -3   7   5  324.47   25.70
   3   7  -5  283.07   34.50
  -3   7   5  320.47   42.00
  -2  -7   5   17.70   15.20
   2  -7  -5   13.20   13.80
  -2   7   5   20.80   10.60
  -2   7   5    3.00   20.80
  -1  -7   5  195.98   28.20
   1  -7  -5  223.28   30.90
   1  -7  -5  194.98   31.90
   1   7  -5  226.68   38.10
  -1   7   5  205.08   21.10
   1   7  -5  235.78   15.20
  -1   7   5  202.78   35.90
   0  -7  -5  114.69   25.70
   0  -7  -5  103.69   24.00
   0  -7   5   84.99   20.40
   0   7  -5  142.89   33.30
   0   7  -5  114.99   11.60
   0   7   5   86.99   27.30
   0   7   5  111.49   16.60
  -1  -7  -5  201.28   32.20
   1  -7   5  197.88   29.00
  -1  -7  -5  187.98   29.60
   1   7   5  203.18   21.50
  -1   7  -5  169.08   14.80
   1   7   5  207.08   35.50
  -1   7  -5  192.48   37.50
   1   7   5  158.48   29.90
   2  -7   5  185.18   28.00
  -2  -7  -5  158.88   30.60
   2   7   5  130.39   30.40
   2   7   5  194.98   30.40
  -2   7  -5  186.98   16.30
  -2   7  -5  184.78   36.60
   2   7   5  199.98   22.00
   3  -7   5    7.00   13.40
  -3  -7  -5   11.50   16.20
   3   7   5   10.20   17.20
   3   7   5    6.80   13.70
  -3   7  -5  -15.90   20.00
   3   7   5    8.90    9.70
  -3   7  -5   -0.10    7.40
  -4  -7  -5  324.07   40.10
   4  -7   5  290.37   33.90
  -4   7  -5  271.37   23.40
  -4   7  -5  197.98   39.00
   4   7   5  326.67   27.40
   4   7   5  359.36   38.70
  -5  -7  -5    2.40   17.00
   5  -7   5  -15.90   11.70
  -5   7  -5   -3.70    9.40
  -5   7  -5   20.00   24.20
   5   7   5    8.30   10.00
   5   7   5   23.30   16.80
  -6  -7  -5  118.09   30.00
   6  -7   5  109.09   26.20
   6  -7   5  182.68   40.10
   6   7   5  118.19   28.60
   6   7   5   99.69   28.50
  -6   7  -5  107.29   33.50
  -6   7  -5  123.39   28.10
  -6   7  -5  180.78   24.30
   7  -7   5   30.80   19.20
  -7   7  -5   12.90   18.90
 -20   0   6  109.79   27.60
  20   0  -6  153.68   32.20
 -19   0   6  256.97   35.30
  19   0  -6  316.47   39.30
 -19   0   6  224.98   34.00
  18   0  -6  115.69   26.30
 -18   0   6  138.19   28.00
 -18   0   6  121.09   24.30
 -17   0   6  323.47   32.10
  17   0  -6  285.27   32.80
 -17   0   6  355.66   35.70
 -16   0   6    1.70   10.30
  16   0  -6   21.60   14.50
 -16   0   6    4.70   11.50
  15   0  -6  664.53   47.30
  15   0  -6  696.73   41.90
 -15   0   6  708.63   46.90
 -15   0   6  785.42   46.70
  14   0  -6   25.40   11.30
  14   0  -6   30.20   17.70
  14   0  -6   16.70   11.90
 -14   0   6    1.10   10.50
 -14   0   6   14.30   10.80
  13   0  -6  537.95   35.80
 -13   0   6  618.34   39.40
  13   0  -6  598.84   41.40
 -13   0   6  617.94   40.20
  13   0  -6  631.34   40.10
  12   0  -6  654.93   39.20
  12   0  -6  749.23   44.50
 -12   0   6  755.12   44.30
 -12   0   6  710.23   42.50
  12   0  -6  730.93   43.40
 -11   0   6  895.81   48.30
 -11   0   6  902.91   47.40
  11   0  -6  928.01   48.30
 -11   0   6  852.91   44.20
  11   0  -6  877.81   49.10
  11   0  -6  878.11   37.90
  11   0  -6  927.71   46.00
  10   0  -6 1675.53   61.49
 -10   0   6 1650.83   71.89
 -10   0   6 1648.64   68.39
 -10   0   6 1701.83   72.09
  10   0  -6 1616.04   72.89
  10   0  -6 1653.73   70.19
  10   0  -6 1640.14   70.99
   9   0  -6  257.57   21.90
   9   0  -6  234.38   20.40
  -9   0   6  257.27   20.30
  -9   0   6  227.08   21.30
  -9   0   6  262.67   21.70
   9   0  -6  241.88   20.20
   9   0  -6  240.88   15.50
   8   0  -6 1331.17   60.29
  -8   0   6 1480.45   60.09
   8   0  -6 1307.87   56.89
   8   0  -6 1385.56   50.49
   8   0  -6 1381.96   58.29
  -8   0   6 1390.96   56.79
  -8   0   6 1362.86   58.29
   7   0  -6   29.80    8.50
  -7   0   6   44.50    9.50
  -7   0   6   38.40    8.60
   7   0  -6   36.40    8.00
  -7   0   6   43.80    6.00
   7   0  -6   36.60   10.20
  -7   0   6   52.19   10.40
  -6   0   6 6001.90  196.08
  -6   0   6 6015.00  193.18
   6   0  -6 5855.91  198.58
   6   0  -6 5879.91  195.98
   6   0  -6 5921.61  193.58
  -6   0   6 5725.53  193.58
  -6   0   6 5838.42  187.18
  -5   0   6 1206.18   46.90
  -5   0   6 1244.88   48.50
  -5   0   6 1222.78   46.20
   5   0  -6 1263.97   49.30
   5   0  -6 1260.87   46.80
   5   0  -6 1306.27   51.19
  -5   0   6 1225.68   42.00
   4   0  -6 2119.29   76.59
  -4   0   6 2203.38   73.79
   4   0  -6 2233.68   77.39
  -4   0   6 2166.78   74.39
  -4   0   6 2213.48   70.69
  -4   0   6 2113.89   75.79
   4   0  -6 2179.38   74.29
   3   0  -6 5212.48  165.58
   3   0  -6 5251.07  164.68
   3   0  -6 5004.60  164.38
  -3   0   6 5165.28  166.28
  -3   0   6 5139.09  162.18
   3   0  -6 5133.79  167.18
  -3   0   6 4981.50  163.98
   2   0  -6 1048.60   35.30
  -2   0   6 1045.70   35.90
   2   0  -6 1015.40   36.10
   2   0  -6 1011.70   36.20
  -2   0   6 1011.00   35.30
  -2   0   6  989.80   37.40
   2   0  -6 1034.30   38.40
   1   0  -6 2206.98   70.89
   1   0  -6 2287.07   75.39
   1   0  -6 2184.08   73.29
  -1   0   6 2253.27   73.29
   1   0  -6 2194.68   73.89
  -1   0   6 2288.87   74.09
  -1   0   6 2249.07   74.49
   0   0   6    3.00    1.30
   0   0   6    6.30    3.10
   0   0   6    5.10    2.50
   0   0  -6    4.20    2.50
   0   0  -6    5.60    2.60
   0   0  -6    5.90    3.00
   0   0   6    5.90    3.40
  -1   0  -6 8394.36  267.47
  -1   0  -6 8440.96  267.37
   1   0   6 8574.54  267.87
   1   0   6 8328.67  265.97
  -1   0  -6 8391.46  268.87
  -1   0  -6 8328.07  267.57
   1   0   6 8837.12  270.37
  -2   0  -6  526.45   21.80
  -2   0  -6  506.75   21.00
   2   0   6  575.34   22.40
   2   0   6  574.14   24.90
  -2   0  -6  512.95   21.20
  -2   0  -6  562.24   23.70
   2   0   6  507.65   21.80
  -3   0  -6 1757.22   61.79
  -3   0  -6 1750.82   59.89
  -3   0  -6 1750.72   60.59
   3   0   6 1756.52   64.89
   3   0   6 1840.92   62.99
  -3   0  -6 1701.13   63.79
   3   0   6 1801.12   62.09
  -4   0  -6 2183.28   73.19
   4   0   6 2161.78   78.99
  -4   0  -6 2173.98   78.59
   4   0   6 2148.89   76.09
  -4   0  -6 2151.98   74.39
   4   0   6 2184.48   77.99
  -4   0  -6 2151.88   75.79
  -5   0  -6 2279.07   81.79
  -5   0  -6 2262.77   78.39
   5   0   6 2206.68   78.39
   5   0   6 2008.20   80.09
  -5   0  -6 2288.67   74.89
  -5   0  -6 2179.98   76.39
   5   0   6 2007.40   79.89
   6   0   6 1213.08   55.89
  -6   0  -6 1365.26   54.29
   6   0   6 1440.46   54.99
   6   0   6 1332.57   56.29
  -6   0  -6 1387.86   52.49
  -6   0  -6 1421.56   57.99
  -6   0  -6 1352.76   50.09
  -7   0  -6   15.00    6.00
   7   0   6    5.50    5.30
  -7   0  -6   -1.60    5.50
  -7   0  -6   10.60    7.10
   7   0   6    3.80    6.70
  -7   0  -6    2.60    4.20
   7   0   6    5.20    5.80
  -8   0  -6 2095.89   86.59
   8   0   6 2039.20   83.09
  -8   0  -6 2187.58   76.99
  -8   0  -6 2073.29   81.79
   8   0   6 2155.98   83.39
   8   0   6 2103.19   86.19
  -8   0  -6 2237.38   80.79
  -9   0  -6   -3.00    5.60
  -9   0  -6    5.00    7.30
  -9   0  -6   -4.10    4.50
   9   0   6    5.10    7.20
   9   0   6   -2.10    5.90
  -9   0  -6    2.30    7.50
   9   0   6    4.70    6.80
 -10   0  -6 1607.54   67.99
  10   0   6 1630.14   72.29
 -10   0  -6 1510.05   65.19
  10   0   6 1459.55   68.09
 -10   0  -6 1535.95   72.29
  10   0   6 1740.23   69.69
 -10   0  -6 1470.15   60.69
  11   0   6  926.51   51.19
 -11   0  -6  877.11   47.00
 -11   0  -6  823.72   50.19
 -11   0  -6  840.12   44.60
  11   0   6  962.80   47.80
  12   0   6  635.74   39.60
 -12   0  -6  634.44   44.60
  12   0   6  667.63   44.40
 -12   0  -6  682.13   39.50
  13   0   6  564.54   42.40
  13   0   6  606.04   37.60
 -13   0  -6  547.55   41.30
 -13   0  -6  504.15   35.00
 -14   0  -6    2.70    9.70
  14   0   6    8.90   11.40
  14   0   6    2.00   11.10
 -14   0  -6    5.80   11.80
 -15   0  -6  506.45   41.80
  15   0   6  393.16   39.40
  16   0   6   10.60   16.20
 -16   0  -6   23.20   17.30
  17   0   6  361.26   39.10
 -17   0  -6  401.56   42.50
 -18   0  -6   27.00   20.60
  18   0   6   31.90   18.30
  19   0   6  122.19   28.30
 -19   0  -6  147.59   31.30
 -20  -1   6   -8.30   15.40
  20  -1  -6   27.20   18.10
 -20   1   6   16.40   19.70
  20   1  -6   17.80   18.80
  19  -1  -6   54.39   20.30
 -19  -1   6   29.70   21.00
  19   1  -6   34.40   20.30
 -19   1   6   47.80   18.40
  18  -1  -6    4.20   13.30
 -18  -1   6   29.90   19.70
 -18   1   6   28.20   17.70
  18   1  -6    8.50   14.10
 -17  -1   6   84.49   23.60
  17  -1  -6   66.19   20.30
 -17   1   6   15.30   14.70
 -17   1   6   34.40   17.50
  17   1  -6   55.99   19.00
  16  -1  -6  252.77   29.70
 -16  -1   6  234.68   31.20
 -16  -1   6  248.08   26.60
  16   1  -6  225.88   30.30
 -16   1   6  243.98   29.50
 -16   1   6  250.37   28.10
  16   1  -6  198.88   28.60
  16   1  -6  195.88   25.20
  15  -1  -6    2.00   10.20
 -15  -1   6    0.60   13.00
 -15  -1   6    5.60   11.40
  15   1  -6   -6.40    9.30
 -15   1   6   10.30   12.10
 -15   1   6    8.00   10.80
  15   1  -6   13.00   12.20
  15   1  -6    9.30   11.10
  14  -1  -6   75.39   18.50
 -14  -1   6   73.39   18.60
 -14  -1   6   59.19   15.30
  14   1  -6   52.49   14.90
 -14   1   6   62.19   16.00
 -14   1   6  100.79   19.30
  14   1  -6   74.39   18.80
  14   1  -6  104.29   21.00
 -13  -1   6  150.28   22.50
 -13  -1   6  185.88   21.40
  13  -1  -6  237.18   26.90
  13  -1  -6  208.38   20.80
  13  -1  -6  156.68   19.80
  13   1  -6  230.38   23.70
  13   1  -6  222.18   26.80
 -13   1   6  216.58   24.40
 -13   1   6  219.28   25.30
  13   1  -6  212.08   24.20
 -13   1   6  208.98   23.00
  12  -1  -6  258.97   27.90
  12  -1  -6  302.07   24.00
 -12  -1   6  307.67   26.30
 -12  -1   6  320.47   29.50
  12  -1  -6  305.37   23.10
  12   1  -6  324.47   28.10
  12   1  -6  337.97   29.90
 -12   1   6  299.47   28.20
 -12   1   6  285.27   25.50
 -12   1   6  292.97   26.20
  12   1  -6  295.87   26.70
 -11  -1   6   93.19   18.40
  11  -1  -6   87.69   13.10
 -11  -1   6   76.79   15.60
  11  -1  -6   61.89   12.50
  11  -1  -6   79.99   16.80
  11  -1  -6  114.29   18.60
  11   1  -6  102.59   17.00
 -11   1   6  106.69   19.30
  11   1  -6   82.49   17.00
  11   1  -6   72.79   15.50
 -11   1   6   59.89   13.40
 -11   1   6   90.29   15.50
  10  -1  -6   25.00    8.70
 -10  -1   6   25.30   10.80
 -10  -1   6   21.50    9.20
  10  -1  -6   36.70   12.40
  10  -1  -6   35.20   11.70
 -10   1   6   51.59   12.90
 -10   1   6   35.60    8.80
 -10   1   6   30.90   10.70
 -10   1   6   43.50   11.60
  10   1  -6   58.89   15.20
  10   1  -6   22.90    9.50
  10   1  -6   36.60   12.00
   9  -1  -6  672.23   37.10
  -9  -1   6  716.73   38.80
  -9  -1   6  655.73   34.40
  -9  -1   6  702.83   33.60
   9  -1  -6  661.33   33.10
   9  -1  -6  666.83   37.90
  -9   1   6  743.93   36.30
   9   1  -6  686.93   39.20
  -9   1   6  656.73   39.10
   9   1  -6  666.53   36.20
   9   1  -6  660.83   38.40
  -9   1   6  635.94   31.20
  -9   1   6  651.43   34.30
  -8  -1   6  150.98   14.10
  -8  -1   6  154.58   16.90
   8  -1  -6  150.08   16.00
  -8  -1   6  173.58   14.70
   8  -1  -6  151.98   13.60
   8  -1  -6  157.38   16.20
   8   1  -6  132.99   16.00
  -8   1   6  139.29   13.80
  -8   1   6  153.48   12.70
   8   1  -6  164.18   17.90
   8   1  -6  164.78   15.40
  -8   1   6  153.08   14.70
  -8   1   6  132.79   16.50
  -7  -1   6 1181.38   47.70
   7  -1  -6 1129.49   49.70
  -7  -1   6 1114.59   50.19
   7  -1  -6 1197.48   49.99
   7  -1  -6 1159.98   47.10
  -7   1   6 1073.49   46.50
   7   1  -6 1241.48   51.89
   7   1  -6 1223.68   54.29
   7   1  -6 1198.38   48.50
  -7   1   6 1175.68   45.80
  -7   1   6 1284.77   55.19
  -7   1   6 1218.58   48.60
   6  -1  -6  233.68   16.30
   6  -1  -6  251.47   15.60
   6  -1  -6  219.78   16.00
  -6  -1   6  260.07   16.00
  -6  -1   6  242.78   18.10
  -6   1   6  224.88   15.50
   6   1  -6  248.18   15.40
  -6   1   6  245.18   15.30
  -6   1   6  225.68   14.20
   6   1  -6  244.48   17.10
   6   1  -6  217.98   19.80
  -6   1   6  278.87   21.60
  -5  -1   6  425.66   21.20
   5  -1  -6  428.86   21.30
   5  -1  -6  428.46   21.80
  -5  -1   6  447.76   23.20
  -5   1   6  445.56   26.10
   5   1  -6  410.46   19.70
  -5   1   6  423.76   20.80
   5   1  -6  391.76   20.80
  -5   1   6  427.06   20.20
   5   1  -6  416.06   21.60
  -5   1   6  469.35   20.50
  -4  -1   6   44.60    6.60
   4  -1  -6   45.10    6.70
   4  -1  -6   48.20    6.70
   4  -1  -6   36.00    6.30
  -4  -1   6   47.80    3.10
  -4   1   6   33.80    4.80
  -4   1   6   33.00    5.50
  -4   1   6   48.30    6.30
   4   1  -6   24.30    8.00
   4   1  -6   37.10    5.10
  -4   1   6   27.00    7.70
   4   1  -6   42.20    6.10
   4   1  -6   32.20    6.70
   4   1  -6   41.40    6.20
  -3  -1   6  154.28    8.40
   3  -1  -6  172.98   11.40
   3  -1  -6  149.09   10.10
  -3  -1   6  169.88   10.80
   3  -1  -6  158.58   10.50
  -3   1   6  161.78   10.20
   3   1  -6  157.98    9.50
  -3   1   6  175.68   10.80
   3   1  -6  157.68    9.20
   3   1  -6  150.38   11.10
  -3   1   6  149.29    7.30
   3   1  -6  148.09    8.20
   3   1  -6  186.28   14.90
  -3   1   6  164.58   13.00
  -2  -1   6  832.12   31.00
   2  -1  -6  811.72   31.10
  -2  -1   6  801.42   31.70
   2  -1  -6  832.52   27.30
   2  -1  -6  802.32   30.50
   2  -1  -6  832.82   32.60
  -2   1   6  828.42   33.50
   2   1  -6  796.32   29.10
   2   1  -6  790.32   27.80
   2   1  -6  803.92   28.20
  -2   1   6  795.32   30.50
   2   1  -6  808.62   35.80
   2   1  -6  858.91   32.60
  -2   1   6  781.22   31.30
   1  -1  -6  241.58   10.10
  -1  -1   6  242.08   14.00
   1  -1  -6  209.78   12.90
   1  -1  -6  231.38   11.70
   1   1  -6  235.48   12.60
  -1   1   6  226.98   11.80
   1   1  -6  230.48   12.80
   1   1  -6  217.68    9.80
  -1   1   6  212.28   12.50
   1   1  -6  204.08   14.20
   1   1  -6  231.88    9.20
  -1   1   6  232.68   12.80
  -1   1   6  230.08   12.00
   1   1  -6  231.08    9.10
   0  -1   6 1462.15   58.89
   0  -1  -6 1677.73   54.99
   0  -1  -6 1694.93   58.09
   0  -1  -6 1589.24   55.19
   0  -1   6 1678.63   53.39
   0   1   6 1673.13   54.79
   0   1  -6 1588.44   56.89
   0   1  -6 1616.34   52.89
   0   1   6 1611.54   55.79
   0   1  -6 1527.95   57.89
   0   1  -6 1609.44   52.99
   0   1   6 1672.93   57.39
   0   1   6 1567.34   55.69
   0   1  -6 1675.03   57.19
   1  -1   6 1423.76   48.60
  -1  -1  -6 1383.46   49.80
  -1  -1  -6 1364.36   52.09
  -1  -1  -6 1495.35   51.49
   1  -1   6 1382.86   55.19
   1   1   6 1430.76   47.60
   1   1   6 1443.26   50.89
  -1   1  -6 1490.65   51.99
  -1   1  -6 1380.76   50.59
  -1   1  -6 1452.45   48.80
  -1   1  -6 1447.86   51.69
   1   1   6 1480.35   50.89
   1   1   6 1456.55   52.09
  -1   1  -6 1486.45   48.50
  -2  -1  -6 1396.56   54.89
  -2  -1  -6 1553.04   55.89
   2  -1   6 1543.25   52.69
   2  -1   6 1442.06   58.69
  -2  -1  -6 1563.14   53.09
  -2   1  -6 1569.54   52.29
  -2   1  -6 1435.36   50.99
   2   1   6 1526.95   53.89
   2   1   6 1504.45   49.10
  -2   1  -6 1547.55   54.89
  -2   1  -6 1519.15   54.89
   2   1   6 1531.55   54.19
   2   1   6 1476.75   54.79
  -2   1  -6 1525.65   52.79
  -3  -1  -6  550.04   27.70
  -3  -1  -6  620.84   27.10
  -3  -1  -6  559.64   24.20
  -3  -1  -6  563.64   20.20
   3  -1   6  571.64   25.20
   3  -1   6  593.94   30.40
   3   1   6  586.74   25.80
  -3   1  -6  582.74   25.20
   3   1   6  592.74   25.70
  -3   1  -6  560.64   25.90
  -3   1  -6  552.44   20.10
  -3   1  -6  575.24   26.10
   3   1   6  586.84   26.30
  -4  -1  -6  416.56   16.10
  -4  -1  -6  408.26   19.90
  -4  -1  -6  398.96   21.80
   4  -1   6  427.76   25.80
   4  -1   6  428.26   22.30
   4   1   6  437.06   21.70
  -4   1  -6  364.56   20.60
   4   1   6  374.76   21.00
  -4   1  -6  366.36   21.00
  -4   1  -6  414.56   21.70
   4   1   6  448.16   22.00
  -5  -1  -6   91.99    9.60
   5  -1   6   85.19   12.70
  -5  -1  -6   82.99   10.60
  -5  -1  -6   92.79   13.70
   5  -1   6   72.69    9.20
   5  -1   6  103.29   11.90
  -5  -1  -6   79.09    6.60
   5   1   6   80.89   10.60
   5   1   6   67.59    9.40
   5   1   6   85.69   10.00
  -5   1  -6   94.49   10.80
  -5   1  -6   87.89   10.40
  -5   1  -6   81.39   10.00
  -6  -1  -6  168.78   14.50
  -6  -1  -6  142.49   12.90
  -6  -1  -6  151.18   10.30
   6  -1   6  158.28   13.30
   6  -1   6  158.78   16.30
   6  -1   6  192.08   18.40
  -6  -1  -6  129.99   16.60
  -6   1  -6  144.09   13.90
   6   1   6  172.58   15.00
   6   1   6  182.28   15.80
   6   1   6  181.28   15.20
  -6   1  -6  144.89   14.20
  -6   1  -6  161.58   14.60
  -7  -1  -6  759.62   34.50
   7  -1   6  654.23   37.80
  -7  -1  -6  731.73   36.00
  -7  -1  -6  718.23   30.30
  -7  -1  -6  687.33   39.70
   7  -1   6  724.43   34.50
   7  -1   6  722.23   39.50
  -7   1  -6  761.72   36.60
   7   1   6  807.12   38.10
   7   1   6  698.83   35.70
  -7   1  -6  773.62   37.00
  -7   1  -6  694.93   24.70
  -7   1  -6  769.92   37.90
   7   1   6  711.53   37.50
  -8  -1  -6    9.60    6.90
   8  -1   6   10.70    7.80
  -8  -1  -6    9.10    7.10
   8  -1   6    2.00    6.10
   8  -1   6   13.50    6.70
  -8  -1  -6   14.30    5.60
  -8  -1  -6   24.00   10.20
  -8   1  -6    9.70    6.50
   8   1   6   17.60    8.50
   8   1   6   12.00    7.10
  -8   1  -6    6.70    7.60
  -8   1  -6   11.00    7.00
   8   1   6    5.10    6.80
  -9  -1  -6  363.46   21.50
  -9  -1  -6  326.27   29.00
  -9  -1  -6  341.27   24.80
  -9  -1  -6  371.36   25.00
   9  -1   6  427.66   30.10
   9  -1   6  386.86   27.70
   9   1   6  346.07   26.70
   9   1   6  333.07   27.10
  -9   1  -6  411.76   27.70
   9   1   6  322.27   24.70
  -9   1  -6  373.36   26.40
  -9   1  -6  335.07   26.90
 -10  -1  -6   87.49   12.70
 -10  -1  -6   95.39   15.10
 -10  -1  -6  123.89   19.00
  10  -1   6  110.59   16.10
[truncated: 1,243,842 more chars]
