# Supplementary material for: Dual-Emitting Cyclometalated Platinum Compounds with Isocyanide Ligands
Source: ACS Omega. 2025 Oct 13;10(41):49052–60. doi: 10.1021/acsomega.5c07648 (PMC12547795; doi:10.1021/acsomega.5c07648)
Supplement: Supplementary file 4 [file ao5c07648_si_004.cif]

data_global
_audit_creation_method                  'APEX3 v2019.11-0'

_publ_requested_journal                 ?

_publ_contact_author_name               ?
_publ_contact_author_address            
;
;
_publ_contact_author_email              jotanski@vassar.edu
_publ_contact_author_fax                ?
_publ_contact_author_phone              ?

_publ_section_title                     
;
;
_publ_section_abstract                  
;
;
_publ_section_references                
;
;
_publ_section_comment                   
;
;

data_CA3033Pt
_chemical_name_systematic               ?
_chemical_name_common                   ?
_chemical_formula_moiety                'C26 H22 N2 Pt'
_chemical_formula_sum                   'C26 H22 N2 Pt'
_chemical_formula_iupac                 ?
_chemical_formula_weight                557.54

_chemical_melting_point                 ?

_space_group_crystal_system             triclinic
_space_group_IT_number                  2
_space_group_name_H-M_alt               'P -1'
_space_group_name_Hall                  '-P 1'
loop_
    _space_group_symop_operation_xyz
    'x, y, z'
    '-x, -y, -z'

_cell_length_a                          9.6752(7)
_cell_length_b                          10.9645(8)
_cell_length_c                          11.4234(8)
_cell_angle_alpha                       101.9900(10)
_cell_angle_beta                        112.2150(10)
_cell_angle_gamma                       104.2490(10)
_cell_volume                            1024.45(13)
_cell_formula_units_Z                   2
_cell_measurement_reflns_used           9482
_cell_measurement_theta_min             2.3513
_cell_measurement_theta_max             30.5005
_cell_measurement_temperature           125.(2)

_exptl_crystal_description              needle
_exptl_crystal_colour                   yellow
_exptl_crystal_size_max                 0.360
_exptl_crystal_size_mid                 0.095
_exptl_crystal_size_min                 0.045
_exptl_crystal_density_diffrn           1.807
_exptl_crystal_density_meas             ?
_exptl_crystal_density_method           'not measured'
_exptl_crystal_F_000                    540

_exptl_absorpt_coefficient_mu           6.863
_exptl_absorpt_correction_type          Multi-Scan
_exptl_absorpt_process_details          
;
SADABS-2016/2 - Bruker AXS area detector scaling and absorption correction
;
_exptl_absorpt_correction_T_min         0.41
_exptl_absorpt_correction_T_max         0.75

_exptl_special_details                  
;
; 

_diffrn_ambient_temperature             125.(2)

_diffrn_source                          'sealed X-ray tube'
_diffrn_source_type                     'Bruker APEX-II CCD' 
_diffrn_source_power                    1.50
_diffrn_source_current                  30.0
_diffrn_source_voltage                  45

_diffrn_radiation_probe                 X-ray
_diffrn_radiation_type                  MoK\a 
_diffrn_radiation_wavelength            0.71073
_diffrn_radiation_monochromator         graphite 

_diffrn_measurement_device              'three-circle diffractometer'
_diffrn_measurement_device_type         'Bruker APEX-II CCD' 
_diffrn_measurement_method              '\f and \w scans' 

_diffrn_detector_area_resol_mean        8.3333

_diffrn_reflns_number                   25401
_diffrn_reflns_av_R_equivalents         0.0283
_diffrn_reflns_av_unetI/netI            0.0263
_diffrn_reflns_theta_min                2.03
_diffrn_reflns_theta_max                30.55
_diffrn_reflns_theta_full               25.24
_diffrn_measured_fraction_theta_max     0.987
_diffrn_measured_fraction_theta_full    0.987
_diffrn_reflns_limit_h_min              -13
_diffrn_reflns_limit_h_max              13
_diffrn_reflns_limit_k_min              -15
_diffrn_reflns_limit_k_max              15
_diffrn_reflns_limit_l_min              -16
_diffrn_reflns_limit_l_max              16

_refine_special_details                 
;
;

_reflns_number_total                    6183
_reflns_number_gt                       5716
_reflns_threshold_expression            'I > 2\s(I)'
_reflns_Friedel_coverage                0.000
_reflns_Friedel_fraction_max            .
_reflns_Friedel_fraction_full           .

_refine_ls_structure_factor_coef        Fsqd
_refine_ls_matrix_type                  full
_refine_ls_R_factor_all                 0.0219
_refine_ls_R_factor_gt                  0.0188
_refine_ls_wR_factor_gt                 0.0401
_refine_ls_wR_factor_ref                0.0412
_refine_ls_goodness_of_fit_ref          1.069
_refine_ls_restrained_S_all             1.069
_refine_ls_number_reflns                6183
_refine_ls_number_parameters            263
_refine_ls_number_restraints            0
_refine_ls_number_constraints           ?
_refine_ls_hydrogen_treatment           constr
_refine_ls_weighting_scheme             calc
_refine_ls_weighting_details            
    'w=1/[\s^2^(Fo^2^)+(0.0188P)^2^+0.2719P] where P=(Fo^2^+2Fc^2^)/3'

_atom_sites_solution_hydrogens          geom
_atom_sites_solution_primary            dual
_atom_sites_solution_secondary          difmap

_refine_ls_shift/su_max                 0.001
_refine_ls_shift/su_mean                0.000
_refine_diff_density_max                0.957
_refine_diff_density_min                -0.425
_refine_ls_extinction_method            none
_refine_ls_extinction_coef              ?

loop_
    _atom_type_symbol
    _atom_type_description
    _atom_type_scat_dispersion_real
    _atom_type_scat_dispersion_imag
    _atom_type_scat_source
    C C 0.0033 0.0016 'International Tables Vol C Tables 4.2.6.8 and 6.1.1.4'
    H H 0.0000 0.0000 'International Tables Vol C Tables 4.2.6.8 and 6.1.1.4'
    N N 0.0061 0.0033 'International Tables Vol C Tables 4.2.6.8 and 6.1.1.4'
    Pt Pt -1.7033 8.3905
     'International Tables Vol C Tables 4.2.6.8 and 6.1.1.4'

_computing_data_collection              
    'Bruker Instrument Service v2021.1.0.3'
_computing_cell_refinement              
    'SAINT V8.40B (Bruker Nano, Inc., 2019)'
_computing_data_reduction               
    'SAINT V8.40B (Bruker Nano, Inc., 2019)'
_computing_structure_solution           'SHELXT 2018/2 (Sheldrick, 2018)'
_computing_structure_refinement         'SHELXL-2017/1 (Sheldrick, 2017)'
_computing_molecular_graphics           ?
_computing_publication_material         ?

loop_
    _atom_site_type_symbol
    _atom_site_label
    _atom_site_fract_x
    _atom_site_fract_y
    _atom_site_fract_z
    _atom_site_U_iso_or_equiv
    _atom_site_adp_type
    _atom_site_calc_flag
    _atom_site_refinement_flags_adp
    _atom_site_refinement_flags_occupancy
    _atom_site_refinement_flags_posn
    _atom_site_occupancy
    _atom_site_disorder_assembly
    _atom_site_disorder_group
    Pt Pt 0.14696(2) 0.12093(2) 0.36952(2) 0.01720(3) Uani d . . . 1 . .
    N N1 0.0929(2) 0.17974(16) 0.52966(18) 0.0173(3) Uani d . . . 1 . .
    N N2 0.5139(2) 0.2431(2) 0.5504(2) 0.0303(5) Uani d . . . 1 . .
    C C1 0.1697(3) 0.0608(2) 0.1965(2) 0.0267(5) Uani d . . . 1 . .
    H H1A 0.088722 -0.027832 0.13898 0.04 Uiso calc U . R 1 . .
    H H1B 0.276535 0.056867 0.219618 0.04 Uiso calc U . R 1 . .
    H H1C 0.154622 0.124721 0.148691 0.04 Uiso calc U . R 1 . .
    C C2 -0.0977(3) 0.04133(19) 0.2711(2) 0.0184(4) Uani d . . . 1 . .
    C C3 -0.2048(3) -0.0330(2) 0.1359(2) 0.0230(5) Uani d . . . 1 . .
    H H3A -0.163882 -0.053593 0.073713 0.028 Uiso calc U . R 1 . .
    C C4 -0.3702(3) -0.0772(2) 0.0910(2) 0.0259(5) Uani d . . . 1 . .
    H H4A -0.439227 -0.127587 -0.000995 0.031 Uiso calc U . R 1 . .
    C C5 -0.4359(3) -0.0493(2) 0.1776(2) 0.0244(5) Uani d . . . 1 . .
    H H5A -0.548611 -0.079084 0.145506 0.029 Uiso calc U . R 1 . .
    C C6 -0.3337(3) 0.0231(2) 0.3124(2) 0.0221(4) Uani d . . . 1 . .
    H H6A -0.376084 0.042906 0.373633 0.027 Uiso calc U . R 1 . .
    C C7 -0.1688(3) 0.06638(19) 0.3572(2) 0.0182(4) Uani d . . . 1 . .
    C C8 -0.0574(3) 0.14212(19) 0.4970(2) 0.0184(4) Uani d . . . 1 . .
    H H8A -0.094279 0.163167 0.562087 0.022 Uiso calc U . R 1 . .
    C C9 0.2090(3) 0.26148(19) 0.6688(2) 0.0195(4) Uani d . . . 1 . .
    H H9A 0.292799 0.222795 0.700696 0.023 Uiso calc U . R 1 . .
    H H9B 0.154172 0.259525 0.726463 0.023 Uiso calc U . R 1 . .
    C C10 0.2869(3) 0.4053(2) 0.6822(2) 0.0185(4) Uani d . . . 1 . .
    C C11 0.4496(3) 0.4710(2) 0.7620(3) 0.0321(6) Uani d . . . 1 . .
    H H11A 0.512918 0.424331 0.804178 0.039 Uiso calc U . R 1 . .
    C C12 0.5213(3) 0.6051(2) 0.7811(3) 0.0382(7) Uani d . . . 1 . .
    H H12A 0.633252 0.649351 0.835885 0.046 Uiso calc U . R 1 . .
    C C13 0.4302(3) 0.6739(2) 0.7207(3) 0.0302(5) Uani d . . . 1 . .
    H H13A 0.478755 0.765489 0.733997 0.036 Uiso calc U . R 1 . .
    C C14 0.2681(3) 0.6085(2) 0.6410(3) 0.0302(5) Uani d . . . 1 . .
    H H14A 0.204657 0.655553 0.599836 0.036 Uiso calc U . R 1 . .
    C C15 0.1966(3) 0.4741(2) 0.6204(2) 0.0258(5) Uani d . . . 1 . .
    H H15A 0.085121 0.42943 0.56356 0.031 Uiso calc U . R 1 . .
    C C16 0.3776(3) 0.1979(2) 0.4786(2) 0.0249(5) Uani d . . . 1 . .
    C C17 0.6750(3) 0.3052(3) 0.6460(2) 0.0277(5) Uani d . . . 1 . .
    C C18 0.7518(3) 0.2287(2) 0.7147(3) 0.0275(5) Uani d . . . 1 . .
    H H18A 0.695455 0.137229 0.696172 0.033 Uiso calc U . R 1 . .
    C C19 0.9085(3) 0.2892(2) 0.8081(3) 0.0280(5) Uani d . . . 1 . .
    H H19A 0.961598 0.239069 0.854766 0.034 Uiso calc U . R 1 . .
    C C20 0.9924(3) 0.4246(2) 0.8363(2) 0.0237(5) Uani d . . . 1 . .
    C C21 1.1586(3) 0.4892(2) 0.9320(3) 0.0298(5) Uani d . . . 1 . .
    H H21A 1.21343 0.440176 0.978856 0.036 Uiso calc U . R 1 . .
    C C22 1.2376(3) 0.6194(3) 0.9562(3) 0.0335(6) Uani d . . . 1 . .
    H H22A 1.3477 0.660311 1.018751 0.04 Uiso calc U . R 1 . .
    C C23 1.1574(3) 0.6949(3) 0.8888(3) 0.0344(6) Uani d . . . 1 . .
    H H23A 1.213558 0.786452 0.907613 0.041 Uiso calc U . R 1 . .
    C C24 0.9992(3) 0.6365(2) 0.7967(3) 0.0320(5) Uani d . . . 1 . .
    H H24A 0.946066 0.687695 0.751915 0.038 Uiso calc U . R 1 . .
    C C25 0.9154(3) 0.5012(2) 0.7684(2) 0.0260(5) Uani d . . . 1 . .
    C C26 0.7515(3) 0.4369(2) 0.6708(3) 0.0289(5) Uani d . . . 1 . .
    H H26A 0.696308 0.48559 0.623639 0.035 Uiso calc U . R 1 . .

loop_
    _atom_site_aniso_label
    _atom_site_aniso_U_11
    _atom_site_aniso_U_22
    _atom_site_aniso_U_33
    _atom_site_aniso_U_12
    _atom_site_aniso_U_13
    _atom_site_aniso_U_23
    Pt 0.01515(4) 0.01582(4) 0.01735(4) 0.00313(3) 0.00559(3) 0.00554(3)
    N1 0.0188(9) 0.0130(7) 0.0159(8) 0.0044(6) 0.0049(7) 0.0045(6)
    N2 0.0182(10) 0.0391(11) 0.0269(11) 0.0059(8) 0.0087(9) 0.0062(9)
    C1 0.0261(12) 0.0254(11) 0.0258(12) 0.0041(9) 0.0142(10) 0.0048(9)
    C2 0.0194(10) 0.0147(9) 0.0186(10) 0.0052(7) 0.0054(8) 0.0081(7)
    C3 0.0237(11) 0.0222(10) 0.0187(11) 0.0051(8) 0.0069(9) 0.0075(8)
    C4 0.0223(11) 0.0236(10) 0.0196(11) 0.0033(9) 0.0008(9) 0.0066(9)
    C5 0.0157(10) 0.0211(10) 0.0280(12) 0.0057(8) 0.0024(9) 0.0073(9)
    C6 0.0200(11) 0.0183(9) 0.0250(11) 0.0065(8) 0.0080(9) 0.0058(8)
    C7 0.0186(10) 0.0125(8) 0.0198(10) 0.0047(7) 0.0056(8) 0.0056(7)
    C8 0.0202(10) 0.0146(9) 0.0184(10) 0.0060(7) 0.0075(8) 0.0048(7)
    C9 0.0206(10) 0.0166(9) 0.0156(10) 0.0047(8) 0.0041(8) 0.0045(7)
    C10 0.0194(10) 0.0156(9) 0.0178(10) 0.0046(7) 0.0078(8) 0.0034(7)
    C11 0.0200(12) 0.0204(10) 0.0427(15) 0.0055(9) 0.0041(11) 0.0067(10)
    C12 0.0199(12) 0.0246(12) 0.0525(18) 0.0009(9) 0.0064(12) 0.0072(11)
    C13 0.0347(14) 0.0178(10) 0.0355(14) 0.0038(9) 0.0179(12) 0.0067(9)
    C14 0.0338(14) 0.0214(11) 0.0281(13) 0.0092(10) 0.0062(11) 0.0104(9)
    C15 0.0211(11) 0.0200(10) 0.0260(12) 0.0047(8) 0.0023(9) 0.0073(9)
    C16 0.0236(12) 0.0259(11) 0.0250(12) 0.0077(9) 0.0117(10) 0.0081(9)
    C17 0.0173(11) 0.0381(13) 0.0232(12) 0.0059(9) 0.0097(9) 0.0053(10)
    C18 0.0254(12) 0.0275(11) 0.0283(12) 0.0061(9) 0.0134(10) 0.0083(9)
    C19 0.0291(13) 0.0268(11) 0.0287(13) 0.0096(10) 0.0123(11) 0.0122(10)
    C20 0.0270(12) 0.0253(10) 0.0224(11) 0.0111(9) 0.0137(10) 0.0085(9)
    C21 0.0262(13) 0.0313(12) 0.0254(12) 0.0085(10) 0.0070(10) 0.0080(10)
    C22 0.0253(13) 0.0327(13) 0.0283(13) 0.0020(10) 0.0061(11) 0.0044(10)
    C23 0.0315(14) 0.0257(12) 0.0352(14) 0.0042(10) 0.0103(12) 0.0061(10)
    C24 0.0312(14) 0.0273(12) 0.0364(14) 0.0118(10) 0.0123(11) 0.0131(10)
    C25 0.0289(12) 0.0289(11) 0.0261(12) 0.0139(10) 0.0153(10) 0.0108(9)
    C26 0.0233(12) 0.0345(12) 0.0308(13) 0.0133(10) 0.0113(10) 0.0131(10)

_geom_special_details                   
;

All esds (except the esd in the dihedral angle between two l.s. planes)
are estimated using the full covariance matrix.  The cell esds are taken
into account individually in the estimation of esds in distances, angles
and torsion angles; correlations between esds in cell parameters are only
used when they are defined by crystal symmetry.  An approximate (isotropic)
treatment of cell esds is used for estimating esds involving l.s. planes.
;

loop_
    _geom_bond_atom_site_label_1
    _geom_bond_atom_site_label_2
    _geom_bond_site_symmetry_2
    _geom_bond_distance
    _geom_bond_publ_flag
    Pt C16 . 1.944(2) ?
    Pt C2 . 2.048(2) ?
    Pt C1 . 2.061(2) ?
    Pt N1 . 2.1060(18) ?
    N1 C8 . 1.287(3) ?
    N1 C9 . 1.468(3) ?
    N2 C16 . 1.161(3) ?
    N2 C17 . 1.402(3) ?
    C1 H1A . 0.98 ?
    C1 H1B . 0.98 ?
    C1 H1C . 0.98 ?
    C2 C3 . 1.405(3) ?
    C2 C7 . 1.417(3) ?
    C3 C4 . 1.398(3) ?
    C3 H3A . 0.95 ?
    C4 C5 . 1.386(4) ?
    C4 H4A . 0.95 ?
    C5 C6 . 1.390(3) ?
    C5 H5A . 0.95 ?
    C6 C7 . 1.393(3) ?
    C6 H6A . 0.95 ?
    C7 C8 . 1.452(3) ?
    C8 H8A . 0.95 ?
    C9 C10 . 1.518(3) ?
    C9 H9A . 0.99 ?
    C9 H9B . 0.99 ?
    C10 C11 . 1.383(3) ?
    C10 C15 . 1.383(3) ?
    C11 C12 . 1.394(3) ?
    C11 H11A . 0.95 ?
    C12 C13 . 1.381(4) ?
    C12 H12A . 0.95 ?
    C13 C14 . 1.377(4) ?
    C13 H13A . 0.95 ?
    C14 C15 . 1.392(3) ?
    C14 H14A . 0.95 ?
    C15 H15A . 0.95 ?
    C17 C26 . 1.364(3) ?
    C17 C18 . 1.419(4) ?
    C18 C19 . 1.365(3) ?
    C18 H18A . 0.95 ?
    C19 C20 . 1.406(3) ?
    C19 H19A . 0.95 ?
    C20 C25 . 1.415(3) ?
    C20 C21 . 1.439(3) ?
    C21 C22 . 1.355(3) ?
    C21 H21A . 0.95 ?
    C22 C23 . 1.418(4) ?
    C22 H22A . 0.95 ?
    C23 C24 . 1.371(4) ?
    C23 H23A . 0.95 ?
    C24 C25 . 1.405(3) ?
    C24 H24A . 0.95 ?
    C25 C26 . 1.428(3) ?
    C26 H26A . 0.95 ?

loop_
    _geom_angle_atom_site_label_1
    _geom_angle_atom_site_label_2
    _geom_angle_atom_site_label_3
    _geom_angle_site_symmetry_1
    _geom_angle_site_symmetry_3
    _geom_angle
    _geom_angle_publ_flag
    C16 Pt C2 . . 174.61(9) ?
    C16 Pt C1 . . 91.86(10) ?
    C2 Pt C1 . . 93.36(9) ?
    C16 Pt N1 . . 95.25(8) ?
    C2 Pt N1 . . 79.59(8) ?
    C1 Pt N1 . . 172.47(8) ?
    C8 N1 C9 . . 119.27(19) ?
    C8 N1 Pt . . 114.63(14) ?
    C9 N1 Pt . . 126.05(14) ?
    C16 N2 C17 . . 174.4(3) ?
    Pt C1 H1A . . 109.5 ?
    Pt C1 H1B . . 109.5 ?
    H1A C1 H1B . . 109.5 ?
    Pt C1 H1C . . 109.5 ?
    H1A C1 H1C . . 109.5 ?
    H1B C1 H1C . . 109.5 ?
    C3 C2 C7 . . 115.6(2) ?
    C3 C2 Pt . . 131.59(17) ?
    C7 C2 Pt . . 112.82(15) ?
    C4 C3 C2 . . 121.4(2) ?
    C4 C3 H3A . . 119.3 ?
    C2 C3 H3A . . 119.3 ?
    C5 C4 C3 . . 121.6(2) ?
    C5 C4 H4A . . 119.2 ?
    C3 C4 H4A . . 119.2 ?
    C4 C5 C6 . . 118.7(2) ?
    C4 C5 H5A . . 120.6 ?
    C6 C5 H5A . . 120.6 ?
    C5 C6 C7 . . 119.7(2) ?
    C5 C6 H6A . . 120.2 ?
    C7 C6 H6A . . 120.2 ?
    C6 C7 C2 . . 123.1(2) ?
    C6 C7 C8 . . 121.6(2) ?
    C2 C7 C8 . . 115.29(19) ?
    N1 C8 C7 . . 117.7(2) ?
    N1 C8 H8A . . 121.2 ?
    C7 C8 H8A . . 121.2 ?
    N1 C9 C10 . . 111.98(17) ?
    N1 C9 H9A . . 109.2 ?
    C10 C9 H9A . . 109.2 ?
    N1 C9 H9B . . 109.2 ?
    C10 C9 H9B . . 109.2 ?
    H9A C9 H9B . . 107.9 ?
    C11 C10 C15 . . 119.1(2) ?
    C11 C10 C9 . . 119.9(2) ?
    C15 C10 C9 . . 121.02(19) ?
    C10 C11 C12 . . 120.5(2) ?
    C10 C11 H11A . . 119.8 ?
    C12 C11 H11A . . 119.8 ?
    C13 C12 C11 . . 120.2(2) ?
    C13 C12 H12A . . 119.9 ?
    C11 C12 H12A . . 119.9 ?
    C14 C13 C12 . . 119.4(2) ?
    C14 C13 H13A . . 120.3 ?
    C12 C13 H13A . . 120.3 ?
    C13 C14 C15 . . 120.5(2) ?
    C13 C14 H14A . . 119.7 ?
    C15 C14 H14A . . 119.7 ?
    C10 C15 C14 . . 120.3(2) ?
    C10 C15 H15A . . 119.8 ?
    C14 C15 H15A . . 119.8 ?
    N2 C16 Pt . . 175.9(2) ?
    C26 C17 N2 . . 119.0(2) ?
    C26 C17 C18 . . 122.4(2) ?
    N2 C17 C18 . . 118.6(2) ?
    C19 C18 C17 . . 118.6(2) ?
    C19 C18 H18A . . 120.7 ?
    C17 C18 H18A . . 120.7 ?
    C18 C19 C20 . . 120.9(2) ?
    C18 C19 H19A . . 119.5 ?
    C20 C19 H19A . . 119.5 ?
    C19 C20 C25 . . 120.5(2) ?
    C19 C20 C21 . . 121.7(2) ?
    C25 C20 C21 . . 117.8(2) ?
    C22 C21 C20 . . 120.7(2) ?
    C22 C21 H21A . . 119.6 ?
    C20 C21 H21A . . 119.6 ?
    C21 C22 C23 . . 120.6(2) ?
    C21 C22 H22A . . 119.7 ?
    C23 C22 H22A . . 119.7 ?
    C24 C23 C22 . . 120.3(2) ?
    C24 C23 H23A . . 119.8 ?
    C22 C23 H23A . . 119.8 ?
    C23 C24 C25 . . 120.1(2) ?
    C23 C24 H24A . . 119.9 ?
    C25 C24 H24A . . 119.9 ?
    C24 C25 C20 . . 120.5(2) ?
    C24 C25 C26 . . 121.3(2) ?
    C20 C25 C26 . . 118.2(2) ?
    C17 C26 C25 . . 119.4(2) ?
    C17 C26 H26A . . 120.3 ?
    C25 C26 H26A . . 120.3 ?

loop_
    _geom_torsion_atom_site_label_1
    _geom_torsion_atom_site_label_2
    _geom_torsion_atom_site_label_3
    _geom_torsion_atom_site_label_4
    _geom_torsion_site_symmetry_1
    _geom_torsion_site_symmetry_2
    _geom_torsion_site_symmetry_3
    _geom_torsion_site_symmetry_4
    _geom_torsion
    _geom_torsion_publ_flag
    C7 C2 C3 C4 . . . . 0.6(3) ?
    Pt C2 C3 C4 . . . . -179.85(16) ?
    C2 C3 C4 C5 . . . . 0.3(3) ?
    C3 C4 C5 C6 . . . . -0.8(3) ?
    C4 C5 C6 C7 . . . . 0.4(3) ?
    C5 C6 C7 C2 . . . . 0.6(3) ?
    C5 C6 C7 C8 . . . . -179.93(19) ?
    C3 C2 C7 C6 . . . . -1.1(3) ?
    Pt C2 C7 C6 . . . . 179.33(16) ?
    C3 C2 C7 C8 . . . . 179.42(18) ?
    Pt C2 C7 C8 . . . . -0.2(2) ?
    C9 N1 C8 C7 . . . . 177.34(17) ?
    Pt N1 C8 C7 . . . . -0.4(2) ?
    C6 C7 C8 N1 . . . . -179.14(19) ?
    C2 C7 C8 N1 . . . . 0.4(3) ?
    C8 N1 C9 C10 . . . . -107.6(2) ?
    Pt N1 C9 C10 . . . . 69.8(2) ?
    N1 C9 C10 C11 . . . . -137.2(2) ?
    N1 C9 C10 C15 . . . . 45.6(3) ?
    C15 C10 C11 C12 . . . . 0.7(4) ?
    C9 C10 C11 C12 . . . . -176.5(2) ?
    C10 C11 C12 C13 . . . . 0.2(4) ?
    C11 C12 C13 C14 . . . . -0.3(4) ?
    C12 C13 C14 C15 . . . . -0.5(4) ?
    C11 C10 C15 C14 . . . . -1.6(4) ?
    C9 C10 C15 C14 . . . . 175.6(2) ?
    C13 C14 C15 C10 . . . . 1.5(4) ?
    C26 C17 C18 C19 . . . . -0.7(4) ?
    N2 C17 C18 C19 . . . . -179.8(2) ?
    C17 C18 C19 C20 . . . . 0.2(4) ?
    C18 C19 C20 C25 . . . . 0.3(4) ?
    C18 C19 C20 C21 . . . . -178.5(2) ?
    C19 C20 C21 C22 . . . . 179.1(2) ?
    C25 C20 C21 C22 . . . . 0.2(4) ?
    C20 C21 C22 C23 . . . . 0.9(4) ?
    C21 C22 C23 C24 . . . . -1.0(4) ?
    C22 C23 C24 C25 . . . . 0.0(4) ?
    C23 C24 C25 C20 . . . . 1.2(4) ?
    C23 C24 C25 C26 . . . . -178.6(3) ?
    C19 C20 C25 C24 . . . . 179.9(2) ?
    C21 C20 C25 C24 . . . . -1.2(3) ?
    C19 C20 C25 C26 . . . . -0.3(3) ?
    C21 C20 C25 C26 . . . . 178.5(2) ?
    N2 C17 C26 C25 . . . . 179.8(2) ?
    C18 C17 C26 C25 . . . . 0.6(4) ?
    C24 C25 C26 C17 . . . . 179.6(2) ?
    C20 C25 C26 C17 . . . . -0.1(4) ?

_shelx_res_file                         
;

TITL CA3033Pt_a.res in P-1
    CA3033Pt_a.res
    created by SHELXL-2017/1 at 14:25:16 on 19-Jul-2024
REM Old TITL CA3033Pt in P-1
REM SHELXT solution in P-1: R1 0.042, Rweak 0.010, Alpha 0.023
REM <I/s>   0.000 for    0 systematic absences,  Orientation as input
REM Formula found by SHELXT:  C25 N3 Pt

CELL  0.71073   9.6752  10.9645  11.4234  101.990  112.215  104.249
ZERR    2.000   0.0007   0.0008   0.0008    0.001    0.001    0.001
LATT  1
SFAC C H N PT
UNIT 52 44 4 2
TEMP -148
SIZE 0.36 0.095 0.045
REM yellow neddle
L.S. 16
BOND $H
ACTA
HTAB
REM No hydrogen bonds found for HTAB generation
ACTA
CONF
LIST 4
FMAP 2
PLAN 20
REM EXTI    0.000000
WGHT    0.018800    0.271900
FVAR       0.38207
PT    4    0.146964    0.120930    0.369523    11.00000    0.01515    0.01582 =
         0.01735    0.00554    0.00559    0.00313
N1    3    0.092899    0.179737    0.529660    11.00000    0.01881    0.01301 =
         0.01593    0.00452    0.00485    0.00437
N2    3    0.513929    0.243085    0.550358    11.00000    0.01818    0.03906 =
         0.02688    0.00616    0.00866    0.00591
C1    1    0.169691    0.060785    0.196518    11.00000    0.02608    0.02540 =
         0.02578    0.00482    0.01417    0.00414
AFIX 137
H1A   2    0.088722   -0.027832    0.138980    11.00000   -1.50000
H1B   2    0.276535    0.056867    0.219618    11.00000   -1.50000
H1C   2    0.154622    0.124721    0.148691    11.00000   -1.50000
AFIX   0
C2    1   -0.097731    0.041332    0.271086    11.00000    0.01944    0.01472 =
         0.01859    0.00815    0.00537    0.00524
C3    1   -0.204778   -0.032975    0.135918    11.00000    0.02373    0.02216 =
         0.01867    0.00749    0.00686    0.00509
AFIX  43
H3A   2   -0.163882   -0.053593    0.073713    11.00000   -1.20000
AFIX   0
C4    1   -0.370195   -0.077212    0.091030    11.00000    0.02234    0.02364 =
         0.01955    0.00657    0.00081    0.00333
AFIX  43
H4A   2   -0.439227   -0.127587   -0.000995    11.00000   -1.20000
AFIX   0
C5    1   -0.435917   -0.049313    0.177634    11.00000    0.01568    0.02107 =
         0.02801    0.00733    0.00237    0.00574
AFIX  43
H5A   2   -0.548611   -0.079084    0.145506    11.00000   -1.20000
AFIX   0
C6    1   -0.333705    0.023071    0.312388    11.00000    0.01999    0.01833 =
         0.02498    0.00580    0.00802    0.00654
AFIX  43
H6A   2   -0.376084    0.042906    0.373633    11.00000   -1.20000
AFIX   0
C7    1   -0.168840    0.066385    0.357197    11.00000    0.01864    0.01254 =
         0.01979    0.00559    0.00558    0.00471
C8    1   -0.057442    0.142125    0.497008    11.00000    0.02023    0.01457 =
         0.01845    0.00484    0.00749    0.00595
AFIX  43
H8A   2   -0.094279    0.163167    0.562087    11.00000   -1.20000
AFIX   0
C9    1    0.209005    0.261485    0.668811    11.00000    0.02060    0.01658 =
         0.01557    0.00445    0.00406    0.00473
AFIX  23
H9A   2    0.292799    0.222795    0.700696    11.00000   -1.20000
H9B   2    0.154172    0.259525    0.726463    11.00000   -1.20000
AFIX   0
C10   1    0.286878    0.405274    0.682237    11.00000    0.01941    0.01558 =
         0.01778    0.00339    0.00776    0.00460
C11   1    0.449562    0.470977    0.762042    11.00000    0.01997    0.02040 =
         0.04269    0.00668    0.00405    0.00546
AFIX  43
H11A  2    0.512918    0.424331    0.804178    11.00000   -1.20000
AFIX   0
C12   1    0.521313    0.605121    0.781144    11.00000    0.01992    0.02459 =
         0.05255    0.00716    0.00642    0.00089
AFIX  43
H12A  2    0.633252    0.649351    0.835885    11.00000   -1.20000
AFIX   0
C13   1    0.430161    0.673924    0.720729    11.00000    0.03467    0.01779 =
         0.03553    0.00666    0.01792    0.00378
AFIX  43
H13A  2    0.478755    0.765489    0.733997    11.00000   -1.20000
AFIX   0
C14   1    0.268104    0.608523    0.641043    11.00000    0.03382    0.02144 =
         0.02814    0.01036    0.00620    0.00919
AFIX  43
H14A  2    0.204657    0.655553    0.599836    11.00000   -1.20000
AFIX   0
C15   1    0.196556    0.474103    0.620406    11.00000    0.02113    0.01997 =
         0.02598    0.00735    0.00229    0.00469
AFIX  43
H15A  2    0.085121    0.429430    0.563560    11.00000   -1.20000
AFIX   0
C16   1    0.377628    0.197911    0.478583    11.00000    0.02358    0.02586 =
         0.02502    0.00806    0.01171    0.00774
C17   1    0.675003    0.305186    0.645978    11.00000    0.01735    0.03811 =
         0.02316    0.00527    0.00970    0.00590
C18   1    0.751844    0.228656    0.714735    11.00000    0.02536    0.02752 =
         0.02832    0.00828    0.01340    0.00607
AFIX  43
H18A  2    0.695455    0.137229    0.696172    11.00000   -1.20000
AFIX   0
C19   1    0.908519    0.289150    0.808136    11.00000    0.02911    0.02681 =
         0.02866    0.01223    0.01227    0.00962
AFIX  43
H19A  2    0.961598    0.239069    0.854766    11.00000   -1.20000
AFIX   0
C20   1    0.992414    0.424555    0.836273    11.00000    0.02699    0.02532 =
         0.02243    0.00846    0.01365    0.01107
C21   1    1.158557    0.489228    0.932040    11.00000    0.02621    0.03125 =
         0.02538    0.00803    0.00704    0.00846
AFIX  43
H21A  2    1.213430    0.440176    0.978856    11.00000   -1.20000
AFIX   0
C22   1    1.237614    0.619368    0.956178    11.00000    0.02527    0.03266 =
         0.02826    0.00439    0.00615    0.00200
AFIX  43
H22A  2    1.347700    0.660311    1.018751    11.00000   -1.20000
AFIX   0
C23   1    1.157394    0.694915    0.888824    11.00000    0.03147    0.02570 =
         0.03523    0.00610    0.01034    0.00423
AFIX  43
H23A  2    1.213558    0.786452    0.907613    11.00000   -1.20000
AFIX   0
C24   1    0.999156    0.636540    0.796698    11.00000    0.03119    0.02729 =
         0.03645    0.01308    0.01231    0.01181
AFIX  43
H24A  2    0.946066    0.687695    0.751915    11.00000   -1.20000
AFIX   0
C25   1    0.915407    0.501174    0.768429    11.00000    0.02891    0.02889 =
         0.02612    0.01084    0.01532    0.01390
C26   1    0.751524    0.436943    0.670831    11.00000    0.02328    0.03453 =
         0.03084    0.01313    0.01133    0.01330
AFIX  43
H26A  2    0.696308    0.485590    0.623639    11.00000   -1.20000

AFIX   0
HKLF 4


REM  CA3033Pt_a.res in P-1
REM R1 =  0.0188 for    5716 Fo > 4sig(Fo)  and  0.0219 for all    6183 data
REM    263 parameters refined using      0 restraints

END

WGHT      0.0188      0.2719

REM No hydrogen bonds found for HTAB generation

REM Highest difference peak  0.957,  deepest hole -0.425,  1-sigma level  0.107
Q1    1   0.0848  0.1362  0.4084  11.00000  0.05    0.96
Q2    1   0.2173  0.1206  0.3346  11.00000  0.05    0.92
Q3    1   0.7856  0.3179  0.7207  11.00000  0.05    0.90
Q4    1   0.1022  0.1795  0.3548  11.00000  0.05    0.83
Q5    1   0.8759  0.5802  0.7329  11.00000  0.05    0.81
Q6    1   0.1869  0.0594  0.3877  11.00000  0.05    0.80
Q7    1   0.1870  0.1867  0.3483  11.00000  0.05    0.76
Q8    1   1.0385  0.3513  0.8889  11.00000  0.05    0.74
Q9    1   0.1202  0.0598  0.3892  11.00000  0.05    0.72
Q10   1   0.1427  0.0563  0.2843  11.00000  0.05    0.67
Q11   1   0.1772  0.1630  0.4381  11.00000  0.05    0.66
Q12   1   0.5592  0.6337  0.8914  11.00000  0.05    0.66
Q13   1   1.1602  0.6249  0.8961  11.00000  0.05    0.65
Q14   1   0.6597  0.3646  0.6151  11.00000  0.05    0.57
Q15   1  -0.1282  0.0669  0.3227  11.00000  0.05    0.56
Q16   1   0.9980  0.5503  0.8108  11.00000  0.05    0.52
Q17   1   0.4807  0.6292  0.7260  11.00000  0.05    0.46
Q18   1   0.9418  0.4429  0.7847  11.00000  0.05    0.46
Q19   1  -0.1244  0.1091  0.4197  11.00000  0.05    0.44
Q20   1   0.0062  0.0709  0.3254  11.00000  0.05    0.44
;
_shelx_res_checksum                     65036

_shelx_hkl_file                         
;
  -1   0   0 1871.71   42.40
  -1   0   0 1891.91   42.40
  -1   0   0 1855.61   42.40
  -1   0   0 1912.01   42.90
   1   0   0 1877.61   42.50
   1   0   0 1907.41   42.80
   1   0   0 1930.91   42.40
  -2   0   0  479.15   13.10
  -2   0   0  461.75   12.20
  -2   0   0  457.85   12.20
  -2   0   0  470.35   12.20
   2   0   0  456.65   12.80
   2   0   0  457.45   12.10
   2   0   0  457.55   12.40
  -3   0   0 3357.76   76.99
  -3   0   0 3375.76   76.99
  -3   0   0 3447.66   78.59
  -3   0   0 3388.46   76.99
   3   0   0 3269.47   78.09
   3   0   0 3381.06   76.79
   3   0   0 3394.96   77.29
  -4   0   0 1130.79   29.20
  -4   0   0 1135.29   29.10
  -4   0   0 1137.29   29.20
  -4   0   0 1174.18   31.60
   4   0   0 1139.59   29.80
   4   0   0 1131.19   28.90
   4   0   0 1159.68   30.70
  -5   0   0   15.10    2.80
  -5   0   0   20.80    4.40
  -5   0   0   13.90    2.70
  -5   0   0   20.90    3.40
   5   0   0   18.40    3.60
   5   0   0   18.20    3.10
   5   0   0   10.50    2.90
  -6   0   0  661.53   20.60
  -6   0   0  671.93   20.20
  -6   0   0  672.43   20.60
  -6   0   0  677.63   24.40
   6   0   0  638.44   21.10
   6   0   0  644.14   22.30
   6   0   0  656.53   20.00
  -7   0   0  774.42   28.70
  -7   0   0  720.63   23.60
  -7   0   0  754.52   23.70
   7   0   0  768.22   23.40
   7   0   0  767.02   26.10
   7   0   0  773.22   23.00
  -8   0   0  119.19    8.80
  -8   0   0  151.98   13.20
  -8   0   0  125.89    9.10
   8   0   0  114.39   10.40
   8   0   0  138.29    9.00
  -9   0   0   51.99   10.60
   9   0   0   69.39   10.00
 -10   0   0  330.27   22.80
  10   0   0  390.46   20.90
 -11   0   0   73.49   14.40
  11   0   0   62.99   11.10
  12  -1   0   63.39   14.90
 -12   1   0   87.99   15.00
  11  -1   0  208.98   16.80
 -11   1   0  219.58   20.40
  10  -1   0  181.08   14.80
 -10   1   0  144.39   15.90
   9  -1   0   38.00    7.70
  -9   1   0   14.50    6.60
   8  -1   0  505.55   18.60
   8  -1   0  559.84   19.60
   8  -1   0  529.25   21.30
  -8   1   0  473.45   23.80
  -8   1   0  558.44   19.50
  -8   1   0  497.75   20.10
   7  -1   0  489.75   19.00
   7  -1   0  494.55   17.20
   7  -1   0  475.15   15.70
  -7   1   0  465.75   16.80
  -7   1   0  460.65   18.30
  -7   1   0  441.06   21.30
   6  -1   0   34.90    5.10
   6  -1   0   43.80    5.60
   6  -1   0   28.30    4.40
  -6   1   0   32.20    6.20
  -6   1   0   26.70    4.10
  -6   1   0   27.80    3.50
  -6   1   0   31.20    5.10
   5  -1   0 1109.19   31.10
   5  -1   0 1154.68   30.10
   5  -1   0 1130.09   30.70
  -5   1   0 1128.19   29.40
  -5   1   0 1078.39   31.40
  -5   1   0 1086.39   33.30
  -5   1   0 1119.69   28.40
   4  -1   0 4068.79   94.79
   4  -1   0 4155.48   94.09
   4  -1   0 4040.90   94.49
  -4   1   0 3981.90   95.59
  -4   1   0 4123.29   97.49
  -4   1   0 4086.09   92.39
  -4   1   0 4130.19   93.29
   3  -1   0  350.16   11.30
   3  -1   0  360.46   11.20
   3  -1   0  351.36   11.00
  -3   1   0  355.36    9.60
  -3   1   0  356.16   12.00
  -3   1   0  331.77   12.80
  -3   1   0  338.77   10.30
   2  -1   0  512.65   13.30
   2  -1   0  515.85   13.40
   2  -1   0  474.25   13.30
  -2   1   0  480.35   14.30
  -2   1   0  510.05   12.60
  -2   1   0  445.66   15.20
  -2   1   0  486.35   11.80
   1  -1   0 2196.48   50.49
   1  -1   0 2247.88   50.89
   1  -1   0 2216.48   51.19
   1  -1   0 2285.37   50.39
  -1   1   0 2224.48   51.29
  -1   1   0 2352.96   50.89
   0  -1   0 1042.60   22.40
   0  -1   0  903.81   22.30
   0  -1   0  909.51   22.50
   0  -1   0 1012.60   22.40
   0  -1   0 1057.09   22.40
  -1  -1   0    1.80    0.70
  -1  -1   0    4.10    0.80
  -1  -1   0    0.00    0.70
  -1  -1   0    0.90    0.60
  -1  -1   0    3.00    1.00
   1   1   0    1.00    0.80
   1   1   0    3.10    0.60
  -2  -1   0 1815.12   42.70
  -2  -1   0 1828.32   41.30
  -2  -1   0 1782.92   42.50
  -2  -1   0 1757.92   41.70
   2   1   0 1844.32   41.60
   2   1   0 1724.63   42.60
   2   1   0 1857.41   40.90
  -3  -1   0 2191.98   52.39
  -3  -1   0 2246.68   53.59
  -3  -1   0 2235.98   51.69
  -3  -1   0 2262.37   53.39
   3   1   0 2239.48   53.89
   3   1   0 2289.07   51.49
   3   1   0 2227.18   52.19
  -4  -1   0  504.25   14.70
  -4  -1   0  507.25   15.50
  -4  -1   0  524.35   16.20
  -4  -1   0  523.25   16.90
   4   1   0  512.35   16.80
   4   1   0  531.45   14.60
   4   1   0  512.15   15.40
  -5  -1   0  808.22   23.20
  -5  -1   0  853.11   25.70
  -5  -1   0  814.52   23.90
  -5  -1   0  834.42   22.50
   5   1   0  812.72   25.20
   5   1   0  781.82   23.10
   5   1   0  807.42   21.90
  -6  -1   0 1032.70   29.70
  -6  -1   0 1051.99   32.60
  -6  -1   0  998.20   28.00
  -6  -1   0 1040.20   29.30
   6   1   0 1026.00   27.60
   6   1   0 1046.10   31.40
  -7  -1   0  207.08   10.90
  -7  -1   0  220.98   10.30
  -7  -1   0  235.38   14.40
   7   1   0  223.08   11.40
   7   1   0  230.98   13.00
  -8  -1   0   89.79    8.10
  -8  -1   0   65.79   10.10
   8   1   0   90.99    8.20
   8   1   0   87.19    9.60
  -9  -1   0  392.96   17.90
  -9  -1   0  377.76   22.60
   9   1   0  390.56   17.40
   9   1   0  408.56   20.40
 -10  -1   0  216.88   19.10
  10   1   0  221.48   16.60
 -11  -1   0    6.80    8.80
  11   1   0   34.50    9.40
  12  -2   0  233.28   18.90
 -12   2   0  214.08   20.00
  11  -2   0  144.59   14.60
 -11   2   0  123.29   15.20
  10  -2   0    0.80    5.30
 -10   2   0   10.40    6.60
   9  -2   0  504.45   21.90
  -9   2   0  498.15   21.60
  -9   2   0  509.15   25.40
   8  -2   0  499.55   20.10
   8  -2   0  490.75   18.60
  -8   2   0  457.85   20.10
  -8   2   0  428.26   22.00
   7  -2   0   25.00    5.20
   7  -2   0   41.30    5.80
   7  -2   0   46.30    6.30
   7  -2   0   37.50    4.10
  -7   2   0   39.20    7.40
  -7   2   0   36.90    5.00
  -7   2   0   34.30    6.10
   6  -2   0  390.06   14.40
   6  -2   0  377.56   14.80
   6  -2   0  411.36   15.40
   6  -2   0  369.86   11.60
  -6   2   0  399.46   13.50
  -6   2   0  311.97   16.50
  -6   2   0  318.07   15.50
   5  -2   0 1322.87   34.50
   5  -2   0 1348.67   34.60
   5  -2   0 1309.77   34.20
  -5   2   0 1194.28   35.90
  -5   2   0 1288.27   32.60
  -5   2   0 1183.18   37.40
   4  -2   0  977.10   26.20
   4  -2   0  982.40   26.40
   4  -2   0  933.91   26.10
  -4   2   0  983.80   24.80
  -4   2   0  970.50   29.50
  -4   2   0  953.30   28.10
  -4   2   0  967.90   23.00
   3  -2   0  118.09    5.70
   3  -2   0  115.89    5.90
   3  -2   0  120.59    5.60
  -3   2   0  116.39    4.70
  -3   2   0  129.79    8.00
  -3   2   0  111.69    3.40
  -3   2   0  116.19    6.80
   2  -2   0 1600.04   37.70
   2  -2   0 1604.44   36.80
   2  -2   0 1511.65   36.80
  -2   2   0 1604.54   37.60
  -2   2   0 1525.65   38.30
   1  -2   0 4318.17   95.99
   1  -2   0 4157.58   94.29
   1  -2   0 4298.47   94.99
   1  -2   0 4221.98   94.59
   1  -2   0 4354.76   94.29
   1  -2   0 4212.38   95.79
  -1   2   0 4418.06   95.39
   0  -2   0  316.47    8.50
   0  -2   0  314.37    8.50
   0  -2   0  318.87    8.60
   0  -2   0  314.47    8.90
   0  -2   0  317.87    8.60
  -1  -2   0 2517.35   57.89
  -1  -2   0 2416.26   55.79
  -1  -2   0 2530.55   55.69
  -1  -2   0 2479.55   56.29
  -1  -2   0 2538.25   57.19
   1   2   0 2469.55   57.09
   1   2   0 2516.65   55.69
  -2  -2   0 2484.35   56.69
  -2  -2   0 2475.85   58.79
  -2  -2   0 2490.25   56.79
  -2  -2   0 2439.96   56.99
  -2  -2   0 2513.25   58.19
   2   2   0 2441.56   58.29
   2   2   0 2576.64   55.89
  -3  -2   0  418.06   14.30
  -3  -2   0  431.46   13.00
  -3  -2   0  447.26   12.40
  -3  -2   0  422.26   13.90
   3   2   0  448.56   14.40
   3   2   0  435.06   11.50
  -4  -2   0  425.76   13.70
  -4  -2   0  427.46   14.90
  -4  -2   0  424.86   15.00
  -4  -2   0  418.36   12.70
   4   2   0  416.16   15.10
   4   2   0  431.86   12.10
  -5  -2   0 1615.54   39.30
  -5  -2   0 1559.14   40.60
  -5  -2   0 1578.04   42.30
  -5  -2   0 1570.94   42.70
   5   2   0 1582.54   42.90
   5   2   0 1612.64   38.50
  -6  -2   0  512.65   18.80
  -6  -2   0  550.24   20.50
  -6  -2   0  524.35   16.40
  -6  -2   0  504.75   17.70
   6   2   0  485.45   19.50
  -7  -2   0    3.40    2.70
  -7  -2   0    5.80    4.30
   7   2   0   14.80    4.40
   7   2   0    6.70    4.30
  -8  -2   0  578.74   21.50
  -8  -2   0  596.64   26.20
   8   2   0  556.94   21.90
   8   2   0  592.14   24.40
  -9  -2   0  396.16   23.20
  -9  -2   0  407.06   18.40
   9   2   0  366.36   20.40
   9   2   0  369.56   18.00
 -10  -2   0   50.09   12.30
  10   2   0   55.99   10.50
 -11  -2   0  172.28   22.90
  11   2   0  215.48   23.20
  12  -3   0  133.69   16.20
 -12   3   0  148.59   16.20
  11  -3   0    3.10    6.10
 -11   3   0    2.10    5.90
  10  -3   0  245.58   15.80
 -10   3   0  260.57   18.60
 -10   3   0  286.57   20.60
   9  -3   0  682.23   25.30
   9  -3   0  746.13   27.10
  -9   3   0  730.03   29.90
  -9   3   0  700.33   27.20
   8  -3   0  104.99    9.30
   8  -3   0  121.59   10.00
   8  -3   0  100.39    8.90
  -8   3   0  105.59   10.90
  -8   3   0   75.39    9.20
   7  -3   0   78.49    7.50
   7  -3   0   83.89    8.00
   7  -3   0   75.79    7.40
  -7   3   0   78.89    9.00
  -7   3   0   90.29    8.50
   6  -3   0 1226.08   34.60
   6  -3   0 1225.48   34.50
   6  -3   0 1187.88   34.50
   6  -3   0 1193.88   29.40
  -6   3   0 1226.68   32.30
  -6   3   0 1348.47   38.80
  -6   3   0 1246.68   36.70
   5  -3   0  622.44   15.50
   5  -3   0  631.14   20.30
   5  -3   0  628.14   19.80
   5  -3   0  652.13   20.00
  -5   3   0  628.64   18.10
  -5   3   0  683.83   23.50
  -5   3   0  632.64   21.90
   4  -3   0    4.90    2.30
   4  -3   0    0.90    1.60
   4  -3   0    2.30    1.80
  -4   3   0    3.00    2.40
  -4   3   0    4.50    1.50
  -4   3   0    1.90    2.70
   3  -3   0 2597.24   61.39
   3  -3   0 2606.04   62.69
   3  -3   0 2625.54   61.09
  -3   3   0 2662.23   63.79
  -3   3   0 2662.83   62.69
   2  -3   0 1267.37   29.90
   2  -3   0 1203.68   29.20
   2  -3   0 1246.38   31.40
   2  -3   0 1243.28   28.90
   2  -3   0 1260.87   31.50
  -2   3   0 1273.77   28.40
  -2   3   0 1277.97   30.40
   1  -3   0   67.19    3.10
   1  -3   0   60.09    3.70
   1  -3   0   65.79    3.60
   1  -3   0   72.59    3.40
   1  -3   0   63.29    3.10
   0  -3   0  715.63   18.50
   0  -3   0  717.63   17.90
   0  -3   0  679.03   17.80
   0  -3   0  689.53   17.60
   0  -3   0  710.13   17.90
  -1  -3   0 3254.97   73.49
  -1  -3   0 3334.77   76.59
  -1  -3   0 3295.77   73.39
  -1  -3   0 3206.38   74.59
  -1  -3   0 3350.16   75.49
   1   3   0 3255.17   75.39
   1   3   0 3383.66   73.89
  -2  -3   0  651.13   16.90
  -2  -3   0  666.43   17.30
  -2  -3   0  628.94   18.40
  -2  -3   0  653.83   17.10
  -2  -3   0  659.73   19.60
   2   3   0  679.73   16.20
   2   3   0  675.53   18.80
  -3  -3   0  134.59    5.70
  -3  -3   0  132.19    7.10
  -3  -3   0  138.49    6.00
  -3  -3   0  135.09    6.20
  -3  -3   0  135.59    7.60
   3   3   0  142.49    5.00
   3   3   0  139.69    7.40
  -4  -3   0 1644.34   44.10
  -4  -3   0 1729.13   42.70
  -4  -3   0 1700.73   45.10
  -4  -3   0 1711.83   41.50
   4   3   0 1745.53   39.90
   4   3   0 1715.93   44.70
  -5  -3   0  815.22   26.50
  -5  -3   0  828.52   24.40
  -5  -3   0  832.32   26.20
  -5  -3   0  865.41   23.20
   5   3   0  849.52   26.80
  -6  -3   0   57.59    7.10
  -6  -3   0   56.29    6.00
  -6  -3   0   61.69    6.50
  -6  -3   0   54.29    6.80
   6   3   0   63.49    7.50
  -7  -3   0  461.45   18.20
  -7  -3   0  484.55   21.20
   7   3   0  462.35   20.50
   7   3   0  495.85   20.00
  -8  -3   0  515.65   24.20
  -8  -3   0  513.05   20.40
   8   3   0  531.65   23.40
   8   3   0  482.55   21.00
  -9  -3   0   33.90    6.80
  -9  -3   0   43.80   10.20
   9   3   0   38.30    7.50
   9   3   0   33.20    7.80
 -10  -3   0  108.79   16.30
  10   3   0  110.09   14.70
  12  -4   0    8.70    7.20
 -12   4   0    1.50    6.60
  11  -4   0  172.18   14.70
 -11   4   0  161.18   15.40
  10  -4   0  529.65   23.00
  10  -4   0  527.55   23.50
 -10   4   0  580.94   26.00
 -10   4   0  544.75   23.70
   9  -4   0  335.17   16.90
   9  -4   0  316.27   16.60
  -9   4   0  336.37   19.00
  -9   4   0  350.16   17.80
   8  -4   0  113.79    9.70
   8  -4   0  103.09    9.10
   8  -4   0  104.99    9.40
  -8   4   0  115.09   10.70
  -8   4   0  117.39   10.00
   7  -4   0 1281.07   38.40
   7  -4   0 1272.17   37.70
   7  -4   0 1368.16   37.90
  -7   4   0 1332.07   39.80
  -7   4   0 1398.96   41.40
   6  -4   0  482.65   17.00
   6  -4   0  448.76   16.70
   6  -4   0  464.45   17.80
  -6   4   0  452.15   18.70
  -6   4   0  500.85   20.10
   5  -4   0   36.60    4.60
   5  -4   0   26.70    4.60
   5  -4   0   32.70    4.20
  -5   4   0   31.00    3.30
  -5   4   0   22.20    4.60
  -5   4   0   29.80    5.50
   4  -4   0  599.44   17.50
   4  -4   0  587.44   17.70
   4  -4   0  587.94   19.10
  -4   4   0  593.54   19.30
  -4   4   0  570.94   19.90
   3  -4   0  381.56   11.70
   3  -4   0  377.56   10.90
   3  -4   0  395.76   13.70
   3  -4   0  368.46   11.40
   3  -4   0  370.56   13.30
  -3   4   0  395.76    9.20
  -3   4   0  392.66   12.40
   2  -4   0  119.29    4.90
   2  -4   0  116.69    3.80
   2  -4   0  114.59    6.10
   2  -4   0  116.09    6.00
   2  -4   0  113.39    3.80
  -2   4   0  119.79    4.30
  -2   4   0  116.59    5.20
   1  -4   0 1148.09   28.60
   1  -4   0 1113.29   27.40
   1  -4   0 1118.99   28.50
   1  -4   0 1131.79   27.80
   1  -4   0 1132.59   27.80
   0  -4   0 1518.15   37.20
   0  -4   0 1533.35   37.20
   0  -4   0 1595.94   38.20
   0  -4   0 1539.45   36.90
   0  -4   0 1542.25   37.30
  -1  -4   0  665.33   19.60
  -1  -4   0  652.53   16.20
  -1  -4   0  643.94   17.70
  -1  -4   0  678.93   16.10
  -1  -4   0  674.43   18.60
   1   4   0  670.53   18.50
  -2  -4   0   42.20    3.30
  -2  -4   0   43.60    3.10
  -2  -4   0   45.20    4.20
  -2  -4   0   44.50    2.90
  -2  -4   0   39.30    4.30
   2   4   0   45.60    2.70
   2   4   0   44.20    4.20
  -3  -4   0 1202.08   32.70
  -3  -4   0 1188.68   34.00
  -3  -4   0 1195.98   30.30
  -3  -4   0 1182.48   30.70
  -3  -4   0 1212.28   30.50
   3   4   0 1251.97   28.80
   3   4   0 1234.58   33.10
  -4  -4   0  908.31   27.30
  -4  -4   0  910.71   25.50
  -4  -4   0  937.91   24.70
  -4  -4   0  900.91   28.50
   4   4   0  940.41   28.00
  -5  -4   0   11.90    3.90
  -5  -4   0    9.00    2.90
  -5  -4   0    6.60    2.40
  -5  -4   0    9.60    3.60
   5   4   0    2.90    3.20
  -6  -4   0  450.55   18.90
  -6  -4   0  445.96   16.80
   6   4   0  434.96   18.80
   6   4   0  439.36   19.10
  -7  -4   0  685.33   24.20
  -7  -4   0  707.43   27.20
   7   4   0  727.93   27.40
   7   4   0  734.43   26.80
  -8  -4   0  237.18   13.90
  -8  -4   0  281.57   17.70
   8   4   0  260.77   15.90
   8   4   0  235.18   16.20
  -9  -4   0   34.10    6.80
  -9  -4   0   37.20    9.70
   9   4   0   36.70    8.80
   9   4   0   35.60    8.30
 -10  -4   0  262.67   22.20
 -10  -4   0  230.68   16.10
  10   4   0  240.28   17.50
  10   4   0  269.87   19.90
  12  -5   0  101.79   13.90
 -12   5   0   83.39   13.40
  11  -5   0  331.77   19.50
  11  -5   0  319.97   22.70
 -11   5   0  338.77   20.10
 -11   5   0  328.27   18.50
  10  -5   0  280.37   16.60
  10  -5   0  285.27   16.90
 -10   5   0  273.57   16.30
 -10   5   0  281.37   17.50
   9  -5   0   38.90    7.10
   9  -5   0   65.09    9.30
   9  -5   0   55.79    8.40
  -9   5   0   45.10    8.10
  -9   5   0   62.59    8.60
   8  -5   0  264.67   14.20
   8  -5   0  274.97   13.90
   8  -5   0  281.27   15.10
  -8   5   0  273.57   15.00
  -8   5   0  300.77   16.00
   7  -5   0  543.75   21.30
   7  -5   0  539.65   20.10
   7  -5   0  580.94   20.30
  -7   5   0  598.14   23.30
  -7   5   0  558.14   22.10
   6  -5   0   20.90    4.20
   6  -5   0   28.50    5.50
   6  -5   0   22.70    4.00
  -6   5   0   27.80    6.00
  -6   5   0   41.80    6.00
   5  -5   0  582.24   18.20
   5  -5   0  578.04   20.10
   5  -5   0  544.55   17.90
  -5   5   0  560.94   20.90
  -5   5   0  559.04   20.40
   4  -5   0 1777.62   46.50
   4  -5   0 1765.22   43.90
   4  -5   0 1749.72   42.70
   4  -5   0 1736.73   43.70
  -4   5   0 1862.21   47.70
  -4   5   0 1812.92   45.20
   3  -5   0  833.92   24.50
   3  -5   0  832.52   22.10
   3  -5   0  832.42   20.80
   3  -5   0  818.52   24.40
   3  -5   0  828.02   21.10
  -3   5   0  861.81   20.10
  -3   5   0  840.12   22.90
   2  -5   0  381.96   13.30
   2  -5   0  379.16    9.60
   2  -5   0  387.96   13.20
   2  -5   0  383.96    9.70
   2  -5   0  394.46   11.70
  -2   5   0  395.26   12.30
  -2   5   0  399.76   11.30
   1  -5   0 1590.54   38.80
   1  -5   0 1644.74   39.50
   1  -5   0 1618.44   39.20
   1  -5   0 1604.64   39.90
   1  -5   0 1574.04   39.70
   0  -5   0 1051.69   27.90
   0  -5   0 1009.30   26.80
   0  -5   0 1029.20   26.40
   0  -5   0 1003.70   26.70
   0   5   0 1062.29   26.60
  -1  -5   0   58.29    4.20
  -1  -5   0   59.09    3.00
  -1  -5   0   62.19    4.60
  -1  -5   0   57.79    5.00
  -1  -5   0   57.79    3.80
  -1  -5   0   57.69    2.80
   1   5   0   55.29    4.50
  -2  -5   0  973.70   25.90
  -2  -5   0  975.80   29.00
  -2  -5   0  998.90   24.60
  -2  -5   0  998.50   25.00
  -2  -5   0  978.10   27.50
   2   5   0 1011.10   24.50
   2   5   0  976.90   27.50
  -3  -5   0 1597.44   39.40
  -3  -5   0 1554.44   43.50
  -3  -5   0 1535.35   39.20
   3   5   0 1590.94   42.10
   3   5   0 1624.94   37.40
  -4  -5   0  583.04   18.10
  -4  -5   0  535.85   21.00
  -4  -5   0  596.24   17.60
   4   5   0  571.44   20.50
  -5  -5   0  344.37   16.70
  -5  -5   0  356.76   15.80
  -5  -5   0  359.16   14.00
   5   5   0  353.86   16.60
   5   5   0  354.76   16.20
  -6  -5   0  917.21   31.00
  -6  -5   0  918.81   28.50
   6   5   0  928.51   31.70
   6   5   0  921.51   31.30
  -7  -5   0  319.07   15.50
  -7  -5   0  329.97   17.90
   7   5   0  359.96   18.40
   7   5   0  356.26   18.60
  -8  -5   0   45.50    7.40
  -8  -5   0   50.49    9.40
   8   5   0   46.60    8.90
   8   5   0   51.99    9.40
  -9  -5   0  344.07   22.30
  -9  -5   0  317.67   17.60
   9   5   0  322.47   21.30
   9   5   0  298.77   18.90
  12  -6   0  223.88   17.30
 -12   6   0  244.18   17.60
  11  -6   0  204.48   15.20
  11  -6   0  187.88   15.70
 -11   6   0  184.08   14.80
 -11   6   0  201.98   15.80
  10  -6   0    4.60    5.00
  10  -6   0    1.20    5.00
  10  -6   0    0.70    4.80
 -10   6   0    1.40    4.90
 -10   6   0    4.00    4.40
   9  -6   0  312.07   17.50
   9  -6   0  290.27   15.70
   9  -6   0  341.67   16.40
  -9   6   0  288.57   16.40
  -9   6   0  329.37   17.60
   8  -6   0  819.62   29.30
   8  -6   0  855.61   27.40
   8  -6   0  815.02   27.60
  -8   6   0  829.82   29.80
  -8   6   0  777.32   29.00
   7  -6   0  115.69    8.50
   7  -6   0   98.09    9.60
   7  -6   0   99.69    8.40
  -7   6   0  102.69    9.30
  -7   6   0   93.69   10.10
   6  -6   0  248.58   11.40
   6  -6   0  244.18   11.50
   6  -6   0  243.28   13.20
  -6   6   0  242.38   13.80
  -6   6   0  228.38   13.50
   5  -6   0 1049.49   29.20
   5  -6   0 1086.49   29.50
   5  -6   0 1058.69   32.20
  -5   6   0 1062.79   33.40
  -5   6   0 1064.69   31.20
   4  -6   0  259.97    9.10
   4  -6   0  274.97   12.50
   4  -6   0  261.17   10.10
   4  -6   0  251.17   12.10
   4  -6   0  232.28    9.40
  -4   6   0  239.98   12.20
  -4   6   0  273.87    7.20
  -4   6   0  283.07   11.10
   3  -6   0    2.40    2.20
   3  -6   0    3.20    2.50
   3  -6   0    0.60    1.50
   3  -6   0    4.00    1.30
   3  -6   0    2.40    1.20
  -3   6   0    0.30    1.60
  -3   6   0    2.40    1.30
   2  -6   0 1128.79   26.00
   2  -6   0 1158.28   29.20
   2  -6   0 1137.99   31.20
   2  -6   0 1162.78   26.20
   2  -6   0 1150.98   31.20
  -2   6   0 1136.69   29.80
  -2   6   0 1137.09   28.80
   1  -6   0  905.81   24.80
   1  -6   0  912.21   25.10
   1  -6   0  901.21   25.40
   1  -6   0  936.21   25.10
   1  -6   0  900.91   24.30
   0  -6   0   66.99    5.00
   0  -6   0   77.79    5.00
   0  -6   0   74.49    5.40
   0  -6   0   78.29    5.70
   0   6   0   71.49    4.90
  -1  -6   0  877.01   24.60
  -1  -6   0  908.01   27.10
  -1  -6   0  886.81   21.90
  -1  -6   0  922.11   21.80
  -1  -6   0  874.01   25.30
   1   6   0  920.21   25.30
  -2  -6   0 1544.75   38.90
  -2  -6   0 1506.45   37.10
  -2  -6   0 1456.95   42.10
  -2  -6   0 1518.95   40.40
  -2  -6   0 1520.85   36.70
   2   6   0 1566.14   37.00
   2   6   0 1598.84   40.80
  -3  -6   0  177.68    8.30
  -3  -6   0  161.58   10.50
  -3  -6   0  180.98    8.00
  -3  -6   0  189.48   10.10
   3   6   0  193.38   10.40
  -4  -6   0  344.67   16.50
  -4  -6   0  334.37   15.00
  -4  -6   0  339.27   13.20
  -4  -6   0  321.07   12.70
   4   6   0  366.86   15.80
   4   6   0  348.97   16.40
  -5  -6   0  651.13   24.20
  -5  -6   0  701.03   22.20
   5   6   0  693.73   25.10
   5   6   0  655.83   25.80
  -6  -6   0  409.76   16.90
  -6  -6   0  397.96   19.00
   6   6   0  414.36   19.50
   6   6   0  410.86   20.10
  -7  -6   0    0.80    4.80
  -7  -6   0   -2.60    3.00
   7   6   0    4.30    5.40
   7   6   0    3.60    5.30
  -8  -6   0   97.59   10.40
  -8  -6   0  129.89   13.90
   8   6   0  117.49   13.60
   8   6   0  123.19   13.80
  -9  -6   0  357.46   19.10
   9   6   0  349.47   21.70
   9   6   0  326.27   22.00
  12  -7   0  162.98   16.30
  12  -7   0  174.08   17.10
 -12   7   0  192.28   15.90
 -12   7   0  190.08   15.30
  11  -7   0    2.00    6.20
  11  -7   0    3.60    6.70
 -11   7   0   -0.70    5.40
 -11   7   0    2.00    5.50
  10  -7   0  223.38   14.70
  10  -7   0  250.97   17.20
  10  -7   0  249.68   15.90
 -10   7   0  234.78   15.70
 -10   7   0  249.28   16.30
   9  -7   0  403.06   17.70
   9  -7   0  339.87   19.20
   9  -7   0  374.06   18.10
  -9   7   0  383.76   19.50
  -9   7   0  374.86   19.40
   8  -7   0  183.28   13.40
   8  -7   0  167.68   11.50
   8  -7   0  173.58   11.20
  -8   7   0  166.18   13.00
  -8   7   0  151.18   12.20
   7  -7   0   99.39   10.00
   7  -7   0   89.79    7.80
   7  -7   0   79.59    7.80
  -7   7   0   86.89    9.40
  -7   7   0   85.39   10.10
   6  -7   0  889.31   26.60
   6  -7   0  904.91   27.10
   6  -7   0  912.71   30.10
  -6   7   0  859.81   30.80
  -6   7   0  901.31   29.80
   5  -7   0  610.14   19.10
   5  -7   0  606.74   19.40
   5  -7   0  624.04   22.50
  -5   7   0  615.34   20.90
  -5   7   0  635.04   23.50
   4  -7   0    9.60    3.80
   4  -7   0    7.30    3.50
   4  -7   0   13.70    2.90
   4  -7   0   10.30    2.30
   4  -7   0    6.10    1.90
  -4   7   0   11.90    1.80
  -4   7   0    8.40    2.90
   3  -7   0  692.23   22.10
   3  -7   0  676.43   19.30
   3  -7   0  634.94   21.60
   3  -7   0  662.23   17.10
   3  -7   0  644.14   16.80
  -3   7   0  673.73   18.10
  -3   7   0  671.73   20.10
   2  -7   0  997.20   28.90
   2  -7   0  994.70   28.70
   2  -7   0  988.10   26.70
  -2   7   0 1004.70   26.70
  -2   7   0 1030.60   27.70
   1  -7   0   59.69    4.80
   1  -7   0   52.29    4.80
   1  -7   0   57.99    5.30
   1  -7   0   52.79    5.00
  -1   7   0   60.59    5.00
   0  -7   0  251.67   10.60
   0  -7   0  247.78   10.60
   0  -7   0  263.17   11.60
   0  -7   0  257.07   10.30
   0   7   0  241.28   10.20
  -1  -7   0 1189.58   33.60
  -1  -7   0 1218.58   29.30
  -1  -7   0 1192.88   29.50
  -1  -7   0 1209.08   35.30
  -1  -7   0 1248.48   33.10
   1   7   0 1264.97   31.60
   1   7   0 1301.47   33.90
  -2  -7   0  337.57   12.80
  -2  -7   0  342.47   11.10
  -2  -7   0  345.87   14.20
  -2  -7   0  312.47   15.00
   2   7   0  355.96   14.20
  -3  -7   0    9.30    3.60
  -3  -7   0   11.60    4.30
  -3  -7   0   12.50    2.80
  -3  -7   0   16.40    3.60
   3   7   0    8.60    3.80
   3   7   0    7.10    4.00
  -4  -7   0  397.56   17.40
  -4  -7   0  402.46   14.70
   4   7   0  369.56   18.30
   4   7   0  398.56   17.50
  -5  -7   0  692.73   25.90
  -5  -7   0  683.73   23.00
   5   7   0  698.23   27.70
   5   7   0  756.02   27.00
  -6  -7   0   33.50    7.20
  -6  -7   0   18.60    4.90
   6   7   0   17.20    6.90
   6   7   0   19.90    6.60
  -7  -7   0  198.08   15.30
  -7  -7   0  219.58   13.30
   7   7   0  177.88   15.90
   7   7   0  192.58   15.60
  -8  -7   0  270.07   19.70
  -8  -7   0  289.47   16.70
   8   7   0  297.07   20.50
   8   7   0  255.77   18.90
  12  -8   0    1.50    7.30
  12  -8   0    5.70    7.20
 -12   8   0    2.00    6.20
 -12   8   0    5.60    6.10
  11  -8   0   99.29   12.40
  11  -8   0  119.09   12.70
  11  -8   0  104.89   14.20
 -11   8   0  129.19   13.20
 -11   8   0  129.79   13.60
  10  -8   0  325.27   18.20
  10  -8   0  342.57   20.30
  10  -8   0  325.17   17.50
 -10   8   0  322.87   18.60
 -10   8   0  342.07   19.40
   9  -8   0  204.98   13.00
   9  -8   0  184.98   13.10
   9  -8   0  204.48   15.80
  -9   8   0  240.98   15.80
  -9   8   0  178.28   14.40
   8  -8   0   64.89    7.90
   8  -8   0   64.69   10.30
   8  -8   0   49.70    8.00
  -8   8   0   48.30    8.50
  -8   8   0   61.89   10.20
   7  -8   0  489.25   18.60
   7  -8   0  460.05   17.70
   7  -8   0  465.05   21.00
  -7   8   0  443.36   21.40
  -7   8   0  431.86   20.90
   6  -8   0  530.65   18.70
   6  -8   0  505.95   18.10
   6  -8   0  504.85   21.50
  -6   8   0  541.15   20.70
  -6   8   0  519.75   22.70
   5  -8   0    6.60    2.60
   5  -8   0   18.20    5.00
   5  -8   0   17.90    3.60
  -5   8   0   10.80    4.40
  -5   8   0   18.30    4.30
   4  -8   0  382.76   13.90
   4  -8   0  401.16   17.20
   4  -8   0  402.46   12.70
   4  -8   0  400.76   17.30
  -4   8   0  426.26   15.30
  -4   8   0  417.06   12.30
   3  -8   0 1270.47   37.40
   3  -8   0 1279.27   31.60
   3  -8   0 1331.97   34.70
   3  -8   0 1328.47   31.40
   3  -8   0 1309.77   37.90
  -3   8   0 1400.46   33.90
  -3   8   0 1365.76   35.90
   2  -8   0  235.18   11.40
   2  -8   0  230.68   11.60
   2  -8   0  253.37   10.40
  -2   8   0  274.77   11.30
  -2   8   0  248.58   10.30
   1  -8   0  137.49    7.80
   1  -8   0  144.19    8.20
   1  -8   0  136.59    8.50
   1  -8   0  136.79    8.20
  -1   8   0  148.19    8.40
   0  -8   0  818.92   23.70
   0  -8   0  785.72   24.40
   0  -8   0  834.82   24.80
   0   8   0  807.82   25.40
   0   8   0  787.52   23.90
  -1  -8   0  574.84   15.80
  -1  -8   0  590.14   20.30
  -1  -8   0  600.94   19.70
   1   8   0  603.54   18.80
   1   8   0  618.94   20.20
   1   8   0  586.04   21.50
  -2  -8   0    3.60    1.90
  -2  -8   0    2.70    3.30
  -2  -8   0    0.80    2.40
   2   8   0    0.20    3.60
   2   8   0    2.10    2.80
  -3  -8   0  360.46   13.00
  -3  -8   0  352.66   16.30
   3   8   0  377.76   16.40
   3   8   0  344.07   17.50
  -4  -8   0  232.98   13.70
  -4  -8   0  232.68   10.90
   4   8   0  242.58   14.10
   4   8   0  213.18   14.70
  -5  -8   0   90.39    8.20
  -5  -8   0  102.29   10.90
   5   8   0  128.39   11.60
   5   8   0  106.29   11.80
  -6  -8   0  159.78   13.50
  -6  -8   0  137.79   10.50
   6   8   0  144.59   14.90
   6   8   0  127.79   12.70
  -7  -8   0  250.77   15.10
  -7  -8   0  262.17   18.70
   7   8   0  275.37   19.70
   7   8   0  254.77   18.60
  12  -9   0   39.00   11.50
 -12   9   0   30.80    8.80
 -12   9   0   22.20    8.20
  11  -9   0  364.86   19.70
  11  -9   0  356.06   22.80
 -11   9   0  377.46   21.40
 -11   9   0  361.66   21.10
  10  -9   0  131.59   15.60
  10  -9   0  172.28   13.30
  10  -9   0  176.08   14.50
 -10   9   0  156.68   14.60
 -10   9   0  156.48   14.80
   9  -9   0    0.70    4.20
   9  -9   0    0.30    5.90
   9  -9   0   -0.10    4.40
  -9   9   0    1.20    5.70
  -9   9   0    5.30    5.20
   8  -9   0  519.35   23.80
   8  -9   0  475.65   19.30
   8  -9   0  471.65   19.90
  -8   9   0  464.15   23.90
  -8   9   0  479.65   23.30
   7  -9   0  714.43   23.80
   7  -9   0  730.43   24.50
   7  -9   0  708.03   28.00
  -7   9   0  727.13   27.70
  -7   9   0  670.83   28.60
   6  -9   0   37.90    7.30
   6  -9   0   43.00    5.80
   6  -9   0   58.19    6.40
  -6   9   0   51.89    7.40
  -6   9   0   57.19    9.20
   5  -9   0  193.48    9.20
   5  -9   0  202.58   12.90
   5  -9   0  180.68    9.60
  -5   9   0  176.68   12.80
  -5   9   0  201.68   11.10
   4  -9   0 1121.89   35.00
   4  -9   0 1101.89   31.00
   4  -9   0 1157.78   35.80
   4  -9   0 1150.48   28.90
  -4   9   0 1106.29   32.20
   3  -9   0  256.47   13.40
   3  -9   0  278.37   13.90
   3  -9   0  260.47   11.20
   3  -9   0  273.37    8.70
   3  -9   0  276.97    8.30
  -3   9   0  283.37   11.00
  -3   9   0  271.07   12.30
   2  -9   0  150.38    9.80
   2  -9   0  132.29    8.00
   2  -9   0  132.09    9.00
  -2   9   0  144.29    8.70
  -2   9   0  151.38    8.40
   1  -9   0  573.54   19.80
   1  -9   0  571.04   20.60
   1  -9   0  586.94   19.90
  -1   9   0  595.14   20.10
  -1   9   0  577.44   18.90
   0  -9   0  297.57    8.50
   0  -9   0  283.97   13.20
   0  -9   0  304.67   12.60
   0  -9   0  295.87   13.50
   0  -9   0  286.67    8.40
   0   9   0  288.47   13.70
   0   9   0  290.17   12.70
  -1  -9   0    4.30    1.70
  -1  -9   0   -1.50    2.50
  -1  -9   0   -0.20    3.20
   1   9   0    4.10    3.00
   1   9   0    5.60    4.00
  -2  -9   0  439.06   13.90
  -2  -9   0  437.06   16.80
  -2  -9   0  433.26   18.20
   2   9   0  434.26   17.70
   2   9   0  412.46   19.30
  -3  -9   0  302.27   12.20
  -3  -9   0  337.27   16.50
   3   9   0  312.17   15.80
   3   9   0  332.17   17.90
  -4  -9   0   10.00    3.30
  -4  -9   0    4.80    5.10
   4   9   0   12.20    6.20
   4   9   0   10.60    5.30
  -5  -9   0  130.79   12.50
  -5  -9   0  113.49    9.10
   5   9   0  109.69   13.60
   5   9   0  108.39   11.70
  -6  -9   0  313.37   15.80
  -6  -9   0  288.97   19.20
   6   9   0  301.37   21.10
   6   9   0  315.87   19.70
  12 -10   0  212.68   21.10
  12 -10   0  172.08   16.30
 -12  10   0  190.18   17.60
  11 -10   0  100.99   16.30
  11 -10   0  117.79   13.40
 -11  10   0  141.19   15.10
 -11  10   0  136.09   15.30
  10 -10   0    0.20    6.70
  10 -10   0   -1.10    4.80
 -10  10   0    7.70    7.30
 -10  10   0   -3.30    5.00
   9 -10   0  153.28   12.00
   9 -10   0  155.58   15.80
  -9  10   0  122.39   13.80
  -9  10   0  152.38   15.80
   8 -10   0  560.44   26.40
   8 -10   0  600.34   22.00
  -8  10   0  589.74   27.40
  -8  10   0  564.64   26.70
   7 -10   0   93.79   11.60
   7 -10   0   90.59    8.50
  -7  10   0   86.19   11.50
  -7  10   0   96.59   10.70
   6 -10   0  121.09    8.50
   6 -10   0  139.89   12.50
  -6  10   0  130.19   12.40
  -6  10   0  142.89   10.80
   5 -10   0  831.52   24.50
   5 -10   0  892.41   30.90
  -5  10   0  864.21   31.60
  -5  10   0  840.52   27.40
   4 -10   0  431.76   19.60
   4 -10   0  443.46   19.30
   4 -10   0  372.16   20.50
   4 -10   0  404.96   13.10
  -4  10   0  449.56   17.10
   3 -10   0    6.80    4.10
   3 -10   0    1.50    2.80
   3 -10   0    3.80    1.60
   3 -10   0    1.30    3.80
  -3  10   0    3.30    3.00
  -3  10   0    2.40    3.10
   2 -10   0  446.06   16.80
   2 -10   0  486.25   19.60
   2 -10   0  474.55   18.60
  -2  10   0  466.55   17.20
  -2  10   0  453.65   17.70
   1 -10   0  375.06   15.90
   1 -10   0  368.86   15.60
   1 -10   0  383.86   16.80
  -1  10   0  374.56   15.00
  -1  10   0  396.46   16.30
   0 -10   0   40.80    3.00
   0 -10   0   36.70    6.10
   0 -10   0   41.60    6.60
   0  10   0   39.20    5.80
   0  10   0   38.50    6.70
  -1 -10   0  155.78    6.60
  -1 -10   0  160.08   10.50
  -1 -10   0  159.68   11.20
   1  10   0  162.38   12.00
   1  10   0  176.18   11.10
  -2 -10   0  623.44   23.70
  -2 -10   0  604.04   18.00
   2  10   0  616.64   23.30
   2  10   0  622.04   25.30
  -3 -10   0   66.79    9.40
  -3 -10   0   63.49    5.90
   3  10   0   60.19   10.10
   3  10   0   73.59    9.20
  -4 -10   0   15.70    4.10
  -4 -10   0    9.70    6.20
   4  10   0   14.60    6.00
   4  10   0    9.30    6.90
  -5 -10   0  195.38   12.00
  -5 -10   0  221.08   16.70
   5  10   0  230.18   18.60
   5  10   0  228.08   16.40
   6  10   0  207.08   17.60
  11 -11   0   -1.00    5.80
  11 -11   0   13.40    8.80
 -11  11   0    2.90    7.30
  10 -11   0   89.89   11.50
  10 -11   0   68.99   12.30
 -10  11   0  100.09   14.20
 -10  11   0  103.89   14.90
   9 -11   0  377.76   23.70
   9 -11   0  433.36   19.20
  -9  11   0  437.06   24.30
  -9  11   0  405.76   24.60
   8 -11   0  196.28   12.50
   8 -11   0  200.78   16.90
  -8  11   0  203.18   17.40
  -8  11   0  200.98   16.70
   7 -11   0   37.60    6.10
   7 -11   0   44.90    9.20
  -7  11   0   37.20    8.80
  -7  11   0   42.30    8.30
   6 -11   0  368.06   15.00
   6 -11   0  354.56   19.70
  -6  11   0  379.86   17.70
  -6  11   0  350.56   20.60
   5 -11   0  201.08   14.60
   5 -11   0  191.48    9.60
  -5  11   0  201.18   12.10
  -5  11   0  194.98   14.80
   4 -11   0   33.80    7.20
   4 -11   0   27.50    6.40
   4 -11   0   29.80    4.20
  -4  11   0   22.00    5.00
   3 -11   0  411.66   11.60
   3 -11   0  401.46   19.30
   3 -11   0  425.66   18.80
  -3  11   0  403.06   17.30
   2 -11   0  546.65   21.20
   2 -11   0  520.75   22.00
  -2  11   0  554.14   20.10
  -2  11   0  545.25   20.70
   1 -11   0   72.69    8.60
   1 -11   0   86.29    9.10
  -1  11   0   83.39    8.50
   0 -11   0  216.08   13.30
   0 -11   0  236.48    7.60
   0 -11   0  210.38   12.80
   0  11   0  211.18   13.30
  -1 -11   0  386.46   12.30
  -1 -11   0  413.06   18.80
   1  11   0  413.26   19.90
  -2 -11   0  194.78    8.60
  -2 -11   0  199.38   13.80
   2  11   0  184.28   14.50
  -3 -11   0   17.30    3.80
  -3 -11   0    5.50    5.70
   3  11   0    6.80    6.10
  -4 -11   0  306.77   18.70
  -4 -11   0  313.77   13.80
   4  11   0  294.37   21.30
  11 -12   0   44.80   12.00
  10 -12   0  194.48   19.30
  10 -12   0  203.38   15.10
 -10  12   0  197.38   18.80
   9 -12   0   72.99   10.50
   9 -12   0  101.79   14.90
  -9  12   0   63.89   12.40
  -9  12   0   70.29   17.10
   8 -12   0    4.00    4.70
   8 -12   0   -6.00    5.90
  -8  12   0   -0.30    6.30
  -8  12   0    3.10    6.40
   7 -12   0  309.37   20.20
   7 -12   0  320.67   15.00
  -7  12   0  296.67   20.50
  -7  12   0  333.57   18.70
   6 -12   0  240.78   17.30
   6 -12   0  215.98   11.60
  -6  12   0  181.18   16.10
  -6  12   0  226.48   14.40
   5 -12   0    8.60    6.10
   5 -12   0   12.90    3.90
  -5  12   0   16.70    5.40
  -5  12   0   25.70    7.50
   4 -12   0  202.38    8.60
   4 -12   0  198.68   14.50
   4 -12   0  192.28   15.00
  -4  12   0  219.88   13.10
   3 -12   0  446.46   20.60
   3 -12   0  456.85   13.00
   3 -12   0  494.05   22.50
  -3  12   0  448.76   19.50
   2 -12   0  200.28   14.10
  -2  12   0  197.38   12.90
  -2  12   0  202.98   12.80
   1 -12   0   41.70    7.60
   1 -12   0   35.30    7.40
  -1  12   0   35.70    6.80
   0 -12   0  409.86   11.80
   0 -12   0  377.16   18.40
   0 -12   0  423.56   25.30
   0  12   0  407.96   19.60
  -1 -12   0  278.47   10.00
  -1 -12   0  279.07   16.30
   1  12   0  292.07   17.60
  -2 -12   0    3.70    2.60
  -2 -12   0   -3.00    5.20
   2  12   0    3.80    6.10
  -3 -12   0  161.88   15.20
  -3 -12   0  162.68    9.30
   3  12   0  170.48   16.40
   9 -13   0    8.10    6.00
   9 -13   0    6.90    9.30
  -9  13   0   19.80    9.20
   8 -13   0  188.78   18.90
   8 -13   0  165.08   12.20
  -8  13   0  202.48   19.00
   7 -13   0  297.97   20.50
   7 -13   0  237.28   13.30
  -7  13   0  229.48   19.30
  -7  13   0  260.47   17.20
   6 -13   0   35.90    9.20
   6 -13   0   25.40    5.40
  -6  13   0   17.60    6.50
  -6  13   0   18.20    7.90
   5 -13   0  109.09   13.30
   5 -13   0  108.99    8.00
  -5  13   0  106.49   13.10
  -5  13   0   95.09   10.30
   4 -13   0  406.06   22.20
   4 -13   0  417.86   13.60
   4 -13   0  414.86   21.40
  -4  13   0  397.36   19.00
   3 -13   0  119.89   13.10
   3 -13   0  127.99    5.90
   3 -13   0  126.79   18.00
  -3  13   0  121.99   11.10
   2 -13   0   -3.90    5.00
  -2  13   0    4.90    4.90
   1 -13   0  259.97   16.80
  -1  13   0  240.88   15.10
  -1  13   0  254.97   15.80
   0 -13   0  239.18   15.50
   0 -13   0  226.38    8.20
   0  13   0  230.48   16.00
  -1 -13   0   59.59    5.20
  -1 -13   0   67.09   10.80
   1  13   0   30.10    8.20
  -2 -13   0   36.10    9.30
  -2 -13   0   42.50    5.50
   2  13   0   36.50    9.90
   8 -14   0  169.78   19.40
   8 -14   0  128.69   11.80
  -8  14   0  123.59   17.00
   7 -14   0   68.59    9.00
   7 -14   0   47.80   11.70
  -7  14   0   50.39   11.80
   6 -14   0   65.29    8.00
   6 -14   0   63.39   11.80
  -6  14   0   48.80   11.50
   5 -14   0  306.47   20.30
   5 -14   0  275.87   12.40
  -5  14   0  253.27   16.70
  -5  14   0  315.17   21.70
   4 -14   0  155.48   16.10
   4 -14   0  171.08   16.90
   4 -14   0  169.08    8.60
  -4  14   0  181.78   14.10
  -4  14   0  179.38   16.80
   3 -14   0   13.10    7.70
  -3  14   0   16.10    6.80
   2 -14   0  137.49   14.60
  -2  14   0  140.79   13.10
  -1  14   0  284.57   17.50
   0 -14   0   45.40    9.30
   0 -14   0   43.00    4.50
   0  14   0   33.20    8.50
   6 -15   0  160.28   17.80
   6 -15   0  164.08   11.00
  -6  15   0  120.19   17.70
   5 -15   0  145.59   18.60
   5 -15   0  178.28   10.40
  -5  15   0  162.38   18.50
   4 -15   0    0.10    3.50
  -4  15   0   -3.80    6.80
   3 -15   0  170.28   17.50
  -3  15   0  148.99   16.80
  -2  15   0  230.28   17.00
  -2  15  -1   92.89   12.50
   2 -15   1  102.49   15.30
   2 -15   1   93.59    6.20
  -3  15  -1  258.57   17.40
   3 -15   1  256.57   10.30
   3 -15   1  248.68   20.20
  -4  15  -1   99.49   12.90
   4 -15   1   91.79   15.00
   4 -15   1  103.49    8.00
  -5  15  -1   13.30    8.50
  -5  15  -1   16.60    7.80
   5 -15   1   11.80    4.80
   5 -15   1    1.70    8.10
  -6  15  -1  115.59   17.10
  -6  15  -1  140.19   16.20
   6 -15   1  175.48   18.80
   6 -15   1  130.49   11.40
   7 -15   1  164.18   20.30
   1  14  -1  176.18   15.70
  -1 -14   1  169.38   16.10
  -1 -14   1  177.58    8.40
   0  14  -1   26.90    8.10
   0  14  -1   31.40    8.10
   0 -14   1   23.60    3.50
   0 -14   1   27.00    8.20
  -1  14  -1   22.20    6.90
   1 -14   1   34.70    8.70
   1 -14   1   25.60    3.80
  -2  14  -1  198.68   14.60
   2 -14   1  214.98    8.20
   2 -14   1  204.18   16.50
  -3  14  -1  136.39   12.60
   3 -14   1  138.39    7.30
   3 -14   1  142.59   15.10
  -4  14  -1   -5.40    4.60
   4 -14   1   -2.70    3.00
   4 -14   1   -3.10    6.10
   4 -14   1   -8.50    5.50
  -5  14  -1  235.68   18.80
  -5  14  -1  255.07   17.00
   5 -14   1  287.07   19.70
   5 -14   1  281.07   13.00
  -6  14  -1  177.58   17.90
  -6  14  -1  139.79   14.20
   6 -14   1  160.18   11.40
   6 -14   1  169.88   17.60
  -7  14  -1    3.50    6.70
  -7  14  -1    7.30    8.40
   7 -14   1    4.00    8.40
   7 -14   1    5.30    5.00
  -8  14  -1   82.19   16.40
  -8  14  -1   63.09   13.30
   8 -14   1   44.30   11.70
   8 -14   1   54.49    8.40
   2  13  -1  210.48   17.10
  -2 -13   1  210.28    9.70
  -2 -13   1  223.28   16.70
   1  13  -1  137.49   13.10
  -1 -13   1  129.89    7.00
  -1 -13   1  155.58   13.40
   0  13  -1    5.10    5.20
   0 -13   1   17.70    6.80
   0 -13   1   18.50    3.00
   0 -13   1    9.90    6.20
  -1  13  -1  213.28   13.60
  -1  13  -1  184.58   13.70
   1 -13   1  194.08   14.90
   1 -13   1  198.18    7.30
  -2  13  -1  224.48   14.50
   2 -13   1  258.37   16.70
   2 -13   1  243.18    8.60
  -3  13  -1    9.10    5.60
   3 -13   1   14.10    6.10
   3 -13   1   16.80    6.70
   3 -13   1   12.00    2.80
  -4  13  -1  294.87   16.20
   4 -13   1  287.87   17.80
   4 -13   1  269.67   18.50
   4 -13   1  268.97   11.20
  -5  13  -1  442.86   20.70
  -5  13  -1  401.16   22.70
   5 -13   1  434.26   16.20
   5 -13   1  441.86   23.10
   5 -13   1  430.86   23.60
  -6  13  -1  133.09   12.70
  -6  13  -1   88.99   13.80
   6 -13   1  126.79   10.10
   6 -13   1  135.29   14.80
  -7  13  -1   26.70    8.60
  -7  13  -1   32.90    9.80
   7 -13   1   32.40    6.30
   7 -13   1   48.10   11.30
  -8  13  -1  373.36   23.00
  -8  13  -1  350.46   23.90
   8 -13   1  419.16   25.00
   8 -13   1  375.56   18.30
  -9  13  -1  172.78   19.40
  -9  13  -1  183.68   20.20
   9 -13   1  215.88   15.40
   9 -13   1  188.78   19.40
   4  12  -1   67.09   12.20
  -4 -12   1   64.99   11.40
  -4 -12   1   77.49    9.00
   3  12  -1  112.99   13.90
  -3 -12   1  112.49    8.00
  -3 -12   1  128.19   13.70
   2  12  -1  108.09   12.20
  -2 -12   1  128.49    7.30
  -2 -12   1  134.79   13.10
   1  12  -1   -0.90    4.60
  -1 -12   1   -1.10    4.70
  -1 -12   1    3.80    5.20
  -1 -12   1    3.20    2.30
   0  12  -1  309.97   16.10
   0 -12   1  286.97   15.80
   0 -12   1  262.87   15.60
   0 -12   1  273.77    9.30
  -1  12  -1  264.67   14.30
  -1  12  -1  286.87   15.50
   1 -12   1  293.87   16.40
  -2  12  -1    7.30    4.70
   2 -12   1   18.20    2.50
   2 -12   1   18.30    6.70
   2 -12   1    5.60    4.90
  -3  12  -1  136.59   10.90
   3 -12   1  139.69    6.50
   3 -12   1  130.19   11.40
   3 -12   1  127.89   12.10
  -4  12  -1  589.04   22.50
   4 -12   1  541.15   23.80
   4 -12   1  536.95   24.50
   4 -12   1  553.54   17.20
  -5  12  -1  192.88   12.90
   5 -12   1  202.28   15.20
   5 -12   1  193.68   15.50
   5 -12   1  176.88    9.80
  -6  12  -1   57.39    9.50
  -6  12  -1   54.99   10.20
   6 -12   1   62.09   10.80
   6 -12   1   62.99    7.80
  -7  12  -1  311.37   21.00
  -7  12  -1  353.86   19.90
   7 -12   1  345.67   21.60
   7 -12   1  349.77   16.50
  -8  12  -1  206.18   18.00
  -8  12  -1  246.38   19.10
   8 -12   1  227.58   18.90
   8 -12   1  231.08   14.40
  -9  12  -1    6.00    8.40
  -9  12  -1   -4.30    6.50
   9 -12   1    1.90    7.60
   9 -12   1    3.30    5.50
 -10  12  -1  149.49   16.90
 -10  12  -1  111.59   17.20
  10 -12   1  124.99   13.60
  10 -12   1   71.59   13.60
   5  11  -1   79.09   13.00
  -5 -11   1   38.70    9.40
  -5 -11   1   47.30    6.70
   4  11  -1  239.08   18.10
  -4 -11   1  247.78   16.60
  -4 -11   1  237.08   11.50
   3  11  -1  103.79   12.50
  -3 -11   1  103.59    7.20
  -3 -11   1  125.49   12.10
   2  11  -1    0.90    4.90
  -2 -11   1    3.50    4.70
  -2 -11   1   -1.20    2.00
   1  11  -1  337.67   17.00
  -1 -11   1  310.37   15.80
  -1 -11   1  297.27   15.80
  -1 -11   1  314.37   10.50
   0  11  -1  512.55   20.90
   0 -11   1  497.35   14.10
   0 -11   1  557.54   21.10
   0 -11   1  516.15   21.00
  -1  11  -1   37.70    6.10
  -1  11  -1   38.00    6.60
   1 -11   1   36.10    6.20
   1 -11   1   35.90    6.70
   1 -11   1   35.20    3.10
  -2  11  -1  134.49   10.00
  -2  11  -1  119.19    8.70
   2 -11   1  153.78   11.30
   2 -11   1  137.99    5.50
   2 -11   1  128.09   10.10
  -3  11  -1  459.55   18.50
   3 -11   1  432.56   19.30
   3 -11   1  426.16   12.90
   3 -11   1  429.06   19.90
  -4  11  -1  111.49    9.70
   4 -11   1  130.49    7.00
   4 -11   1  129.59   11.30
   4 -11   1  124.89   11.30
  -5  11  -1    0.20    3.80
   5 -11   1   -1.40    2.50
   5 -11   1    1.80    4.30
   5 -11   1    5.00    5.10
  -6  11  -1  416.46   21.60
  -6  11  -1  327.47   17.30
   6 -11   1  348.27   19.90
   6 -11   1  371.16   15.50
  -7  11  -1  315.57   20.20
  -7  11  -1  357.06   19.50
   7 -11   1  347.47   20.50
   7 -11   1  328.97   15.90
  -8  11  -1   31.20    9.10
  -8  11  -1   38.20    9.50
   8 -11   1   37.50    9.50
   8 -11   1   25.90    6.00
  -9  11  -1  117.09   16.50
  -9  11  -1  111.79   14.40
   9 -11   1  111.89   15.40
   9 -11   1  120.39   11.90
 -10  11  -1  235.68   20.00
 -10  11  -1  242.18   18.70
  10 -11   1  239.48   16.30
  10 -11   1  209.78   19.50
 -11  11  -1   72.19   13.20
 -11  11  -1   82.49   13.50
  11 -11   1   80.69   11.50
  11 -11   1   56.59   13.10
   6  10  -1   15.20    8.60
  -6 -10   1   14.70    5.10
  -6 -10   1   13.30    7.70
   5  10  -1  352.66   27.20
   5  10  -1  358.66   21.60
  -5 -10   1  351.26   19.70
  -5 -10   1  356.46   15.20
   4  10  -1  500.55   22.90
   4  10  -1  452.75   23.60
  -4 -10   1  501.35   17.40
  -4 -10   1  523.25   22.80
   3  10  -1   11.00    5.90
   3  10  -1    8.30    4.80
  -3 -10   1   10.90    3.00
  -3 -10   1    7.50    5.10
   2  10  -1  313.97   16.90
   2  10  -1  302.87   15.60
  -2 -10   1  305.97   14.80
  -2 -10   1  309.07   11.00
  -2 -10   1  321.67   15.90
   1  10  -1  568.04   22.20
  -1 -10   1  561.34   15.70
  -1 -10   1  547.05   20.80
  -1 -10   1  567.04   21.30
   0  10  -1  206.18   12.10
   0 -10   1  228.18   12.50
   0 -10   1  230.68   12.30
   0 -10   1  221.88    7.30
  -1  10  -1   59.79    6.70
   1 -10   1   67.59    3.50
   1 -10   1   77.59    7.70
   1 -10   1   69.39    7.20
   1 -10   1   87.19    7.90
  -2  10  -1  511.15   19.30
  -2  10  -1  522.65   18.00
   2 -10   1  497.65   13.70
   2 -10   1  557.14   21.00
   2 -10   1  540.45   19.90
  -3  10  -1  929.61   28.80
  -3  10  -1  938.41   26.50
   3 -10   1  901.41   23.40
   3 -10   1  911.31   30.60
   3 -10   1  914.91   30.10
  -4  10  -1    9.40    4.10
   4 -10   1   13.70    4.90
   4 -10   1   13.10    2.90
   4 -10   1   13.50    4.80
  -5  10  -1  394.66   17.00
   5 -10   1  390.56   19.20
   5 -10   1  369.56   14.20
   5 -10   1  390.16   19.20
  -6  10  -1  515.75   21.60
  -6  10  -1  498.15   23.70
   6 -10   1  521.75   23.40
   6 -10   1  543.75   19.20
  -7  10  -1   15.00    6.30
  -7  10  -1    6.90    5.70
   7 -10   1   17.90    6.90
   7 -10   1   13.20    4.70
  -8  10  -1  173.08   15.20
  -8  10  -1  154.68   15.80
   8 -10   1  165.28   15.40
   8 -10   1  184.18   12.30
  -9  10  -1  266.17   18.70
  -9  10  -1  263.17   19.60
   9 -10   1  315.27   16.60
   9 -10   1  278.27   19.80
 -10  10  -1  120.39   14.00
 -10  10  -1  113.69   14.60
  10 -10   1  126.59   15.90
  10 -10   1  135.49   12.70
 -11  10  -1    8.80    7.30
 -11  10  -1   10.90    7.30
  11 -10   1   11.60    6.90
  11 -10   1    6.40    8.30
   7   9  -1    3.20    7.40
   7   9  -1    2.80    6.20
  -7  -9   1    0.00    4.40
  -7  -9   1    0.30    6.40
   6   9  -1  191.58   16.50
   6   9  -1  215.18   16.20
  -6  -9   1  194.88   12.30
  -6  -9   1  206.08   15.60
   5   9  -1  516.05   24.90
   5   9  -1  518.95   22.80
  -5  -9   1  531.15   23.40
  -5  -9   1  546.95   19.40
   4   9  -1   97.59   11.00
   4   9  -1  106.39   10.30
  -4  -9   1  106.99   10.50
  -4  -9   1  107.49    7.40
   3   9  -1  210.88   12.30
   3   9  -1  212.48   13.90
  -3  -9   1  207.78   12.90
  -3  -9   1  198.28    9.00
  -3  -9   1  217.28   11.50
   2   9  -1  742.83   26.30
   2   9  -1  741.93   24.10
  -2  -9   1  687.63   19.60
  -2  -9   1  693.03   23.40
  -2  -9   1  721.23   24.70
   1   9  -1  592.34   21.80
   1   9  -1  617.04   20.20
  -1  -9   1  559.44   20.70
  -1  -9   1  624.74   21.10
  -1  -9   1  578.24   16.00
   0   9  -1   41.10    5.80
   0   9  -1   38.10    4.90
   0  -9   1   45.90    5.10
   0  -9   1   41.30    5.90
   0  -9   1   44.20    2.90
   0  -9   1   46.60    6.00
   0  -9   1   45.60    5.50
  -1   9  -1  633.34   20.50
  -1   9  -1  631.84   19.10
   1  -9   1  615.34   15.40
   1  -9   1  617.54   20.70
   1  -9   1  604.54   16.00
   1  -9   1  618.44   21.60
   1  -9   1  625.64   21.00
  -2   9  -1  577.64   18.50
  -2   9  -1  604.14   20.20
   2  -9   1  585.34   20.60
   2  -9   1  590.44   18.10
   2  -9   1  586.14   14.90
   2  -9   1  546.25   15.60
   2  -9   1  587.34   21.10
  -3   9  -1  173.18    7.90
  -3   9  -1  167.18    9.60
   3  -9   1  162.58   10.70
   3  -9   1  155.98   10.30
   3  -9   1  163.18    8.00
   3  -9   1  166.88    6.50
  -4   9  -1  491.75   18.00
   4  -9   1  445.36   19.30
   4  -9   1  501.65   20.10
   4  -9   1  460.05   15.50
   4  -9   1  463.65   14.70
  -5   9  -1  488.15   19.10
   5  -9   1  523.95   21.60
   5  -9   1  477.65   16.90
   5  -9   1  494.75   16.90
   5  -9   1  510.15   21.40
  -6   9  -1  162.08   12.90
  -6   9  -1  143.49   11.20
   6  -9   1  134.89   10.00
   6  -9   1  162.88   12.60
   6  -9   1  155.58    9.70
  -7   9  -1   63.29   10.20
  -7   9  -1   51.69    9.00
   7  -9   1   43.50    8.40
   7  -9   1   34.70    5.90
  -8   9  -1  395.66   22.40
  -8   9  -1  396.56   21.60
   8  -9   1  399.76   17.80
   8  -9   1  384.96   21.20
  -9   9  -1  241.58   16.80
  -9   9  -1  237.18   17.90
   9  -9   1  229.08   14.40
   9  -9   1  241.38   17.60
 -10   9  -1    9.00    6.90
 -10   9  -1    1.30    5.30
  10  -9   1    3.30    5.00
  10  -9   1    5.50    6.60
 -11   9  -1  237.08   17.50
 -11   9  -1  210.18   17.00
  11  -9   1  192.88   18.80
  11  -9   1  209.18   16.20
 -12   9  -1  164.38   16.10
 -12   9  -1  166.08   16.00
  12  -9   1  173.28   19.10
   8   8  -1    8.40    7.80
   8   8  -1   14.20    7.80
  -8  -8   1   12.80    5.90
   7   8  -1  219.48   16.40
   7   8  -1  224.68   17.40
  -7  -8   1  226.78   16.30
  -7  -8   1  226.88   13.70
   6   8  -1  611.64   25.30
   6   8  -1  554.04   25.90
  -6  -8   1  545.85   24.00
  -6  -8   1  586.74   21.40
   5   8  -1  169.18   12.30
   5   8  -1  172.88   14.00
  -5  -8   1  170.08    9.90
  -5  -8   1  196.18   13.10
   4   8  -1   46.70    7.20
   4   8  -1   41.70    7.90
  -4  -8   1   58.29    5.50
  -4  -8   1   37.70    6.60
   3   8  -1  918.11   30.90
   3   8  -1  890.31   28.70
  -3  -8   1  948.61   29.70
  -3  -8   1  891.31   25.10
  -3  -8   1  958.60   27.90
   2   8  -1  479.05   17.50
   2   8  -1  488.25   19.30
  -2  -8   1  489.15   17.30
  -2  -8   1  481.55   18.20
  -2  -8   1  466.35   14.10
   1   8  -1   13.90    3.40
   1   8  -1   15.30    4.20
  -1  -8   1   15.30    3.80
  -1  -8   1   10.70    3.20
  -1  -8   1   10.90    1.90
  -1  -8   1   14.60    3.30
   0   8  -1  689.43   21.60
   0   8  -1  680.53   19.90
   0  -8   1  638.34   16.60
   0  -8   1  623.24   21.00
   0  -8   1  668.73   16.40
   0  -8   1  665.83   20.10
   0  -8   1  650.13   21.10
  -1   8  -1  947.41   26.80
   1  -8   1  955.90   27.40
   1  -8   1  953.60   27.30
   1  -8   1  923.21   22.10
   1  -8   1  939.61   27.90
   1  -8   1  922.61   22.60
  -2   8  -1  222.88    9.10
  -2   8  -1  224.48   10.30
   2  -8   1  208.88    6.50
   2  -8   1  205.18   10.70
   2  -8   1  196.18   10.50
   2  -8   1  209.68    7.20
   2  -8   1  208.08    8.60
  -3   8  -1  118.99    5.90
  -3   8  -1  112.79    7.40
   3  -8   1  106.89    6.00
   3  -8   1  114.59    8.20
   3  -8   1  116.39    8.80
   3  -8   1  112.99    5.20
   3  -8   1  107.89    5.50
  -4   8  -1  878.61   26.30
   4  -8   1  863.01   23.40
   4  -8   1  807.82   23.60
   4  -8   1  846.32   28.20
   4  -8   1  882.51   28.20
  -5   8  -1  289.57   15.00
  -5   8  -1  285.77   13.50
   5  -8   1  259.87   11.50
   5  -8   1  257.17   11.10
   5  -8   1  289.67   14.80
   5  -8   1  298.77   15.30
  -6   8  -1   16.80    5.60
  -6   8  -1   10.70    4.50
   6  -8   1   12.70    3.70
   6  -8   1    6.60    4.60
   6  -8   1   15.20    4.00
  -7   8  -1  505.35   23.60
  -7   8  -1  492.45   22.80
   7  -8   1  534.75   19.70
   7  -8   1  497.95   19.10
   7  -8   1  497.35   22.40
  -8   8  -1  329.67   18.40
  -8   8  -1  323.57   19.50
   8  -8   1  314.77   18.40
   8  -8   1  365.06   16.40
   8  -8   1  354.66   16.50
  -9   8  -1    3.30    5.60
  -9   8  -1    1.30    4.70
   9  -8   1    3.70    4.80
   9  -8   1   13.80    6.50
   9  -8   1   12.90    5.30
 -10   8  -1  147.29   14.30
 -10   8  -1  130.69   12.70
  10  -8   1  144.19   15.10
  10  -8   1  107.99   11.60
  10  -8   1  144.09   12.40
 -11   8  -1  287.77   19.00
 -11   8  -1  250.97   17.30
  11  -8   1  272.67   19.90
  11  -8   1  265.97   19.20
 -12   8  -1   46.80   10.20
  12  -8   1   61.79   12.00
   8   7  -1   90.99   13.30
   8   7  -1  102.09   13.50
  -8  -7   1  104.59   10.60
  -8  -7   1   80.09   12.40
   7   7  -1  456.85   22.30
   7   7  -1  427.96   22.10
  -7  -7   1  421.26   18.50
  -7  -7   1  427.76   21.20
   6   7  -1  186.58   13.70
   6   7  -1  213.08   14.90
  -6  -7   1  195.08   11.40
  -6  -7   1  205.38   13.70
   5   7  -1   36.80    6.50
   5   7  -1   43.90    8.00
  -5  -7   1   47.70    5.70
  -5  -7   1   53.99    7.70
   4   7  -1  490.85   21.20
   4   7  -1  561.14   20.70
  -4  -7   1  537.65   17.60
  -4  -7   1  552.24   18.40
  -4  -7   1  558.44   20.80
   3   7  -1  998.70   29.40
   3   7  -1  968.40   31.00
  -3  -7   1  959.00   26.10
  -3  -7   1  978.80   28.00
  -3  -7   1  974.30   29.70
   2   7  -1    5.40    3.20
   2   7  -1   13.50    3.40
  -2  -7   1   12.60    3.50
  -2  -7   1   19.60    3.70
  -2  -7   1   14.60    2.30
   1   7  -1  552.54   17.40
   1   7  -1  557.34   19.10
  -1  -7   1  552.74   14.70
  -1  -7   1  550.84   18.00
  -1  -7   1  547.35   18.30
  -1  -7   1  547.55   14.60
  -1  -7   1  581.04   16.60
   0   7  -1 1465.65   37.90
   0   7  -1 1410.26   35.90
   0  -7   1 1437.16   36.40
   0  -7   1 1432.86   32.80
   0  -7   1 1428.06   37.40
   0  -7   1 1387.36   37.40
   0  -7   1 1413.16   33.00
  -1   7  -1  262.07   10.20
   1  -7   1  267.57   11.10
   1  -7   1  247.48    7.30
   1  -7   1  271.67   10.90
   1  -7   1  245.28    9.30
   1  -7   1  237.58   10.40
   1  -7   1  245.98    6.90
  -2   7  -1  201.88    7.80
  -2   7  -1  191.28    8.90
   2  -7   1  171.78    6.30
   2  -7   1  175.48    7.20
   2  -7   1  179.68    9.40
   2  -7   1  178.18    9.30
   2  -7   1  176.68    5.70
  -3   7  -1  850.81   24.30
  -3   7  -1  853.21   21.50
   3  -7   1  804.02   25.80
   3  -7   1  814.72   21.10
   3  -7   1  835.42   21.70
   3  -7   1  835.82   25.60
   3  -7   1  803.72   22.10
  -4   7  -1  534.25   13.90
  -4   7  -1  516.25   18.00
   4  -7   1  536.05   16.20
   4  -7   1  519.55   19.80
   4  -7   1  527.75   16.10
   4  -7   1  545.25   19.70
  -5   7  -1    3.40    3.10
  -5   7  -1    4.50    3.50
   5  -7   1    4.20    3.50
   5  -7   1    1.60    2.40
   5  -7   1    1.80    2.40
  -6   7  -1  454.85   20.30
  -6   7  -1  455.75   20.20
   6  -7   1  475.95   17.00
   6  -7   1  447.26   17.10
   6  -7   1  425.66   19.20
  -7   7  -1  526.25   22.60
  -7   7  -1  499.65   23.40
   7  -7   1  550.04   22.70
   7  -7   1  540.45   20.00
   7  -7   1  528.55   19.60
  -8   7  -1   36.50    7.90
  -8   7  -1   25.00    6.20
   8  -7   1   29.50    6.00
   8  -7   1   27.50    5.90
   8  -7   1   31.00    7.20
  -9   7  -1  104.99   10.90
  -9   7  -1  106.39   11.70
   9  -7   1   95.79   10.10
   9  -7   1  105.09   11.90
   9  -7   1  103.89   10.40
 -10   7  -1  583.44   25.90
 -10   7  -1  567.44   24.60
  10  -7   1  558.14   24.00
  10  -7   1  583.14   26.60
  10  -7   1  590.44   24.70
 -11   7  -1  114.69   12.60
 -11   7  -1  117.09   13.00
  11  -7   1   94.49   13.70
  11  -7   1   99.09   12.80
 -12   7  -1   11.50    6.90
  12  -7   1   19.60    9.10
  12  -7   1    8.30    7.80
   9   6  -1   55.89   10.90
   9   6  -1   75.49   12.30
  -9  -6   1   65.79   12.00
  -9  -6   1   75.79   10.40
   8   6  -1  337.17   19.90
   8   6  -1  321.97   19.20
  -8  -6   1  332.67   16.90
  -8  -6   1  358.36   20.10
   7   6  -1  389.36   19.80
   7   6  -1  373.86   19.30
  -7  -6   1  343.37   18.40
  -7  -6   1  377.16   16.70
   6   6  -1   52.39    8.40
   6   6  -1   51.59    8.00
  -6  -6   1   34.60    5.60
  -6  -6   1   35.90    6.70
   5   6  -1  462.55   19.00
   5   6  -1  458.65   19.80
  -5  -6   1  470.85   16.70
  -5  -6   1  426.66   18.30
  -5  -6   1  478.45   16.50
   4   6  -1 1475.15   41.20
   4   6  -1 1383.46   42.00
  -4  -6   1 1463.15   41.20
  -4  -6   1 1524.25   38.90
  -4  -6   1 1541.75   38.50
   3   6  -1   35.30    5.60
   3   6  -1   33.90    4.90
  -3  -6   1   31.90    5.00
  -3  -6   1   32.10    3.50
  -3  -6   1   35.50    4.30
   2   6  -1  648.24   19.60
   2   6  -1  621.74   20.90
   2   6  -1  654.63   16.70
  -2  -6   1  615.24   19.00
  -2  -6   1  631.54   17.10
  -2  -6   1  629.34   20.00
  -2  -6   1  631.54   17.10
   1   6  -1 1507.25   39.30
   1   6  -1 1476.35   37.40
  -1  -6   1 1482.15   34.80
  -1  -6   1 1480.75   38.40
  -1  -6   1 1534.35   36.40
  -1  -6   1 1465.35   38.00
  -1  -6   1 1487.65   34.80
   0   6  -1  243.68    8.70
   0   6  -1  246.18    9.90
   0  -6   1  233.78    9.10
   0  -6   1  237.28    9.60
   0  -6   1  238.48    6.80
   0  -6   1  239.28    6.50
   0  -6   1  237.58    9.70
  -1   6  -1  137.19    6.60
   1  -6   1  150.78    7.50
   1  -6   1  139.09    4.70
   1  -6   1  156.18    6.20
   1  -6   1  140.39    7.30
   1  -6   1  149.59    7.20
   1  -6   1  146.19    4.40
  -2   6  -1 1277.67   33.50
  -2   6  -1 1323.37   31.80
   2  -6   1 1311.57   34.90
   2  -6   1 1255.57   30.80
   2  -6   1 1312.37   31.60
   2  -6   1 1278.27   30.20
   2  -6   1 1305.47   34.40
  -3   6  -1  744.93   21.90
  -3   6  -1  757.12   18.90
   3  -6   1  746.33   19.50
   3  -6   1  770.12   23.70
   3  -6   1  765.82   23.10
   3  -6   1  722.83   19.80
   3  -6   1  745.53   20.00
  -4   6  -1    4.70    1.10
  -4   6  -1    8.50    3.10
   4  -6   1    7.20    3.10
   4  -6   1    2.40    1.70
   4  -6   1    4.30    2.90
   4  -6   1    3.80    1.80
   4  -6   1    7.80    2.30
  -5   6  -1  758.02   25.50
  -5   6  -1  767.02   26.00
   5  -6   1  761.32   22.60
   5  -6   1  757.02   25.70
   5  -6   1  779.52   23.20
  -6   6  -1  802.32   27.70
  -6   6  -1  764.02   28.60
   6  -6   1  781.52   27.00
   6  -6   1  788.92   24.30
   6  -6   1  770.72   24.60
  -7   6  -1   76.79    8.50
  -7   6  -1   68.19    9.10
   7  -6   1   90.19    8.00
   7  -6   1   90.29    9.40
   7  -6   1   76.59    7.40
  -8   6  -1  145.69   11.20
  -8   6  -1  126.99   11.50
   8  -6   1  138.29   11.80
   8  -6   1  148.69   10.80
   8  -6   1  140.79   10.40
  -9   6  -1  539.75   23.80
  -9   6  -1  532.65   22.40
   9  -6   1  513.45   21.40
   9  -6   1  521.65   22.00
   9  -6   1  554.04   23.80
 -10   6  -1  263.87   17.10
 -10   6  -1  268.77   16.10
  10  -6   1  285.37   17.20
  10  -6   1  245.38   17.00
 -11   6  -1    1.00    5.80
  11  -6   1   -6.10    5.30
  11  -6   1   -1.40    5.80
 -12   6  -1   61.09   11.50
  12  -6   1   60.69   11.00
  10   5  -1    9.30    8.00
  10   5  -1    4.60    7.10
 -10  -5   1   17.90   14.90
 -10  -5   1    5.70    5.90
   9   5  -1  260.77   17.50
   9   5  -1  255.67   17.70
  -9  -5   1  248.18   15.30
  -9  -5   1  267.47   19.10
   8   5  -1  375.06   19.30
   8   5  -1  330.47   18.90
  -8  -5   1  361.36   17.10
  -8  -5   1  346.37   19.30
   7   5  -1    3.80    4.60
   7   5  -1    3.20    4.40
  -7  -5   1    0.60    3.70
  -7  -5   1   -3.30    2.60
   6   5  -1  642.34   24.50
   6   5  -1  659.13   24.50
  -6  -5   1  643.74   23.70
  -6  -5   1  657.83   21.90
   5   5  -1  917.41   29.50
   5   5  -1  910.41   28.80
  -5  -5   1  922.31   26.00
  -5  -5   1  867.71   28.20
  -5  -5   1  894.21   26.30
   4   5  -1   58.09    6.50
   4   5  -1   65.29    6.50
  -4  -5   1   63.29    6.20
  -4  -5   1   64.19    5.10
  -4  -5   1   71.69    5.20
   3   5  -1  208.78   10.70
   3   5  -1  237.98   10.40
  -3  -5   1  212.28    9.20
  -3  -5   1  221.28    8.50
  -3  -5   1  230.98   10.40
  -3  -5   1  234.98    9.30
   2   5  -1 1750.72   43.90
   2   5  -1 1787.12   45.40
   2   5  -1 1809.12   40.80
  -2  -5   1 1758.52   41.60
  -2  -5   1 1724.63   43.40
  -2  -5   1 1769.02   41.60
  -2  -5   1 1758.82   44.40
   1   5  -1 1246.48   31.10
   1   5  -1 1279.37   32.70
  -1  -5   1 1210.78   31.80
  -1  -5   1 1277.37   29.10
  -1  -5   1 1207.98   31.50
  -1  -5   1 1217.08   29.00
  -1  -5   1 1223.08   30.00
   0   5  -1  264.47    8.50
   0   5  -1  262.27    9.60
   0  -5   1  259.77    9.10
   0  -5   1  268.37    9.70
   0  -5   1  264.07    6.80
   0  -5   1  258.77    7.00
   0  -5   1  258.87    9.50
  -1   5  -1 2750.52   62.69
   1  -5   1 2724.23   63.39
   1  -5   1 2741.23   63.89
   1  -5   1 2707.93   60.19
   1  -5   1 2689.43   63.99
   1  -5   1 2712.23   61.69
   1  -5   1 2585.44   60.49
  -2   5  -1 1523.45   35.00
  -2   5  -1 1481.35   37.00
   2  -5   1 1478.95   35.10
   2  -5   1 1474.15   34.90
   2  -5   1 1497.15   38.40
   2  -5   1 1439.26   34.40
   2  -5   1 1496.15   37.80
  -3   5  -1  127.69    4.30
  -3   5  -1  120.49    6.60
   3  -5   1  110.99    7.20
   3  -5   1  110.49    5.30
   3  -5   1  127.29    5.60
   3  -5   1  130.89    7.20
   3  -5   1  113.29    5.40
  -4   5  -1  327.57   13.50
  -4   5  -1  319.27   13.00
   4  -5   1  291.17   13.00
   4  -5   1  328.57   11.70
   4  -5   1  326.57   11.30
   4  -5   1  321.17   13.10
  -5   5  -1 1697.33   48.10
  -5   5  -1 1707.43   47.10
   5  -5   1 1805.12   44.70
   5  -5   1 1656.53   46.10
   5  -5   1 1700.13   43.70
  -6   5  -1  331.67   15.70
  -6   5  -1  346.57   17.30
   6  -5   1  340.97   15.40
   6  -5   1  332.97   13.80
   6  -5   1  352.96   14.40
  -7   5  -1   12.00    4.50
  -7   5  -1   13.50    5.30
   7  -5   1   15.20    4.40
   7  -5   1   14.40    5.00
   7  -5   1   10.40    3.90
  -8   5  -1  355.26   16.90
  -8   5  -1  360.66   18.50
   8  -5   1  338.57   17.20
   8  -5   1  363.76   16.50
   8  -5   1  327.07   16.00
  -9   5  -1  299.47   17.60
  -9   5  -1  318.97   16.50
   9  -5   1  297.97   17.00
   9  -5   1  304.27   16.20
 -10   5  -1    6.20    5.90
 -10   5  -1   -0.50    3.90
  10  -5   1    2.70    5.20
  10  -5   1    1.60    5.10
 -11   5  -1  291.57   19.30
  11  -5   1  263.27   17.50
 -12   5  -1  172.18   17.00
  12  -5   1  201.68   17.20
  10   4  -1  299.87   18.30
  10   4  -1  311.87   20.70
 -10  -4   1  342.37   23.30
 -10  -4   1  336.87   18.10
   9   4  -1  372.46   19.30
   9   4  -1  372.46   20.70
  -9  -4   1  353.76   17.70
  -9  -4   1  374.26   22.00
   8   4  -1   18.10    6.30
   8   4  -1   16.80    5.80
  -8  -4   1   24.30    7.00
  -8  -4   1   22.60    5.10
   7   4  -1  310.07   16.40
   7   4  -1  303.67   15.60
  -7  -4   1  302.57   15.90
  -7  -4   1  308.77   14.20
   6   4  -1  684.33   24.40
   6   4  -1  696.13   24.30
  -6  -4   1  662.73   21.00
  -6  -4   1  673.13   22.00
  -6  -4   1  665.93   23.60
   5   4  -1  563.24   20.10
   5   4  -1  566.94   20.40
  -5  -4   1  538.45   17.90
  -5  -4   1  551.54   19.60
  -5  -4   1  570.94   17.70
   4   4  -1   51.09    5.50
   4   4  -1   45.50    5.50
  -4  -4   1   60.99    5.60
  -4  -4   1   64.09    4.70
  -4  -4   1   47.90    4.30
   3   4  -1 2025.20   51.29
   3   4  -1 2037.90   50.49
  -3  -4   1 2046.40   50.49
  -3  -4   1 2066.89   48.50
  -3  -4   1 2045.80   49.10
  -3  -4   1 1986.40   48.10
   2   4  -1 1299.17   29.70
   2   4  -1 1301.47   32.80
   2   4  -1 1346.67   34.10
  -2  -4   1 1294.17   30.90
  -2  -4   1 1274.27   30.90
  -2  -4   1 1272.17   32.20
  -2  -4   1 1265.47   33.00
   1   4  -1    7.70    2.00
   1   4  -1    9.10    1.80
  -1  -4   1    7.00    1.10
  -1  -4   1    6.10    1.70
  -1  -4   1    6.10    1.70
  -1  -4   1   10.30    1.60
  -1  -4   1    5.80    1.10
   0   4  -1 2367.06   53.79
   0   4  -1 2305.57   52.39
   0  -4   1 2265.07   53.79
   0  -4   1 2293.17   53.39
   0  -4   1 2235.58   51.19
   0  -4   1 2316.97   51.09
   0  -4   1 2275.27   53.69
  -1   4  -1 5432.16  125.09
  -1   4  -1 5566.24  124.19
   1  -4   1 5586.34  122.69
   1  -4   1 5736.13  126.19
   1  -4   1 5432.86  123.09
   1  -4   1 5583.44  125.59
   1  -4   1 5628.34  123.49
  -2   4  -1  176.98    7.20
  -2   4  -1  181.28    5.60
   2  -4   1  196.98    8.30
   2  -4   1  179.38    7.50
   2  -4   1  167.48    6.00
   2  -4   1  183.58    5.90
   2  -4   1  182.78    6.10
  -3   4  -1  243.78    6.70
  -3   4  -1  256.37   10.00
   3  -4   1  242.78    9.90
   3  -4   1  241.58    8.60
   3  -4   1  247.98    8.60
   3  -4   1  250.87   10.60
  -4   4  -1 2652.23   61.89
  -4   4  -1 2778.42   67.49
  -4   4  -1 2592.14   65.79
   4  -4   1 2662.23   65.69
   4  -4   1 2660.63   63.99
   4  -4   1 2645.64   63.29
  -5   4  -1 1178.18   34.20
  -5   4  -1 1166.78   30.20
  -5   4  -1 1158.18   27.00
  -5   4  -1 1150.18   36.20
   5  -4   1 1174.28   31.80
   5  -4   1 1163.78   33.50
   5  -4   1 1181.68   32.40
  -6   4  -1   39.60    5.90
  -6   4  -1   53.89    7.50
   6  -4   1   40.50    5.20
   6  -4   1   25.20    5.00
   6  -4   1   48.40    5.90
  -7   4  -1 1533.25   44.50
  -7   4  -1 1455.45   41.80
   7  -4   1 1369.16   40.80
   7  -4   1 1356.56   40.00
   7  -4   1 1420.96   40.40
  -8   4  -1  376.16   19.30
  -8   4  -1  405.66   18.00
   8  -4   1  352.86   16.80
   8  -4   1  395.66   17.40
   8  -4   1  350.26   17.10
  -9   4  -1    5.00    5.30
  -9   4  -1    1.70    3.70
   9  -4   1    4.30    4.70
   9  -4   1    8.60    5.00
 -10   4  -1  222.08   16.40
  10  -4   1  177.98   14.10
  10  -4   1  187.98   14.30
 -11   4  -1  176.58   16.60
  11  -4   1  163.38   15.50
 -12   4  -1   24.50    8.90
  12  -4   1   30.10    9.50
  11   3  -1  117.69   16.80
 -11  -3   1  148.89   20.90
  10   3  -1  236.88   16.30
  10   3  -1  249.58   18.20
 -10  -3   1  263.27   20.70
   9   3  -1   79.29   10.90
   9   3  -1   63.59    9.40
  -9  -3   1   88.29   11.90
  -9  -3   1   63.79    8.60
   8   3  -1  146.99   12.50
   8   3  -1  141.69   11.10
  -8  -3   1  151.88   10.30
  -8  -3   1  143.29   12.60
   7   3  -1  527.05   21.30
   7   3  -1  600.84   23.00
  -7  -3   1  606.74   19.60
  -7  -3   1  626.24   23.40
  -7  -3   1  585.34   20.70
   6   3  -1  337.77   14.80
   6   3  -1  342.57   15.40
  -6  -3   1  358.96   13.10
  -6  -3   1  352.36   13.70
  -6  -3   1  307.87   14.50
   5   3  -1   49.50    5.90
   5   3  -1   43.00    5.40
  -5  -3   1   41.00    5.10
  -5  -3   1   40.70    4.20
  -5  -3   1   36.40    4.30
   4   3  -1 1189.28   32.40
   4   3  -1 1162.18   32.40
  -4  -3   1 1201.58   32.10
  -4  -3   1 1175.98   30.50
  -4  -3   1 1176.08   30.40
   3   3  -1 2496.85   60.39
   3   3  -1 2514.85   60.89
  -3  -3   1 2527.65   58.69
  -3  -3   1 2554.14   59.09
  -3  -3   1 2550.54   60.39
  -3  -3   1 2478.55   60.69
   2   3  -1  222.28    8.60
   2   3  -1  215.38    8.00
  -2  -3   1  206.08    7.40
  -2  -3   1  210.78    6.70
  -2  -3   1  206.58    6.80
  -2  -3   1  203.88    7.90
   1   3  -1  681.13   18.40
   1   3  -1  703.53   17.60
  -1  -3   1  669.13   16.40
  -1  -3   1  672.23   17.80
  -1  -3   1  704.63   16.50
  -1  -3   1  687.83   16.50
  -1  -3   1  682.13   18.00
   0   3  -1 5769.62  126.29
   0   3  -1 5680.53  127.39
   0  -3   1 5580.94  125.79
   0  -3   1 5864.91  127.59
   0  -3   1 5781.82  127.39
   0  -3   1 5666.03  127.59
   0  -3   1 5645.24  125.99
  -1   3  -1 4250.97   92.69
   1  -3   1 4190.88   92.09
   1  -3   1 4140.19   92.09
   1  -3   1 4238.88   94.69
   1  -3   1 4066.79   93.89
   1  -3   1 4070.79   92.39
  -2   3  -1  240.18    8.50
  -2   3  -1  238.98    6.40
   2  -3   1  227.78    8.30
   2  -3   1  228.68    7.30
   2  -3   1  245.38    9.10
   2  -3   1  239.48    7.40
  -3   3  -1 2239.18   54.89
  -3   3  -1 2154.38   53.49
  -3   3  -1 2246.38   51.19
  -3   3  -1 2151.58   49.70
   3  -3   1 2213.28   52.49
   3  -3   1 2178.18   53.69
   3  -3   1 2223.78   51.99
  -4   3  -1 1439.36   34.40
  -4   3  -1 1585.44   42.90
  -4   3  -1 1465.95   36.50
  -4   3  -1 1445.26   39.60
   4  -3   1 1496.25   37.70
   4  -3   1 1459.15   38.90
   4  -3   1 1532.85   38.60
  -5   3  -1   37.30    4.00
  -5   3  -1   40.00    6.30
  -5   3  -1   42.30    5.40
  -5   3  -1   41.30    2.90
   5  -3   1   39.30    5.00
   5  -3   1   23.90    3.90
   5  -3   1   51.69    5.20
  -6   3  -1  823.22   28.60
  -6   3  -1  805.62   26.20
  -6   3  -1  752.82   20.50
  -6   3  -1  774.52   22.90
   6  -3   1  813.42   25.10
   6  -3   1  793.32   25.10
   6  -3   1  753.42   24.40
  -7   3  -1  443.46   18.40
  -7   3  -1  437.16   20.70
   7  -3   1  393.76   17.10
   7  -3   1  438.96   17.70
   7  -3   1  437.86   17.60
  -8   3  -1  181.78   12.10
  -8   3  -1  188.78   14.50
   8  -3   1  155.08   11.30
   8  -3   1  182.88   11.50
  -9   3  -1  171.18   14.90
   9  -3   1  150.38   11.90
   9  -3   1  145.49   12.00
 -10   3  -1  424.86   23.60
  10  -3   1  380.86   20.70
 -11   3  -1  216.68   18.10
  11  -3   1  183.08   15.70
 -12   3  -1   31.80   10.10
  12  -3   1   33.80    9.90
  11   2  -1  225.38   18.20
 -11  -2   1  248.08   21.80
  10   2  -1  105.49   12.80
 -10  -2   1   85.79   13.60
   9   2  -1   51.89    8.40
   9   2  -1   64.39   10.10
  -9  -2   1   42.30    9.10
  -9  -2   1   57.99    7.80
   8   2  -1  632.74   22.90
   8   2  -1  611.14   24.60
  -8  -2   1  625.44   22.40
  -8  -2   1  669.53   26.40
   7   2  -1  351.56   15.30
   7   2  -1  377.16   17.00
  -7  -2   1  348.37   14.70
  -7  -2   1  362.16   14.20
  -7  -2   1  384.86   17.20
   6   2  -1    9.10    3.30
   6   2  -1    2.20    2.80
  -6  -2   1    1.50    2.10
  -6  -2   1    3.90    3.10
  -6  -2   1    1.90    2.10
   5   2  -1  987.80   23.90
   5   2  -1  942.01   28.50
   5   2  -1  953.80   26.30
   5   2  -1  969.30   27.80
  -5  -2   1  996.00   26.40
  -5  -2   1  966.60   28.10
  -5  -2   1 1001.80   26.90
   4   2  -1 1762.42   42.20
   4   2  -1 1734.03   43.90
   4   2  -1 1759.12   44.50
  -4  -2   1 1771.12   42.50
  -4  -2   1 1717.43   42.50
  -4  -2   1 1732.63   43.80
   3   2  -1  522.05   15.60
   3   2  -1  522.05   15.70
  -3  -2   1  510.85   14.40
  -3  -2   1  509.55   14.50
  -3  -2   1  523.75   15.40
   2   2  -1  619.34   16.80
   2   2  -1  621.94   17.10
  -2  -2   1  646.94   16.90
  -2  -2   1  621.64   15.80
  -2  -2   1  614.24   16.20
   1   2  -1 1614.94   37.50
  -1  -2   1 1637.54   36.50
  -1  -2   1 1639.44   36.90
  -1  -2   1 1612.94   37.70
  -1  -2   1 1661.33   37.90
  -1  -2   1 1612.14   36.90
   0   2  -1 3124.59   70.19
   0   2  -1 3191.98   69.09
   0  -2   1 3072.49   69.39
   0  -2   1 3101.29   70.29
   0  -2   1 3070.99   70.39
   0  -2   1 3203.28   69.19
   0  -2   1 3173.98   70.49
  -1   2  -1  190.18    6.30
  -1   2  -1  197.08    5.30
   1  -2   1  177.58    6.60
   1  -2   1  197.18    5.30
   1  -2   1  179.88    6.00
   1  -2   1  178.78    5.40
  -2   2  -1 2413.36   55.99
  -2   2  -1 2420.36   55.39
  -2   2  -1 2565.34   58.79
   2  -2   1 2512.75   57.69
   2  -2   1 2397.76   56.89
   2  -2   1 2433.36   56.59
   2  -2   1 2448.66   56.29
  -3   2  -1 1885.11   44.10
  -3   2  -1 1888.21   49.50
  -3   2  -1 1838.72   43.00
  -3   2  -1 1841.12   46.30
   3  -2   1 1907.11   45.70
   3  -2   1 1850.81   44.70
   3  -2   1 1828.72   45.60
  -4   2  -1  191.98    9.50
  -4   2  -1  182.78    7.70
  -4   2  -1  186.88    6.80
  -4   2  -1  189.58   11.10
   4  -2   1  209.98    8.80
   4  -2   1  191.68    8.80
   4  -2   1  196.88    9.00
  -5   2  -1  504.05   20.70
  -5   2  -1  506.45   14.80
  -5   2  -1  489.55   18.20
  -5   2  -1  521.15   16.20
   5  -2   1  513.65   17.40
   5  -2   1  494.05   17.10
   5  -2   1  568.44   18.20
  -6   2  -1 1435.56   37.40
  -6   2  -1 1327.17   39.90
  -6   2  -1 1455.05   35.90
  -6   2  -1 1346.77   43.20
   6  -2   1 1473.05   39.00
   6  -2   1 1468.65   39.60
   6  -2   1 1399.06   39.20
  -7   2  -1  333.47   13.40
  -7   2  -1  315.77   11.70
  -7   2  -1  278.57   16.90
  -7   2  -1  288.77   14.60
   7  -2   1  314.57   14.20
   7  -2   1  328.17   16.00
   7  -2   1  303.67   14.60
  -8   2  -1  101.89    9.30
  -8   2  -1  103.69   11.70
   8  -2   1  113.79   10.10
   8  -2   1  113.49    9.20
  -9   2  -1  515.65   26.00
   9  -2   1  495.95   22.00
 -10   2  -1  214.98   18.10
  10  -2   1  221.38   15.80
 -11   2  -1    4.30    6.60
  11  -2   1   -2.40    5.80
  11   1  -1  114.29   14.00
 -11  -1   1   91.99   15.20
  10   1  -1   17.50    7.00
 -10  -1   1    3.80    7.00
   9   1  -1  401.26   19.60
   9   1  -1  369.16   16.70
  -9  -1   1  366.06   16.60
  -9  -1   1  388.96   21.50
   8   1  -1  774.72   27.50
   8   1  -1  754.92   24.70
  -8  -1   1  742.83   24.80
  -8  -1   1  768.92   29.00
  -8  -1   1  736.03   24.50
   7   1  -1   47.00    6.80
   7   1  -1   39.40    5.50
  -7  -1   1   42.50    5.30
  -7  -1   1   48.10    7.60
  -7  -1   1   54.69    5.90
   6   1  -1  541.25   19.40
   6   1  -1  531.45   15.60
   6   1  -1  519.25   17.50
  -6  -1   1  535.55   17.40
  -6  -1   1  481.95   16.90
  -6  -1   1  549.15   19.50
   5   1  -1 1310.67   34.00
   5   1  -1 1334.07   36.00
   5   1  -1 1293.77   32.20
   5   1  -1 1282.37   34.30
  -5  -1   1 1382.36   35.90
  -5  -1   1 1346.17   34.00
  -5  -1   1 1285.57   33.90
   4   1  -1  932.01   22.50
   4   1  -1  914.81   25.40
   4   1  -1  891.61   23.80
   4   1  -1  917.21   24.40
  -4  -1   1  911.41   23.90
  -4  -1   1  872.01   24.70
  -4  -1   1  933.51   24.00
   3   1  -1   44.20    2.40
   3   1  -1   41.60    3.70
   3   1  -1   40.80    3.00
   3   1  -1   45.20    3.40
  -3  -1   1   41.80    3.30
  -3  -1   1   45.90    3.10
  -3  -1   1   42.60    3.00
   2   1  -1 3363.76   76.39
   2   1  -1 3374.66   75.79
   2   1  -1 3313.07   76.59
  -2  -1   1 3322.07   75.69
  -2  -1   1 3414.06   76.09
  -2  -1   1 3462.85   76.39
   1   1  -1 1055.59   25.30
   1   1  -1 1094.79   24.80
   1   1  -1 1074.69   25.00
  -1  -1   1 1091.89   25.10
  -1  -1   1 1100.09   24.70
  -1  -1   1 1065.19   25.00
   0   1  -1  107.09    3.10
   0   1  -1  103.79    3.30
   0  -1   1  103.39    3.00
   0  -1   1  109.99    3.50
   0  -1   1  100.99    3.30
  -1   1  -1 3142.19   72.99
  -1   1  -1 3159.48   71.29
   1  -1   1 3222.58   71.09
   1  -1   1 3070.19   70.99
   1  -1   1 3215.38   71.39
   1  -1   1 3301.07   71.99
  -2   1  -1 3164.18   72.99
  -2   1  -1 3171.98   71.79
  -2   1  -1 3163.78   71.79
  -2   1  -1 2973.20   75.59
   2  -1   1 3316.37   72.29
   2  -1   1 3194.38   72.99
   2  -1   1 3190.78   72.59
  -3   1  -1  183.18    9.70
  -3   1  -1  190.58    6.90
  -3   1  -1  170.08    7.90
  -3   1  -1  186.08    7.10
   3  -1   1  189.38    7.70
   3  -1   1  174.38    7.80
   3  -1   1  205.58    7.90
  -4   1  -1  830.32   21.90
  -4   1  -1  717.43   22.60
  -4   1  -1  729.13   25.30
  -4   1  -1  823.02   21.40
   4  -1   1  827.22   22.60
   4  -1   1  784.92   22.90
   4  -1   1  805.42   22.90
  -5   1  -1 1914.71   45.10
  -5   1  -1 1802.62   46.80
  -5   1  -1 1872.01   45.70
  -5   1  -1 1721.93   50.39
   5  -1   1 1759.82   46.90
   5  -1   1 1872.81   46.40
   5  -1   1 1795.62   47.00
  -6   1  -1  622.74   18.70
  -6   1  -1  557.54   23.60
  -6   1  -1  635.64   19.60
  -6   1  -1  597.34   20.10
   6  -1   1  580.74   20.80
   6  -1   1  602.44   19.60
   6  -1   1  557.44   20.40
  -7   1  -1    2.50    2.50
  -7   1  -1    1.10    2.80
  -7   1  -1   -5.10    3.60
  -7   1  -1    0.30    2.20
   7  -1   1    2.10    3.10
   7  -1   1    0.30    3.20
  -8   1  -1  802.92   30.20
  -8   1  -1  575.74   28.60
   8  -1   1  768.32   27.10
  -9   1  -1  391.86   23.50
   9  -1   1  440.06   20.80
 -10   1  -1    9.80    7.40
  10  -1   1    1.90    5.50
 -11   1  -1  109.49   16.00
  11  -1   1  112.69   14.20
  12   0  -1  238.88   19.50
 -12   0   1  192.08   20.50
  11   0  -1    3.30    6.00
 -11   0   1    2.30    6.70
  10   0  -1  212.08   15.50
 -10   0   1  236.48   18.30
   9   0  -1  774.42   28.40
  -9   0   1  730.43   26.20
  -9   0   1  752.32   31.20
   8   0  -1   80.89    7.00
   8   0  -1   98.59    9.20
  -8   0   1   91.89    7.70
  -8   0   1  102.29   10.50
  -8   0   1   92.59    8.20
   7   0  -1  255.07   10.90
   7   0  -1  232.88   10.50
   7   0  -1  256.07   13.10
  -7   0   1  255.57   14.00
  -7   0   1  253.67   12.10
  -7   0   1  258.97   11.50
   6   0  -1 1143.59   30.10
   6   0  -1 1116.79   31.60
   6   0  -1 1103.19   32.80
   6   0  -1 1137.59   30.30
  -6   0   1 1147.89   30.90
  -6   0   1 1146.49   31.90
  -6   0   1 1186.38   34.00
   5   0  -1  274.77   10.00
   5   0  -1  263.27   11.50
   5   0  -1  259.17   10.50
   5   0  -1  270.17    9.80
  -5   0   1  288.37   10.30
  -5   0   1  286.17   11.00
  -5   0   1  286.47   11.80
   4   0  -1  409.26   12.10
   4   0  -1  400.26   13.70
   4   0  -1  401.66   12.70
   4   0  -1  402.16   12.20
  -4   0   1  428.86   13.70
  -4   0   1  416.66   13.10
  -4   0   1  393.26   12.30
   3   0  -1 1630.84   38.40
   3   0  -1 1640.84   37.80
   3   0  -1 1638.54   39.40
   3   0  -1 1595.44   37.90
  -3   0   1 1621.54   38.80
  -3   0   1 1632.14   38.80
  -3   0   1 1569.54   38.10
   2   0  -1 2999.30   67.99
   2   0  -1 3070.89   67.89
   2   0  -1 3072.19   68.29
   2   0  -1 3039.70   68.89
  -2   0   1 3021.70   67.99
  -2   0   1 3029.10   68.59
  -2   0   1 3013.60   68.29
   1   0  -1    6.50    0.90
   1   0  -1    6.70    0.80
   1   0  -1    5.00    0.70
   1   0  -1    3.90    0.70
  -1   0   1    6.20    0.80
  -1   0   1    5.30    0.70
  -1   0   1    5.70    0.60
   0   0  -1 2181.98   53.39
   0   0  -1 2273.87   53.59
   0   0  -1 2384.66   54.29
   0   0  -1 2330.07   54.39
   0   0   1 2629.14   53.39
   0   0   1 2527.65   53.49
   0   0   1 2542.95   53.89
  -1   0  -1 1365.86   32.10
  -1   0  -1 1438.36   33.40
  -1   0  -1 1409.36   33.10
  -1   0  -1 1404.46   31.60
   1   0   1 1311.67   32.70
   1   0   1 1407.76   32.50
   1   0   1 1419.46   32.40
  -2   0  -1  866.71   22.50
  -2   0  -1  944.21   23.40
  -2   0  -1  931.91   24.40
  -2   0  -1  954.90   22.00
   2   0   1  866.71   23.20
   2   0   1  948.01   22.90
   2   0   1  895.11   23.20
  -3   0  -1  215.28    8.30
  -3   0  -1  219.88    7.30
  -3   0  -1  210.38    9.40
  -3   0  -1  208.58    7.80
   3   0   1  201.48    8.20
   3   0   1  232.18    8.20
  -4   0  -1  890.01   23.70
  -4   0  -1  871.21   26.50
  -4   0  -1  889.21   24.10
  -4   0  -1  857.51   22.70
   4   0   1  877.61   23.60
   4   0   1  862.41   24.80
   4   0   1  810.72   24.10
  -5   0  -1 1312.37   34.00
  -5   0  -1 1280.27   34.10
  -5   0  -1 1278.97   32.80
  -5   0  -1 1338.17   38.30
   5   0   1 1257.27   33.60
   5   0   1 1177.18   34.40
   5   0   1 1313.67   35.80
  -6   0  -1   -0.60    3.40
  -6   0  -1    0.70    2.00
  -6   0  -1    0.10    2.30
  -6   0  -1    5.80    2.70
   6   0   1    5.30    2.80
   6   0   1    5.20    3.10
  -7   0  -1  334.17   14.20
  -7   0  -1  301.17   17.90
  -7   0  -1  349.77   14.10
   7   0   1  304.47   15.40
   7   0   1  331.67   13.70
  -8   0  -1  530.95   19.50
  -8   0  -1  517.65   19.00
  -8   0  -1  437.46   23.90
   8   0   1  495.95   18.70
   8   0   1  504.85   21.60
  -9   0  -1   66.69   11.90
   9   0   1   89.89   11.50
 -10   0  -1   82.49   14.60
  10   0   1   95.09   12.50
 -11   0  -1  259.67   22.70
  11   0   1  275.67   19.80
  12  -1  -1   28.20    9.80
 -12   1   1   50.19   12.10
  11  -1  -1  178.38   15.50
 -11   1   1  156.18   16.70
  10  -1  -1  513.55   23.10
 -10   1   1  435.16   24.60
   9  -1  -1  235.28   14.50
  -9   1   1  217.68   13.90
  -9   1   1  236.58   16.70
   8  -1  -1   68.89    7.00
   8  -1  -1   58.09    5.70
   8  -1  -1   63.89    7.90
  -8   1   1   49.30    8.60
  -8   1   1   57.79    7.60
  -8   1   1   73.19    6.80
   7  -1  -1  865.01   25.50
   7  -1  -1  908.81   27.20
   7  -1  -1  853.51   27.50
   7  -1  -1  830.72   23.90
  -7   1   1  817.62   27.80
  -7   1   1  844.32   25.20
  -7   1   1  896.11   30.20
   6  -1  -1 1381.16   36.10
   6  -1  -1 1352.86   34.40
   6  -1  -1 1370.46   37.90
   6  -1  -1 1387.76   37.10
  -6   1   1 1363.96   35.80
  -6   1   1 1430.96   40.00
  -6   1   1 1367.26   38.80
   5  -1  -1    9.60    2.60
   5  -1  -1   14.80    2.90
   5  -1  -1   14.40    2.40
   5  -1  -1    8.30    2.70
  -5   1   1   13.20    3.30
  -5   1   1   15.00    3.60
  -5   1   1   15.60    2.80
   4  -1  -1 1381.16   33.80
   4  -1  -1 1321.97   32.10
   4  -1  -1 1386.56   34.00
   4  -1  -1 1323.97   34.60
  -4   1   1 1332.77   35.60
  -4   1   1 1342.47   33.10
  -4   1   1 1395.26   35.70
   3  -1  -1 1832.72   42.10
   3  -1  -1 1746.23   41.80
   3  -1  -1 1784.32   42.50
   3  -1  -1 1730.73   40.30
  -3   1   1 1742.83   41.10
  -3   1   1 1785.02   43.60
  -3   1   1 1793.52   43.30
   2  -1  -1   51.49    2.10
   2  -1  -1   56.09    3.10
   2  -1  -1   47.40    2.60
  -2   1   1   54.69    2.40
  -2   1   1   56.39    3.80
  -2   1   1   44.80    3.60
   1  -1  -1 2290.47   51.19
   1  -1  -1 2371.96   52.19
   1  -1  -1 2198.08   52.59
   1  -1  -1 2363.86   52.39
   1  -1  -1 2308.77   51.39
  -1   1   1 2380.56   51.29
  -1   1   1 2316.47   53.09
   0  -1  -1 2864.11   67.09
   0  -1  -1 2930.21   65.09
   0  -1  -1 2890.51   65.39
   0  -1  -1 2833.82   65.39
   0  -1  -1 3105.19   65.79
   0  -1  -1 2979.20   66.39
   0   1   1 3072.09   66.09
  -1  -1  -1 1440.36   33.30
  -1  -1  -1 1472.65   34.10
  -1  -1  -1 1423.36   32.30
  -1  -1  -1 1426.66   33.50
  -1  -1  -1 1447.76   35.00
   1   1   1 1520.15   33.60
   1   1   1 1389.66   34.20
  -2  -1  -1    9.00    1.90
  -2  -1  -1   13.00    1.30
  -2  -1  -1   12.10    1.90
  -2  -1  -1    8.90    2.10
   2   1   1    8.00    1.90
   2   1   1   11.80    1.90
  -3  -1  -1 2794.22   65.89
  -3  -1  -1 2803.22   62.69
  -3  -1  -1 2697.03   64.29
  -3  -1  -1 2780.42   65.99
   3   1   1 2672.93   64.09
   3   1   1 2750.82   65.79
   3   1   1 2825.42   63.89
  -4  -1  -1 1966.30   48.70
  -4  -1  -1 2015.40   46.80
  -4  -1  -1 1992.50   50.09
  -4  -1  -1 2040.80   51.19
   4   1   1 1962.20   48.60
   4   1   1 1937.81   50.19
   4   1   1 2037.40   48.10
  -5  -1  -1    3.80    2.80
  -5  -1  -1    8.40    2.10
  -5  -1  -1    4.80    2.20
  -5  -1  -1    5.60    2.70
   5   1   1    7.10    2.50
   5   1   1   11.20    3.50
  -6  -1  -1  544.35   17.00
  -6  -1  -1  566.64   22.60
  -6  -1  -1  579.74   19.30
  -6  -1  -1  584.74   19.90
   6   1   1  560.34   21.00
   6   1   1  541.05   17.90
  -7  -1  -1 1227.38   40.60
  -7  -1  -1 1153.28   34.50
  -7  -1  -1 1236.68   35.70
   7   1   1 1203.28   37.30
  -8  -1  -1  300.37   14.50
  -8  -1  -1  324.67   19.80
  -8  -1  -1  292.67   14.60
   8   1   1  293.97   16.70
   8   1   1  289.67   14.50
  -9  -1  -1   81.89   13.50
   9   1   1   85.29   11.30
 -10  -1  -1  341.97   25.00
  10   1   1  420.76   22.60
 -11  -1  -1  122.59   22.90
  12  -2  -1   39.00   10.30
 -12   2   1   47.40   11.70
  11  -2  -1  328.77   19.60
 -11   2   1  323.37   21.40
  10  -2  -1  194.78   14.30
 -10   2   1  164.78   13.10
 -10   2   1  184.98   16.20
   9  -2  -1   32.20    6.90
   9  -2  -1   21.60    5.50
  -9   2   1   25.20    6.40
  -9   2   1   16.90    6.60
   8  -2  -1  432.26   17.80
   8  -2  -1  422.76   18.10
   8  -2  -1  416.36   16.60
  -8   2   1  366.16   19.30
  -8   2   1  355.86   18.20
   7  -2  -1  902.91   26.30
   7  -2  -1  853.81   27.30
   7  -2  -1  904.01   27.10
   7  -2  -1  871.01   22.70
  -7   2   1  816.02   29.50
  -7   2   1  873.71   24.80
  -7   2   1  697.13   27.90
   6  -2  -1    4.00    1.50
   6  -2  -1    4.50    2.90
   6  -2  -1    5.40    2.80
   6  -2  -1    0.10    2.30
  -6   2   1    1.30    2.90
  -6   2   1   -0.40    2.20
  -6   2   1    4.30    1.90
   5  -2  -1 1044.00   24.80
   5  -2  -1 1076.99   28.30
   5  -2  -1 1017.10   28.50
   5  -2  -1 1080.09   28.40
  -5   2   1 1054.69   26.60
  -5   2   1  978.80   30.60
  -5   2   1  914.91   30.10
   4  -2  -1 2011.00   47.90
   4  -2  -1 2016.60   47.50
   4  -2  -1 1991.00   44.40
   4  -2  -1 2012.50   48.00
  -4   2   1 1856.41   49.90
  -4   2   1 1764.22   49.80
  -4   2   1 2065.19   46.20
   3  -2  -1  285.37    9.20
   3  -2  -1  293.47    9.50
   3  -2  -1  279.37    7.20
   3  -2  -1  299.57    9.90
  -3   2   1  289.17    8.20
  -3   2   1  284.27   11.40
   2  -2  -1   37.40    2.40
   2  -2  -1   37.80    2.40
   2  -2  -1   41.40    2.80
   2  -2  -1   47.50    3.30
   2  -2  -1   39.50    2.00
  -2   2   1   40.40    2.50
  -2   2   1   37.10    3.90
   1  -2  -1 5041.80  115.69
   1  -2  -1 5297.97  115.59
   1  -2  -1 5224.98  115.49
   1  -2  -1 5226.18  115.89
   1  -2  -1 5161.08  116.29
   0  -2  -1  695.83   16.90
   0  -2  -1  668.33   18.20
   0  -2  -1  674.53   16.60
   0  -2  -1  697.53   17.60
   0   2   1  691.93   17.10
  -1  -2  -1   37.60    2.80
  -1  -2  -1   27.20    2.00
  -1  -2  -1   31.80    2.00
  -1  -2  -1   32.00    1.80
  -1  -2  -1   27.50    3.10
   1   2   1   36.40    2.90
   1   2   1   34.10    2.30
  -2  -2  -1 1813.92   41.50
  -2  -2  -1 1812.72   42.70
  -2  -2  -1 1822.72   44.00
  -2  -2  -1 1751.32   42.60
   2   2   1 1888.11   42.50
   2   2   1 1812.12   44.40
  -3  -2  -1 1505.15   37.60
  -3  -2  -1 1521.75   35.90
  -3  -2  -1 1520.85   40.00
  -3  -2  -1 1551.44   39.20
   3   2   1 1557.84   36.90
   3   2   1 1535.95   39.50
  -4  -2  -1  271.97    8.90
  -4  -2  -1  261.47   10.50
  -4  -2  -1  289.67   12.20
  -4  -2  -1  275.37   11.90
   4   2   1  280.37   12.00
   4   2   1  274.17    9.60
  -5  -2  -1  348.57   15.10
  -5  -2  -1  345.57   11.30
  -5  -2  -1  339.77   14.50
  -5  -2  -1  352.86   13.30
   5   2   1  357.36   12.10
   5   2   1  332.07   14.70
  -6  -2  -1 1228.28   35.70
  -6  -2  -1 1198.38   33.90
  -6  -2  -1 1208.98   37.40
   6   2   1 1142.29   35.90
  -7  -2  -1  375.76   15.80
  -7  -2  -1  384.56   19.40
  -7  -2  -1  345.27   16.30
   7   2   1  355.56   17.70
  -8  -2  -1   32.30    6.10
  -8  -2  -1   41.10    9.20
   8   2   1   15.60    5.30
   8   2   1   18.10    6.20
  -9  -2  -1  402.16   18.30
  -9  -2  -1  363.36   23.60
   9   2   1  354.36   18.00
   9   2   1  332.57   19.90
 -10  -2  -1  241.28   21.90
  10   2   1  275.07   19.20
  12  -3  -1  158.68   15.50
 -12   3   1  175.48   16.50
  11  -3  -1  256.07   17.20
 -11   3   1  235.08   18.30
  10  -3  -1   23.90    6.60
 -10   3   1    0.50    4.20
 -10   3   1   17.80    7.40
   9  -3  -1  477.85   19.20
   9  -3  -1  463.45   20.20
  -9   3   1  446.76   22.20
  -9   3   1  427.36   21.00
   8  -3  -1  771.52   25.70
   8  -3  -1  730.53   24.90
   8  -3  -1  735.13   25.70
  -8   3   1  716.53   27.60
  -8   3   1  733.63   28.10
   7  -3  -1   64.79    6.90
   7  -3  -1   62.19    6.80
   7  -3  -1   63.89    6.90
  -7   3   1   48.00    7.60
  -7   3   1   66.29    8.00
   6  -3  -1  322.77   13.30
   6  -3  -1  335.67   13.50
   6  -3  -1  317.47    9.00
   6  -3  -1  326.17   13.20
  -6   3   1  270.97   14.20
  -6   3   1  337.07   15.50
  -6   3   1  326.57   11.30
   5  -3  -1 1614.94   42.20
   5  -3  -1 1650.13   41.70
   5  -3  -1 1637.44   42.60
  -5   3   1 1632.44   39.70
  -5   3   1 1600.44   44.90
  -5   3   1 1731.73   45.60
   4  -3  -1  589.04   17.60
   4  -3  -1  603.14   18.40
   4  -3  -1  616.54   17.40
  -4   3   1  592.84   20.00
  -4   3   1  590.24   20.00
   3  -3  -1   10.90    2.00
   3  -3  -1   13.20    1.10
   3  -3  -1   20.30    2.00
   3  -3  -1   13.80    2.50
   3  -3  -1   11.70    2.00
  -3   3   1   14.60    3.00
  -3   3   1   12.20    2.20
   2  -3  -1 1298.47   30.50
   2  -3  -1 1312.47   31.50
   2  -3  -1 1297.17   32.40
   2  -3  -1 1238.28   30.00
   2  -3  -1 1340.87   29.50
  -2   3   1 1335.07   30.90
  -2   3   1 1306.47   33.40
   1  -3  -1 1784.12   42.10
   1  -3  -1 1813.62   42.20
   1  -3  -1 1752.12   42.10
   1  -3  -1 1759.92   41.80
   1  -3  -1 1792.82   41.10
   0  -3  -1    2.10    1.10
   0  -3  -1    1.40    1.00
   0  -3  -1    2.30    1.40
   0  -3  -1    1.40    1.10
   0  -3  -1    2.40    1.40
  -1  -3  -1 1041.80   25.80
  -1  -3  -1 1083.49   28.90
  -1  -3  -1 1057.79   25.30
  -1  -3  -1 1069.69   25.40
  -1  -3  -1 1110.29   27.40
   1   3   1 1116.79   26.30
   1   3   1 1082.19   27.70
  -2  -3  -1 2172.08   53.39
  -2  -3  -1 2043.80   49.60
  -2  -3  -1 2163.18   51.69
  -2  -3  -1 2087.39   49.10
  -2  -3  -1 2102.69   49.90
   2   3   1 2143.29   52.09
   2   3   1 2233.68   49.70
  -3  -3  -1  365.86   11.80
  -3  -3  -1  338.17   13.90
  -3  -3  -1  325.37   11.40
  -3  -3  -1  347.37   10.40
   3   3   1  370.66   11.00
   3   3   1  379.86   13.80
  -4  -3  -1  189.38    7.20
  -4  -3  -1  190.38   10.40
  -4  -3  -1  185.98    8.70
   4   3   1  194.28    7.60
   4   3   1  207.68   10.60
  -5  -3  -1  634.74   22.20
  -5  -3  -1  613.74   22.20
  -5  -3  -1  639.14   20.10
   5   3   1  586.74   21.70
  -6  -3  -1  737.73   27.10
  -6  -3  -1  813.42   24.90
  -6  -3  -1  774.42   26.90
   6   3   1  763.62   27.00
  -7  -3  -1   -2.90    2.40
  -7  -3  -1   -0.10    3.40
  -7  -3  -1    0.90    4.00
   7   3   1    5.60    4.70
  -8  -3  -1  322.97   19.80
  -8  -3  -1  318.67   15.70
   8   3   1  294.07   16.60
   8   3   1  281.37   17.50
  -9  -3  -1  277.57   16.00
  -9  -3  -1  310.57   22.10
   9   3   1  301.47   17.30
   9   3   1  306.97   19.60
 -10  -3  -1   43.20   12.30
  10   3   1   61.89   11.90
 -13   4   1  206.58   17.80
  12  -4  -1  166.58   16.10
 -12   4   1  199.68   16.80
  11  -4  -1    1.60    5.60
 -11   4   1    2.90    5.20
 -11   4   1    1.60    5.50
  10  -4  -1  357.66   18.10
  10  -4  -1  356.06   18.60
 -10   4   1  374.36   19.90
 -10   4   1  396.66   20.50
   9  -4  -1  714.83   26.40
   9  -4  -1  754.12   26.70
   9  -4  -1  756.02   27.20
  -9   4   1  765.72   29.20
  -9   4   1  754.02   28.80
   8  -4  -1  230.68   13.10
   8  -4  -1  240.88   13.00
   8  -4  -1  236.28   13.20
  -8   4   1  244.58   14.50
  -8   4   1  251.97   14.70
   7  -4  -1   55.29    6.60
   7  -4  -1   61.59    7.30
   7  -4  -1   51.39    6.60
  -7   4   1   63.49    7.60
  -7   4   1   62.69    7.60
   6  -4  -1 1009.00   29.60
   6  -4  -1  994.90   29.10
   6  -4  -1 1013.50   30.50
  -6   4   1 1129.39   33.10
  -6   4   1 1008.90   32.30
   5  -4  -1  621.64   19.20
   5  -4  -1  595.04   18.50
   5  -4  -1  598.84   20.00
  -5   4   1  611.04   21.50
  -5   4   1  635.34   21.80
   4  -4  -1    2.80    1.70
   4  -4  -1    2.80    1.30
   4  -4  -1    2.90    2.20
   4  -4  -1    3.00    1.90
  -4   4   1    6.10    2.80
  -4   4   1   -1.30    1.70
   3  -4  -1 1054.49   24.40
   3  -4  -1 1059.09   28.10
   3  -4  -1 1019.00   25.60
   3  -4  -1 1038.80   24.60
   3  -4  -1 1035.50   26.60
  -3   4   1 1040.70   26.20
  -3   4   1  996.30   29.10
   2  -4  -1 2026.70   47.40
   2  -4  -1 2005.60   46.70
   2  -4  -1 1986.40   48.90
   2  -4  -1 1947.61   48.40
  -2   4   1 2036.40   46.80
   1  -4  -1   20.50    2.80
   1  -4  -1   16.60    2.60
   1  -4  -1   15.00    2.20
   1  -4  -1   16.10    2.20
   1  -4  -1   16.90    2.60
   0  -4  -1  185.18    7.00
   0  -4  -1  181.48    7.00
   0  -4  -1  182.08    6.80
   0  -4  -1  176.08    7.40
   0  -4  -1  168.08    7.80
  -1  -4  -1 1501.65   34.90
  -1  -4  -1 1516.85   37.60
  -1  -4  -1 1460.15   35.00
  -1  -4  -1 1520.25   39.60
  -1  -4  -1 1480.95   36.10
   1   4   1 1547.85   38.20
   1   4   1 1568.54   36.40
  -2  -4  -1  790.02   24.40
  -2  -4  -1  777.82   20.30
  -2  -4  -1  780.92   20.50
  -2  -4  -1  779.42   22.60
  -2  -4  -1  769.22   20.30
   2   4   1  804.52   20.50
   2   4   1  816.52   23.20
  -3  -4  -1   89.39    6.40
  -3  -4  -1   85.39    5.30
  -3  -4  -1   86.69    4.70
  -3  -4  -1   79.89    6.90
   3   4   1   97.59    4.90
   3   4   1   97.49    7.00
  -4  -4  -1 1511.35   43.60
  -4  -4  -1 1509.35   41.80
  -4  -4  -1 1561.44   37.80
  -4  -4  -1 1540.45   39.90
   4   4   1 1595.04   42.80
  -5  -4  -1  712.33   24.80
  -5  -4  -1  724.73   25.90
  -5  -4  -1  740.23   22.90
   5   4   1  720.03   25.20
  -6  -4  -1   30.60    5.20
  -6  -4  -1   29.50    6.40
  -6  -4  -1   26.20    5.90
   6   4   1   21.50    5.80
  -7  -4  -1  388.46   17.00
  -7  -4  -1  388.76   20.10
  -7  -4  -1  407.76   19.70
   7   4   1  381.36   18.90
   7   4   1  383.26   19.80
  -8  -4  -1  290.97   15.50
  -8  -4  -1  271.87   19.00
   8   4   1  277.47   16.70
   8   4   1  272.87   17.70
  -9  -4  -1   64.79    9.40
  -9  -4  -1   74.19   13.70
   9   4   1   55.79   10.70
   9   4   1   80.59   11.60
  13  -5  -1  196.48   18.60
 -13   5   1  196.68   17.20
  12  -5  -1   10.90    7.10
 -12   5   1    5.90    5.80
 -12   5   1    9.50    6.70
  11  -5  -1  210.38   15.70
  11  -5  -1  171.38   14.40
 -11   5   1  193.88   15.10
 -11   5   1  208.28   15.80
  10  -5  -1  489.95   22.00
  10  -5  -1  457.85   21.60
  10  -5  -1  531.95   22.80
 -10   5   1  541.85   23.70
 -10   5   1  504.65   23.20
   9  -5  -1   17.60    5.90
   9  -5  -1   21.40    5.40
   9  -5  -1   12.30    5.00
  -9   5   1   17.10    5.60
  -9   5   1   26.30    6.50
   8  -5  -1   63.99    7.70
   8  -5  -1   61.99    7.50
   8  -5  -1   53.69    8.10
  -8   5   1   56.49    7.90
  -8   5   1   73.49    8.40
   7  -5  -1  982.10   30.90
   7  -5  -1  928.11   28.70
   7  -5  -1  975.20   29.80
  -7   5   1  971.50   32.30
  -7   5   1 1013.40   32.10
   6  -5  -1  724.23   22.80
   6  -5  -1  741.83   22.30
   6  -5  -1  722.53   24.20
  -6   5   1  716.03   25.30
  -6   5   1  694.23   25.10
   5  -5  -1  149.09    9.00
   5  -5  -1  132.09    7.60
   5  -5  -1  141.49    7.40
   5  -5  -1  140.89    6.60
  -5   5   1  125.89    9.40
  -5   5   1  139.59    8.70
   4  -5  -1  865.01   23.60
   4  -5  -1  806.02   22.40
   4  -5  -1  829.92   25.10
   4  -5  -1  841.62   21.30
  -4   5   1  869.01   27.00
  -4   5   1  847.22   19.60
  -4   5   1  822.32   23.30
   3  -5  -1 1755.02   40.70
   3  -5  -1 1758.22   39.70
   3  -5  -1 1712.33   42.40
   3  -5  -1 1676.03   40.40
   3  -5  -1 1735.73   44.30
   3  -5  -1 1750.92   45.10
  -3   5   1 1734.43   42.00
  -3   5   1 1762.42   45.40
   2  -5  -1  346.87   12.30
   2  -5  -1  333.67   11.30
   2  -5  -1  368.06   12.80
   2  -5  -1  332.97   11.00
  -2   5   1  352.46   11.10
   1  -5  -1  354.76   11.30
   1  -5  -1  348.97   12.10
   1  -5  -1  334.77   11.80
   1  -5  -1  370.96   12.00
   1  -5  -1  342.67   11.90
   0  -5  -1 2275.37   53.59
   0  -5  -1 2250.47   54.59
   0  -5  -1 2192.88   53.49
   0  -5  -1 2242.68   53.39
   0  -5  -1 2265.27   55.59
  -1  -5  -1  620.04   15.40
  -1  -5  -1  611.64   15.60
  -1  -5  -1  614.34   18.40
  -1  -5  -1  591.94   20.00
  -1  -5  -1  600.04   17.10
   1   5   1  604.64   18.70
   1   5   1  627.34   17.20
  -2  -5  -1    8.70    2.00
  -2  -5  -1    1.70    2.10
  -2  -5  -1    8.70    3.00
  -2  -5  -1    7.30    1.80
  -2  -5  -1    5.20    1.80
   2   5   1    8.10    2.80
   2   5   1    8.60    2.10
  -3  -5  -1 1004.40   28.90
  -3  -5  -1  957.20   25.40
  -3  -5  -1  980.70   26.40
  -3  -5  -1  944.31   30.60
   3   5   1  985.00   25.60
   3   5   1  953.60   29.00
  -4  -5  -1   81.39    8.20
  -4  -5  -1   88.49    7.70
  -4  -5  -1   89.39    6.40
   4   5   1   90.49    8.10
  -5  -5  -1    3.10    2.60
  -5  -5  -1    3.60    3.70
  -5  -5  -1    5.50    3.60
   5   5   1    2.60    3.60
  -6  -5  -1  200.68   13.30
  -6  -5  -1  201.68   11.40
  -6  -5  -1  220.08   14.40
   6   5   1  187.78   13.30
  -7  -5  -1  458.55   22.10
  -7  -5  -1  439.86   18.80
   7   5   1  418.76   21.20
   7   5   1  457.75   22.00
  -8  -5  -1   80.99   12.40
  -8  -5  -1  104.99   10.40
   8   5   1  103.99   12.20
   8   5   1  116.69   13.20
  -9  -5  -1   11.70    5.80
  -9  -5  -1   15.10    8.70
   9   5   1   28.30    9.20
   9   5   1   23.90    8.80
  13  -6  -1   14.10    8.80
 -13   6   1   12.70    7.40
  12  -6  -1   54.19   10.20
 -12   6   1   69.39   11.30
 -12   6   1   40.80    9.10
  11  -6  -1  346.07   20.20
  11  -6  -1  347.97   20.00
 -11   6   1  373.46   19.80
 -11   6   1  383.56   20.40
  10  -6  -1  343.17   18.20
  10  -6  -1  342.47   18.50
  10  -6  -1  332.37   17.30
 -10   6   1  328.37   18.20
 -10   6   1  298.77   17.70
   9  -6  -1   24.50    5.80
   9  -6  -1   13.70    5.40
   9  -6  -1    5.80    4.90
  -9   6   1   17.20    5.60
  -9   6   1   16.90    5.50
   8  -6  -1  596.14   21.30
   8  -6  -1  577.44   23.10
   8  -6  -1  576.84   21.80
  -8   6   1  603.44   23.50
  -8   6   1  546.75   23.30
   7  -6  -1  972.90   31.60
   7  -6  -1  945.41   28.90
   7  -6  -1  996.40   30.10
  -7   6   1  997.50   32.80
  -7   6   1  945.91   32.40
   6  -6  -1   50.99    7.00
   6  -6  -1   57.59    5.80
   6  -6  -1   46.00    5.70
  -6   6   1   69.09    7.70
  -6   6   1   48.00    7.00
   5  -6  -1  602.64   19.40
   5  -6  -1  652.93   19.10
   5  -6  -1  596.04   21.40
  -5   6   1  596.54   22.80
  -5   6   1  641.94   20.30
   4  -6  -1 1123.39   29.60
   4  -6  -1 1081.79   26.90
   4  -6  -1 1069.99   28.00
   4  -6  -1 1058.89   31.50
  -4   6   1 1086.79   33.00
  -4   6   1 1109.99   26.20
  -4   6   1 1143.59   29.60
   3  -6  -1  940.71   27.50
   3  -6  -1  914.81   22.80
   3  -6  -1  966.60   28.30
   3  -6  -1  956.80   24.50
   3  -6  -1  947.71   25.80
   3  -6  -1  978.80   22.50
  -3   6   1  957.40   25.50
   2  -6  -1  122.99    7.30
   2  -6  -1  119.39    6.30
   2  -6  -1  114.99    6.30
   2  -6  -1  126.89    7.30
   2  -6  -1  131.09    6.40
   1  -6  -1 1124.09   30.80
   1  -6  -1 1165.08   30.50
   1  -6  -1 1125.89   30.40
   1  -6  -1 1126.99   30.60
   1  -6  -1 1149.78   29.80
   0  -6  -1  416.06   14.00
   0  -6  -1  415.36   14.10
   0  -6  -1  432.36   15.70
   0  -6  -1  429.76   14.00
   0   6   1  440.46   14.60
  -1  -6  -1    8.50    2.30
  -1  -6  -1    8.20    3.10
  -1  -6  -1    5.60    1.50
  -1  -6  -1    2.10    2.20
  -1  -6  -1    3.40    1.20
   1   6   1    4.10    1.90
   1   6   1    5.50    2.60
  -2  -6  -1  886.61   26.70
  -2  -6  -1  889.81   29.10
  -2  -6  -1  879.61   24.50
  -2  -6  -1  907.81   23.80
   2   6   1  902.51   27.20
   2   6   1  936.91   24.10
  -3  -6  -1  986.70   29.60
  -3  -6  -1  957.50   26.70
  -3  -6  -1  926.41   31.50
   3   6   1 1007.90   30.30
  -4  -6  -1   87.59    8.00
  -4  -6  -1   71.69    8.60
  -4  -6  -1   71.59    6.30
   4   6   1   93.09    8.50
  -5  -6  -1  228.58   14.70
  -5  -6  -1  241.18   11.80
  -5  -6  -1  224.98   13.60
   5   6   1  213.18   13.60
  -6  -6  -1  423.76   18.10
  -6  -6  -1  433.16   20.60
   6   6   1  466.65   21.60
   6   6   1  519.05   23.30
  -7  -6  -1  246.98   14.40
  -7  -6  -1  245.88   17.30
   7   6   1  275.87   17.70
   7   6   1  270.17   17.70
  -8  -6  -1    3.80    7.20
  -8  -6  -1   13.60    5.70
   8   6   1    8.20    7.00
   8   6   1   12.00    7.70
 -13   7   1   23.40    8.60
  12  -7  -1  215.58   17.80
  12  -7  -1  234.18   17.80
 -12   7   1  205.98   16.00
 -12   7   1  237.28   17.30
  11  -7  -1  215.18   17.30
  11  -7  -1  217.18   15.60
  11  -7  -1  225.58   16.00
 -11   7   1  216.38   16.20
 -11   7   1  241.48   15.90
  10  -7  -1   14.50    6.30
  10  -7  -1   12.30    5.50
  10  -7  -1   23.70    8.00
 -10   7   1   14.20    6.10
 -10   7   1   19.70    6.50
   9  -7  -1  341.07   16.30
   9  -7  -1  332.17   18.40
   9  -7  -1  338.27   17.30
  -9   7   1  331.07   18.00
  -9   7   1  345.37   17.80
   8  -7  -1  648.34   25.30
   8  -7  -1  623.14   23.10
   8  -7  -1  630.54   22.10
  -8   7   1  586.24   24.50
  -8   7   1  603.34   25.20
   7  -7  -1  177.08   10.00
   7  -7  -1  173.58   10.80
   7  -7  -1  157.58   11.90
  -7   7   1  155.68   12.20
  -7   7   1  182.28   12.50
   6  -7  -1  182.28   10.30
   6  -7  -1  190.58   12.10
   6  -7  -1  199.18    9.70
  -6   7   1  197.98   11.50
  -6   7   1  208.68   13.30
   5  -7  -1  868.91   28.40
   5  -7  -1  844.02   25.60
   5  -7  -1  916.91   24.80
  -5   7   1  871.31   30.10
  -5   7   1  906.41   26.40
   4  -7  -1  526.45   19.40
   4  -7  -1  555.54   14.70
   4  -7  -1  541.35   17.40
   4  -7  -1  528.55   15.50
  -4   7   1  545.25   17.40
  -4   7   1  508.35   20.20
  -4   7   1  555.54   14.90
   3  -7  -1    0.30    1.00
   3  -7  -1    0.60    2.50
   3  -7  -1    2.60    1.80
   3  -7  -1    0.10    2.50
   3  -7  -1    1.30    0.90
   3  -7  -1   -0.40    1.70
  -3   7   1    2.10    1.90
   2  -7  -1 1043.60   28.20
   2  -7  -1 1028.60   29.50
   2  -7  -1 1013.20   29.80
   2  -7  -1 1029.00   28.40
   2  -7  -1 1060.89   28.60
   1  -7  -1  938.71   27.40
   1  -7  -1  921.11   27.00
   1  -7  -1  949.80   27.00
   1  -7  -1  953.90   26.90
   1  -7  -1  944.01   26.30
   0  -7  -1   17.00    3.50
   0  -7  -1   17.90    4.20
   0  -7  -1   18.80    3.60
   0  -7  -1   18.00    3.50
   0   7   1   18.00    3.70
  -1  -7  -1  625.44   20.20
  -1  -7  -1  615.64   16.40
  -1  -7  -1  589.24   19.00
  -1  -7  -1  622.94   16.10
  -1  -7  -1  617.74   22.20
   1   7   1  624.04   20.60
   1   7   1  612.04   18.40
  -2  -7  -1  710.93   26.00
  -2  -7  -1  753.02   24.00
  -2  -7  -1  775.92   22.10
  -2  -7  -1  707.03   20.50
   2   7   1  741.43   24.40
  -3  -7  -1  318.87   16.80
  -3  -7  -1  339.37   12.60
  -3  -7  -1  323.87   15.10
   3   7   1  332.57   15.60
  -4  -7  -1  158.38   12.40
  -4  -7  -1  144.59    8.80
  -4  -7  -1  146.49   10.70
   4   7   1  160.28   11.50
  -5  -7  -1  453.05   22.90
  -5  -7  -1  496.75   18.70
  -5  -7  -1  517.15   21.50
   5   7   1  484.15   21.60
   5   7   1  462.65   22.90
  -6  -7  -1  307.27   15.30
  -6  -7  -1  279.47   17.20
   6   7   1  289.97   17.60
   6   7   1  300.17   19.30
  -7  -7  -1    3.20    5.70
  -7  -7  -1   -3.80    3.90
   7   7   1   -1.80    6.30
   7   7   1   -0.90    5.90
  -8  -7  -1  161.88   15.80
   8   7   1  142.99   20.10
  12  -8  -1  139.99   16.70
  12  -8  -1  160.18   15.40
 -12   8   1  133.69   16.40
 -12   8   1  145.49   14.70
  11  -8  -1    9.00    6.90
  11  -8  -1    9.20    6.70
  11  -8  -1   -1.20    5.50
 -11   8   1    8.70    6.30
 -11   8   1    3.40    5.60
  10  -8  -1  218.28   14.90
  10  -8  -1  203.98   16.30
  10  -8  -1  220.88   14.20
 -10   8   1  214.68   15.40
 -10   8   1  214.68   15.10
   9  -8  -1  461.45   22.30
   9  -8  -1  417.56   19.70
   9  -8  -1  417.46   18.40
  -9   8   1  425.56   21.00
  -9   8   1  431.26   21.50
   8  -8  -1  113.09   10.20
   8  -8  -1  127.59    9.60
   8  -8  -1  123.09   12.10
  -8   8   1  140.59   12.10
  -8   8   1  133.39   12.40
   7  -8  -1   45.60    8.00
   7  -8  -1   48.40    6.90
   7  -8  -1   40.60    5.80
  -7   8   1   47.40    8.50
  -7   8   1   38.30    7.30
   6  -8  -1  801.42   25.80
   6  -8  -1  808.92   28.70
   6  -8  -1  850.11   24.80
  -6   8   1  844.82   30.60
  -6   8   1  832.72   27.00
   5  -8  -1  383.36   17.30
   5  -8  -1  386.26   15.10
   5  -8  -1  405.16   13.80
  -5   8   1  405.46   18.90
  -5   8   1  421.16   15.60
   4  -8  -1   11.00    1.90
   4  -8  -1    7.70    3.90
   4  -8  -1    7.00    2.80
   4  -8  -1   10.40    4.20
   4  -8  -1    6.40    2.00
  -4   8   1   11.80    2.50
  -4   8   1    7.10    3.80
  -4   8   1   14.10    3.40
   3  -8  -1 1026.10   31.60
   3  -8  -1 1002.80   28.80
   3  -8  -1 1022.90   24.10
   3  -8  -1 1042.40   31.00
  -3   8   1 1039.90   27.80
  -3   8   1 1034.30   28.80
   2  -8  -1  845.92   26.60
   2  -8  -1  905.81   26.00
   2  -8  -1  853.91   25.70
   2  -8  -1  901.01   25.70
   2  -8  -1  869.31   27.20
   1  -8  -1  196.78   10.10
   1  -8  -1  210.68   10.50
   1  -8  -1  201.58   10.20
   1  -8  -1  188.78    9.70
   1  -8  -1  205.88   10.60
   0  -8  -1  256.17   11.70
   0  -8  -1  275.27   12.10
   0  -8  -1  271.07   13.40
   0   8   1  263.47   12.10
   0   8   1  277.37   11.30
  -1  -8  -1  590.04   23.10
  -1  -8  -1  611.54   17.10
  -1  -8  -1  642.24   21.50
  -1  -8  -1  650.63   20.70
   1   8   1  653.63   21.80
  -2  -8  -1  307.77   14.70
  -2  -8  -1  337.37   17.10
  -2  -8  -1  332.77   11.70
   2   8   1  346.37   15.40
  -3  -8  -1    6.60    4.50
  -3  -8  -1    5.50    2.70
  -3  -8  -1   10.20    4.60
   3   8   1    7.60    4.40
  -4  -8  -1  397.66   15.80
  -4  -8  -1  395.06   21.10
  -4  -8  -1  420.26   19.00
   4   8   1  427.16   19.50
   4   8   1  391.16   20.80
  -5  -8  -1  332.17   15.40
  -5  -8  -1  347.07   18.30
   5   8   1  328.17   18.60
   5   8   1  352.76   20.60
  -6  -8  -1   10.80    6.60
  -6  -8  -1   -0.30    4.00
   6   8   1    6.80    7.30
   6   8   1   12.90    6.40
  -7  -8  -1  121.29   14.50
  -7  -8  -1  105.19   11.30
   7   8   1   97.19   14.80
   7   8   1   95.49   13.70
  12  -9  -1   63.09   11.60
  12  -9  -1   28.30   10.10
  12  -9  -1   47.00    9.90
 -12   9   1   54.19   10.60
  11  -9  -1   89.09   14.10
  11  -9  -1   67.89   10.80
  11  -9  -1   95.29   12.40
 -11   9   1   77.19   11.60
 -11   9   1   56.49   13.40
  10  -9  -1  302.87   17.90
  10  -9  -1  305.97   16.60
  10  -9  -1  314.57   20.10
 -10   9   1  295.87   19.00
 -10   9   1  286.37   17.90
   9  -9  -1  165.08   15.30
   9  -9  -1  180.48   13.40
   9  -9  -1  196.28   12.30
  -9   9   1  168.68   14.70
  -9   9   1  158.78   14.10
   8  -9  -1   37.50    6.80
   8  -9  -1   48.20    7.30
   8  -9  -1   35.30    8.00
  -8   9   1   45.70    8.40
  -8   9   1   25.40    7.80
   7  -9  -1  523.05   20.40
   7  -9  -1  516.55   23.20
   7  -9  -1  529.05   18.90
  -7   9   1  556.94   22.50
  -7   9   1  540.45   24.80
   6  -9  -1  557.94   20.30
   6  -9  -1  540.05   18.50
   6  -9  -1  558.14   23.20
  -6   9   1  601.24   21.30
  -6   9   1  581.14   25.00
   5  -9  -1    1.30    2.30
   5  -9  -1    2.30    3.90
   5  -9  -1   -1.80    2.40
  -5   9   1    1.40    3.80
  -5   9   1    0.30    2.60
   4  -9  -1  436.36   18.40
   4  -9  -1  414.76   18.60
   4  -9  -1  416.56   15.80
   4  -9  -1  404.66   12.60
  -4   9   1  458.15   19.60
  -4   9   1  420.46   15.70
   3  -9  -1  462.75   16.70
   3  -9  -1  437.46   18.80
   3  -9  -1  446.26   18.30
  -3   9   1  488.55   16.10
  -3   9   1  471.45   16.80
   2  -9  -1  242.98   11.50
   2  -9  -1  234.98   12.20
   2  -9  -1  245.68   12.70
   2  -9  -1  227.48   11.20
  -2   9   1  232.58   11.20
   1  -9  -1   33.00    5.40
   1  -9  -1   39.60    5.70
   1  -9  -1   39.60    6.00
   1  -9  -1   47.80    6.30
  -1   9   1   46.30    5.60
   0  -9  -1  710.83   17.80
   0  -9  -1  716.33   23.50
   0  -9  -1  688.63   17.80
   0  -9  -1  731.33   25.50
   0  -9  -1  719.03   23.70
   0   9   1  702.23   23.40
   0   9   1  721.83   22.50
  -1  -9  -1  543.15   15.90
  -1  -9  -1  566.74   20.80
  -1  -9  -1  565.64   20.80
  -1  -9  -1  558.54   22.80
   1   9   1  599.14   21.30
  -2  -9  -1   17.10    5.60
  -2  -9  -1    5.50    2.40
  -2  -9  -1    6.40    4.20
   2   9   1   11.00    5.40
   2   9   1    6.00    3.90
  -3  -9  -1  193.58    9.80
  -3  -9  -1  195.28   12.90
   3   9   1  178.38   12.80
   3   9   1  187.18   14.30
  -4  -9  -1  361.16   15.30
  -4  -9  -1  366.06   18.80
   4   9   1  361.86   19.00
   4   9   1  355.86   20.90
  -5  -9  -1   38.50    6.80
  -5  -9  -1   53.29    9.40
   5   9   1   52.89   11.20
   5   9   1   35.50    8.20
  -6  -9  -1   72.59   11.50
  -6  -9  -1   78.49    9.80
   6   9   1   61.19   12.30
   6   9   1   94.19   12.70
  12 -10  -1   56.99   10.10
  12 -10  -1   78.49   14.00
 -12  10   1   62.09   11.90
  11 -10  -1  225.68   16.00
  11 -10  -1  242.88   20.50
 -11  10   1  208.88   17.50
  10 -10  -1  182.08   13.50
  10 -10  -1  162.98   16.60
 -10  10   1  177.98   16.00
   9 -10  -1   55.09    8.00
   9 -10  -1   68.89   11.50
   9 -10  -1   52.29   10.00
  -9  10   1   56.59   10.50
  -9  10   1   61.59   10.80
   8 -10  -1  436.06   19.70
   8 -10  -1  466.35   18.40
   8 -10  -1  427.56   22.50
  -8  10   1  473.25   23.90
  -8  10   1  443.36   22.60
   7 -10  -1  411.76   18.40
   7 -10  -1  460.65   22.30
   7 -10  -1  435.76   16.80
  -7  10   1  452.15   20.10
  -7  10   1  441.76   22.80
   6 -10  -1    9.80    4.00
   6 -10  -1   16.00    3.90
   6 -10  -1   22.70    6.60
  -6  10   1   18.90    5.10
  -6  10   1    9.50    5.60
   5 -10  -1  322.57   14.40
   5 -10  -1  339.97   12.40
   5 -10  -1  338.37   17.60
  -5  10   1  361.86   19.00
  -5  10   1  336.67   14.80
   4 -10  -1  871.51   23.40
   4 -10  -1  888.01   27.60
   4 -10  -1  884.61   31.50
   4 -10  -1  931.61   30.80
  -4  10   1  961.20   32.60
  -4  10   1  928.11   28.00
   3 -10  -1  360.96   17.20
   3 -10  -1  359.06   16.60
   3 -10  -1  337.97   14.70
  -3  10   1  343.97   14.80
  -3  10   1  371.66   14.30
   2 -10  -1   15.30    4.10
   2 -10  -1   19.00    5.40
   2 -10  -1   15.60    4.40
   2 -10  -1   18.40    4.90
  -2  10   1   12.70    4.10
  -2  10   1   16.50    4.40
   1 -10  -1  309.07   15.00
   1 -10  -1  287.87   13.80
   1 -10  -1  285.27   13.70
  -1  10   1  300.17   13.80
  -1  10   1  308.47   14.70
   0 -10  -1  432.86   17.50
   0 -10  -1  416.46   17.50
   0  10   1  431.56   18.90
   0  10   1  386.26   16.90
  -1 -10  -1    5.80    2.00
  -1 -10  -1   -0.70    3.70
   1  10   1    1.50    4.30
   1  10   1    4.80    3.90
  -2 -10  -1  158.28   12.00
  -2 -10  -1  161.78    8.10
   2  10   1  142.89   13.20
   2  10   1  151.98   11.30
  -3 -10  -1  245.08   15.80
  -3 -10  -1  222.18   11.10
   3  10   1  245.98   17.40
   3  10   1  260.37   15.80
  -4 -10  -1  151.98   10.30
  -4 -10  -1  152.78   14.10
   4  10   1  187.88   14.70
   4  10   1  121.09   14.80
  -5 -10  -1   79.49   12.90
  -5 -10  -1   83.59    9.10
   5  10   1   65.39   11.20
   5  10   1   85.79   14.10
  11 -11  -1  134.49   13.80
  11 -11  -1  145.49   18.50
 -11  11   1  139.59   16.00
  10 -11  -1    6.00    8.20
  10 -11  -1   20.20    6.80
 -10  11   1    6.40    6.90
   9 -11  -1  230.08   19.40
   9 -11  -1  270.37   14.80
  -9  11   1  256.07   19.00
   8 -11  -1  461.55   24.00
   8 -11  -1  415.06   17.60
  -8  11   1  433.86   22.80
  -8  11   1  385.96   23.30
   7 -11  -1   73.39    7.60
   7 -11  -1   86.89   12.20
  -7  11   1   74.39   11.80
  -7  11   1   73.39    9.80
   6 -11  -1   31.90    7.90
   6 -11  -1   19.80    4.20
  -6  11   1   28.40    8.10
  -6  11   1   27.40    6.10
   5 -11  -1  453.85   15.50
   5 -11  -1  487.05   22.10
  -5  11   1  502.05   23.70
  -5  11   1  486.75   19.10
   4 -11  -1  307.27   10.50
   4 -11  -1  303.67   16.70
   4 -11  -1  328.47   18.10
  -4  11   1  326.87   14.80
  -4  11   1  319.97   18.00
   3 -11  -1    2.70    4.30
   3 -11  -1    0.40    4.30
  -3  11   1   -1.20    3.10
   2 -11  -1  411.36   17.90
   2 -11  -1  401.86   19.00
  -2  11   1  389.56   16.80
  -2  11   1  362.16   16.70
  -2  11   1  419.46   17.20
   1 -11  -1  488.55   20.80
   1 -11  -1  491.45   19.70
  -1  11   1  481.95   19.10
  -1  11   1  482.05   20.10
   0 -11  -1   49.60    3.50
   0 -11  -1   52.59    8.00
   0  11   1   45.10    7.90
   0  11   1   32.60    6.10
  -1 -11  -1  159.78   12.10
  -1 -11  -1  153.78    7.00
   1  11   1  166.48   13.70
   1  11   1  134.49   11.40
  -2 -11  -1  396.16   13.80
  -2 -11  -1  377.76   19.50
   2  11   1  400.56   19.60
   2  11   1  399.96   21.60
  -3 -11  -1  129.29   12.70
  -3 -11  -1  116.69    8.40
   3  11   1  111.69   12.30
   3  11   1  119.99   15.00
  -4 -11  -1   22.20    8.10
  -4 -11  -1   16.30    5.10
   4  11   1   22.70    9.40
  11 -12  -1   31.20    9.10
  10 -12  -1   59.49   12.60
  10 -12  -1   50.09    8.60
 -10  12   1   65.89   12.70
   9 -12  -1  340.47   22.90
   9 -12  -1  361.46   17.40
  -9  12   1  325.97   21.80
   8 -12  -1  125.79   15.70
   8 -12  -1   98.79    9.60
  -8  12   1   87.69   14.20
   7 -12  -1   14.90    7.50
   7 -12  -1   10.30    4.40
  -7  12   1   13.60    7.30
   6 -12  -1  337.87   19.80
   6 -12  -1  306.57   13.10
  -6  12   1  318.97   20.90
  -6  12   1  311.57   16.20
   5 -12  -1  350.06   13.00
   5 -12  -1  367.86   19.80
  -5  12   1  373.46   21.50
  -5  12   1  352.66   16.80
   4 -12  -1   -4.00    4.40
   4 -12  -1   -3.70    2.10
  -4  12   1    0.80    5.20
  -4  12   1    0.90    3.80
   3 -12  -1  292.47   17.90
   3 -12  -1  288.87   16.40
  -3  12   1  321.57   15.70
   2 -12  -1  382.76   19.70
  -2  12   1  398.16   17.70
  -2  12   1  357.36   17.10
   1 -12  -1   88.99   10.10
  -1  12   1   79.49    9.60
   0 -12  -1   68.29    9.90
   0  12   1   58.09    9.40
  -1 -12  -1  376.46   12.30
  -1 -12  -1  403.06   19.60
   1  12   1  391.26   21.20
  -2 -12  -1  168.08   14.40
  -2 -12  -1  151.78    8.20
   2  12   1  139.29   14.80
  -3 -12  -1    1.40    6.70
  -3 -12  -1   -2.00    5.50
   3  12   1   -7.90    7.60
   9 -13  -1  103.09   11.20
   9 -13  -1  148.29   18.90
  -9  13   1   95.09   15.10
   8 -13  -1    2.10    8.10
   8 -13  -1   -2.60    4.10
  -8  13   1   -7.00    6.30
   7 -13  -1  184.98   11.30
   7 -13  -1  169.08   16.80
  -7  13   1  173.28   17.30
   6 -13  -1  279.57   19.50
   6 -13  -1  265.97   12.10
  -6  13   1  266.87   20.10
   5 -13  -1   24.80    4.20
   5 -13  -1   32.50    8.70
  -5  13   1   41.50   10.00
   4 -13  -1  184.28   15.10
   4 -13  -1  157.88    7.50
  -4  13   1  146.79   14.80
  -4  13   1  157.58   12.10
   3 -13  -1  413.36   22.20
  -3  13   1  395.36   21.80
  -3  13   1  402.26   19.00
   2 -13  -1  182.88   15.40
  -2  13   1  186.38   13.10
   1 -13  -1   30.40    7.30
  -1  13   1   30.20    7.30
   0 -13  -1  292.57   17.10
   0  13   1  282.77   17.70
  -1 -13  -1  222.68   16.40
  -1 -13  -1  226.28    9.10
   1  13   1  215.58   17.30
   8 -14  -1  118.79   10.90
   8 -14  -1  117.89   17.70
  -8  14   1   79.19   14.70
   7 -14  -1  148.19   17.80
   7 -14  -1  133.99   10.20
  -7  14   1  135.09   17.10
   6 -14  -1   26.70    9.00
   6 -14  -1   31.10    5.40
  -6  14   1   15.90    8.70
   5 -14  -1   45.30   10.60
   5 -14  -1   38.80    5.90
  -5  14   1   47.00   11.10
  -4  14   1  225.58   18.80
  -3  14   1  133.49   15.70
  -1  14   1  299.07   18.60
   6 -15  -1   15.70    5.00
   6 -15  -1   35.50   11.40
  -6  15   1   23.90   10.00
   5 -15  -1  294.07   11.50
  -5  15   1  270.87   22.40
  -4  15   1  117.99   16.60
  -1  15  -2  123.39   14.20
   1 -15   2  123.79   15.00
   1 -15   2  134.99    7.30
  -2  15  -2   -3.60    6.20
   2 -15   2    0.30    2.90
   2 -15   2   -3.30    6.80
  -3  15  -2   38.10    9.10
   3 -15   2   44.20    6.10
   3 -15   2   27.70    9.70
  -4  15  -2  189.18   16.20
   4 -15   2  198.28   11.10
   4 -15   2  193.08   18.60
  -5  15  -2   75.89   12.30
  -5  15  -2   89.89   14.40
   5 -15   2   69.69    8.80
   5 -15   2   79.79   13.60
   5 -15   2   72.89   12.80
  -6  15  -2   13.20    7.50
  -6  15  -2   12.00    9.50
   6 -15   2    8.60    9.00
   6 -15   2   14.60    6.50
  -7  15  -2  123.39   15.70
   7 -15   2   96.19   17.30
   1  14  -2   79.59   12.10
  -1 -14   2   84.79   12.30
  -1 -14   2   75.09    6.20
   0  14  -2  301.87   18.20
   0  14  -2  301.17   17.70
   0 -14   2  279.37   18.80
  -1  14  -2   33.40    7.90
   1 -14   2   20.50    3.30
   1 -14   2   39.50    9.20
  -2  14  -2  118.99   12.30
   2 -14   2  113.79   13.50
   2 -14   2   89.59    6.30
  -3  14  -2  403.66   20.30
   3 -14   2  390.66   13.80
   3 -14   2  410.26   22.60
  -4  14  -2  126.79   13.10
   4 -14   2   98.89   13.70
   4 -14   2  120.39   14.40
   4 -14   2  115.59    8.40
  -5  14  -2   14.00    6.70
   5 -14   2   12.80    4.80
   5 -14   2   23.20    8.60
   5 -14   2   19.40    8.60
  -6  14  -2  181.78   15.60
  -6  14  -2  190.38   17.80
   6 -14   2  175.98   12.60
   6 -14   2  194.48   18.20
  -7  14  -2  214.58   18.50
  -7  14  -2  237.28   20.70
   7 -14   2  207.88   19.70
   7 -14   2  220.68   14.60
  -8  14  -2   -9.60    6.70
  -8  14  -2    4.10    8.30
   8 -14   2   10.50    9.10
   8 -14   2    4.70    5.80
   3  13  -2    4.00    6.90
  -3 -13   2   30.50    9.10
  -3 -13   2   28.80    4.90
   2  13  -2  153.58   14.00
  -2 -13   2  152.18    8.50
  -2 -13   2  184.38   15.00
   1  13  -2  405.36   20.50
  -1 -13   2  390.46   13.20
  -1 -13   2  401.56   20.60
  -1 -13   2  394.16   20.30
   0  13  -2  101.89   10.60
   0  13  -2  112.39   11.70
   0 -13   2  111.49   11.90
   0 -13   2  103.39    6.10
   0 -13   2  118.39   12.30
  -1  13  -2   16.80    5.80
  -1  13  -2   28.40    6.60
   1 -13   2   26.60    3.90
   1 -13   2   32.00    7.60
  -2  13  -2  320.27   17.60
   2 -13   2  345.37   19.10
   2 -13   2  320.67   11.10
  -3  13  -2  201.98   14.10
   3 -13   2  171.88   14.70
   3 -13   2  209.68   14.80
   3 -13   2  195.88    8.80
  -4  13  -2    3.70    5.20
   4 -13   2    7.30    6.20
   4 -13   2    2.70    3.40
   4 -13   2    2.80    5.50
  -5  13  -2  180.48   14.00
   5 -13   2  183.48   10.60
   5 -13   2  177.38   15.90
   5 -13   2  164.78   15.20
  -6  13  -2  273.67   17.30
  -6  13  -2  279.57   19.90
   6 -13   2  273.97   14.50
   6 -13   2  276.27   19.80
  -7  13  -2   32.70    9.40
  -7  13  -2    6.90    7.20
   7 -13   2   12.40    5.70
   7 -13   2   12.90    8.40
  -8  13  -2  124.49   16.70
  -8  13  -2   96.59   15.70
   8 -13   2  100.19   15.40
   8 -13   2  108.09   11.80
  -9  13  -2  170.38   19.40
  -9  13  -2  198.18   21.50
   9 -13   2  204.08   15.50
   9 -13   2  186.68   20.30
   4  12  -2   66.99   11.90
  -4 -12   2   48.10    6.60
  -4 -12   2   66.19   11.20
   3  12  -2   56.09    9.90
  -3 -12   2   41.00    8.90
  -3 -12   2   37.90    5.70
   2  12  -2  438.26   21.70
  -2 -12   2  474.85   21.90
  -2 -12   2  439.36   21.90
  -2 -12   2  456.55   15.10
   1  12  -2  187.18   13.60
  -1 -12   2  182.58    8.10
  -1 -12   2  177.68   13.50
  -1 -12   2  200.08   13.80
   0  12  -2   18.20    5.60
   0 -12   2   20.70    3.00
   0 -12   2   20.00    6.20
   0 -12   2   28.70    6.90
  -1  12  -2  405.96   18.20
  -1  12  -2  358.76   16.60
   1 -12   2  351.16   18.30
   1 -12   2  389.76   11.80
  -2  12  -2  287.07   15.60
   2 -12   2  285.37   16.70
   2 -12   2  315.57   16.00
   2 -12   2  300.47   10.20
  -3  12  -2   -0.20    3.90
   3 -12   2   -2.80    4.20
   3 -12   2   -5.20    3.90
   3 -12   2   -0.30    2.20
  -4  12  -2  294.07   16.00
   4 -12   2  311.27   18.00
   4 -12   2  298.17   17.70
   4 -12   2  307.07   12.10
  -5  12  -2  391.66   18.90
   5 -12   2  356.36   20.40
   5 -12   2  385.56   15.30
   5 -12   2  384.46   20.90
  -6  12  -2   47.10    8.40
  -6  12  -2   53.19   10.10
   6 -12   2   54.59    8.00
   6 -12   2   31.10    8.70
  -7  12  -2   42.70    9.40
  -7  12  -2   42.70   10.00
   7 -12   2   43.00    9.90
   7 -12   2   42.60    7.30
  -8  12  -2  273.57   21.30
  -8  12  -2  283.37   20.90
   8 -12   2  326.87   21.80
   8 -12   2  248.58   15.50
  -9  12  -2  114.39   16.10
  -9  12  -2   98.19   16.40
   9 -12   2   95.29   12.10
   9 -12   2  111.99   16.20
 -10  12  -2    4.90    8.90
 -10  12  -2    6.00    7.50
  10 -12   2   -4.40    8.20
  10 -12   2    8.60    6.50
   5  11  -2   49.50   11.00
  -5 -11   2   44.10    6.30
  -5 -11   2   46.60    9.30
   4  11  -2   -2.00    5.80
  -4 -11   2   11.60    3.60
  -4 -11   2   12.30    6.70
   3  11  -2  389.26   20.10
  -3 -11   2  350.36   13.40
  -3 -11   2  368.76   18.90
   2  11  -2  276.17   16.20
  -2 -11   2  289.67   16.00
  -2 -11   2  313.87   16.00
  -2 -11   2  307.47   11.10
   1  11  -2    6.70    4.70
  -1 -11   2   14.30    5.00
  -1 -11   2    4.50    4.30
  -1 -11   2    5.00    2.20
   0  11  -2  282.17   14.30
   0 -11   2  256.57    9.00
   0 -11   2  271.47   14.60
   0 -11   2  281.97   14.80
  -1  11  -2  538.65   21.00
  -1  11  -2  538.75   19.90
   1 -11   2  553.04   21.90
   1 -11   2  512.05   22.10
  -2  11  -2   44.00    7.10
  -2  11  -2   52.29    6.40
   2 -11   2   52.19    8.00
   2 -11   2   58.59    4.20
   2 -11   2   53.99    7.70
  -3  11  -2  214.18   12.70
   3 -11   2  213.18   13.60
   3 -11   2  212.38    8.70
   3 -11   2  222.68   13.90
  -4  11  -2  584.04   22.90
   4 -11   2  686.53   26.20
   4 -11   2  644.54   25.40
   4 -11   2  597.94   18.90
  -5  11  -2  107.69   10.20
   5 -11   2  139.59    8.70
   5 -11   2  132.89   12.20
   5 -11   2  135.69   12.80
  -6  11  -2   23.50    6.70
  -6  11  -2   37.90    8.20
   6 -11   2   49.60    9.90
   6 -11   2   27.90    5.70
  -7  11  -2  352.36   20.10
  -7  11  -2  347.07   20.90
   7 -11   2  358.26   20.90
   7 -11   2  307.27   16.20
  -8  11  -2  221.68   17.50
  -8  11  -2  248.78   19.40
   8 -11   2  226.98   18.10
   8 -11   2  242.18   14.70
  -9  11  -2    3.70    6.70
  -9  11  -2    0.40    7.10
   9 -11   2    2.80    6.80
   9 -11   2   10.10    5.90
 -10  11  -2  123.99   15.30
 -10  11  -2  124.69   17.20
  10 -11   2  122.59   17.00
  10 -11   2  129.19   13.50
 -11  11  -2  225.98   19.60
 -11  11  -2  245.88   20.00
  11 -11   2  223.98   17.70
   6  10  -2  160.08   15.70
  -6 -10   2  135.99   10.50
  -6 -10   2  155.38   15.00
   5  10  -2   65.59   11.00
  -5 -10   2   66.09    7.20
  -5 -10   2   53.29    9.10
   4  10  -2  440.86   21.70
  -4 -10   2  431.56   15.60
  -4 -10   2  402.26   19.90
   3  10  -2  412.56   20.00
  -3 -10   2  383.86   13.70
  -3 -10   2  398.46   18.70
  -3 -10   2  402.86   17.30
   2  10  -2    0.80    3.80
  -2 -10   2    2.90    3.20
  -2 -10   2   -2.80    3.70
  -2 -10   2    0.40    1.90
   1  10  -2  514.65   20.20
  -1 -10   2  493.35   19.60
  -1 -10   2  502.05   19.70
  -1 -10   2  490.05   14.40
   0  10  -2  673.53   23.10
   0 -10   2  663.23   17.70
   0 -10   2  706.63   24.00
   0 -10   2  657.13   23.30
  -1  10  -2  137.59    9.60
  -1  10  -2  132.39    8.80
   1 -10   2  142.89   10.20
   1 -10   2  129.29    9.20
  -2  10  -2   89.59    8.00
  -2  10  -2   93.69    6.90
   2 -10   2   70.19    7.90
   2 -10   2   81.49    4.60
   2 -10   2   91.09    8.50
  -3  10  -2  578.04   21.10
   3 -10   2  591.04   22.40
   3 -10   2  576.94   22.60
   3 -10   2  575.94   16.70
  -4  10  -2  139.49   10.10
   4 -10   2  135.79   10.70
   4 -10   2  144.39    7.50
   4 -10   2  138.39   11.50
  -5  10  -2    8.90    4.70
   5 -10   2   11.70    5.10
   5 -10   2   12.60    5.60
   5 -10   2   10.70    3.50
  -6  10  -2  349.87   19.40
  -6  10  -2  398.96   19.20
   6 -10   2  377.06   20.10
   6 -10   2  377.16   16.30
  -7  10  -2  232.68   16.80
  -7  10  -2  226.98   16.40
   7 -10   2  220.58   13.20
   7 -10   2  200.38   15.90
  -8  10  -2   11.60    8.00
  -8  10  -2   11.00    6.60
   8 -10   2   11.30    5.60
   8 -10   2   13.90    7.20
  -9  10  -2  103.99   13.00
  -9  10  -2  111.29   15.50
   9 -10   2   90.79   14.10
   9 -10   2   97.49   11.30
 -10  10  -2  214.28   18.50
 -10  10  -2  247.48   18.30
  10 -10   2  228.58   19.80
  10 -10   2  238.88   16.10
 -11  10  -2   73.99   13.00
 -11  10  -2   55.19   10.80
  11 -10   2   45.60   11.60
   7   9  -2  165.58   16.30
   7   9  -2  185.68   15.80
  -7  -9   2  204.08   16.00
  -7  -9   2  176.58   12.40
   6   9  -2   20.50    7.40
   6   9  -2   28.30    7.30
  -6  -9   2   34.70    7.80
  -6  -9   2   38.70    6.20
   5   9  -2  479.75   20.90
   5   9  -2  463.35   22.90
  -5  -9   2  465.55   21.10
  -5  -9   2  441.76   16.90
   4   9  -2  424.16   20.60
   4   9  -2  467.25   19.20
  -4  -9   2  443.36   15.50
  -4  -9   2  438.56   18.00
  -4  -9   2  418.36   19.40
   3   9  -2   97.99    8.20
   3   9  -2   82.79    9.50
  -3  -9   2   93.79    9.10
  -3  -9   2   83.79    5.80
  -3  -9   2   90.19    8.00
   2   9  -2  287.67   12.80
   2   9  -2  281.17   14.50
  -2  -9   2  272.77   13.80
  -2  -9   2  278.87    9.90
  -2  -9   2  286.17   13.40
   1   9  -2  864.01   27.80
   1   9  -2  885.51   25.40
  -1  -9   2  846.42   27.10
  -1  -9   2  858.91   22.20
  -1  -9   2  875.31   27.30
   0   9  -2  248.88   12.20
   0   9  -2  261.87   11.30
   0  -9   2  259.57   11.30
   0  -9   2  251.87   12.40
   0  -9   2  264.57   12.40
   0  -9   2  252.37    8.20
  -1   9  -2  131.59    7.90
  -1   9  -2  128.39    8.70
   1  -9   2  127.09    8.50
   1  -9   2  110.99    8.60
  -2   9  -2 1287.77   33.60
  -2   9  -2 1305.17   36.00
   2  -9   2 1231.58   36.50
   2  -9   2 1271.17   30.70
   2  -9   2 1193.78   36.20
  -3   9  -2  317.77   13.70
  -3   9  -2  302.67   11.10
   3  -9   2  301.97   14.90
   3  -9   2  284.87   14.10
   3  -9   2  301.97   10.30
  -4   9  -2   23.90    5.00
   4  -9   2   21.90    4.90
   4  -9   2   27.30    6.10
   4  -9   2   22.30    3.60
  -5   9  -2  449.66   18.60
   5  -9   2  417.76   19.70
   5  -9   2  392.56   18.80
   5  -9   2  425.46   15.60
  -6   9  -2  668.43   26.00
  -6   9  -2  632.64   26.20
   6  -9   2  668.43   26.70
   6  -9   2  655.53   22.80
  -7   9  -2  197.78   14.90
  -7   9  -2  162.78   14.80
   7  -9   2  153.78   11.30
   7  -9   2  166.38   14.00
  -8   9  -2  152.08   14.10
  -8   9  -2  134.59   14.60
   8  -9   2  136.69   14.10
   8  -9   2  122.89   11.00
  -9   9  -2  282.27   18.40
  -9   9  -2  315.67   20.50
   9  -9   2  314.37   17.10
   9  -9   2  318.17   20.10
 -10   9  -2  234.48   17.80
 -10   9  -2  243.18   17.20
  10  -9   2  213.88   18.60
  10  -9   2  208.88   15.80
 -11   9  -2    6.30    6.90
 -11   9  -2    3.30    5.70
  11  -9   2   -3.80    7.20
   8   8  -2  185.88   16.40
   8   8  -2  210.68   17.50
  -8  -8   2  167.48   15.50
  -8  -8   2  190.38   13.60
   7   8  -2   -3.80    5.30
   7   8  -2   -1.00    5.70
  -7  -8   2   -1.70    3.40
  -7  -8   2    3.00    5.40
   6   8  -2  360.66   20.00
   6   8  -2  400.16   19.20
  -6  -8   2  356.56   15.60
  -6  -8   2  395.16   19.20
   5   8  -2  602.34   25.10
   5   8  -2  599.34   23.40
  -5  -8   2  605.24   20.10
  -5  -8   2  611.54   23.90
   4   8  -2   80.49    9.20
   4   8  -2   80.59    8.10
  -4  -8   2   98.99    7.80
  -4  -8   2   82.39    6.10
  -4  -8   2   83.59    8.50
   3   8  -2  373.76   15.00
   3   8  -2  342.77   16.30
  -3  -8   2  349.17   14.50
  -3  -8   2  353.86   15.60
  -3  -8   2  335.37   11.90
   2   8  -2 1178.08   34.90
   2   8  -2 1212.88   32.60
  -2  -8   2 1177.28   33.40
  -2  -8   2 1141.19   29.40
  -2  -8   2 1145.59   33.70
   1   8  -2  483.05   17.70
   1   8  -2  473.65   15.50
  -1  -8   2  466.75   17.10
  -1  -8   2  464.65   17.10
  -1  -8   2  459.25   14.90
  -1  -8   2  472.05   13.20
   0   8  -2    9.90    2.50
   0   8  -2    4.80    2.80
   0  -8   2    8.70    3.20
   0  -8   2    4.00    2.70
   0  -8   2    6.50    1.70
   0  -8   2    5.80    2.70
   0  -8   2    7.10    1.50
  -1   8  -2  522.25   18.00
  -1   8  -2  511.85   14.90
  -1   8  -2  509.35   16.80
   1  -8   2  508.05   14.30
   1  -8   2  526.05   18.00
   1  -8   2  521.45   18.30
  -2   8  -2 1340.97   36.10
  -2   8  -2 1313.67   33.70
   2  -8   2 1288.47   32.30
   2  -8   2 1291.97   36.90
   2  -8   2 1341.57   36.90
   2  -8   2 1288.87   32.40
   2  -8   2 1302.37   31.50
  -3   8  -2   78.69    6.60
  -3   8  -2   75.69    4.80
   3  -8   2   70.99    6.70
   3  -8   2   78.09    4.70
   3  -8   2   71.09    4.40
   3  -8   2   67.99    7.40
  -4   8  -2  332.77   14.40
   4  -8   2  367.46   16.60
   4  -8   2  335.57   12.30
   4  -8   2  346.57   15.40
   4  -8   2  336.77   11.60
  -5   8  -2  992.00   31.80
   5  -8   2 1007.40   32.60
   5  -8   2 1013.70   33.40
   5  -8   2 1003.80   29.10
   5  -8   2 1014.30   28.10
  -6   8  -2  309.57   16.70
  -6   8  -2  321.57   17.10
   6  -8   2  310.07   16.80
   6  -8   2  312.77   13.30
   6  -8   2  295.87   14.00
  -7   8  -2  112.79   11.40
  -7   8  -2  110.59   12.30
   7  -8   2  103.99    8.70
   7  -8   2  114.59   11.70
   7  -8   2  123.89    9.90
  -8   8  -2  339.17   18.70
  -8   8  -2  324.57   20.20
   8  -8   2  326.87   16.30
   8  -8   2  349.47   19.50
   8  -8   2  390.06   17.50
  -9   8  -2  146.19   14.40
  -9   8  -2  170.08   13.90
   9  -8   2  161.28   12.90
   9  -8   2  146.69   14.40
 -10   8  -2    3.70    5.20
 -10   8  -2    7.90    6.20
  10  -8   2   18.80   10.60
  10  -8   2    1.20    6.10
 -11   8  -2  193.48   16.50
  11  -8   2  202.98   18.60
   9   7  -2  238.78   18.60
   9   7  -2  208.98   17.50
  -9  -7   2  195.18   14.70
  -9  -7   2  225.28   18.70
   8   7  -2   20.70    7.50
   8   7  -2   18.90    7.60
  -8  -7   2   10.70    6.20
  -8  -7   2    6.10    4.40
   7   7  -2  227.88   15.40
   7   7  -2  231.98   16.00
  -7  -7   2  223.28   12.80
  -7  -7   2  212.28   14.70
   6   7  -2  555.74   22.60
   6   7  -2  550.74   23.80
  -6  -7   2  567.64   20.00
  -6  -7   2  526.75   22.20
   5   7  -2  230.08   13.20
   5   7  -2  230.38   14.10
  -5  -7   2  234.18   13.20
  -5  -7   2  253.17   11.20
  -5  -7   2  243.98   11.80
   4   7  -2  101.89    8.30
   4   7  -2  115.19    9.60
  -4  -7   2  111.39    6.70
  -4  -7   2  105.99    7.70
  -4  -7   2   91.99    8.10
   3   7  -2  909.01   28.70
   3   7  -2  876.01   26.50
  -3  -7   2  889.41   23.90
  -3  -7   2  869.31   26.20
  -3  -7   2  909.91   27.60
   2   7  -2  878.31   25.10
   2   7  -2  901.61   27.40
  -2  -7   2  879.11   26.40
  -2  -7   2  882.31   25.90
  -2  -7   2  872.81   22.80
   1   7  -2    2.80    2.60
   1   7  -2    1.10    1.70
  -1  -7   2    1.20    2.30
  -1  -7   2   -1.70    1.00
  -1  -7   2   -0.60    1.90
  -1  -7   2    1.00    1.70
  -1  -7   2   -0.20    1.10
   0   7  -2  669.23   17.90
   0   7  -2  659.63   20.00
   0  -7   2  636.54   20.20
   0  -7   2  654.03   20.20
   0  -7   2  658.73   19.50
   0  -7   2  647.74   17.00
   0  -7   2  637.94   16.40
  -1   7  -2 2325.47   57.29
  -1   7  -2 2375.86   55.89
   1  -7   2 2269.67   53.49
   1  -7   2 2276.37   57.49
   1  -7   2 2299.67   53.89
   1  -7   2 2357.96   57.59
  -2   7  -2  491.65   16.20
  -2   7  -2  466.25   14.10
   2  -7   2  451.85   12.80
   2  -7   2  452.95   16.90
   2  -7   2  462.55   13.00
   2  -7   2  451.45   13.50
   2  -7   2  452.45   16.40
  -3   7  -2  267.47   11.50
  -3   7  -2  276.37    9.00
   3  -7   2  254.37    9.80
   3  -7   2  263.67   12.00
   3  -7   2  260.07    8.90
   3  -7   2  266.87   12.90
   3  -7   2  257.97    9.20
  -4   7  -2 1137.99   27.20
  -4   7  -2 1133.99   32.60
   4  -7   2 1122.39   29.10
   4  -7   2 1154.18   34.40
   4  -7   2 1065.39   32.70
   4  -7   2 1106.69   29.90
  -5   7  -2  634.04   23.00
   5  -7   2  609.64   23.10
   5  -7   2  604.04   20.30
   5  -7   2  608.74   19.20
   5  -7   2  643.94   22.80
  -6   7  -2    0.90    3.80
  -6   7  -2    3.40    3.80
   6  -7   2    3.00    2.90
   6  -7   2    1.60    3.10
   6  -7   2    1.60    3.50
  -7   7  -2  635.94   25.20
  -7   7  -2  598.74   26.60
   7  -7   2  671.93   23.10
   7  -7   2  608.04   21.70
   7  -7   2  585.64   24.70
  -8   7  -2  312.17   18.70
  -8   7  -2  314.97   17.20
   8  -7   2  321.07   18.40
   8  -7   2  332.77   15.70
   8  -7   2  334.67   16.20
  -9   7  -2    5.00    4.60
  -9   7  -2   -3.00    4.40
   9  -7   2    1.60    4.20
   9  -7   2    6.50    6.10
   9  -7   2    5.30    4.70
 -10   7  -2  197.68   16.00
 -10   7  -2  194.68   14.10
  10  -7   2  201.98   16.60
  10  -7   2  193.18   14.10
 -11   7  -2  221.58   17.00
  11  -7   2  207.28   18.00
  11  -7   2  210.98   16.20
 -12   7  -2   50.89   10.90
   9   6  -2   61.79   10.60
   9   6  -2   74.79   11.60
  -9  -6   2   65.39    9.60
  -9  -6   2   53.49   10.60
   8   6  -2  141.29   12.90
   8   6  -2  148.29   13.30
  -8  -6   2  146.89   13.00
  -8  -6   2  117.29   10.40
   7   6  -2  523.25   22.90
   7   6  -2  515.25   22.50
  -7  -6   2  516.65   22.10
  -7  -6   2  509.75   19.70
   6   6  -2  252.27   14.90
   6   6  -2  267.77   14.70
  -6  -6   2  268.97   12.60
  -6  -6   2  267.17   12.40
  -6  -6   2  263.47   14.20
   5   6  -2   33.50    5.70
   5   6  -2   24.90    5.40
  -5  -6   2   26.10    4.20
  -5  -6   2   36.20    6.00
  -5  -6   2   32.30    4.90
   4   6  -2  827.82   25.70
   4   6  -2  864.31   27.30
  -4  -6   2  800.32   25.70
  -4  -6   2  794.62   24.30
  -4  -6   2  799.12   23.00
   3   6  -2 1074.19   30.00
   3   6  -2 1064.99   31.70
  -3  -6   2 1077.49   29.70
  -3  -6   2 1046.70   30.60
  -3  -6   2 1106.39   27.80
   2   6  -2   88.99    5.70
   2   6  -2   94.59    6.80
  -2  -6   2   86.19    4.60
  -2  -6   2   86.19    4.40
  -2  -6   2   93.09    6.10
  -2  -6   2   84.39    6.10
  -2  -6   2   97.89    4.40
   1   6  -2  853.81   22.60
   1   6  -2  898.01   25.00
  -1  -6   2  855.31   21.10
  -1  -6   2  847.92   22.40
  -1  -6   2  811.92   21.30
  -1  -6   2  886.41   24.40
  -1  -6   2  848.92   24.20
   0   6  -2 1439.56   36.20
   0   6  -2 1421.56   33.90
   0  -6   2 1383.46   35.80
   0  -6   2 1409.86   33.00
   0  -6   2 1418.56   36.50
   0  -6   2 1401.36   36.70
   0  -6   2 1453.55   33.60
  -1   6  -2 1116.09   28.40
  -1   6  -2 1145.99   29.80
   1  -6   2 1100.39   26.60
   1  -6   2 1114.99   26.30
   1  -6   2 1074.69   29.70
   1  -6   2 1147.99   30.50
   1  -6   2 1054.69   26.80
  -2   6  -2   45.30    3.40
  -2   6  -2   45.30    4.40
   2  -6   2   36.70    4.90
   2  -6   2   41.30    3.00
   2  -6   2   45.10    4.50
   2  -6   2   37.50    3.20
   2  -6   2   41.20    2.80
  -3   6  -2 1285.47   34.00
  -3   6  -2 1274.57   30.30
   3  -6   2 1262.77   31.30
   3  -6   2 1276.47   34.20
   3  -6   2 1210.28   31.70
   3  -6   2 1205.68   35.10
   3  -6   2 1237.68   30.70
  -4   6  -2  550.64   14.50
  -4   6  -2  567.84   19.70
   4  -6   2  569.84   16.70
   4  -6   2  547.55   19.20
   4  -6   2  560.34   17.40
   4  -6   2  541.55   20.10
  -5   6  -2   33.50    5.50
  -5   6  -2   34.60    6.30
   5  -6   2   35.20    6.20
   5  -6   2   21.80    4.10
   5  -6   2   23.10    3.70
  -6   6  -2  508.05   20.70
  -6   6  -2  487.25   22.40
   6  -6   2  484.25   18.70
   6  -6   2  532.75   18.30
   6  -6   2  505.35   20.50
  -7   6  -2  897.81   33.00
  -7   6  -2  944.61   31.00
   7  -6   2  895.41   29.00
   7  -6   2  909.41   28.40
   7  -6   2  874.21   30.80
  -8   6  -2  206.48   13.10
  -8   6  -2  200.98   14.30
   8  -6   2  205.68   12.40
   8  -6   2  217.78   13.00
   8  -6   2  183.18   13.70
  -9   6  -2  241.38   16.00
  -9   6  -2  218.18   13.70
   9  -6   2  193.48   15.10
   9  -6   2  211.18   13.70
 -10   6  -2  387.16   21.30
  10  -6   2  406.26   20.30
  10  -6   2  419.96   22.10
 -11   6  -2  103.59   13.00
  11  -6   2   90.29   14.00
  11  -6   2  106.69   13.40
 -12   6  -2    2.10    7.70
  12  -6   2   14.60    8.40
  10   5  -2   63.89   11.70
  10   5  -2   45.40    9.30
 -10  -5   2   66.59    9.40
 -10  -5   2   70.59   12.80
   9   5  -2   46.50    9.30
   9   5  -2   38.30    8.90
  -9  -5   2   71.09    9.50
  -9  -5   2   54.89   10.20
   8   5  -2  540.25   23.20
   8   5  -2  490.35   22.10
  -8  -5   2  503.05   22.50
  -8  -5   2  488.55   20.00
   7   5  -2  398.16   18.90
   7   5  -2  424.96   19.20
  -7  -5   2  404.16   18.50
  -7  -5   2  423.26   17.00
   6   5  -2  146.19   10.50
   6   5  -2  130.09   10.10
  -6  -5   2  124.39    9.40
  -6  -5   2  113.79    8.00
  -6  -5   2  126.59    8.30
   5   5  -2  794.92   26.20
   5   5  -2  819.42   27.00
  -5  -5   2  834.92   24.50
  -5  -5   2  787.12   23.70
  -5  -5   2  824.72   26.00
   4   5  -2 1212.58   34.80
   4   5  -2 1216.38   33.70
  -4  -5   2 1236.98   31.60
  -4  -5   2 1206.58   33.80
  -4  -5   2 1168.58   32.40
   3   5  -2  238.78    9.90
   3   5  -2  221.38   10.60
  -3  -5   2  224.28   10.00
  -3  -5   2  221.28    8.30
  -3  -5   2  219.18    8.30
  -3  -5   2  229.28    9.50
   2   5  -2  140.39    6.70
   2   5  -2  168.08    8.20
  -2  -5   2  128.99    6.70
  -2  -5   2  139.39    4.90
  -2  -5   2  130.09    5.50
  -2  -5   2  148.39    7.30
  -2  -5   2  142.19    5.50
   1   5  -2 1916.51   46.20
   1   5  -2 1876.01   44.00
  -1  -5   2 1841.22   45.60
  -1  -5   2 1865.81   45.60
  -1  -5   2 1875.61   44.00
  -1  -5   2 1811.72   43.10
  -1  -5   2 1862.21   42.90
   0   5  -2  693.53   17.40
   0   5  -2  731.23   19.50
   0  -5   2  690.73   19.70
   0  -5   2  706.73   19.60
   0  -5   2  692.03   17.60
   0  -5   2  720.93   17.20
   0  -5   2  685.53   19.80
  -1   5  -2  100.89    5.60
  -1   5  -2  104.89    5.00
   1  -5   2   98.79    4.30
   1  -5   2   99.99    3.70
   1  -5   2  101.19    5.70
   1  -5   2  101.89    3.90
   1  -5   2  103.99    6.30
  -2   5  -2 1050.59   25.00
  -2   5  -2 1041.90   27.40
   2  -5   2 1001.80   24.30
   2  -5   2 1013.40   27.40
   2  -5   2  986.20   25.50
   2  -5   2 1009.70   28.50
   2  -5   2  995.00   24.90
  -3   5  -2 2156.78   48.30
  -3   5  -2 2112.29   52.29
   3  -5   2 2118.19   49.30
   3  -5   2 2075.49   53.29
   3  -5   2 2057.89   49.90
   3  -5   2 2022.80   51.69
  -4   5  -2   44.30    3.00
  -4   5  -2   37.10    5.40
   4  -5   2   41.90    5.60
   4  -5   2   48.10    4.30
   4  -5   2   37.20    4.80
   4  -5   2   42.20    4.70
  -5   5  -2  614.24   15.40
  -5   5  -2  540.55   22.80
  -5   5  -2  596.34   21.30
   5  -5   2  608.84   19.10
   5  -5   2  593.64   21.50
   5  -5   2  613.44   20.10
  -6   5  -2 1038.80   34.80
  -6   5  -2  992.30   31.70
   6  -5   2  967.90   31.70
   6  -5   2 1001.70   29.50
   6  -5   2 1024.70   30.50
  -7   5  -2   55.69    8.30
  -7   5  -2   52.69    7.20
   7  -5   2   46.40    6.80
   7  -5   2   47.00    7.70
   7  -5   2   51.89    6.60
  -8   5  -2  170.28   13.20
  -8   5  -2  153.08   11.00
   8  -5   2  139.29   10.60
   8  -5   2  160.28   12.20
   8  -5   2  167.98   11.60
  -9   5  -2  501.15   20.90
  -9   5  -2  492.65   23.40
   9  -5   2  461.45   22.00
   9  -5   2  493.55   21.50
 -10   5  -2  207.68   16.00
  10  -5   2  202.98   15.00
  10  -5   2  211.78   15.80
 -11   5  -2    3.00    6.30
  11  -5   2   -1.80    6.00
  12  -5   2   77.29   12.30
  10   4  -2   37.70    8.30
  10   4  -2   41.20    9.80
 -10  -4   2   30.70    7.10
 -10  -4   2   31.70    9.00
   9   4  -2  275.97   17.40
   9   4  -2  256.57   15.90
  -9  -4   2  251.47   14.50
  -9  -4   2  275.07   17.80
   8   4  -2  512.65   21.60
   8   4  -2  537.15   22.80
  -8  -4   2  485.15   22.00
  -8  -4   2  524.25   20.10
   7   4  -2   53.49    8.00
   7   4  -2   51.29    7.70
  -7  -4   2   46.40    6.00
  -7  -4   2   57.59    6.40
  -7  -4   2   44.70    7.20
   6   4  -2   40.60    6.30
   6   4  -2   28.50    5.40
  -6  -4   2   38.60    6.30
  -6  -4   2   22.30    4.00
  -6  -4   2   41.30    5.20
   5   4  -2 1241.38   36.10
   5   4  -2 1304.57   36.10
  -5  -4   2 1294.37   33.80
  -5  -4   2 1238.68   35.30
  -5  -4   2 1272.67   34.10
   4   4  -2  239.28   10.70
   4   4  -2  239.88   11.20
  -4  -4   2  258.87   10.10
  -4  -4   2  257.77   10.90
  -4  -4   2  236.78    9.30
   3   4  -2  279.27   10.70
   3   4  -2  289.17   11.60
  -3  -4   2  286.07    9.50
  -3  -4   2  272.37   10.30
  -3  -4   2  286.67    9.50
  -3  -4   2  290.77   11.00
   2   4  -2 2914.11   70.09
   2   4  -2 2976.20   68.69
  -2  -4   2 3019.20   67.49
  -2  -4   2 2874.31   67.59
  -2  -4   2 3027.60   69.59
  -2  -4   2 2976.80   69.29
   1   4  -2 1141.29   28.60
   1   4  -2 1122.79   26.80
  -1  -4   2 1085.09   28.10
  -1  -4   2 1110.59   26.20
  -1  -4   2 1079.49   26.40
  -1  -4   2 1119.99   26.90
  -1  -4   2 1106.49   28.10
   0   4  -2  406.46   10.20
   0   4  -2  399.46   12.00
   0  -4   2  407.16   12.50
   0  -4   2  401.56   11.00
   0  -4   2  407.16   12.50
   0  -4   2  418.76   10.60
   0  -4   2  429.76   12.50
  -1   4  -2 1878.21   43.30
  -1   4  -2 1882.81   44.60
   1  -4   2 1820.82   42.90
   1  -4   2 1827.02   42.40
   1  -4   2 1862.71   44.50
   1  -4   2 1846.12   41.50
   1  -4   2 1850.41   45.40
  -2   4  -2 1800.52   44.00
  -2   4  -2 1841.92   41.60
   2  -4   2 1798.22   43.70
   2  -4   2 1771.42   45.00
   2  -4   2 1792.42   41.40
   2  -4   2 1742.23   42.00
  -3   4  -2   81.19    3.90
  -3   4  -2   89.49    6.40
  -3   4  -2   85.19    4.60
   3  -4   2   86.29    6.40
   3  -4   2   88.09    4.80
   3  -4   2   80.79    5.00
   3  -4   2   77.39    5.30
  -4   4  -2  726.43   18.90
  -4   4  -2  737.93   20.40
  -4   4  -2  710.33   25.10
  -4   4  -2  720.93   22.60
   4  -4   2  758.22   22.10
   4  -4   2  735.83   20.90
   4  -4   2  731.93   23.20
  -5   4  -2 1642.54   48.30
  -5   4  -2 1671.63   45.00
  -5   4  -2 1646.84   39.30
  -5   4  -2 1662.23   41.70
   5  -4   2 1739.43   44.30
   5  -4   2 1600.44   44.70
   5  -4   2 1631.84   42.80
  -6   4  -2  689.23   23.50
  -6   4  -2  730.13   26.60
   6  -4   2  647.54   23.50
   6  -4   2  716.83   23.20
   6  -4   2  653.03   22.10
  -7   4  -2    9.60    4.60
  -7   4  -2    8.30    4.00
   7  -4   2    4.50    4.10
   7  -4   2    9.70    3.80
   7  -4   2    5.50    3.40
  -8   4  -2  347.47   18.70
  -8   4  -2  318.17   15.70
   8  -4   2  326.07   16.10
   8  -4   2  329.87   16.80
  -9   4  -2  468.55   23.40
   9  -4   2  478.95   21.30
   9  -4   2  467.35   21.10
 -10   4  -2    9.90    6.50
  10  -4   2    5.40    6.10
 -11   4  -2   99.19   13.90
  11  -4   2  111.59   14.10
  11   3  -2   -6.30    6.70
 -11  -3   2    7.90    8.50
  10   3  -2  173.28   15.40
  10   3  -2  175.68   13.50
 -10  -3   2  172.68   15.90
   9   3  -2  494.75   21.10
   9   3  -2  463.55   22.30
  -9  -3   2  508.65   23.50
  -9  -3   2  491.65   20.20
   8   3  -2   97.09   10.10
   8   3  -2  119.59   10.10
  -8  -3   2  117.89    8.80
  -8  -3   2  111.79   10.30
  -8  -3   2  117.29    9.10
   7   3  -2  307.07   14.40
   7   3  -2  277.87   14.70
  -7  -3   2  295.57   13.10
  -7  -3   2  296.87   12.90
  -7  -3   2  282.77   14.20
   6   3  -2 1455.15   41.30
   6   3  -2 1530.45   42.60
  -6  -3   2 1535.75   40.10
  -6  -3   2 1527.15   40.10
  -6  -3   2 1544.55   41.70
   5   3  -2  460.55   16.80
   5   3  -2  470.55   16.80
  -5  -3   2  459.15   15.10
  -5  -3   2  455.15   15.30
  -5  -3   2  462.45   16.20
   4   3  -2  290.17   11.50
   4   3  -2  287.17   11.50
  -4  -3   2  280.47   10.50
  -4  -3   2  296.37   11.30
  -4  -3   2  286.37   10.10
   3   3  -2 1945.11   47.10
   3   3  -2 1969.90   47.60
  -3  -3   2 1893.51   45.40
  -3  -3   2 1927.61   46.90
  -3  -3   2 1905.21   46.40
   2   3  -2  918.31   23.20
   2   3  -2  917.11   24.10
  -2  -3   2  925.01   22.30
  -2  -3   2  900.81   22.50
  -2  -3   2  914.01   23.50
  -2  -3   2  889.11   23.40
   1   3  -2  100.89    3.90
   1   3  -2  109.39    4.90
  -1  -3   2  100.19    4.60
  -1  -3   2  103.19    3.80
  -1  -3   2   98.19    4.20
  -1  -3   2  101.79    4.70
  -1  -3   2  101.19    4.00
   0   3  -2 5261.77  116.19
   0  -3   2 5101.89  116.29
   0  -3   2 5187.08  114.99
   0  -3   2 5161.88  115.39
   0  -3   2 5194.68  116.79
   0  -3   2 5243.28  116.49
  -1   3  -2 3407.36   74.99
  -1   3  -2 3265.47   75.99
   1  -3   2 3222.38   74.49
   1  -3   2 3286.97   76.89
   1  -3   2 3452.35   73.59
   1  -3   2 3287.87   75.69
  -2   3  -2  584.74   15.20
  -2   3  -2  603.64   17.50
  -2   3  -2  585.74   15.70
   2  -3   2  601.54   17.80
   2  -3   2  587.54   15.90
   2  -3   2  584.64   15.30
   2  -3   2  570.34   16.20
  -3   3  -2  311.87   13.50
  -3   3  -2  286.57    9.40
  -3   3  -2  315.37   10.10
   3  -3   2  303.67   10.80
   3  -3   2  290.67   10.10
   3  -3   2  301.67   10.70
   3  -3   2  288.37   11.60
  -4   3  -2 2022.20   47.70
  -4   3  -2 1972.70   50.99
  -4   3  -2 2014.00   49.00
  -4   3  -2 2050.79   55.39
   4  -3   2 2113.89   50.99
   4  -3   2 1960.70   51.19
   4  -3   2 1984.00   49.60
  -5   3  -2  565.34   21.80
  -5   3  -2  519.95   15.10
  -5   3  -2  565.84   18.90
  -5   3  -2  518.15   16.60
   5  -3   2  480.05   17.80
   5  -3   2  473.25   18.00
   5  -3   2  502.45   17.40
  -6   3  -2    7.60    2.80
  -6   3  -2    8.80    2.40
  -6   3  -2    3.90    3.80
  -6   3  -2    4.30    3.30
   6  -3   2    6.70    3.30
   6  -3   2    4.60    3.10
   6  -3   2    4.90    3.20
  -7   3  -2  495.15   22.60
  -7   3  -2  500.65   19.40
   7  -3   2  469.75   19.10
   7  -3   2  503.75   20.00
   7  -3   2  471.05   19.30
  -8   3  -2  627.24   27.00
   8  -3   2  595.24   23.10
   8  -3   2  589.84   23.40
  -9   3  -2   89.59   11.90
   9  -3   2   88.59   10.30
   9  -3   2   80.29    9.50
 -10   3  -2  129.69   14.60
  10  -3   2  102.69   12.70
 -11   3  -2  323.37   21.90
  11  -3   2  314.17   20.80
  11   2  -2   86.29   12.90
 -11  -2   2   66.19   13.10
  10   2  -2  392.06   21.10
 -10  -2   2  440.26   23.70
   9   2  -2   91.49    9.30
   9   2  -2   91.99   10.70
  -9  -2   2   88.39    8.70
  -9  -2   2  110.69   11.40
   8   2  -2   64.49    8.60
   8   2  -2   65.39    7.50
  -8  -2   2   79.99    7.30
  -8  -2   2   59.79    6.90
  -8  -2   2   73.69    8.50
   7   2  -2  484.95   18.30
   7   2  -2  502.05   19.80
  -7  -2   2  501.95   17.70
  -7  -2   2  505.55   17.90
  -7  -2   2  484.35   19.10
   6   2  -2  798.62   25.60
   6   2  -2  785.62   24.30
  -6  -2   2  836.72   23.80
  -6  -2   2  794.62   23.70
  -6  -2   2  770.32   24.60
   5   2  -2    9.70    3.00
   5   2  -2   10.10    3.00
   5   2  -2   15.50    2.90
  -5  -2   2   18.80    3.10
  -5  -2   2   13.50    2.60
  -5  -2   2   11.70    2.90
   4   2  -2 1745.43   44.80
   4   2  -2 1755.12   44.40
   4   2  -2 1836.72   43.20
  -4  -2   2 1809.42   44.20
  -4  -2   2 1762.42   43.70
  -4  -2   2 1813.92   43.20
   3   2  -2 2129.59   50.59
   3   2  -2 2053.69   50.39
   3   2  -2 2211.28   49.50
  -3  -2   2 2093.89   49.20
  -3  -2   2 2124.49   50.09
  -3  -2   2 2063.29   49.80
   2   2  -2  185.48    6.50
   2   2  -2  183.18    6.00
   2   2  -2  178.48    6.70
  -2  -2   2  183.38    6.40
  -2  -2   2  176.28    6.50
  -2  -2   2  172.78    5.80
   1   2  -2  646.44   16.20
   1   2  -2  642.24   15.40
   1   2  -2  651.53   16.70
  -1  -2   2  642.14   15.60
  -1  -2   2  617.64   16.40
  -1  -2   2  657.13   15.80
  -1  -2   2  634.74   16.20
   0   2  -2 7353.46  164.78
   0   2  -2 7351.96  165.28
   0   2  -2 7746.33  169.18
   0  -2   2 7459.85  165.28
   0  -2   2 7464.55  165.88
   0  -2   2 7434.96  164.58
  -1   2  -2  467.25   12.50
  -1   2  -2  484.75   12.60
  -1   2  -2  479.85   13.50
   1  -2   2  474.35   11.80
   1  -2   2  457.15   13.60
   1  -2   2  469.65   12.50
   1  -2   2  463.55   12.40
  -2   2  -2   30.80    4.30
  -2   2  -2   29.10    2.80
  -2   2  -2   33.90    2.80
   2  -2   2   37.30    2.80
   2  -2   2   35.20    3.60
   2  -2   2   28.40    3.00
   2  -2   2   31.80    2.60
  -3   2  -2 1998.90   48.40
  -3   2  -2 2028.70   49.60
  -3   2  -2 2170.88   54.69
  -3   2  -2 2038.40   48.30
   3  -2   2 1999.80   49.80
   3  -2   2 1971.20   48.80
   3  -2   2 2039.20   50.09
  -4   2  -2 1354.56   34.90
  -4   2  -2 1350.56   34.30
  -4   2  -2 1448.56   40.90
  -4   2  -2 1386.26   36.60
   4  -2   2 1357.36   36.40
   4  -2   2 1341.17   35.70
   4  -2   2 1376.66   36.70
  -5   2  -2   89.69    5.50
  -5   2  -2   75.49    5.80
  -5   2  -2   77.39    6.50
  -5   2  -2   74.69    8.40
   5  -2   2   75.19    6.20
   5  -2   2   89.69    6.90
   5  -2   2   92.29    7.10
  -6   2  -2  653.43   22.40
  -6   2  -2  665.73   20.00
  -6   2  -2  649.83   26.30
  -6   2  -2  700.93   21.40
   6  -2   2  661.23   22.30
   6  -2   2  654.83   22.60
   6  -2   2  648.54   22.70
  -7   2  -2 1010.20   29.50
  -7   2  -2  960.30   35.30
  -7   2  -2  974.50   27.80
  -7   2  -2  976.70   30.20
   7  -2   2  971.50   30.40
   7  -2   2  951.70   31.00
  -8   2  -2  225.28   16.50
   8  -2   2  203.28   12.60
   8  -2   2  205.08   13.30
  -9   2  -2   84.49   12.60
   9  -2   2  100.89   11.00
 -10   2  -2  325.47   22.10
  10  -2   2  321.67   19.20
 -11   2  -2  191.18   19.00
  11  -2   2  176.48   16.60
  12   1  -2   21.40    9.80
 -12  -1   2   30.80   11.40
  11   1  -2  271.17   18.50
 -11  -1   2  247.48   19.80
  10   1  -2  205.48   15.20
 -10  -1   2  182.98   15.80
   9   1  -2   11.60    4.40
   9   1  -2   13.40    5.60
  -9  -1   2   12.60    5.80
  -9  -1   2   17.30    4.80
  -9  -1   2   18.40    5.10
   8   1  -2  580.94   22.50
   8   1  -2  547.05   19.70
  -8  -1   2  574.24   20.00
  -8  -1   2  570.64   22.70
  -8  -1   2  569.64   20.80
   7   1  -2  529.85   18.10
   7   1  -2  528.95   20.00
  -7  -1   2  526.75   17.90
  -7  -1   2  526.55   19.70
  -7  -1   2  506.05   18.50
   6   1  -2   28.30    4.80
   6   1  -2   29.10    3.30
   6   1  -2   25.80    4.00
   6   1  -2   23.60    3.90
  -6  -1   2   31.80    4.20
  -6  -1   2   27.20    4.50
  -6  -1   2   34.00    4.50
   5   1  -2  433.56   14.10
   5   1  -2  434.06   15.60
   5   1  -2  426.86   12.20
   5   1  -2  444.66   14.40
  -5  -1   2  459.55   14.70
  -5  -1   2  430.86   13.90
  -5  -1   2  458.05   14.90
   4   1  -2 2632.34   64.19
   4   1  -2 2688.93   60.79
   4   1  -2 2681.23   63.09
   4   1  -2 2699.63   62.79
  -4  -1   2 2687.33   63.29
  -4  -1   2 2657.43   63.19
  -4  -1   2 2778.22   62.69
   3   1  -2  311.17    8.10
   3   1  -2  291.97   10.00
   3   1  -2  307.07    9.40
   3   1  -2  298.17    9.60
  -3  -1   2  300.17    9.10
  -3  -1   2  308.87    9.50
  -3  -1   2  297.77    9.70
   2   1  -2   46.30    3.00
   2   1  -2   48.90    2.80
   2   1  -2   47.30    3.00
  -2  -1   2   46.60    2.90
  -2  -1   2   48.30    2.30
  -2  -1   2   48.40    2.60
   1   1  -2 3902.51   84.29
   1   1  -2 3815.12   85.29
   1   1  -2 3749.52   84.69
  -1  -1   2 3762.32   84.89
  -1  -1   2 3766.52   84.29
  -1  -1   2 3803.22   84.69
   0   1  -2  495.25   12.50
   0   1  -2  486.35   11.90
   0   1  -2  489.45   12.60
   0   1  -2  502.45   13.00
   0  -1   2  514.65   13.20
   0  -1   2  488.95   12.30
   0  -1   2  491.75   12.20
  -1   1  -2   49.40    3.50
  -1   1  -2   42.40    2.80
  -1   1  -2   38.20    4.40
   1  -1   2   41.40    3.30
   1  -1   2   41.90    2.20
   1  -1   2   42.30    2.60
   1  -1   2   42.20    2.80
  -2   1  -2 1716.13   40.70
  -2   1  -2 1609.04   39.50
  -2   1  -2 1587.04   43.60
  -2   1  -2 1699.63   39.50
   2  -1   2 1640.34   39.80
   2  -1   2 1667.23   40.80
   2  -1   2 1731.73   40.70
  -3   1  -2 2174.48   57.89
  -3   1  -2 2262.77   53.99
  -3   1  -2 2072.99   53.89
  -3   1  -2 2265.87   53.49
   3  -1   2 2340.97   55.29
   3  -1   2 2347.07   54.59
   3  -1   2 2318.67   54.29
  -4   1  -2  378.66   14.00
  -4   1  -2  431.76   14.00
  -4   1  -2  444.66   14.20
   4  -1   2  438.76   14.80
   4  -1   2  425.96   14.80
   4  -1   2  431.46   15.30
  -5   1  -2  487.85   16.70
  -5   1  -2  528.75   16.90
  -5   1  -2  479.75   20.90
  -5   1  -2  519.65   17.00
   5  -1   2  536.25   17.80
   5  -1   2  501.75   18.20
   5  -1   2  527.35   18.30
  -6   1  -2  886.21   26.00
  -6   1  -2  810.82   31.40
  -6   1  -2  916.21   26.40
  -6   1  -2  939.31   26.90
   6  -1   2  883.31   28.20
   6  -1   2  898.01   27.20
  -7   1  -2  538.35   19.60
  -7   1  -2  480.35   24.20
  -7   1  -2  576.34   19.20
   7  -1   2  535.85   21.30
   7  -1   2  555.84   20.00
  -8   1  -2   39.50    9.30
   8  -1   2   31.90    6.70
  -9   1  -2  320.37   21.50
   9  -1   2  321.67   18.40
 -10   1  -2  249.78   20.50
  10  -1   2  281.97   18.50
 -11   1  -2   30.60   10.80
  11  -1   2   18.80    8.10
  12   0  -2  265.97   19.60
 -12   0   2  229.38   20.40
  11   0  -2  167.58   15.60
 -11   0   2  133.89   15.20
  10   0  -2   30.80    7.50
 -10   0   2   25.60    6.70
 -10   0   2   24.80    8.30
   9   0  -2  827.92   30.50
  -9   0   2  939.61   33.20
  -9   0   2  880.51   30.30
   8   0  -2  582.14   19.30
   8   0  -2  610.44   22.80
  -8   0   2  569.24   22.90
  -8   0   2  583.34   20.00
  -8   0   2  596.64   22.20
   7   0  -2  155.88    8.20
   7   0  -2  172.98   10.50
   7   0  -2  142.29    7.70
   7   0  -2  138.29    8.90
  -7   0   2  165.08   10.30
  -7   0   2  157.28    8.50
  -7   0   2  157.08    9.70
   6   0  -2  557.14   17.00
   6   0  -2  574.64   19.50
   6   0  -2  533.55   17.90
   6   0  -2  575.94   16.80
  -6   0   2  581.74   19.20
  -6   0   2  567.44   19.00
  -6   0   2  540.85   17.20
   5   0  -2 1958.60   49.10
   5   0  -2 1893.41   46.50
   5   0  -2 1920.21   47.40
   5   0  -2 1981.70   46.30
  -5   0   2 1948.01   46.90
  -5   0   2 1960.00   48.00
  -5   0   2 1917.91   48.50
   4   0  -2  575.24   17.30
   4   0  -2  581.64   15.80
   4   0  -2  576.24   16.20
   4   0  -2  566.94   15.40
  -4   0   2  585.14   15.80
  -4   0   2  588.24   17.10
  -4   0   2  539.05   16.00
   3   0  -2  159.98    5.80
   3   0  -2  162.98    5.60
   3   0  -2  160.18    6.50
  -3   0   2  153.48    6.30
  -3   0   2  169.38    5.80
  -3   0   2  162.98    5.70
   2   0  -2 1803.32   42.00
   2   0  -2 1813.62   41.90
   2   0  -2 1838.82   42.10
   2   0  -2 1804.02   42.40
  -2   0   2 1883.81   41.30
  -2   0   2 1791.82   42.40
  -2   0   2 1855.11   41.70
   1   0  -2 1911.31   43.40
   1   0  -2 1923.61   44.20
   1   0  -2 1862.11   43.50
   1   0  -2 1954.20   42.50
  -1   0   2 1900.81   43.80
  -1   0   2 1947.71   43.50
  -1   0   2 1921.11   43.10
   0   0  -2  861.21   20.60
   0   0  -2  853.41   22.20
   0   0  -2  864.81   20.30
   0   0  -2  819.52   21.60
   0   0   2  865.81   21.00
   0   0   2  867.71   19.50
   0   0   2  850.61   20.20
  -1   0  -2 1548.95   36.60
  -1   0  -2 1518.25   38.60
  -1   0  -2 1605.04   38.60
   1   0   2 1607.74   37.40
   1   0   2 1559.24   37.50
   1   0   2 1575.34   37.10
  -2   0  -2 1548.65   37.60
  -2   0  -2 1554.44   39.30
  -2   0  -2 1653.23   36.20
  -2   0  -2 1573.64   40.00
   2   0   2 1564.24   38.30
   2   0   2 1485.95   38.60
   2   0   2 1600.74   38.30
  -3   0  -2  330.97   12.00
  -3   0  -2  372.56   13.90
  -3   0  -2  334.97    9.60
  -3   0  -2  333.97   11.10
   3   0   2  328.07   11.40
   3   0   2  318.47   11.80
   3   0   2  296.77   11.60
  -4   0  -2  676.93   23.40
  -4   0  -2  707.63   20.40
  -4   0  -2  697.13   21.20
  -4   0  -2  719.63   18.50
   4   0   2  611.44   20.60
   4   0   2  734.93   20.80
   4   0   2  682.73   21.40
  -5   0  -2 1232.48   31.10
  -5   0  -2 1209.58   37.90
  -5   0  -2 1208.98   34.00
  -5   0  -2 1252.87   33.60
   5   0   2 1239.08   35.10
   5   0   2 1242.48   33.50
  -6   0  -2  493.15   17.80
  -6   0  -2  470.25   21.80
  -6   0  -2  494.85   17.70
   6   0   2  475.65   19.10
   6   0   2  491.75   17.60
  -7   0  -2    7.20    5.30
  -7   0  -2    1.00    2.80
  -7   0  -2    2.60    3.20
   7   0   2    2.40    3.80
   7   0   2    8.10    4.80
  -8   0  -2  505.05   19.50
  -8   0  -2  435.96   24.50
  -8   0  -2  512.45   19.80
   8   0   2  483.65   21.90
  -9   0  -2  286.17   21.10
   9   0   2  289.37   18.00
 -10   0  -2   24.10    9.50
  10   0   2    6.90    6.40
  12  -1  -2  153.28   15.80
 -12   1   2  150.98   16.50
  11  -1  -2    1.50    5.50
 -11   1   2   -4.90    5.20
  10  -1  -2  261.87   16.10
 -10   1   2  231.48   15.50
 -10   1   2  220.98   17.10
   9  -1  -2  614.64   24.30
  -9   1   2  616.04   25.80
  -9   1   2  621.34   25.20
   8  -1  -2  121.49    9.80
   8  -1  -2  116.09    7.10
   8  -1  -2  120.89    8.20
  -8   1   2  107.99   10.00
  -8   1   2  105.49    9.70
  -8   1   2  112.29    8.30
   7  -1  -2  150.98    9.90
   7  -1  -2  161.18    8.60
   7  -1  -2  157.48    7.50
   7  -1  -2  151.58    9.20
  -7   1   2  129.29   10.00
  -7   1   2  164.18    8.40
  -7   1   2  162.88   10.40
   6  -1  -2  784.42   22.80
   6  -1  -2  826.22   23.90
   6  -1  -2  776.52   21.50
   6  -1  -2  784.42   24.70
  -6   1   2  811.22   26.00
  -6   1   2  864.91   25.40
  -6   1   2  795.82   22.50
   5  -1  -2  443.46   15.80
   5  -1  -2  456.95   14.60
   5  -1  -2  490.55   15.20
   5  -1  -2  471.35   13.50
  -5   1   2  475.35   14.20
  -5   1   2  490.25   17.10
  -5   1   2  506.65   15.90
   4  -1  -2    2.70    1.20
   4  -1  -2    1.90    1.40
   4  -1  -2    1.50    1.50
   4  -1  -2    4.90    1.80
  -4   1   2    3.00    1.30
  -4   1   2    2.20    1.50
  -4   1   2    7.10    2.30
   3  -1  -2  696.23   18.00
   3  -1  -2  703.93   18.80
   3  -1  -2  704.13   18.40
   3  -1  -2  705.43   17.40
  -3   1   2  699.73   19.50
  -3   1   2  702.83   17.50
  -3   1   2  681.33   17.70
   2  -1  -2  432.36   11.30
   2  -1  -2  440.16   11.80
   2  -1  -2  416.96   12.00
   2  -1  -2  444.16   12.10
  -2   1   2  448.66   10.60
  -2   1   2  424.76   12.50
   1  -1  -2  122.19    4.70
   1  -1  -2  117.99    3.10
   1  -1  -2  124.49    6.00
   1  -1  -2  115.79    3.60
   1  -1  -2  115.49    3.80
  -1   1   2  123.99    4.80
  -1   1   2  116.69    4.40
   0  -1  -2 1142.79   26.60
   0  -1  -2 1126.29   26.60
   0  -1  -2 1145.29   29.60
   0  -1  -2 1110.39   27.50
   0  -1  -2 1107.29   26.30
   0   1   2 1142.29   25.70
   0   1   2 1164.48   27.40
  -1  -1  -2 2118.59   49.60
  -1  -1  -2 2043.20   49.10
  -1  -1  -2 2096.29   48.20
   1   1   2 2093.89   48.90
   1   1   2 2138.79   49.50
  -2  -1  -2 1655.83   42.20
  -2  -1  -2 1604.74   39.80
  -2  -1  -2 1675.73   41.30
   2   1   2 1710.53   40.30
   2   1   2 1688.03   41.20
  -3  -1  -2  115.19    4.00
  -3  -1  -2  111.89    5.90
  -3  -1  -2  124.19    7.30
  -3  -1  -2  111.59    6.80
   3   1   2  104.69    6.40
   3   1   2  104.79    6.20
   3   1   2  110.19    5.90
  -4  -1  -2 1578.04   42.80
  -4  -1  -2 1590.24   41.70
  -4  -1  -2 1592.14   36.70
  -4  -1  -2 1564.54   39.80
   4   1   2 1602.54   39.70
   4   1   2 1422.86   39.60
   4   1   2 1563.04   41.60
  -5  -1  -2  557.04   19.50
  -5  -1  -2  554.54   18.40
   5   1   2  540.35   17.70
   5   1   2  528.35   19.70
  -6  -1  -2   10.20    3.60
  -6  -1  -2   12.00    4.00
  -6  -1  -2   13.20    4.90
   6   1   2   20.10    4.10
   6   1   2   14.60    4.50
  -7  -1  -2  570.14   25.90
  -7  -1  -2  556.64   20.70
  -7  -1  -2  573.84   21.50
   7   1   2  536.95   22.60
  -8  -1  -2  491.95   20.10
  -8  -1  -2  460.45   25.20
  -8  -1  -2  524.95   21.00
   8   1   2  544.45   23.40
  -9  -1  -2   59.59   12.80
   9   1   2   35.60    9.00
 -10  -1  -2   67.89   14.10
  10   1   2   41.20   10.00
 -13   2   2  306.67   22.90
  12  -2  -2    5.20    6.80
 -12   2   2    2.40    6.70
  11  -2  -2  195.78   15.50
 -11   2   2  208.38   15.90
 -11   2   2  225.68   17.80
  10  -2  -2  712.73   27.40
 -10   2   2  627.24   27.50
 -10   2   2  693.63   29.10
   9  -2  -2  150.28   10.30
   9  -2  -2  145.69   11.40
  -9   2   2  142.69   12.60
  -9   2   2  124.99   11.90
   8  -2  -2   50.29    7.30
   8  -2  -2   80.09    7.30
   8  -2  -2   79.19    8.20
  -8   2   2   48.10    7.70
  -8   2   2   78.89    9.10
   7  -2  -2 1154.58   31.80
   7  -2  -2 1166.18   33.40
   7  -2  -2 1081.69   31.80
   7  -2  -2 1143.99   28.40
  -7   2   2 1124.99   34.30
  -7   2   2 1120.29   30.20
  -7   2   2  980.90   34.70
   6  -2  -2  893.51   25.50
   6  -2  -2  902.81   25.60
   6  -2  -2  891.71   26.60
   6  -2  -2  886.91   22.50
  -6   2   2  869.71   23.80
  -6   2   2  816.92   28.20
  -6   2   2  911.91   27.50
   5  -2  -2   10.30    2.50
   5  -2  -2    9.90    2.80
   5  -2  -2   14.10    2.10
   5  -2  -2    9.70    2.80
  -5   2   2    7.80    3.20
  -5   2   2   13.00    2.30
  -5   2   2   12.70    3.30
   4  -2  -2  882.01   23.70
   4  -2  -2  880.71   22.90
   4  -2  -2  879.41   21.20
   4  -2  -2  885.01   23.90
  -4   2   2  899.11   21.90
  -4   2   2  830.12   24.30
  -4   2   2  850.01   25.60
   3  -2  -2 2396.06   55.39
   3  -2  -2 2406.66   55.59
   3  -2  -2 2321.57   54.19
   3  -2  -2 2391.16   54.29
  -3   2   2 2255.37   55.99
  -3   2   2 2379.26   57.39
   2  -2  -2 1390.96   39.40
   2  -2  -2 1704.33   38.90
   2  -2  -2 1663.73   37.30
   2  -2  -2 1680.73   39.20
   2  -2  -2 1662.73   36.90
  -2   2   2 1672.63   36.90
  -2   2   2 1638.94   40.20
   1  -2  -2  980.00   27.00
   1  -2  -2 1028.80   23.80
   1  -2  -2 1025.60   25.50
   1  -2  -2 1053.09   23.40
   1  -2  -2 1018.90   23.40
  -1   2   2 1067.99   25.60
  -1   2   2 1027.80   25.90
   0  -2  -2 2273.17   52.99
   0  -2  -2 2410.06   53.59
   0  -2  -2 2302.37   54.69
   0  -2  -2 2301.37   52.49
   0  -2  -2 2310.37   56.49
   0   2   2 2387.06   54.29
   0   2   2 2391.16   53.29
  -1  -2  -2  617.14   17.00
  -1  -2  -2  631.54   15.20
  -1  -2  -2  650.73   19.60
  -1  -2  -2  638.34   16.40
  -1  -2  -2  652.53   17.60
   1   2   2  663.63   18.30
   1   2   2  666.43   17.40
  -2  -2  -2  273.37    9.90
  -2  -2  -2  288.27    9.50
  -2  -2  -2  288.77   11.80
  -2  -2  -2  277.27    7.40
  -2  -2  -2  292.87   10.60
   2   2   2  283.97   10.80
   2   2   2  300.27    9.80
  -3  -2  -2 1137.09   26.80
  -3  -2  -2 1085.69   31.10
  -3  -2  -2 1167.08   29.80
  -3  -2  -2 1142.29   32.50
   3   2   2 1148.59   29.40
   3   2   2 1178.68   31.80
  -4  -2  -2 1206.98   29.50
  -4  -2  -2 1211.48   32.80
  -4  -2  -2 1222.18   35.10
  -4  -2  -2 1269.97   35.70
   4   2   2 1232.28   35.00
   4   2   2 1277.77   32.30
  -5  -2  -2    2.20    2.40
  -5  -2  -2    5.50    3.10
  -5  -2  -2    2.30    3.30
   5   2   2    9.00    3.80
   5   2   2    7.00    2.90
  -6  -2  -2  530.65   19.20
  -6  -2  -2  527.35   20.70
  -6  -2  -2  572.94   23.20
   6   2   2  480.85   20.70
  -7  -2  -2  627.74   27.00
  -7  -2  -2  647.14   23.90
  -7  -2  -2  602.94   22.20
   7   2   2  570.84   24.20
  -8  -2  -2  169.48   15.70
  -8  -2  -2  160.68   11.50
  -8  -2  -2  159.88   12.10
   8   2   2  167.08   13.80
  -9  -2  -2   57.09   12.20
  -9  -2  -2   65.39    9.30
   9   2   2   66.89    9.90
   9   2   2   57.09   10.20
 -10  -2  -2  168.08   20.00
  10   2   2  228.88   18.60
  13  -3  -2   53.59   12.80
 -13   3   2   48.90   11.70
  12  -3  -2   64.89   11.20
 -12   3   2  110.49   13.60
  11  -3  -2  415.36   21.70
 -11   3   2  406.16   22.20
 -11   3   2  402.16   21.70
  10  -3  -2  307.07   17.20
 -10   3   2  326.97   19.00
 -10   3   2  302.47   18.40
   9  -3  -2   55.89    8.40
   9  -3  -2   61.89    8.50
   9  -3  -2   53.89    7.70
  -9   3   2   57.69    9.00
  -9   3   2   57.89    9.30
   8  -3  -2  817.12   26.10
   8  -3  -2  777.42   26.60
   8  -3  -2  814.62   26.10
  -8   3   2  720.53   28.70
  -8   3   2  776.52   28.10
   7  -3  -2  786.92   25.40
   7  -3  -2  803.72   26.10
   7  -3  -2  871.11   25.70
  -7   3   2  842.12   27.80
  -7   3   2  748.73   28.30
   6  -3  -2   88.19    6.50
   6  -3  -2   94.69    6.90
   6  -3  -2   92.39    6.90
   6  -3  -2   82.69    3.90
  -6   3   2   76.69    7.70
  -6   3   2   79.89    7.40
  -6   3   2   88.39    5.20
   5  -3  -2  715.83   21.70
   5  -3  -2  746.43   20.80
   5  -3  -2  719.43   21.50
   5  -3  -2  698.33   17.70
  -5   3   2  729.63   19.00
  -5   3   2  675.03   23.50
  -5   3   2  741.03   23.20
   4  -3  -2 1224.08   30.30
   4  -3  -2 1219.18   31.90
   4  -3  -2 1131.49   29.40
   4  -3  -2 1231.28   31.50
  -4   3   2 1201.68   34.10
  -4   3   2 1265.67   33.20
   3  -3  -2  853.31   20.60
   3  -3  -2  870.21   23.40
   3  -3  -2  877.01   22.90
   3  -3  -2  832.22   22.30
   3  -3  -2  855.91   21.30
  -3   3   2  849.32   25.00
  -3   3   2  868.61   21.40
   2  -3  -2  101.89    5.40
   2  -3  -2  101.29    3.20
   2  -3  -2  107.59    5.10
   2  -3  -2   97.19    3.40
   2  -3  -2  102.79    5.40
  -2   3   2  109.49    6.20
  -2   3   2  107.59    3.90
   1  -3  -2 1421.16   34.30
   1  -3  -2 1408.46   34.30
   1  -3  -2 1359.76   35.30
   1  -3  -2 1386.16   32.60
  -1   3   2 1380.36   34.50
   0  -3  -2 1180.38   28.90
   0  -3  -2 1176.28   27.20
   0  -3  -2 1176.78   28.60
   0  -3  -2 1212.08   30.50
   0  -3  -2 1152.68   27.40
   0  -3  -2 1154.68   31.50
   0   3   2 1238.68   29.60
  -1  -3  -2    8.20    1.60
  -1  -3  -2    8.20    1.40
  -1  -3  -2    9.00    2.70
  -1  -3  -2    7.90    1.60
  -1  -3  -2    6.40    1.90
   1   3   2    5.00    1.60
   1   3   2    6.00    2.10
  -2  -3  -2 1272.57   35.50
  -2  -3  -2 1255.27   31.90
  -2  -3  -2 1218.48   33.00
  -2  -3  -2 1296.37   31.60
  -2  -3  -2 1263.07   29.70
   2   3   2 1319.07   32.00
   2   3   2 1260.47   33.80
  -3  -3  -2 1435.76   40.20
  -3  -3  -2 1459.35   36.50
  -3  -3  -2 1399.36   33.60
  -3  -3  -2 1399.86   38.20
   3   3   2 1462.15   38.90
   3   3   2 1470.45   36.10
  -4  -3  -2  126.29    8.60
  -4  -3  -2  121.29    9.10
  -4  -3  -2  129.29    7.40
   4   3   2  130.89    8.90
   4   3   2  150.08    7.30
  -5  -3  -2  467.05   16.80
  -5  -3  -2  429.16   18.70
  -5  -3  -2  465.85   19.00
   5   3   2  438.36   18.60
  -6  -3  -2  814.82   28.60
  -6  -3  -2  784.12   29.10
  -6  -3  -2  786.22   25.80
   6   3   2  821.32   28.80
  -7  -3  -2  293.17   16.20
  -7  -3  -2  297.17   14.60
  -7  -3  -2  309.67   18.40
   7   3   2  269.57   16.40
  -8  -3  -2    7.40    4.30
  -8  -3  -2    7.80    5.20
  -8  -3  -2   12.80    7.50
   8   3   2    9.50    6.30
  -9  -3  -2  266.77   16.10
  -9  -3  -2  282.37   22.00
   9   3   2  257.87   17.00
   9   3   2  233.88   18.10
  13  -4  -2   64.09   11.90
 -13   4   2   48.40   10.40
  12  -4  -2  325.17   20.00
 -12   4   2  313.07   19.90
 -12   4   2  306.97   19.70
  11  -4  -2  191.98   15.30
 -11   4   2  204.28   15.40
 -11   4   2  212.38   16.10
  10  -4  -2   24.60    6.80
  10  -4  -2   30.10    6.70
 -10   4   2   10.50    6.00
 -10   4   2   13.10    6.00
   9  -4  -2  256.27   14.50
   9  -4  -2  246.68   14.00
   9  -4  -2  217.58   13.20
  -9   4   2  214.88   15.00
  -9   4   2  246.08   14.70
   8  -4  -2  632.24   22.40
   8  -4  -2  620.34   23.00
   8  -4  -2  617.84   22.90
  -8   4   2  691.03   25.00
  -8   4   2  650.13   25.70
   7  -4  -2  186.38   10.20
   7  -4  -2  155.08   10.20
   7  -4  -2  188.08   11.00
  -7   4   2  185.58   12.10
  -7   4   2  188.68   11.50
   6  -4  -2  254.27   11.90
   6  -4  -2  250.87   10.70
   6  -4  -2  230.38   11.10
  -6   4   2  273.57   13.00
  -6   4   2  220.98   12.70
   5  -4  -2 1446.96   38.40
   5  -4  -2 1484.35   37.40
   5  -4  -2 1485.65   39.50
  -5   4   2 1466.35   41.70
  -5   4   2 1495.15   40.50
   4  -4  -2  432.06   14.00
   4  -4  -2  431.46   11.90
   4  -4  -2  428.56   14.80
   4  -4  -2  425.06   12.80
   4  -4  -2  409.96   11.40
  -4   4   2  424.06   13.40
  -4   4   2  410.96   16.20
   3  -4  -2   73.59    5.40
   3  -4  -2   76.19    3.10
   3  -4  -2   74.99    3.70
   3  -4  -2   79.09    4.30
   3  -4  -2   69.89    4.70
  -3   4   2   73.39    6.30
  -3   4   2   82.69    4.10
   2  -4  -2 1674.33   41.40
   2  -4  -2 1653.53   40.80
   2  -4  -2 1656.93   39.00
   2  -4  -2 1627.24   40.70
  -2   4   2 1712.23   42.60
   1  -4  -2  790.62   21.60
   1  -4  -2  768.02   21.30
   1  -4  -2  768.22   20.00
   1  -4  -2  773.82   22.30
   1  -4  -2  773.92   21.30
   0  -4  -2   94.79    5.80
   0  -4  -2   87.39    6.40
   0  -4  -2   94.89    4.80
   0  -4  -2   96.49    3.30
   0  -4  -2   90.29    4.80
   0  -4  -2   94.39    3.30
   0   4   2   94.29    5.10
  -1  -4  -2 1082.69   26.40
  -1  -4  -2 1071.09   26.60
  -1  -4  -2 1056.49   26.40
  -1  -4  -2 1084.69   28.60
  -1  -4  -2 1047.00   31.00
   1   4   2 1113.79   28.00
   1   4   2 1129.59   29.80
  -2  -4  -2 1284.47   33.80
  -2  -4  -2 1248.48   31.50
  -2  -4  -2 1221.18   30.30
  -2  -4  -2 1263.47   31.70
   2   4   2 1251.07   34.40
   2   4   2 1296.97   32.10
  -3  -4  -2  535.85   18.60
  -3  -4  -2  514.15   20.40
  -3  -4  -2  545.95   17.00
   3   4   2  556.64   19.50
   3   4   2  582.64   16.70
  -4  -4  -2  120.99    7.50
  -4  -4  -2  103.59    8.90
  -4  -4  -2  113.19    8.40
   4   4   2  120.69    9.00
  -5  -4  -2  776.72   24.50
  -5  -4  -2  766.72   26.80
  -5  -4  -2  747.13   27.70
   5   4   2  787.82   27.30
  -6  -4  -2  399.86   19.30
  -6  -4  -2  396.36   16.70
  -6  -4  -2  370.16   19.00
   6   4   2  427.36   19.70
  -7  -4  -2    5.60    3.80
  -7  -4  -2    0.10    4.30
  -7  -4  -2    2.10    5.20
   7   4   2    5.50    5.40
  -8  -4  -2  127.29   11.20
  -8  -4  -2  131.69   15.30
   8   4   2  114.79   13.90
   8   4   2  128.39   13.00
  -9  -4  -2  282.87   17.00
  -9  -4  -2  237.38   21.60
   9   4   2  260.17   18.20
   9   4   2  289.07   20.30
  13  -5  -2   98.19   14.80
 -13   5   2  103.99   13.70
  12  -5  -2  224.38   17.40
 -12   5   2  276.07   18.30
 -12   5   2  251.57   17.60
  11  -5  -2    6.50    6.30
  11  -5  -2    5.90    5.40
 -11   5   2   10.80    6.00
 -11   5   2    4.30    5.40
  10  -5  -2  271.57   15.90
  10  -5  -2  232.48   15.60
  10  -5  -2  269.27   15.30
 -10   5   2  258.77   16.70
 -10   5   2  301.17   16.80
   9  -5  -2 1070.19   34.50
   9  -5  -2 1038.90   34.00
   9  -5  -2 1007.30   32.70
  -9   5   2 1028.30   36.00
  -9   5   2 1078.29   34.70
   8  -5  -2  171.08   10.70
   8  -5  -2  192.48   12.30
   8  -5  -2  181.68   11.70
  -8   5   2  155.48   11.90
  -8   5   2  191.08   12.10
   7  -5  -2  190.78   10.40
   7  -5  -2  188.08   11.00
   7  -5  -2  215.88   12.10
  -7   5   2  204.38   12.80
  -7   5   2  213.08   12.20
   6  -5  -2 1396.06   39.10
   6  -5  -2 1377.76   36.40
   6  -5  -2 1357.16   37.60
  -6   5   2 1409.76   41.10
  -6   5   2 1343.77   39.50
   5  -5  -2  925.81   25.30
   5  -5  -2  923.61   26.70
   5  -5  -2  943.31   28.10
   5  -5  -2  940.81   24.20
  -5   5   2  912.21   29.60
  -5   5   2  960.10   27.10
   4  -5  -2   14.80    2.40
   4  -5  -2   14.70    3.00
   4  -5  -2   22.10    3.90
   4  -5  -2   25.20    2.40
   4  -5  -2   24.00    2.40
  -4   5   2   27.70    4.90
  -4   5   2   21.90    3.00
   3  -5  -2 1074.99   27.60
   3  -5  -2 1074.49   26.00
   3  -5  -2 1098.29   25.20
   3  -5  -2 1086.69   28.80
   3  -5  -2 1093.29   30.00
  -3   5   2 1082.19   31.60
  -3   5   2 1097.59   27.40
   2  -5  -2 2052.49   49.40
   2  -5  -2 2012.50   49.30
   2  -5  -2 1980.80   50.39
   2  -5  -2 1999.60   49.80
   2  -5  -2 2025.90   47.60
   1  -5  -2  466.85   15.40
   1  -5  -2  473.85   16.00
   1  -5  -2  474.35   15.10
   1  -5  -2  469.55   14.00
   1  -5  -2  474.95   15.20
   0  -5  -2  257.57   10.80
   0  -5  -2  253.67    9.30
   0  -5  -2  235.38    9.30
   0  -5  -2  248.08    6.80
   0  -5  -2  226.28   11.00
   0  -5  -2  244.98    6.70
   0   5   2  262.27    9.70
  -1  -5  -2 1471.65   37.70
  -1  -5  -2 1456.05   35.90
  -1  -5  -2 1413.86   34.70
  -1  -5  -2 1421.06   40.60
  -1  -5  -2 1464.25   34.80
   1   5   2 1523.95   39.00
   1   5   2 1475.45   36.80
  -2  -5  -2  286.47   10.10
  -2  -5  -2  286.27    9.70
  -2  -5  -2  288.97   14.10
  -2  -5  -2  276.07   11.90
   2   5   2  315.47   10.90
   2   5   2  296.27   12.80
  -3  -5  -2   76.09    5.60
  -3  -5  -2   70.69    7.80
  -3  -5  -2   75.99    6.70
   3   5   2   79.29    7.30
  -4  -5  -2  155.58   11.80
  -4  -5  -2  173.08    9.20
  -4  -5  -2  160.08   10.40
   4   5   2  170.28   11.20
  -5  -5  -2  632.24   24.10
  -5  -5  -2  644.04   26.00
  -5  -5  -2  674.13   22.20
   5   5   2  626.14   24.70
  -6  -5  -2    3.40    3.60
  -6  -5  -2   10.40    5.70
  -6  -5  -2    8.30    5.10
   6   5   2    9.50    5.10
  -7  -5  -2  193.08   14.90
  -7  -5  -2  188.08   12.50
  -7  -5  -2  188.48   15.40
   7   5   2  192.48   15.40
  -8  -5  -2  400.06   23.90
  -8  -5  -2  437.46   20.30
   8   5   2  447.86   24.10
   8   5   2  387.76   22.00
  13  -6  -2  216.88   18.80
 -13   6   2  212.68   17.20
  12  -6  -2   12.30    7.50
  12  -6  -2   33.40   10.80
 -12   6   2   11.10    6.70
 -12   6   2   37.80    8.60
  11  -6  -2  102.19   12.50
  11  -6  -2  100.89   11.90
  11  -6  -2  139.49   14.00
 -11   6   2  118.29   11.80
 -11   6   2  123.09   12.90
  10  -6  -2  390.06   19.50
  10  -6  -2  435.66   19.60
  10  -6  -2  395.56   20.40
 -10   6   2  441.46   20.10
 -10   6   2  432.06   21.50
   9  -6  -2  214.88   12.70
   9  -6  -2  186.18   13.40
   9  -6  -2  185.38   13.20
  -9   6   2  206.08   14.10
  -9   6   2  216.18   13.50
   8  -6  -2  169.18   11.50
   8  -6  -2  184.68   10.80
   8  -6  -2  166.68   12.10
  -8   6   2  185.18   12.00
  -8   6   2  176.78   12.80
   7  -6  -2 1028.40   29.80
   7  -6  -2 1051.89   32.90
   7  -6  -2 1023.50   31.30
  -7   6   2 1012.80   33.90
  -7   6   2 1000.30   32.70
   6  -6  -2  548.35   17.60
   6  -6  -2  528.75   18.80
   6  -6  -2  545.95   20.50
  -6   6   2  520.65   21.30
  -6   6   2  543.85   20.00
   5  -6  -2    2.80    2.90
   5  -6  -2    0.40    1.10
   5  -6  -2    0.90    1.70
   5  -6  -2   -0.70    1.90
  -5   6   2    2.20    3.10
  -5   6   2   -0.90    1.80
   4  -6  -2  878.31   22.80
   4  -6  -2  884.01   21.70
   4  -6  -2  872.81   25.30
   4  -6  -2  862.11   26.70
   4  -6  -2  868.81   22.70
  -4   6   2  930.51   24.20
  -4   6   2  876.91   28.70
   3  -6  -2 1662.43   37.50
   3  -6  -2 1623.04   43.40
   3  -6  -2 1684.73   41.20
   3  -6  -2 1607.94   38.30
   3  -6  -2 1629.74   42.20
  -3   6   2 1728.63   45.30
  -3   6   2 1701.03   40.80
   2  -6  -2   19.10    3.70
   2  -6  -2   25.60    4.00
   2  -6  -2   30.30    3.50
   2  -6  -2   29.70    3.90
   2  -6  -2   30.50    4.40
   1  -6  -2  215.38    9.60
   1  -6  -2  212.28   10.20
   1  -6  -2  219.58    9.70
   1  -6  -2  218.58    9.90
   1  -6  -2  208.88    8.70
   0  -6  -2  650.13   15.70
   0  -6  -2  645.14   19.30
   0  -6  -2  643.04   19.50
   0  -6  -2  610.84   21.70
   0   6   2  685.43   19.70
   0   6   2  654.93   20.50
  -1  -6  -2  434.46   18.00
  -1  -6  -2  447.46   12.80
  -1  -6  -2  429.06   14.20
  -1  -6  -2  437.56   15.60
  -1  -6  -2  449.46   12.70
   1   6   2  468.55   16.80
   1   6   2  456.15   14.80
  -2  -6  -2    7.30    3.70
  -2  -6  -2    7.40    2.30
  -2  -6  -2    7.20    3.30
   2   6   2    4.80    2.40
   2   6   2    9.20    3.30
  -3  -6  -2  302.17   11.90
  -3  -6  -2  287.37   13.70
  -3  -6  -2  315.27   16.50
   3   6   2  304.77   14.60
  -4  -6  -2  432.16   20.80
  -4  -6  -2  444.36   18.50
  -4  -6  -2  438.96   16.30
   4   6   2  406.06   18.70
  -5  -6  -2   66.19    7.40
  -5  -6  -2   71.19    8.70
  -5  -6  -2   73.09   10.10
   5   6   2   66.79    9.10
  -6  -6  -2  196.48   15.10
  -6  -6  -2  168.38   11.40
  -6  -6  -2  168.88   13.50
   6   6   2  165.98   14.20
  -7  -6  -2  248.28   17.70
  -7  -6  -2  236.88   14.40
   7   6   2  296.97   19.00
   7   6   2  244.08   17.70
  -8  -6  -2   90.29   10.90
  -8  -6  -2   59.19   14.30
   8   6   2   97.09   13.60
   8   6   2   88.39   14.10
  13  -7  -2   41.90   10.40
 -13   7   2   28.30    8.70
  12  -7  -2   37.10    9.10
  12  -7  -2   41.40   10.30
 -12   7   2   40.00    9.30
  11  -7  -2  438.76   23.20
  11  -7  -2  456.15   21.40
  11  -7  -2  424.06   22.30
 -11   7   2  449.95   23.00
 -11   7   2  452.35   21.40
  10  -7  -2  219.08   14.00
  10  -7  -2  218.28   16.20
  10  -7  -2  217.48   15.10
 -10   7   2  222.38   15.60
 -10   7   2  215.98   14.10
   9  -7  -2    3.40    4.90
   9  -7  -2    3.80    4.70
   9  -7  -2    1.80    3.70
  -9   7   2    6.00    4.50
  -9   7   2   -1.60    3.80
   8  -7  -2  839.72   26.70
   8  -7  -2  793.22   29.50
   8  -7  -2  824.52   28.30
  -8   7   2  843.82   30.90
  -8   7   2  866.21   29.80
   7  -7  -2  845.92   25.20
   7  -7  -2  830.52   28.90
   7  -7  -2  795.72   26.70
  -7   7   2  793.62   28.60
  -7   7   2  857.71   30.20
   6  -7  -2  124.79   10.00
   6  -7  -2  125.09    8.40
   6  -7  -2  115.29    7.30
  -6   7   2  110.69   10.40
  -6   7   2  129.49    8.70
   5  -7  -2  417.36   15.70
   5  -7  -2  420.66   17.40
   5  -7  -2  422.86   13.80
  -5   7   2  450.65   15.30
  -5   7   2  418.76   18.90
   4  -7  -2 1575.14   43.40
   4  -7  -2 1599.14   39.20
   4  -7  -2 1574.84   37.00
   4  -7  -2 1539.95   41.40
   4  -7  -2 1547.45   38.00
  -4   7   2 1635.14   40.30
  -4   7   2 1620.34   45.70
   3  -7  -2  484.35   17.60
   3  -7  -2  492.65   15.70
   3  -7  -2  455.25   16.20
  -3   7   2  457.65   18.30
  -3   7   2  470.55   15.10
   2  -7  -2   35.70    5.20
   2  -7  -2   37.10    4.30
   2  -7  -2   36.00    5.20
   2  -7  -2   43.20    4.80
   2  -7  -2   39.20    4.90
   1  -7  -2  700.33   23.30
   1  -7  -2  670.83   21.00
   1  -7  -2  740.23   22.50
   1  -7  -2  732.23   22.90
   1  -7  -2  757.12   22.60
   0  -7  -2  586.14   18.80
   0  -7  -2  593.54   21.60
   0  -7  -2  590.84   14.60
   0  -7  -2  557.84   18.70
   0   7   2  604.64   18.80
   0   7   2  568.74   19.60
  -1  -7  -2   41.10    3.70
  -1  -7  -2   49.70    5.00
  -1  -7  -2   53.29    6.90
  -1  -7  -2   45.20    5.50
   1   7   2   42.60    4.80
   1   7   2   40.40    5.80
  -2  -7  -2  635.64   25.00
  -2  -7  -2  579.84   18.10
  -2  -7  -2  639.74   21.70
   2   7   2  622.64   22.30
  -3  -7  -2  431.76   17.90
  -3  -7  -2  409.36   20.40
  -3  -7  -2  430.76   15.30
   3   7   2  406.36   18.20
  -4  -7  -2   98.69   11.20
  -4  -7  -2   99.79    9.50
  -4  -7  -2   93.59    7.70
   4   7   2   89.69    9.90
  -5  -7  -2  119.19   12.60
  -5  -7  -2  111.89   10.80
  -5  -7  -2   95.99    8.70
   5   7   2   82.99   10.40
  -6  -7  -2  382.56   22.50
  -6  -7  -2  424.16   21.30
  -6  -7  -2  388.16   18.00
   6   7   2  402.56   21.60
   6   7   2  378.56   22.50
  -7  -7  -2  108.69   13.40
  -7  -7  -2  134.49   11.90
   7   7   2  114.09   15.20
   7   7   2  135.19   15.50
  13  -8  -2    3.80    8.50
  13  -8  -2   10.50    8.40
 -13   8   2    5.10    7.10
  12  -8  -2  352.16   22.80
  12  -8  -2  288.77   18.60
  12  -8  -2  350.86   20.90
 -12   8   2  294.37   19.60
  11  -8  -2  180.78   15.80
  11  -8  -2  205.48   14.90
  11  -8  -2  196.88   17.10
 -11   8   2  218.88   16.30
  10  -8  -2   12.70    5.40
  10  -8  -2   17.20    7.30
  10  -8  -2   15.50    6.50
 -10   8   2    3.20    4.90
 -10   8   2    8.90    5.60
   9  -8  -2  245.88   15.00
   9  -8  -2  254.77   16.90
   9  -8  -2  236.78   13.40
  -9   8   2  232.08   15.20
  -9   8   2  234.08   15.90
   8  -8  -2  843.02   26.70
   8  -8  -2  854.31   29.10
   8  -8  -2  849.41   31.10
  -8   8   2  807.52   30.20
  -8   8   2  821.22   31.40
   7  -8  -2  132.09    9.80
   7  -8  -2  113.69    8.20
   7  -8  -2  119.39   11.20
  -7   8   2  123.89   11.30
  -7   8   2  135.09   10.70
   6  -8  -2  134.59    7.70
   6  -8  -2  135.19   10.80
   6  -8  -2  129.19    8.90
  -6   8   2  126.09   11.20
  -6   8   2  133.59    9.10
   5  -8  -2  858.41   26.60
   5  -8  -2  849.41   28.70
   5  -8  -2  873.71   23.60
  -5   8   2  865.61   30.70
  -5   8   2  871.91   25.60
   4  -8  -2  825.22   27.30
   4  -8  -2  833.52   25.50
   4  -8  -2  840.22   23.60
   4  -8  -2  836.82   20.70
   4  -8  -2  822.52   21.60
  -4   8   2  872.41   24.50
  -4   8   2  823.02   29.00
   3  -8  -2   24.90    4.20
   3  -8  -2   21.40    4.20
   3  -8  -2   22.00    4.70
   3  -8  -2   24.00    5.10
  -3   8   2   28.90    5.70
  -3   8   2   25.00    4.20
   2  -8  -2  781.12   25.50
   2  -8  -2  770.02   24.70
   2  -8  -2  777.72   23.20
   2  -8  -2  763.92   24.40
   2  -8  -2  795.32   24.70
   1  -8  -2  702.53   21.70
   1  -8  -2  686.03   23.60
   1  -8  -2  726.53   23.40
   1  -8  -2  661.93   22.60
  -1   8   2  692.03   22.10
   0  -8  -2   24.40    4.60
   0  -8  -2   25.20    2.50
   0  -8  -2   28.50    5.70
   0  -8  -2   31.10    2.70
   0  -8  -2   29.20    5.00
   0   8   2   26.70    4.80
   0   8   2   24.20    4.40
  -1  -8  -2  285.37   13.50
  -1  -8  -2  294.57   10.30
  -1  -8  -2  327.77   16.60
   1   8   2  295.77   14.10
  -2  -8  -2  730.33   24.70
  -2  -8  -2  693.83   20.90
  -2  -8  -2  678.73   27.70
   2   8   2  718.33   25.50
  -3  -8  -2  150.48   13.20
  -3  -8  -2  146.49    8.70
  -3  -8  -2  152.78   11.10
   3   8   2  140.29   11.20
  -4  -8  -2   29.40    7.00
  -4  -8  -2   27.80    5.30
  -4  -8  -2   30.10    7.60
   4   8   2   35.80    7.50
  -5  -8  -2  244.18   18.60
  -5  -8  -2  262.67   14.10
  -5  -8  -2  249.18   16.30
   5   8   2  265.07   18.80
   5   8   2  251.47   16.70
  -6  -8  -2  184.78   13.30
  -6  -8  -2  210.88   16.40
   6   8   2  221.88   17.40
   6   8   2  188.08   18.20
  12  -9  -2  156.68   15.20
  12  -9  -2  213.78   20.10
  12  -9  -2  174.88   17.00
 -12   9   2  223.58   17.90
  11  -9  -2    8.30    7.40
  11  -9  -2   18.30    6.30
  11  -9  -2   -6.40    7.00
 -11   9   2   12.30    6.70
  10  -9  -2   71.49   10.00
  10  -9  -2   88.09   13.90
  10  -9  -2   49.60    9.00
 -10   9   2   61.59   10.50
   9  -9  -2  461.35   23.50
   9  -9  -2  421.86   20.60
   9  -9  -2  442.56   18.70
  -9   9   2  447.16   22.80
   8  -9  -2  193.18   11.40
   8  -9  -2  215.08   13.20
   8  -9  -2  219.68   15.90
  -8   9   2  200.68   14.60
  -8   9   2  201.88   15.10
   7  -9  -2   92.89   10.70
   7  -9  -2   74.59    8.30
   7  -9  -2   80.69    7.30
  -7   9   2   70.09    8.50
  -7   9   2   84.89   10.80
   6  -9  -2  541.55   17.50
   6  -9  -2  528.25   19.90
   6  -9  -2  527.55   22.60
  -6   9   2  552.34   19.90
  -6   9   2  515.65   23.70
   5  -9  -2  175.88   12.10
   5  -9  -2  165.68    7.70
   5  -9  -2  170.08   10.10
  -5   9   2  161.08    9.30
  -5   9   2  172.38   13.10
   4  -9  -2    1.30    2.80
   4  -9  -2   -2.90    3.10
   4  -9  -2   -1.10    1.60
  -4   9   2   -1.80    3.40
  -4   9   2    6.40    3.00
   3  -9  -2  557.54   21.20
   3  -9  -2  554.94   22.00
   3  -9  -2  537.45   19.80
   3  -9  -2  577.44   19.50
  -3   9   2  590.24   19.20
  -3   9   2  578.44   22.40
   2  -9  -2  830.52   27.90
   2  -9  -2  828.52   26.80
   2  -9  -2  849.61   27.10
   2  -9  -2  861.61   25.70
   2  -9  -2  829.32   26.80
   1  -9  -2  237.78   13.10
   1  -9  -2  246.28   12.70
   1  -9  -2  242.88   11.70
  -1   9   2  239.78   11.80
  -1   9   2  231.98   12.10
   0  -9  -2  151.78    6.20
   0  -9  -2  160.78   10.10
   0  -9  -2  188.48   14.50
   0  -9  -2  183.08   12.40
   0   9   2  156.48   10.40
   0   9   2  162.68   10.80
  -1  -9  -2  756.32   28.70
  -1  -9  -2  746.13   25.30
  -1  -9  -2  714.83   20.60
   1   9   2  732.43   25.80
  -2  -9  -2  304.87   12.30
  -2  -9  -2  308.37   18.30
  -2  -9  -2  359.46   16.70
   2   9   2  294.87   15.90
  -3  -9  -2   14.10    5.90
  -3  -9  -2    4.30    5.20
  -3  -9  -2   -0.40    2.70
   3   9   2    0.80    4.10
  -4  -9  -2  341.07   21.50
  -4  -9  -2  317.77   15.10
  -4  -9  -2  326.67   18.10
   4   9   2  318.57   18.30
   4   9   2  334.87   21.20
  -5  -9  -2  279.07   18.00
  -5  -9  -2  275.47   15.30
   5   9   2  276.57   20.70
   5   9   2  285.17   18.60
  12 -10  -2   38.60   11.70
  12 -10  -2   33.70    8.60
 -12  10   2   35.70    9.40
  11 -10  -2   60.79   11.20
  11 -10  -2   43.10    8.60
  11 -10  -2   48.00   11.70
 -11  10   2   44.80   10.10
  10 -10  -2  178.08   17.50
  10 -10  -2  158.68   12.80
  10 -10  -2  166.18   14.50
 -10  10   2  156.78   15.50
   9 -10  -2   58.79   11.10
   9 -10  -2   79.89    9.20
   9 -10  -2   65.59   10.50
  -9  10   2   68.49   11.20
   8 -10  -2    2.50    4.50
   8 -10  -2    2.40    5.60
   8 -10  -2    5.30    3.90
  -8  10   2    3.60    5.30
   7 -10  -2  343.97   14.10
   7 -10  -2  341.27   16.50
   7 -10  -2  341.47   19.30
  -7  10   2  363.76   18.60
  -7  10   2  319.67   19.50
   6 -10  -2  399.06   19.70
   6 -10  -2  373.86   13.90
   6 -10  -2  360.06   16.60
  -6  10   2  396.96   16.50
  -6  10   2  393.56   21.10
   5 -10  -2  331.27   15.20
   5 -10  -2  343.37   11.80
   5 -10  -2  342.37   17.60
  -5  10   2  323.17   14.20
  -5  10   2  325.47   18.70
   4 -10  -2  276.97    9.10
   4 -10  -2  273.97   15.20
   4 -10  -2  246.58   13.00
  -4  10   2  260.67   15.90
  -4  10   2  263.77   12.40
   3 -10  -2  692.83   24.20
   3 -10  -2  728.43   25.80
   3 -10  -2  719.43   23.80
  -3  10   2  753.02   27.40
  -3  10   2  717.13   23.40
   2 -10  -2  333.37   15.30
   2 -10  -2  316.57   15.10
   2 -10  -2  308.47   14.10
   2 -10  -2  327.77   15.50
   2 -10  -2  359.26   17.00
   1 -10  -2   97.39    9.20
   1 -10  -2  105.19    9.30
   1 -10  -2   99.69    8.50
  -1  10   2   89.59    8.60
  -1  10   2  117.99    8.80
   0 -10  -2  540.35   15.40
   0 -10  -2  587.04   21.20
   0 -10  -2  559.04   23.60
   0  10   2  545.15   21.40
  -1 -10  -2  349.87   19.00
  -1 -10  -2  335.97   11.90
  -1 -10  -2  342.47   16.40
   1  10   2  322.67   16.60
  -2 -10  -2   14.00    5.90
  -2 -10  -2   12.90    3.40
  -2 -10  -2    4.20    5.40
   2  10   2   10.00    5.30
  -3 -10  -2  178.48   10.70
  -3 -10  -2  185.48   14.60
   3  10   2  209.98   17.70
   3  10   2  190.48   14.70
  -4 -10  -2  245.78   17.50
  -4 -10  -2  264.97   14.10
   4  10   2  263.37   17.60
   4  10   2  228.58   19.50
  11 -11  -2  187.88   20.00
  11 -11  -2  167.08   14.60
 -11  11   2  176.18   17.60
  10 -11  -2  136.79   17.50
  10 -11  -2  106.39   11.70
 -10  11   2  123.89   14.80
   9 -11  -2    5.10    4.80
   9 -11  -2    0.50    7.20
  -9  11   2    6.30    6.30
   8 -11  -2  198.28   11.70
   8 -11  -2  198.88   17.10
  -8  11   2  193.98   16.30
   7 -11  -2  347.97   14.30
   7 -11  -2  321.27   19.00
   7 -11  -2  366.16   20.60
  -7  11   2  369.66   21.80
   6 -11  -2   27.70    7.70
   6 -11  -2   19.00    3.90
   6 -11  -2   21.70    5.90
  -6  11   2   14.90    6.70
   5 -11  -2  310.37   17.30
   5 -11  -2  277.87   10.40
   5 -11  -2  280.47   14.50
  -5  11   2  255.47   13.30
  -5  11   2  304.17   18.70
   4 -11  -2  472.15   19.50
   4 -11  -2  492.95   21.70
  -4  11   2  497.15   18.80
  -4  11   2  462.45   22.70
   3 -11  -2  218.08   13.80
   3 -11  -2  201.88   12.50
  -3  11   2  220.98   12.00
  -3  11   2  223.28   14.80
   2 -11  -2   18.40    5.30
   2 -11  -2    9.80    5.50
  -2  11   2   13.40    4.60
  -2  11   2    8.50    4.50
  -2  11   2   14.10    4.40
   1 -11  -2  362.96   16.40
  -1  11   2  349.87   16.80
  -1  11   2  362.66   17.80
   0 -11  -2  459.45   19.50
   0 -11  -2  440.16   12.90
   0  11   2  413.76   19.10
   0  11   2  430.36   20.80
  -1 -11  -2    2.50    2.50
  -1 -11  -2    2.50    5.00
   1  11   2    2.50    5.80
   1  11   2    1.20    4.80
  -2 -11  -2  281.17   16.70
  -2 -11  -2  215.88   10.70
   2  11   2  190.28   17.20
   2  11   2  228.88   15.70
  -3 -11  -2  310.97   14.50
  -3 -11  -2  336.47   19.50
   3  11   2  312.47   19.10
   3  11   2  308.97   21.80
  11 -12  -2  168.98   20.50
  10 -12  -2   -3.20    8.00
  10 -12  -2   -4.50    4.90
 -10  12   2    5.20    7.10
   9 -12  -2  115.09   11.10
   9 -12  -2  132.69   16.90
  -9  12   2  130.39   15.10
   8 -12  -2  257.37   19.60
   8 -12  -2  226.78   12.70
  -8  12   2  249.38   19.10
   7 -12  -2  107.39   14.30
   7 -12  -2  125.59    8.90
  -7  12   2   91.29   13.30
   6 -12  -2   10.40    6.30
   6 -12  -2   21.10    4.10
  -6  12   2   28.10    8.50
   5 -12  -2  328.27   19.10
   5 -12  -2  326.27   11.60
  -5  12   2  332.97   20.50
   4 -12  -2  269.87   16.80
  -4  12   2  229.08   17.00
   3 -12  -2    1.00    5.00
  -3  12   2    2.40    4.00
  -3  12   2    5.90    5.50
  -2  12   2  274.27   14.70
  -2  12   2  249.48   14.70
   1 -12  -2  434.26   19.50
  -1  12   2  425.36   20.40
   0 -12  -2   66.19    9.80
   0  12   2   67.29   10.90
  -1 -12  -2  145.09   13.10
  -1 -12  -2  115.39    6.70
   1  12   2  108.09   13.60
  -2 -12  -2  251.57   17.30
  -2 -12  -2  205.58   10.40
   2  12   2  214.08   18.80
   9 -13  -2  216.88   13.60
   9 -13  -2  194.58   20.20
  -9  13   2  182.88   18.60
   8 -13  -2  165.18   11.60
   8 -13  -2  141.49   17.60
  -8  13   2  178.78   17.90
   7 -13  -2    7.60    7.60
   7 -13  -2    4.90    4.20
  -7  13   2    1.00    6.80
   6 -13  -2  199.98   10.00
   6 -13  -2  215.28   17.60
  -6  13   2  222.78   18.40
   5 -13  -2  217.18    9.10
   5 -13  -2  213.98   16.90
  -5  13   2  235.18   18.50
   4 -13  -2   19.90    7.60
  -4  13   2    0.20    6.20
  -3  13   2  187.88   16.30
  -1  13   2  107.99   12.30
   0 -13  -2   31.70    8.30
   0  13   2   29.00    8.60
   8 -14  -2    4.70    5.20
   8 -14  -2    4.60    8.80
  -8  14   2   13.00    8.60
   7 -14  -2  129.29   17.60
   7 -14  -2  109.09    9.30
  -7  14   2  106.29   16.50
   6 -14  -2  217.88   19.00
   6 -14  -2  188.58   10.10
  -6  14   2  206.88   19.10
   5 -14  -2   22.40    9.00
  -5  14   2   28.50    9.20
  -4  14   2   66.39   12.70
   0  15  -3   10.30    8.30
   0 -15   3    4.00    7.50
  -1  15  -3  149.79   14.60
   1 -15   3  121.69    7.70
   1 -15   3  134.89   15.80
  -2  15  -3  118.39   14.20
   2 -15   3  144.59    8.50
   2 -15   3  131.29   15.40
  -3  15  -3    1.50    6.30
   3 -15   3    8.60    8.10
   3 -15   3    5.30    3.70
  -4  15  -3  149.88   15.50
   4 -15   3  178.48   11.10
   4 -15   3  166.18   17.50
  -5  15  -3  232.38   18.10
   5 -15   3  199.28   18.90
   5 -15   3  216.48   13.20
   5 -15   3  240.58   20.20
  -6  15  -3   29.00    9.60
   6 -15   3   37.20   11.80
   6 -15   3   29.70   10.90
   2  14  -3   77.09   12.90
  -2 -14   3   97.69   12.00
  -2 -14   3   76.79   15.30
   1  14  -3   -0.90    5.90
   1  14  -3   -6.20    5.90
  -1 -14   3    2.30    6.40
  -1 -14   3   -2.20    3.00
  -1 -14   3   -4.90    5.30
   0  14  -3  233.88   15.80
   0  14  -3  251.97   16.60
   0 -14   3  226.68   16.90
   0 -14   3  243.08   10.00
  -1  14  -3  273.87   17.20
   1 -14   3  263.57   10.60
   1 -14   3  285.97   18.60
  -2  14  -3   15.80    7.10
   2 -14   3   55.19   10.10
   2 -14   3   36.00    5.40
  -3  14  -3  139.99   13.10
   3 -14   3  143.59    8.70
   3 -14   3  144.39   14.70
  -4  14  -3  225.18   16.00
   4 -14   3  215.78   17.40
   4 -14   3  209.28   17.20
   4 -14   3  232.58   11.80
  -5  14  -3   77.09   11.60
   5 -14   3   70.79    8.90
   5 -14   3   70.59   12.70
   5 -14   3   71.09   12.40
  -6  14  -3   42.40    9.60
  -6  14  -3   30.60    9.90
   6 -14   3   32.80   10.30
   6 -14   3   34.20    7.20
  -7  14  -3  205.48   19.10
  -7  14  -3  187.48   17.50
   7 -14   3  221.28   20.70
   7 -14   3  212.48   15.20
  -8  14  -3  100.79   17.00
   8 -14   3  119.99   16.90
   8 -14   3  123.49   22.00
   3  13  -3  350.36   21.10
  -3 -13   3  371.96   14.50
  -3 -13   3  362.06   20.80
   2  13  -3   -1.00    5.40
  -2 -13   3    2.90    3.10
  -2 -13   3    5.10    6.30
  -2 -13   3    1.10    5.70
   1  13  -3  281.87   16.80
  -1 -13   3  256.27   10.60
  -1 -13   3  278.87   17.10
  -1 -13   3  282.27   17.40
   0  13  -3  351.46   18.70
   0  13  -3  399.46   19.00
   0 -13   3  384.06   20.10
  -1  13  -3   11.20    5.80
   1 -13   3   21.40    3.50
   1 -13   3   27.10    7.70
  -2  13  -3   74.69   10.20
   2 -13   3   70.29   10.70
   2 -13   3   65.59    5.60
  -3  13  -3  360.66   18.80
   3 -13   3  348.27   19.30
   3 -13   3  364.36   20.20
   3 -13   3  350.96   13.30
  -4  13  -3  122.69   12.10
   4 -13   3  147.99   14.00
   4 -13   3  143.29    9.10
   4 -13   3  162.08   15.10
  -5  13  -3    0.00    5.00
   5 -13   3   -5.50    5.90
   5 -13   3    2.50    3.90
   5 -13   3   10.70    6.60
  -6  13  -3  199.48   17.20
  -6  13  -3  191.68   15.50
   6 -13   3  247.38   18.20
   6 -13   3  195.28   13.10
   6 -13   3  199.48   17.80
  -7  13  -3  163.48   17.30
  -7  13  -3  177.78   16.50
   7 -13   3  173.08   13.60
   7 -13   3  182.28   18.40
  -8  13  -3    1.20    8.60
  -8  13  -3    1.20    7.30
   8 -13   3    2.10    6.00
   8 -13   3    7.40    8.10
  -9  13  -3  165.18   19.20
  -9  13  -3  129.49   19.00
   9 -13   3  126.09   22.50
   9 -13   3  139.89   14.20
   4  12  -3  258.27   18.80
  -4 -12   3  284.27   18.40
  -4 -12   3  256.47   12.30
   3  12  -3    7.90    6.10
  -3 -12   3   -2.80    5.10
  -3 -12   3    1.70    2.90
  -3 -12   3    4.90    5.00
   2  12  -3  153.58   13.30
  -2 -12   3  174.18   13.40
  -2 -12   3  172.18    8.60
  -2 -12   3  147.09   12.70
   1  12  -3  523.75   22.30
  -1 -12   3  523.55   22.40
  -1 -12   3  515.35   22.20
  -1 -12   3  510.65   15.90
   0  12  -3  114.49   11.20
   0  12  -3  113.19   10.30
   0 -12   3  120.09   11.20
  -1  12  -3   35.00    6.20
  -1  12  -3   25.30    6.40
   1 -12   3   26.70    3.90
   1 -12   3   26.10    6.90
  -2  12  -3  462.45   20.50
   2 -12   3  465.75   14.90
   2 -12   3  476.75   20.80
   2 -12   3  500.35   22.10
  -3  12  -3  289.97   16.10
   3 -12   3  318.87   12.10
   3 -12   3  331.87   18.00
   3 -12   3  324.67   17.80
  -4  12  -3    2.90    4.90
   4 -12   3    6.60    5.00
   4 -12   3    3.10    3.10
   4 -12   3    7.90    5.90
  -5  12  -3  236.58   15.10
   5 -12   3  208.68   16.20
   5 -12   3  228.78   12.10
   5 -12   3  199.08   15.30
  -6  12  -3  356.36   19.80
  -6  12  -3  388.76   21.70
   6 -12   3  378.16   17.30
   6 -12   3  361.16   21.80
   6 -12   3  357.86   21.20
  -7  12  -3   41.80    9.60
  -7  12  -3   54.49   11.20
   7 -12   3   60.79   12.00
   7 -12   3   47.30    8.10
  -8  12  -3   43.50   11.30
  -8  12  -3   35.10   10.00
   8 -12   3   34.50    7.90
   8 -12   3   40.60   10.90
  -9  12  -3  161.28   18.40
  -9  12  -3  172.48   20.00
   9 -12   3  217.38   19.80
   9 -12   3  181.58   15.10
 -10  12  -3   57.29   13.80
 -10  12  -3   62.89   12.20
  10 -12   3  100.79   14.00
   6  11  -3  170.88   22.60
  -6 -11   3  177.68   13.10
  -6 -11   3  171.68   19.80
   5  11  -3  413.36   22.90
  -5 -11   3  383.06   21.10
  -5 -11   3  412.66   16.30
   4  11  -3   81.29   11.20
  -4 -11   3   60.89    6.70
  -4 -11   3   81.49   11.00
   3  11  -3  212.18   15.00
  -3 -11   3  195.98   14.10
  -3 -11   3  216.98   13.80
  -3 -11   3  216.68   10.00
   2  11  -3  542.05   22.40
  -2 -11   3  520.35   16.30
  -2 -11   3  512.65   21.60
  -2 -11   3  485.75   21.00
   1  11  -3  276.47   14.60
  -1 -11   3  268.17    9.90
  -1 -11   3  238.78   14.10
  -1 -11   3  271.17   14.70
   0  11  -3   18.50    5.00
   0  11  -3   30.00    6.30
   0 -11   3   24.60    3.60
   0 -11   3   26.00    6.00
   0 -11   3   26.90    5.80
  -1  11  -3  383.76   17.40
  -1  11  -3  398.26   16.30
   1 -11   3  379.76   12.20
   1 -11   3  381.86   16.80
   1 -11   3  383.06   17.90
  -2  11  -3  660.13   24.60
  -2  11  -3  709.93   22.40
   2 -11   3  661.13   25.30
   2 -11   3  661.13   19.10
   2 -11   3  677.53   24.90
  -3  11  -3   26.80    5.90
   3 -11   3   25.70    3.90
   3 -11   3   30.90    7.00
   3 -11   3   31.50    6.60
  -4  11  -3  232.88   14.00
   4 -11   3  249.38   15.00
   4 -11   3  268.77   16.40
   4 -11   3  214.28   10.40
  -5  11  -3  457.95   20.60
   5 -11   3  450.65   21.40
   5 -11   3  421.66   21.90
   5 -11   3  424.96   16.90
  -6  11  -3  192.08   14.90
  -6  11  -3  188.28   14.60
   6 -11   3  197.58   15.50
   6 -11   3  199.38   12.50
   6 -11   3  209.98   16.10
  -7  11  -3   19.20    8.00
  -7  11  -3   29.30    8.50
   7 -11   3   26.10    8.50
   7 -11   3   14.70    5.70
  -8  11  -3  306.37   22.40
  -8  11  -3  300.17   20.80
   8 -11   3  295.87   20.90
   8 -11   3  326.17   17.80
  -9  11  -3  143.29   16.10
  -9  11  -3   95.39   16.10
   9 -11   3  130.59   16.80
   9 -11   3  139.89   13.20
 -10  11  -3    1.40    6.90
 -10  11  -3    9.40    9.40
  10 -11   3    7.50    6.70
  10 -11   3   14.90   10.00
   7  10  -3  160.18   18.70
  -7 -10   3  177.48   12.60
  -7 -10   3  148.79   19.00
   6  10  -3  511.25   25.50
  -6 -10   3  533.55   20.00
  -6 -10   3  498.85   24.00
   5  10  -3   74.99   11.30
  -5 -10   3   99.89    8.10
  -5 -10   3   96.49   11.30
   4  10  -3   36.70    8.00
  -4 -10   3   55.39    8.10
  -4 -10   3   64.69    9.40
  -4 -10   3   55.99    5.80
   3  10  -3  569.74   23.60
  -3 -10   3  577.64   23.10
  -3 -10   3  595.74   22.50
  -3 -10   3  588.44   18.20
   2  10  -3  583.84   22.40
  -2 -10   3  576.74   17.00
  -2 -10   3  557.64   21.70
  -2 -10   3  532.35   21.10
   1  10  -3    4.00    3.60
  -1 -10   3   -3.80    2.90
  -1 -10   3    3.50    3.50
  -1 -10   3    0.70    1.80
   0  10  -3  506.55   18.80
   0 -10   3  527.05   19.90
   0 -10   3  492.25   14.50
   0 -10   3  497.25   19.70
  -1  10  -3  752.62   25.40
  -1  10  -3  758.22   23.90
   1 -10   3  741.43   25.90
   1 -10   3  733.33   24.80
   1 -10   3  761.62   20.10
  -2  10  -3  163.38    9.00
  -2  10  -3  140.99   10.00
   2 -10   3  157.78    7.10
   2 -10   3  153.88   10.90
   2 -10   3  159.98   10.80
  -3  10  -3   45.60    6.80
   3 -10   3   42.70    6.80
   3 -10   3   40.50    4.50
   3 -10   3   34.70    6.90
  -4  10  -3  486.35   20.00
   4 -10   3  520.55   21.20
   4 -10   3  499.25   16.80
   4 -10   3  487.05   21.90
  -5  10  -3  223.48   13.80
   5 -10   3  216.08   14.10
   5 -10   3  221.18   15.00
   5 -10   3  216.68   11.40
  -6  10  -3   14.40    5.70
  -6  10  -3   11.80    5.70
   6 -10   3    2.60    4.70
   6 -10   3   10.00    6.30
   6 -10   3   10.90    4.60
  -7  10  -3  453.45   24.30
  -7  10  -3  445.26   23.30
   7 -10   3  404.76   22.30
   7 -10   3  447.76   19.80
  -8  10  -3  280.07   19.20
  -8  10  -3  257.57   21.00
   8 -10   3  300.17   19.90
   8 -10   3  323.07   17.20
  -9  10  -3    6.80    6.90
  -9  10  -3    5.50    6.40
   9 -10   3    3.40    5.40
   9 -10   3    4.10    7.40
 -10  10  -3  214.58   18.60
 -10  10  -3  165.28   15.90
  10 -10   3  181.28   15.20
  10 -10   3  211.08   19.50
 -11  10  -3  157.38   18.70
  -8  -9   3   65.49    9.90
   7   9  -3  325.77   21.00
  -7  -9   3  313.37   15.80
  -7  -9   3  355.16   19.80
   6   9  -3   50.69    9.60
  -6  -9   3   53.89    7.10
  -6  -9   3   39.00    8.50
   5   9  -3   32.30    7.70
  -5  -9   3   32.30    5.00
  -5  -9   3   35.30    6.40
  -5  -9   3   27.50    6.70
   4   9  -3  586.64   23.90
  -4  -9   3  597.94   18.80
  -4  -9   3  542.45   21.20
  -4  -9   3  583.74   22.90
   3   9  -3  493.85   20.60
  -3  -9   3  475.45   18.80
  -3  -9   3  471.25   15.40
  -3  -9   3  504.35   19.90
   2   9  -3    0.90    3.40
  -2  -9   3    1.30    1.80
  -2  -9   3    4.30    3.30
  -2  -9   3    4.70    3.70
   1   9  -3  318.77   14.60
  -1  -9   3  364.76   15.30
  -1  -9   3  358.76   11.10
  -1  -9   3  335.37   14.70
   0   9  -3  867.71   26.50
   0  -9   3  872.21   27.30
   0  -9   3  890.91   27.70
   0  -9   3  853.91   22.40
   0  -9   3  880.31   26.10
  -1   9  -3   94.19    7.20
  -1   9  -3   95.69    7.80
   1  -9   3   95.19    4.90
   1  -9   3   77.59    7.40
   1  -9   3   88.09    7.60
  -2   9  -3   59.19    6.70
  -2   9  -3   73.19    5.80
   2  -9   3   45.10    6.30
   2  -9   3   55.99    4.40
   2  -9   3   63.29    7.40
  -3   9  -3  858.21   23.40
  -3   9  -3  826.12   26.70
   3  -9   3  816.42   27.40
   3  -9   3  821.62   28.50
   3  -9   3  819.42   22.90
  -4   9  -3  485.25   19.60
   4  -9   3  502.25   21.70
   4  -9   3  514.95   20.70
   4  -9   3  564.14   17.50
  -5   9  -3    2.70    3.70
   5  -9   3    1.10    3.70
   5  -9   3    4.00    4.30
   5  -9   3   -0.30    2.70
  -6   9  -3  289.87   17.50
  -6   9  -3  324.87   17.80
   6  -9   3  345.07   15.50
   6  -9   3  331.97   18.40
  -7   9  -3  398.16   22.70
  -7   9  -3  370.36   20.60
   7  -9   3  433.46   21.80
   7  -9   3  363.96   17.90
  -8   9  -3   34.90    8.60
  -8   9  -3   34.70   10.00
   8  -9   3   28.70    7.00
   8  -9   3   22.50    7.90
  -9   9  -3   48.80   10.60
  -9   9  -3   61.69   10.50
   9  -9   3   69.99   11.70
   9  -9   3   50.49    8.30
 -10   9  -3  355.46   20.70
 -10   9  -3  328.27   21.60
  10  -9   3  341.47   22.80
 -11   9  -3   85.79   14.50
  11  -9   3  102.59   15.40
   8   8  -3  308.97   19.20
   8   8  -3  286.77   19.90
  -8  -8   3  286.77   18.60
  -8  -8   3  273.37   15.50
   7   8  -3  337.07   20.00
   7   8  -3  333.07   18.60
  -7  -8   3  321.27   18.20
  -7  -8   3  337.37   15.70
   6   8  -3   -1.90    4.60
   6   8  -3   -0.50    4.20
  -6  -8   3   -1.80    3.90
  -6  -8   3    0.60    2.90
   5   8  -3  443.76   18.70
   5   8  -3  440.76   20.40
  -5  -8   3  433.16   16.00
  -5  -8   3  434.26   19.20
  -5  -8   3  433.26   17.80
   4   8  -3  834.92   26.70
   4   8  -3  805.32   28.80
  -4  -8   3  840.62   28.00
  -4  -8   3  838.12   26.70
  -4  -8   3  832.52   24.00
   3   8  -3   94.59    7.40
   3   8  -3   88.39    8.50
  -3  -8   3   86.89    5.60
  -3  -8   3   98.49    8.20
  -3  -8   3   80.19    7.20
   2   8  -3  215.98   11.80
   2   8  -3  237.28   10.20
  -2  -8   3  245.28   11.70
  -2  -8   3  238.08    8.70
  -2  -8   3  240.28   11.80
   1   8  -3 1143.39   28.70
   1   8  -3 1084.09   31.50
  -1  -8   3 1093.39   29.20
  -1  -8   3 1068.69   27.10
  -1  -8   3 1070.89   31.50
  -1  -8   3 1077.79   31.30
   0   8  -3  571.64   18.80
   0   8  -3  582.74   16.60
   0  -8   3  563.24   18.70
   0  -8   3  559.04   19.30
   0  -8   3  564.34   15.50
   0  -8   3  598.94   19.80
  -1   8  -3   56.19    5.30
  -1   8  -3   55.69    5.90
   1  -8   3   54.99    6.00
   1  -8   3   63.49    3.80
   1  -8   3   55.29    6.10
  -2   8  -3 1057.59   31.30
  -2   8  -3 1133.29   29.30
   2  -8   3 1092.59   31.90
   2  -8   3 1101.19   27.70
   2  -8   3 1088.29   33.00
  -3   8  -3  701.03   19.60
  -3   8  -3  670.63   22.70
   3  -8   3  678.23   24.30
   3  -8   3  717.53   20.00
   3  -8   3  716.33   23.60
  -4   8  -3   13.10    4.00
   4  -8   3   16.80    4.50
   4  -8   3   21.20    5.30
   4  -8   3   16.10    3.50
  -5   8  -3  731.73   26.70
   5  -8   3  725.73   26.00
   5  -8   3  752.82   27.30
   5  -8   3  730.83   23.40
  -6   8  -3  628.14   25.60
  -6   8  -3  690.23   28.20
   6  -8   3  681.33   26.40
   6  -8   3  681.73   23.80
  -7   8  -3   96.29   10.80
  -7   8  -3   90.69   12.20
   7  -8   3  114.19   11.60
   7  -8   3  122.99   10.60
  -8   8  -3   47.50   10.00
  -8   8  -3   49.40    8.70
   8  -8   3   52.39    9.50
   8  -8   3   39.10    7.10
  -9   8  -3  405.26   22.40
  -9   8  -3  382.16   20.10
   9  -8   3  386.46   22.30
   9  -8   3  381.66   19.40
 -10   8  -3  161.88   15.50
  10  -8   3  140.19   16.00
 -11   8  -3   -3.00    6.30
  11  -8   3   14.10    8.60
   9   7  -3  205.38   16.60
   9   7  -3  202.78   17.20
  -9  -7   3  167.18   15.80
  -9  -7   3  207.48   14.40
   8   7  -3  295.77   18.30
   8   7  -3  294.37   17.90
  -8  -7   3  260.47   14.70
  -8  -7   3  277.37   17.40
   7   7  -3   11.80    6.50
   7   7  -3   21.90    6.40
  -7  -7   3    5.80    5.00
  -7  -7   3   13.40    4.20
   6   7  -3  197.48   12.70
   6   7  -3  166.38   12.70
  -6  -7   3  175.38   10.90
  -6  -7   3  194.38   10.40
  -6  -7   3  154.88   11.60
   5   7  -3  814.32   28.70
   5   7  -3  810.52   26.90
  -5  -7   3  833.52   26.20
  -5  -7   3  763.62   23.90
  -5  -7   3  835.12   27.60
   4   7  -3  146.69   10.70
   4   7  -3  151.28    9.50
  -4  -7   3  154.08   10.00
  -4  -7   3  160.88    9.40
  -4  -7   3  158.78    7.80
   3   7  -3  292.27   13.70
   3   7  -3  291.77   11.90
  -3  -7   3  272.87   10.10
  -3  -7   3  273.67   12.60
  -3  -7   3  283.27   12.40
   2   7  -3 1390.36   35.00
   2   7  -3 1370.76   37.70
  -2  -7   3 1346.77   36.70
  -2  -7   3 1369.86   35.40
  -2  -7   3 1329.17   36.80
  -2  -7   3 1340.27   33.40
   1   7  -3  675.53   18.30
   1   7  -3  644.84   20.60
  -1  -7   3  668.03   19.20
  -1  -7   3  655.03   17.40
  -1  -7   3  685.13   21.10
  -1  -7   3  627.14   20.40
  -1  -7   3  655.13   18.00
   0   7  -3   45.30    3.10
   0   7  -3   40.90    4.60
   0  -7   3   40.00    3.40
   0  -7   3   44.80    3.10
   0  -7   3   41.50    4.80
   0  -7   3   54.29    5.40
   0  -7   3   44.90    4.90
  -1   7  -3 2728.73   67.19
  -1   7  -3 2790.12   65.59
  -1   7  -3 2761.02   62.09
   1  -7   3 2820.02   67.59
   1  -7   3 2758.02   67.89
   1  -7   3 2707.03   64.09
   1  -7   3 2732.63   63.29
  -2   7  -3  898.11   23.50
  -2   7  -3  871.91   25.60
   2  -7   3  853.51   25.70
   2  -7   3  872.81   27.10
   2  -7   3  850.71   20.90
   2  -7   3  875.41   22.60
   2  -7   3  838.82   24.40
  -3   7  -3  129.19    6.00
  -3   7  -3  118.19    8.00
   3  -7   3  129.79    6.50
   3  -7   3  124.19    9.10
   3  -7   3  119.99    5.20
   3  -7   3  115.39    7.90
  -4   7  -3  427.46   12.90
  -4   7  -3  411.26   17.20
   4  -7   3  445.26   17.20
   4  -7   3  443.56   13.90
   4  -7   3  469.55   15.70
   4  -7   3  442.86   18.60
  -5   7  -3 1126.69   35.80
   5  -7   3 1092.59   33.70
   5  -7   3 1135.09   32.20
   5  -7   3 1076.59   35.10
   5  -7   3 1079.59   30.10
  -6   7  -3  354.26   17.40
  -6   7  -3  368.26   19.70
   6  -7   3  315.87   17.10
   6  -7   3  347.57   14.00
   6  -7   3  358.46   15.80
  -7   7  -3   50.89    8.30
  -7   7  -3   42.80    9.00
   7  -7   3   51.49    7.90
   7  -7   3   59.69    9.30
   7  -7   3   50.79    6.90
  -8   7  -3  302.67   16.50
  -8   7  -3  294.77   19.00
   8  -7   3  305.97   17.90
   8  -7   3  284.57   15.00
   8  -7   3  319.77   16.40
  -9   7  -3  204.48   14.10
  -9   7  -3  186.08   16.00
   9  -7   3  221.18   16.70
   9  -7   3  240.68   14.70
 -10   7  -3    3.80    6.10
  10  -7   3   11.60    7.50
 -11   7  -3  139.79   15.60
  11  -7   3  111.59   16.00
  10   6  -3  150.28   15.20
  10   6  -3  147.29   15.30
 -10  -6   3  167.98   13.90
 -10  -6   3  168.58   16.50
   9   6  -3  350.16   20.30
   9   6  -3  355.76   20.30
  -9  -6   3  373.36   18.10
  -9  -6   3  352.76   20.20
   8   6  -3   17.30    6.30
   8   6  -3   20.10    7.00
  -8  -6   3   17.70    5.20
  -8  -6   3   20.20    6.40
   7   6  -3  182.28   13.20
   7   6  -3  191.48   13.10
  -7  -6   3  183.88   11.20
  -7  -6   3  198.88   11.20
  -7  -6   3  168.08   12.10
   6   6  -3  489.65   19.50
   6   6  -3  457.45   19.90
  -6  -6   3  465.85   16.90
  -6  -6   3  436.96   17.40
  -6  -6   3  436.66   18.70
   5   6  -3  181.28   11.70
   5   6  -3  199.38   11.20
  -5  -6   3  199.48   11.20
  -5  -6   3  198.58    9.40
  -5  -6   3  200.88   10.50
   4   6  -3   45.70    5.60
   4   6  -3   42.90    6.10
  -4  -6   3   38.40    5.40
  -4  -6   3   33.80    5.00
  -4  -6   3   51.09    4.50
   3   6  -3 1517.65   39.00
   3   6  -3 1480.55   40.80
  -3  -6   3 1487.65   37.10
  -3  -6   3 1564.44   40.30
  -3  -6   3 1480.85   39.60
   2   6  -3  887.51   26.20
   2   6  -3  897.51   24.00
  -2  -6   3  911.31   22.90
  -2  -6   3  884.11   22.50
  -2  -6   3  896.91   25.60
  -2  -6   3  908.41   25.70
  -2  -6   3  871.81   23.20
   1   6  -3   49.60    4.70
   1   6  -3   56.69    3.60
  -1  -6   3   49.70    3.50
  -1  -6   3   50.69    4.80
  -1  -6   3   59.29    5.00
  -1  -6   3   59.79    3.40
  -1  -6   3   49.80    4.20
   0   6  -3 1452.55   36.30
   0   6  -3 1403.36   32.80
   0  -6   3 1438.06   36.80
   0  -6   3 1415.26   34.40
   0  -6   3 1399.66   36.60
   0  -6   3 1378.66   36.80
   0  -6   3 1432.76   33.70
  -1   6  -3 3489.55   76.99
  -1   6  -3 3458.25   81.99
  -1   6  -3 3579.34   80.49
   1  -6   3 3511.55   78.79
   1  -6   3 3336.07   79.49
   1  -6   3 3436.66   82.99
   1  -6   3 3493.15   82.19
  -2   6  -3  208.98    9.60
  -2   6  -3  220.68    8.10
   2  -6   3  211.88    9.60
   2  -6   3  198.38    6.20
   2  -6   3  208.78    8.30
   2  -6   3  230.88   11.00
   2  -6   3  226.98    8.00
  -3   6  -3  284.37   12.30
  -3   6  -3  292.47    9.50
   3  -6   3  253.67   12.70
   3  -6   3  282.17   11.80
   3  -6   3  278.47    9.10
   3  -6   3  285.77   10.30
  -4   6  -3 1568.74   38.20
  -4   6  -3 1595.24   44.10
   4  -6   3 1568.54   39.20
   4  -6   3 1608.04   40.90
   4  -6   3 1542.35   42.20
   4  -6   3 1558.44   44.20
  -5   6  -3  631.34   25.30
  -5   6  -3  648.14   23.00
   5  -6   3  636.84   20.10
   5  -6   3  667.03   24.10
   5  -6   3  670.83   21.90
  -6   6  -3    3.10    3.60
  -6   6  -3    8.40    4.80
   6  -6   3    1.90    3.70
   6  -6   3    5.30    2.90
   6  -6   3    3.10    3.40
  -7   6  -3  407.46   20.90
  -7   6  -3  386.66   17.90
   7  -6   3  391.96   17.50
   7  -6   3  419.06   16.90
   7  -6   3  391.06   19.30
  -8   6  -3  411.66   21.20
  -8   6  -3  380.66   18.10
   8  -6   3  434.96   19.10
   8  -6   3  415.76   20.50
   8  -6   3  403.76   18.00
  -9   6  -3   32.60    8.30
   9  -6   3   42.30    7.70
   9  -6   3   52.89    9.50
 -10   6  -3  108.79   12.80
  10  -6   3  107.09   13.50
  10  -6   3  103.79   11.90
 -11   6  -3  237.48   18.10
  11  -6   3  223.88   21.70
  11  -6   3  226.28   16.90
  10   5  -3  138.49   14.00
  10   5  -3  116.29   13.60
 -10  -5   3  148.79   12.80
 -10  -5   3  136.19   15.30
   9   5  -3   63.79   10.00
   9   5  -3   55.19    9.50
  -9  -5   3   75.09    9.30
  -9  -5   3   65.09   10.70
   8   5  -3   84.69   10.40
   8   5  -3   66.69    9.50
  -8  -5   3   76.19    9.60
  -8  -5   3   75.99    8.20
   7   5  -3  405.66   18.40
   7   5  -3  405.46   18.50
  -7  -5   3  418.56   16.80
  -7  -5   3  385.66   17.60
  -7  -5   3  402.16   16.10
   6   5  -3  582.14   21.80
   6   5  -3  615.64   22.70
  -6  -5   3  554.24   21.10
  -6  -5   3  621.84   19.90
  -6  -5   3  636.94   21.00
   5   5  -3   27.40    5.10
   5   5  -3   12.90    3.90
  -5  -5   3   18.80    4.40
  -5  -5   3   19.40    3.80
  -5  -5   3   31.10    4.20
   4   5  -3 1150.78   31.60
   4   5  -3 1145.89   32.90
  -4  -5   3 1152.18   31.40
  -4  -5   3 1139.39   31.90
  -4  -5   3 1113.79   29.70
   3   5  -3 1857.41   48.10
   3   5  -3 1919.91   46.60
  -3  -5   3 1840.42   45.30
  -3  -5   3 1900.21   47.40
  -3  -5   3 1867.91   47.10
  -3  -5   3 1883.91   45.00
   2   5  -3  171.88    8.30
   2   5  -3  169.48    6.90
  -2  -5   3  165.48    7.80
  -2  -5   3  158.28    5.90
  -2  -5   3  165.68    6.30
  -2  -5   3  167.58    7.80
  -2  -5   3  148.49    6.30
   1   5  -3  469.55   15.00
   1   5  -3  485.75   12.70
  -1  -5   3  476.45   12.90
  -1  -5   3  482.35   14.90
  -1  -5   3  476.45   14.20
  -1  -5   3  463.45   13.30
  -1  -5   3  460.95   15.00
   0   5  -3 2353.66   57.29
   0   5  -3 2414.56   56.69
   0  -5   3 2411.06   54.79
   0  -5   3 2380.96   57.29
   0  -5   3 2334.27   55.39
   0  -5   3 2410.56   57.09
   0  -5   3 2422.86   57.59
  -1   5  -3 1012.10   27.20
  -1   5  -3 1019.80   26.00
   1  -5   3 1034.70   27.20
   1  -5   3  981.00   25.60
   1  -5   3 1025.10   25.00
   1  -5   3 1029.10   28.40
  -2   5  -3   17.20    2.50
  -2   5  -3   18.90    3.50
   2  -5   3   18.30    2.70
   2  -5   3   18.70    1.90
   2  -5   3   18.70    3.30
   2  -5   3   15.40    3.50
  -3   5  -3 1403.26   37.50
  -3   5  -3 1358.26   33.30
   3  -5   3 1314.07   37.70
   3  -5   3 1394.56   34.80
   3  -5   3 1361.26   35.80
   3  -5   3 1340.37   33.40
  -4   5  -3 1121.09   29.30
  -4   5  -3 1144.49   34.60
  -4   5  -3 1080.19   28.20
   4  -5   3 1113.89   31.30
   4  -5   3 1115.09   29.40
   4  -5   3 1080.99   32.90
   4  -5   3 1114.19   30.70
  -5   5  -3   17.30    2.80
  -5   5  -3   15.20    4.00
  -5   5  -3   20.80    5.90
   5  -5   3   23.80    4.60
   5  -5   3   10.90    4.10
   5  -5   3   17.20    3.60
  -6   5  -3  940.21   30.10
  -6   5  -3  903.91   33.10
   6  -5   3  922.11   30.90
   6  -5   3  945.91   29.60
   6  -5   3  969.20   28.50
  -7   5  -3  557.24   24.00
  -7   5  -3  522.75   20.60
   7  -5   3  508.35   20.50
   7  -5   3  541.35   22.30
   7  -5   3  527.25   19.90
  -8   5  -3  172.18   11.40
  -8   5  -3  170.38   13.70
   8  -5   3  182.38   13.60
   8  -5   3  173.78   12.10
  -9   5  -3   86.49   11.60
   9  -5   3   94.99   11.50
   9  -5   3  109.09   11.50
 -10   5  -3  297.97   19.20
  10  -5   3  253.17   16.80
  10  -5   3  262.47   18.10
 -11   5  -3  222.08   18.60
  11  -5   3  225.88   17.30
  11   4  -3  242.48   18.80
 -11  -4   3  246.38   20.00
  10   4  -3  147.49   12.90
  10   4  -3  149.88   14.30
 -10  -4   3  134.89   14.10
 -10  -4   3  151.38   12.20
   9   4  -3   57.69    9.70
   9   4  -3   57.19    9.70
  -9  -4   3   56.09    8.00
  -9  -4   3   67.49   10.20
   8   4  -3  594.14   23.20
   8   4  -3  600.64   24.10
  -8  -4   3  592.84   21.80
  -8  -4   3  621.64   21.80
  -8  -4   3  586.94   23.30
   7   4  -3  330.17   16.10
   7   4  -3  330.97   15.80
  -7  -4   3  322.87   15.10
  -7  -4   3  333.37   14.00
  -7  -4   3  333.17   14.40
   6   4  -3    3.90    3.30
   6   4  -3    3.40    3.40
  -6  -4   3    1.70    2.90
  -6  -4   3    1.20    2.20
  -6  -4   3    2.90    2.60
   5   4  -3  724.53   23.30
   5   4  -3  739.43   23.70
  -5  -4   3  723.43   21.30
  -5  -4   3  736.13   22.50
  -5  -4   3  759.22   23.20
   4   4  -3 1196.78   32.10
   4   4  -3 1168.48   32.80
  -4  -4   3 1155.18   31.70
  -4  -4   3 1205.98   30.50
  -4  -4   3 1198.18   32.10
   3   4  -3  224.08    9.70
   3   4  -3  229.48    9.00
  -3  -4   3  228.08    8.10
  -3  -4   3  221.58    9.20
  -3  -4   3  226.58    9.20
   2   4  -3  746.83   19.50
   2   4  -3  731.73   21.10
  -2  -4   3  762.82   20.90
  -2  -4   3  752.82   19.10
  -2  -4   3  752.02   18.80
  -2  -4   3  743.33   20.50
  -2  -4   3  727.03   19.40
   1   4  -3  899.81   23.80
   1   4  -3  902.11   21.20
  -1  -4   3  900.91   23.10
  -1  -4   3  868.71   23.60
  -1  -4   3  891.81   23.40
  -1  -4   3  871.91   22.30
  -1  -4   3  887.61   21.80
   0   4  -3 1432.36   34.80
   0   4  -3 1393.76   34.40
   0  -4   3 1391.36   34.30
   0  -4   3 1378.46   35.20
   0  -4   3 1393.66   32.90
   0  -4   3 1409.06   34.70
  -1   4  -3  235.28    8.20
  -1   4  -3  242.28    9.10
   1  -4   3  230.58    8.60
   1  -4   3  237.68    9.80
   1  -4   3  238.88    7.70
  -2   4  -3 2641.24   61.99
  -2   4  -3 2661.13   61.89
  -2   4  -3 2748.72   64.49
   2  -4   3 2648.03   60.99
   2  -4   3 2646.24   62.99
   2  -4   3 2687.63   65.19
   2  -4   3 2677.93   62.19
  -3   4  -3 1131.99   32.20
  -3   4  -3 1078.49   28.20
  -3   4  -3 1081.89   27.80
   3  -4   3 1083.69   28.90
   3  -4   3 1101.29   31.40
   3  -4   3 1076.59   29.00
   3  -4   3 1104.19   27.90
  -4   4  -3  112.69    6.40
  -4   4  -3  108.29    9.50
  -4   4  -3  113.19    5.90
  -4   4  -3  114.19    7.20
   4  -4   3  118.39    6.60
   4  -4   3  104.49    7.10
   4  -4   3  102.49    6.80
   4  -4   3  118.09    8.20
  -5   4  -3  369.76   15.50
  -5   4  -3  392.26   14.20
  -5   4  -3  410.76   13.10
  -5   4  -3  417.16   19.30
   5  -4   3  414.26   17.00
   5  -4   3  385.16   14.60
   5  -4   3  406.26   16.00
  -6   4  -3  612.24   21.20
  -6   4  -3  586.34   24.10
   6  -4   3  593.84   21.40
   6  -4   3  588.24   22.10
   6  -4   3  556.64   20.20
  -7   4  -3  590.64   21.30
  -7   4  -3  605.64   25.10
   7  -4   3  561.24   21.40
   7  -4   3  570.64   24.80
   7  -4   3  547.35   22.50
  -8   4  -3   47.20    9.00
   8  -4   3   45.70    8.20
   8  -4   3   37.80    6.90
  -9   4  -3  402.56   21.80
   9  -4   3  391.56   19.80
   9  -4   3  398.16   20.20
 -10   4  -3  202.28   16.70
  10  -4   3  201.38   15.40
 -11   4  -3    3.10    6.70
  11  -4   3   -1.30    6.80
  11   3  -3   68.99   11.40
 -11  -3   3   63.09   12.20
  10   3  -3    9.80    5.70
  10   3  -3   31.90    8.20
 -10  -3   3   19.00    7.30
   9   3  -3  477.25   21.80
   9   3  -3  478.25   20.10
  -9  -3   3  484.55   19.40
  -9  -3   3  457.05   19.60
  -9  -3   3  484.75   21.70
   8   3  -3  782.62   26.40
   8   3  -3  785.52   28.00
  -8  -3   3  794.42   26.00
  -8  -3   3  732.73   26.70
  -8  -3   3  779.72   25.30
   7   3  -3   41.70    6.50
   7   3  -3   47.80    7.30
  -7  -3   3   53.69    6.10
  -7  -3   3   48.70    5.70
  -7  -3   3   53.09    6.50
   6   3  -3  331.47   13.90
   6   3  -3  301.47   14.00
  -6  -3   3  332.57   12.60
  -6  -3   3  322.67   13.50
  -6  -3   3  336.47   13.30
   5   3  -3  920.01   27.20
   5   3  -3  930.51   27.10
  -5  -3   3  924.61   26.60
  -5  -3   3  935.61   26.40
  -5  -3   3  937.11   25.40
   4   3  -3  403.36   12.40
   4   3  -3  368.66   13.30
   4   3  -3  382.96   13.60
  -4  -3   3  357.46   12.80
  -4  -3   3  378.76   12.10
  -4  -3   3  372.46   13.00
   3   3  -3   30.90    4.70
   3   3  -3   31.90    3.40
   3   3  -3   31.70    3.70
  -3  -3   3   34.40    3.00
  -3  -3   3   30.50    3.30
  -3  -3   3   31.90    3.50
   2   3  -3 1049.89   27.10
   2   3  -3 1060.59   25.60
  -2  -3   3 1020.90   25.00
  -2  -3   3 1033.20   26.70
  -2  -3   3 1038.20   25.30
  -2  -3   3 1035.00   26.20
   1   3  -3 1216.98   30.40
   1   3  -3 1245.18   28.10
  -1  -3   3 1205.38   29.90
  -1  -3   3 1228.28   30.30
  -1  -3   3 1224.28   29.00
  -1  -3   3 1223.58   29.90
   0   3  -3    4.20    1.30
   0   3  -3    3.90    1.40
   0   3  -3   13.00    2.20
   0  -3   3    5.80    1.80
   0  -3   3    3.50    1.40
   0  -3   3    3.50    1.00
  -1   3  -3  302.47   10.30
  -1   3  -3  302.37    9.50
  -1   3  -3  293.17    9.20
   1  -3   3  290.97    8.00
   1  -3   3  289.97    9.00
   1  -3   3  294.77    9.50
   1  -3   3  290.07   10.60
  -2   3  -3 1626.74   39.20
  -2   3  -3 1689.13   42.10
  -2   3  -3 1585.74   39.20
   2  -3   3 1624.44   41.40
   2  -3   3 1601.44   39.30
   2  -3   3 1594.14   39.10
   2  -3   3 1622.14   38.50
  -3   3  -3  455.85   18.50
  -3   3  -3  457.45   14.30
  -3   3  -3  461.75   14.30
   3  -3   3  467.85   14.20
   3  -3   3  456.75   16.10
   3  -3   3  453.25   14.20
   3  -3   3  442.36   14.90
  -4   3  -3  247.48    9.60
  -4   3  -3  246.48   13.90
  -4   3  -3  232.98   10.60
  -4   3  -3  243.68    9.90
   4  -3   3  251.47   11.20
   4  -3   3  258.27   11.80
   4  -3   3  246.08   10.10
  -5   3  -3 1784.82   50.69
  -5   3  -3 1677.33   44.40
  -5   3  -3 1752.72   43.60
  -5   3  -3 1800.22   46.00
   5  -3   3 1723.73   46.30
   5  -3   3 1700.13   45.30
   5  -3   3 1740.83   47.20
  -6   3  -3  545.65   18.70
  -6   3  -3  537.05   17.40
  -6   3  -3  530.65   23.10
  -6   3  -3  547.85   19.50
   6  -3   3  525.95   19.60
   6  -3   3  549.45   20.70
   6  -3   3  538.95   20.10
  -7   3  -3   24.50    7.10
   7  -3   3   17.40    5.10
   7  -3   3   14.30    5.10
  -8   3  -3  534.05   25.00
   8  -3   3  493.65   21.60
   8  -3   3  520.25   22.00
  -9   3  -3  500.45   25.20
   9  -3   3  480.85   22.00
   9  -3   3  437.66   21.90
 -10   3  -3    6.90    6.70
  10  -3   3   10.10    6.60
 -11   3  -3  109.49   15.20
  11  -3   3   98.79   14.00
  12   2  -3  281.47   21.00
 -12  -2   3  258.67   21.60
  11   2  -3   -9.80    5.60
 -11  -2   3    3.00    6.10
  10   2  -3  268.07   17.40
  10   2  -3  253.07   15.80
 -10  -2   3  250.07   17.10
   9   2  -3  752.12   25.90
   9   2  -3  769.02   28.60
  -9  -2   3  770.72   28.30
  -9  -2   3  762.02   25.50
  -9  -2   3  741.53   26.60
   8   2  -3   87.79    8.90
   8   2  -3   67.99    7.20
  -8  -2   3   71.59    7.90
  -8  -2   3   70.19    7.40
  -8  -2   3   63.49    6.80
   7   2  -3  180.98   10.20
   7   2  -3  199.48   11.50
  -7  -2   3  186.78    9.60
  -7  -2   3  183.18   10.20
  -7  -2   3  186.58   10.40
   6   2  -3 1119.79   32.00
   6   2  -3 1109.39   33.10
  -6  -2   3 1180.48   32.20
  -6  -2   3 1166.28   32.20
  -6  -2   3 1200.18   31.20
   5   2  -3  415.66   13.50
   5   2  -3  407.46   14.20
   5   2  -3  379.46   14.50
  -5  -2   3  411.76   13.20
  -5  -2   3  384.66   13.80
  -5  -2   3  409.86   13.90
   4   2  -3   61.49    4.90
   4   2  -3   57.69    4.50
   4   2  -3   50.69    4.00
  -4  -2   3   60.09    4.50
  -4  -2   3   55.59    4.20
  -4  -2   3   51.59    3.80
   3   2  -3 1315.07   31.30
   3   2  -3 1290.47   31.70
   3   2  -3 1226.28   32.00
  -3  -2   3 1304.67   29.60
  -3  -2   3 1245.78   31.80
  -3  -2   3 1250.27   30.80
  -3  -2   3 1271.77   31.20
   2   2  -3 1002.00   24.90
   2   2  -3 1002.60   24.70
   2   2  -3 1024.00   25.80
  -2  -2   3  991.70   24.60
  -2  -2   3 1021.60   24.90
  -2  -2   3 1029.80   24.50
  -2  -2   3 1045.70   25.70
   1   2  -3  128.29    5.40
   1   2  -3  122.49    4.80
   1   2  -3  122.99    3.90
  -1  -2   3  127.49    5.20
  -1  -2   3  120.59    4.50
  -1  -2   3  116.49    4.60
  -1  -2   3  122.09    5.10
   0   2  -3 1215.18   27.70
   0   2  -3 1213.58   29.10
   0   2  -3 1191.88   29.40
   0   2  -3 1235.78   29.80
   0  -2   3 1181.08   28.60
   0  -2   3 1244.38   30.20
   0  -2   3 1199.28   29.00
  -1   2  -3 2635.84   61.49
  -1   2  -3 2556.14   60.39
  -1   2  -3 2623.74   59.79
   1  -2   3 2576.24   59.09
   1  -2   3 2580.44   58.79
   1  -2   3 2596.64   61.19
   1  -2   3 2555.44   59.49
  -2   2  -3  664.83   22.50
  -2   2  -3  667.03   19.20
  -2   2  -3  679.73   18.40
   2  -2   3  673.93   17.50
   2  -2   3  665.03   18.10
   2  -2   3  693.13   20.00
   2  -2   3  651.93   18.70
  -3   2  -3  279.67   10.70
  -3   2  -3  282.17   14.10
  -3   2  -3  290.87   10.50
  -3   2  -3  280.27   10.30
   3  -2   3  299.77   11.60
   3  -2   3  297.47   11.80
   3  -2   3  296.67   10.60
  -4   2  -3 1671.43   41.60
  -4   2  -3 1607.94   41.50
  -4   2  -3 1628.04   47.00
  -4   2  -3 1646.04   42.00
   4  -2   3 1664.23   43.30
   4  -2   3 1621.64   42.10
   4  -2   3 1594.44   43.00
  -5   2  -3  857.51   25.00
  -5   2  -3  835.82   24.30
  -5   2  -3  846.32   29.90
  -5   2  -3  817.32   24.40
   5  -2   3  797.82   25.40
   5  -2   3  832.92   26.00
   5  -2   3  798.92   25.80
  -6   2  -3   31.80    5.10
  -6   2  -3   40.70    7.70
  -6   2  -3   37.60    4.90
  -6   2  -3   18.10    4.10
   6  -2   3   28.50    5.20
   6  -2   3   28.90    5.50
  -7   2  -3  509.45   18.30
  -7   2  -3  518.05   24.40
   7  -2   3  550.64   21.00
   7  -2   3  491.35   20.70
  -8   2  -3  611.34   27.90
   8  -2   3  605.24   24.20
   8  -2   3  532.55   22.30
  -9   2  -3   60.69   11.40
   9  -2   3   67.09   10.10
 -10   2  -3   82.39   13.80
  10  -2   3   90.79   13.30
  11  -2   3  243.18   19.40
  12   1  -3   15.30    8.50
 -12  -1   3   12.90    8.50
  11   1  -3  214.88   17.00
 -11  -1   3  227.28   18.10
  10   1  -3  476.35   23.00
 -10  -1   3  496.75   22.00
 -10  -1   3  526.55   23.90
   9   1  -3  125.39    9.20
   9   1  -3  122.79   11.30
  -9  -1   3  131.99   10.50
  -9  -1   3  116.49   10.20
  -9  -1   3  120.09   10.60
   8   1  -3  126.79    8.60
   8   1  -3  135.19   10.30
  -8  -1   3  113.99    9.10
  -8  -1   3  119.29    9.30
  -8  -1   3  111.99    8.10
   7   1  -3  849.91   25.30
   7   1  -3  817.72   27.20
  -7  -1   3  881.51   26.50
  -7  -1   3  867.31   26.90
  -7  -1   3  847.82   24.90
   6   1  -3  923.21   26.10
   6   1  -3  933.11   26.10
   6   1  -3  912.61   23.50
   6   1  -3  915.51   27.80
  -6  -1   3  917.41   26.40
  -6  -1   3  932.01   27.10
  -6  -1   3  950.00   25.70
   5   1  -3    0.80    1.50
   5   1  -3   -0.20    1.10
   5   1  -3    1.20    1.80
   5   1  -3    1.40    2.20
  -5  -1   3   -2.50    1.10
  -5  -1   3    2.30    1.90
  -5  -1   3    1.50    1.70
   4   1  -3 1273.67   33.20
   4   1  -3 1350.76   33.10
   4   1  -3 1339.37   34.10
  -4  -1   3 1322.77   32.80
  -4  -1   3 1348.37   33.80
  -4  -1   3 1316.87   31.40
  -4  -1   3 1336.57   32.60
   3   1  -3 1581.64   38.50
   3   1  -3 1616.24   39.00
   3   1  -3 1581.74   38.90
  -3  -1   3 1622.24   39.20
  -3  -1   3 1630.24   37.60
  -3  -1   3 1679.53   38.30
  -3  -1   3 1606.54   38.00
   2   1  -3  204.68    6.80
   2   1  -3  206.48    7.30
   2   1  -3  205.78    6.70
  -2  -1   3  217.08    6.80
  -2  -1   3  205.08    6.20
  -2  -1   3  205.38    6.50
   1   1  -3 2540.85   58.89
   1   1  -3 2603.44   59.79
   1   1  -3 2612.74   58.29
   1   1  -3 2575.24   58.29
  -1  -1   3 2545.75   58.79
  -1  -1   3 2648.14   59.49
  -1  -1   3 2589.54   58.49
   0   1  -3 1298.67   31.70
   0   1  -3 1284.67   31.20
   0   1  -3 1238.58   29.90
   0   1  -3 1281.07   30.50
   0  -1   3 1257.07   30.10
   0  -1   3 1281.37   29.70
   0  -1   3 1297.77   31.50
  -1   1  -3  903.81   26.60
  -1   1  -3  918.11   24.80
  -1   1  -3  900.21   23.00
   1  -1   3  908.91   21.50
   1  -1   3  912.11   24.10
   1  -1   3  920.11   22.80
   1  -1   3  909.91   23.10
  -2   1  -3  108.89    6.30
  -2   1  -3   97.59    7.40
   2  -1   3  107.79    5.90
   2  -1   3  105.09    6.00
   2  -1   3   94.69    4.20
   2  -1   3  109.89    5.40
  -3   1  -3 1211.78   32.30
  -3   1  -3 1159.28   35.30
  -3   1  -3 1167.08   30.60
  -3   1  -3 1209.18   31.20
   3  -1   3 1285.57   33.10
   3  -1   3 1215.98   31.80
   3  -1   3 1197.78   32.30
  -4   1  -3 1306.67   41.40
  -4   1  -3 1306.87   35.80
  -4   1  -3 1451.15   37.10
  -4   1  -3 1519.55   38.20
   4  -1   3 1459.95   38.30
   4  -1   3 1457.65   38.70
   4  -1   3 1477.35   38.20
  -5   1  -3   32.40    4.70
  -5   1  -3   29.50    4.50
  -5   1  -3   13.10    4.90
  -5   1  -3   27.30    3.90
   5  -1   3   20.40    4.20
   5  -1   3   35.90    5.50
  -6   1  -3  549.45   24.90
  -6   1  -3  605.84   20.70
  -6   1  -3  633.94   20.90
   6  -1   3  591.14   22.10
   6  -1   3  626.84   21.60
  -7   1  -3  882.11   35.40
  -7   1  -3  919.41   29.50
  -7   1  -3  976.40   29.50
   7  -1   3  985.60   30.80
   7  -1   3  980.00   32.00
  -8   1  -3  209.78   17.20
   8  -1   3  248.18   15.30
  -9   1  -3   45.70   10.80
   9  -1   3   59.49    9.70
 -10   1  -3  307.17   22.70
  10  -1   3  298.57   20.50
  12   0  -3   75.59   12.10
 -12   0   3   69.09   12.50
  11   0  -3  460.35   23.10
 -11   0   3  431.46   23.30
 -11   0   3  410.76   21.70
  10   0  -3  190.98   14.40
 -10   0   3  187.48   14.10
 -10   0   3  219.58   15.00
   9   0  -3   20.70    5.70
   9   0  -3   33.10    5.70
  -9   0   3   28.40    6.30
  -9   0   3   36.10    6.70
   8   0  -3  623.54   20.30
   8   0  -3  644.64   23.60
  -8   0   3  669.53   23.10
  -8   0   3  614.84   20.60
  -8   0   3  656.23   24.00
   7   0  -3 1067.39   32.00
   7   0  -3 1053.49   28.30
   7   0  -3 1057.49   29.10
   7   0  -3 1068.19   30.40
  -7   0   3 1043.50   29.20
  -7   0   3 1071.19   32.20
  -7   0   3 1062.69   30.70
   6   0  -3   -0.50    1.80
   6   0  -3    4.00    2.80
   6   0  -3    5.10    2.10
   6   0  -3    1.80    2.00
  -6   0   3    1.40    2.30
  -6   0   3    6.60    2.40
  -6   0   3    4.10    2.00
   5   0  -3  783.52   22.60
   5   0  -3  744.13   21.20
   5   0  -3  772.42   20.20
   5   0  -3  713.03   20.50
  -5   0   3  754.42   20.50
  -5   0   3  742.03   20.70
  -5   0   3  773.12   22.40
   4   0  -3 1293.37   31.90
   4   0  -3 1333.67   32.50
   4   0  -3 1292.07   33.60
   4   0  -3 1320.17   32.70
  -4   0   3 1321.77   31.90
  -4   0   3 1344.07   32.20
  -4   0   3 1301.87   33.60
   3   0  -3  192.08    6.70
   3   0  -3  176.28    7.00
   3   0  -3  182.98    6.80
  -3   0   3  174.78    7.00
  -3   0   3  188.98    6.30
  -3   0   3  182.28    6.60
  -3   0   3  178.88    5.70
   2   0  -3 1387.16   33.10
   2   0  -3 1379.86   33.90
   2   0  -3 1376.76   33.30
  -2   0   3 1408.46   31.50
  -2   0   3 1444.06   33.60
  -2   0   3 1431.56   32.60
  -2   0   3 1387.46   33.40
   1   0  -3  543.45   13.90
   1   0  -3  543.25   15.60
   1   0  -3  534.15   14.10
   1   0  -3  529.45   14.30
  -1   0   3  564.74   13.90
  -1   0   3  562.64   13.80
  -1   0   3  557.54   15.00
   0   0  -3 1498.05   34.20
   0   0  -3 1438.56   34.50
   0   0  -3 1408.46   35.60
   0   0  -3 1419.86   36.90
   0   0   3 1438.16   34.00
   0   0   3 1456.75   35.20
   0   0   3 1479.45   32.90
  -1   0  -3   23.40    2.50
  -1   0  -3   29.00    3.50
  -1   0  -3   22.90    3.70
   1   0   3   30.40    3.20
   1   0   3   25.20    3.00
   1   0   3   28.50    2.80
  -2   0  -3 2536.95   59.99
  -2   0  -3 2578.04   62.89
  -2   0  -3 2593.64   62.59
   2   0   3 2527.95   60.69
   2   0   3 2595.54   60.99
   2   0   3 2496.35   61.19
  -3   0  -3 1798.72   45.90
  -3   0  -3 1741.23   47.10
  -3   0  -3 1726.23   43.70
  -3   0  -3 1794.72   40.60
   3   0   3 1718.03   44.90
   3   0   3 1808.42   45.10
   3   0   3 1812.02   44.80
  -4   0  -3  121.69    7.80
  -4   0  -3  102.59    8.70
  -4   0  -3  121.19    7.10
  -4   0  -3  123.49    4.90
   4   0   3  131.29    7.70
   4   0   3  113.09    7.70
   4   0   3  126.09    8.00
  -5   0  -3  276.47   11.80
  -5   0  -3  228.78   14.10
  -5   0  -3  273.47   12.30
   5   0   3  221.48   12.00
   5   0   3  258.77   11.80
  -6   0  -3 1147.89   32.20
  -6   0  -3 1025.40   37.10
  -6   0  -3 1086.69   32.50
   6   0   3 1037.10   33.40
   6   0   3 1067.89   32.00
  -7   0  -3  256.27   13.30
  -7   0  -3  245.68   13.10
  -7   0  -3  252.57   17.60
   7   0   3  268.17   15.10
  -8   0  -3   17.50    5.30
  -8   0  -3   13.70    5.10
  -8   0  -3   23.90    7.90
   8   0   3   19.30    6.40
  -9   0  -3  246.38   20.30
   9   0   3  283.67   18.70
 -10   0  -3  350.26   25.00
  10   0   3  333.77   21.60
 -13   1   3   35.20   11.30
  12  -1  -3  254.97   18.00
 -12   1   3  235.98   18.40
  11  -1  -3  169.38   14.40
 -11   1   3  164.88   15.10
 -11   1   3  181.58   15.20
  10  -1  -3   11.30    6.00
 -10   1   3   12.20    5.90
 -10   1   3   11.30    5.80
   9  -1  -3  528.75   21.80
  -9   1   3  487.05   22.60
  -9   1   3  522.75   21.70
   8  -1  -3  825.82   26.30
   8  -1  -3  790.92   23.30
   8  -1  -3  805.02   27.40
   8  -1  -3  797.52   24.30
  -8   1   3  839.32   27.20
  -8   1   3  815.22   29.20
   7  -1  -3   96.89    8.00
   7  -1  -3   97.69    6.70
   7  -1  -3  103.99    6.20
   7  -1  -3  110.09    7.70
  -7   1   3  110.19    7.80
  -7   1   3   92.39    8.60
  -7   1   3  112.09    6.80
   6  -1  -3  118.99    6.80
   6  -1  -3  136.89    8.30
   6  -1  -3  132.39    7.30
   6  -1  -3  130.69    6.30
  -6   1   3  130.09    8.80
  -6   1   3  119.19    6.40
  -6   1   3  133.69    7.20
   5  -1  -3 1816.92   45.00
   5  -1  -3 1834.02   45.20
   5  -1  -3 1867.11   44.10
   5  -1  -3 1877.01   46.70
  -5   1   3 1838.12   44.60
  -5   1   3 1881.21   47.80
  -5   1   3 1821.02   44.20
   4  -1  -3  747.53   20.70
   4  -1  -3  769.52   21.50
   4  -1  -3  782.62   20.20
   4  -1  -3  756.32   20.50
  -4   1   3  772.22   19.50
  -4   1   3  792.82   19.90
  -4   1   3  780.12   22.30
   3  -1  -3  424.36   12.50
   3  -1  -3  412.86   12.30
   3  -1  -3  391.46   11.50
   3  -1  -3  384.86   11.90
  -3   1   3  420.16   11.10
  -3   1   3  398.66   10.10
  -3   1   3  420.16   12.90
   2  -1  -3 9918.91  217.98
   2  -1  -3 9641.24  218.88
   2  -1  -3 9833.52  216.88
  -2   1   3 9744.42  218.28
  -2   1   3 9999.00  217.98
   1  -1  -3 1515.55   36.30
   1  -1  -3 1528.25   34.40
   1  -1  -3 1496.85   35.20
   1  -1  -3 1576.14   39.20
   1  -1  -3 1505.95   34.90
  -1   1   3 1494.25   35.20
  -1   1   3 1527.65   36.70
   0  -1  -3    2.70    1.10
   0  -1  -3    3.70    1.20
   0  -1  -3    4.60    2.20
   0  -1  -3    3.20    1.50
   0  -1  -3    3.30    1.20
   0   1   3    1.80    1.30
   0   1   3    5.00    0.80
  -1  -1  -3 1018.50   29.10
  -1  -1  -3 1002.40   26.30
  -1  -1  -3 1038.30   25.50
   1   1   3 1038.10   26.60
   1   1   3  998.50   26.60
  -2  -1  -3 1364.56   37.20
  -2  -1  -3 1414.06   35.90
  -2  -1  -3 1353.66   34.10
   2   1   3 1398.56   34.90
   2   1   3 1309.37   35.20
  -3  -1  -3  262.97   10.50
  -3  -1  -3  290.87   12.70
  -3  -1  -3  302.27   12.60
   3   1   3  293.47   11.20
   3   1   3  279.57   11.70
  -4  -1  -3  126.49    9.10
  -4  -1  -3  114.29    8.20
   4   1   3  123.99    7.40
   4   1   3  125.09    8.30
  -5  -1  -3  709.93   26.20
  -5  -1  -3  707.43   24.20
  -5  -1  -3  695.53   22.40
   5   1   3  689.33   24.10
   5   1   3  730.83   22.60
  -6  -1  -3  761.92   24.70
  -6  -1  -3  739.93   25.90
  -6  -1  -3  743.43   29.10
   6   1   3  725.83   25.00
   6   1   3  757.52   26.80
  -7  -1  -3    3.00    5.50
  -7  -1  -3    3.70    3.40
  -7  -1  -3    9.70    4.40
   7   1   3   10.20    4.90
  -8  -1  -3  243.38   18.80
  -8  -1  -3  235.38   14.40
  -8  -1  -3  247.78   14.30
   8   1   3  251.77   16.60
  -9  -1  -3  148.79   17.10
   9   1   3  224.08   16.90
 -10  -1  -3    8.50   10.60
  10   1   3   10.10    8.20
  13  -2  -3  162.48   17.80
 -13   2   3  189.78   17.90
  12  -2  -3  243.88   18.20
 -12   2   3  224.58   17.60
 -12   2   3  208.28   17.10
  11  -2  -3    4.20    6.10
 -11   2   3    4.20    5.80
 -11   2   3    4.70    5.80
  10  -2  -3  393.96   19.40
 -10   2   3  321.57   19.90
 -10   2   3  424.76   20.20
   9  -2  -3  642.14   24.10
   9  -2  -3  627.84   21.50
   9  -2  -3  633.24   28.40
  -9   2   3  476.85   24.20
  -9   2   3  641.44   24.20
   8  -2  -3  227.88   11.60
   8  -2  -3  235.38   13.00
   8  -2  -3  269.27   12.90
  -8   2   3  252.57   13.10
  -8   2   3  200.78   14.00
   7  -2  -3  485.05   14.50
   7  -2  -3  493.15   17.00
   7  -2  -3  475.55   18.30
   7  -2  -3  459.35   17.00
  -7   2   3  484.45   17.80
  -7   2   3  474.25   20.30
  -7   2   3  490.65   15.60
   6  -2  -3 1817.72   46.10
   6  -2  -3 1782.22   47.10
   6  -2  -3 1863.31   46.10
   6  -2  -3 1791.02   43.40
  -6   2   3 1833.42   49.99
  -6   2   3 1865.21   46.40
  -6   2   3 1801.42   44.30
   5  -2  -3  807.32   23.30
   5  -2  -3  795.02   22.60
   5  -2  -3  851.61   24.10
   5  -2  -3  807.02   21.20
  -5   2   3  859.01   22.80
  -5   2   3  823.72   25.70
  -5   2   3  830.12   21.50
   4  -2  -3   14.20    2.70
   4  -2  -3   15.40    2.50
   4  -2  -3   11.60    2.10
   4  -2  -3   12.20    2.50
  -4   2   3   12.50    2.10
  -4   2   3   13.10    3.10
  -4   2   3   15.80    2.60
   3  -2  -3 1257.17   32.30
   3  -2  -3 1259.47   31.90
   3  -2  -3 1298.37   31.80
   3  -2  -3 1244.88   30.20
   3  -2  -3 1261.77   29.80
  -3   2   3 1210.68   29.90
  -3   2   3 1292.27   32.90
   2  -2  -3  929.91   27.20
   2  -2  -3  958.70   23.00
   2  -2  -3  976.60   24.80
  -2   2   3  948.61   25.00
  -2   2   3 1004.00   25.00
   1  -2  -3  124.29    4.10
   1  -2  -3  115.99    4.20
   1  -2  -3  119.59    5.70
   1  -2  -3  114.39    7.30
   1  -2  -3  117.29    4.10
  -1   2   3  117.69    5.60
  -1   2   3  114.69    4.80
   0  -2  -3  407.06   15.30
   0  -2  -3  409.06   11.80
   0  -2  -3  416.86   11.60
   0  -2  -3  409.16   13.10
   0  -2  -3  392.36   11.20
   0   2   3  419.16   10.70
   0   2   3  433.36   12.90
  -1  -2  -3 1039.40   26.90
  -1  -2  -3 1040.10   26.10
  -1  -2  -3 1059.29   30.50
  -1  -2  -3 1041.70   27.10
   1   2   3 1047.80   28.10
   1   2   3 1051.79   27.20
  -2  -2  -3  646.94   22.00
  -2  -2  -3  635.54   19.80
  -2  -2  -3  680.43   18.80
  -2  -2  -3  652.43   21.30
   2   2   3  680.43   20.50
   2   2   3  688.23   19.40
  -3  -2  -3  121.39    8.50
  -3  -2  -3  128.59    6.90
  -3  -2  -3  129.39    8.00
   3   2   3  127.69    8.00
   3   2   3  124.69    7.00
  -4  -2  -3  499.45   19.20
  -4  -2  -3  477.35   18.70
  -4  -2  -3  487.25   16.70
   4   2   3  496.65   18.50
   4   2   3  476.65   16.50
  -5  -2  -3  248.48   14.00
  -5  -2  -3  247.68   11.60
  -5  -2  -3  220.28   12.70
   5   2   3  224.38   11.00
   5   2   3  251.77   13.30
  -6  -2  -3   10.20    5.20
  -6  -2  -3   11.10    3.80
  -6  -2  -3    9.20    4.50
   6   2   3   25.90    6.20
  -7  -2  -3  276.67   18.30
  -7  -2  -3  282.07   15.80
  -7  -2  -3  267.97   14.30
   7   2   3  290.67   16.90
  -8  -2  -3  285.17   15.40
  -8  -2  -3  253.97   15.60
  -8  -2  -3  265.97   19.70
   8   2   3  274.17   17.90
  -9  -2  -3  132.49   17.10
   9   2   3  153.28   15.80
  13  -3  -3  199.88   17.80
 -13   3   3  195.88   17.40
  12  -3  -3    4.00    6.60
 -12   3   3   12.20    7.50
 -12   3   3   19.10    7.50
  11  -3  -3  172.28   14.50
 -11   3   3  182.18   15.70
 -11   3   3  164.58   14.20
  10  -3  -3  582.44   22.50
  10  -3  -3  590.34   24.60
 -10   3   3  616.44   25.20
 -10   3   3  558.64   26.30
   9  -3  -3  157.58   10.60
   9  -3  -3  157.28   11.20
   9  -3  -3  153.78   11.50
  -9   3   3  138.69   11.30
  -9   3   3  140.19   12.80
   8  -3  -3   64.19    7.70
   8  -3  -3   60.99    7.10
   8  -3  -3   51.59    6.90
  -8   3   3   47.40    7.00
  -8   3   3   45.20    8.00
   7  -3  -3 1407.46   38.90
   7  -3  -3 1505.15   38.90
   7  -3  -3 1380.66   39.60
   7  -3  -3 1405.16   37.40
  -7   3   3 1444.66   39.70
  -7   3   3 1368.56   42.70
   6  -3  -3 1000.00   25.60
   6  -3  -3 1051.59   29.50
   6  -3  -3 1040.20   28.30
  -6   3   3 1034.90   29.50
  -6   3   3  988.60   32.10
  -6   3   3 1035.10   26.40
   5  -3  -3   53.49    5.10
   5  -3  -3   58.39    5.20
   5  -3  -3   54.79    4.00
   5  -3  -3   55.79    4.50
  -5   3   3   56.19    6.30
  -5   3   3   50.19    5.00
   4  -3  -3 1091.39   30.60
   4  -3  -3 1186.68   29.10
   4  -3  -3 1191.88   30.80
   4  -3  -3 1180.78   31.30
   4  -3  -3 1160.98   28.30
  -4   3   3 1173.38   32.90
  -4   3   3 1201.78   30.80
   3  -3  -3 3599.94   79.49
   3  -3  -3 3445.86   79.79
   3  -3  -3 3507.25   76.99
   3  -3  -3 3449.46   76.39
   3  -3  -3 2850.31   80.19
  -3   3   3 3449.55   76.29
  -3   3   3 3529.05   81.19
   2  -3  -3  289.97   10.40
   2  -3  -3  291.07    7.60
   2  -3  -3  287.37    7.90
   2  -3  -3  250.57   11.50
   2  -3  -3  283.27    7.80
   2  -3  -3  290.77   10.20
  -2   3   3  273.47   10.50
   1  -3  -3  487.45   18.00
   1  -3  -3  526.05   13.50
   1  -3  -3  558.24   13.50
   1  -3  -3  532.75   14.10
   1  -3  -3  542.85   16.30
  -1   3   3  561.14   16.00
  -1   3   3  578.94   16.40
   0  -3  -3 1088.59   26.60
   0  -3  -3 1003.30   30.40
   0  -3  -3 1057.69   28.40
   0  -3  -3 1032.30   25.20
   0  -3  -3 1026.70   25.80
   0   3   3 1076.69   26.20
   0   3   3 1058.79   27.50
  -1  -3  -3  461.65   14.20
  -1  -3  -3  494.25   14.90
  -1  -3  -3  456.35   13.40
  -1  -3  -3  462.35   17.70
   1   3   3  481.35   15.90
   1   3   3  482.35   14.90
  -2  -3  -3   19.90    3.30
  -2  -3  -3   16.10    2.70
  -2  -3  -3   13.40    3.20
  -2  -3  -3   20.50    4.40
   2   3   3   13.10    3.30
   2   3   3   19.80    3.30
  -3  -3  -3  966.80   31.00
  -3  -3  -3  977.80   26.90
  -3  -3  -3  962.40   28.60
   3   3   3  990.30   27.00
   3   3   3  962.10   29.30
  -4  -3  -3  276.07   13.50
  -4  -3  -3  275.57   14.40
  -4  -3  -3  285.37   12.10
   4   3   3  302.37   14.20
   4   3   3  292.27   11.90
  -5  -3  -3   52.49    7.40
  -5  -3  -3   52.59    7.50
  -5  -3  -3   48.90    6.10
   5   3   3   60.79    7.90
  -6  -3  -3  211.48   12.20
  -6  -3  -3  234.28   15.20
  -6  -3  -3  247.48   14.80
   6   3   3  239.78   14.60
  -7  -3  -3  547.75   23.60
  -7  -3  -3  574.84   21.90
  -7  -3  -3  524.65   25.80
   7   3   3  497.05   23.60
  -8  -3  -3  163.18   16.60
  -8  -3  -3  132.69   11.40
  -8  -3  -3  144.79   13.10
   8   3   3  150.28   14.60
  -9  -3  -3   39.10   12.00
  -9  -3  -3   40.40    7.60
   9   3   3   57.29    9.90
   9   3   3   45.60   10.10
  13  -4  -3   44.10   10.90
 -13   4   3   36.40    9.40
  12  -4  -3   33.30    9.00
 -12   4   3   53.79   10.20
 -12   4   3   46.90    9.70
  11  -4  -3  466.35   22.50
 -11   4   3  482.55   22.50
 -11   4   3  424.26   23.30
  10  -4  -3  167.38   12.50
  10  -4  -3  202.18   13.50
  10  -4  -3  187.48   13.70
 -10   4   3  188.88   13.50
 -10   4   3  186.08   14.90
   9  -4  -3   34.90    6.60
   9  -4  -3   27.20    6.20
   9  -4  -3   25.70    6.10
  -9   4   3   17.20    5.20
  -9   4   3   27.40    7.10
   8  -4  -3  879.51   28.90
   8  -4  -3  917.41   28.20
   8  -4  -3  846.02   29.00
  -8   4   3  948.61   32.90
  -8   4   3  933.01   29.70
   7  -4  -3 1425.16   40.50
   7  -4  -3 1472.35   39.20
   7  -4  -3 1416.26   40.50
  -7   4   3 1466.65   43.90
  -7   4   3 1510.05   41.10
   6  -4  -3   81.99    6.10
   6  -4  -3   85.29    7.10
   6  -4  -3   81.79    6.80
   6  -4  -3   88.89    4.90
  -6   4   3   93.59    8.30
  -6   4   3  100.79    7.40
   5  -4  -3 1184.88   32.60
   5  -4  -3 1156.98   30.60
   5  -4  -3 1187.58   33.20
   5  -4  -3 1246.58   30.60
   5  -4  -3 1179.28   29.70
  -5   4   3 1201.68   33.00
  -5   4   3 1199.28   35.40
   4  -4  -3 1931.31   47.60
   4  -4  -3 1925.31   45.20
   4  -4  -3 1938.81   47.00
   4  -4  -3 1844.62   48.10
   4  -4  -3 1917.21   44.40
  -4   4   3 1890.91   45.30
  -4   4   3 1905.51   50.19
   3  -4  -3 1167.68   27.60
   3  -4  -3 1183.78   31.70
   3  -4  -3 1174.98   28.10
   3  -4  -3 1192.88   31.70
   3  -4  -3 1171.98   31.00
  -3   4   3 1199.08   28.30
  -3   4   3 1182.18   32.90
   2  -4  -3  240.38    7.70
   2  -4  -3  246.18   10.90
   2  -4  -3  243.08    6.50
   2  -4  -3  243.78    6.70
   2  -4  -3  250.27    9.80
   2  -4  -3  226.18    9.70
  -2   4   3  247.48   10.50
   1  -4  -3 1957.00   48.40
   1  -4  -3 1937.81   44.30
   1  -4  -3 1899.21   45.70
   1  -4  -3 1897.91   50.29
   1  -4  -3 1961.60   44.00
  -1   4   3 1984.40   48.00
  -1   4   3 1975.60   47.90
   0  -4  -3  778.12   21.20
   0  -4  -3  800.52   23.20
   0  -4  -3  744.63   19.90
   0  -4  -3  760.82   19.30
   0  -4  -3  762.22   25.10
   0   4   3  811.92   21.20
   0   4   3  811.22   22.10
  -1  -4  -3   -1.70    2.10
  -1  -4  -3    1.40    1.30
  -1  -4  -3    1.60    1.40
  -1  -4  -3    1.20    1.50
  -1  -4  -3    4.20    2.10
   1   4   3    0.90    1.70
   1   4   3    1.70    2.10
  -2  -4  -3  856.91   25.40
  -2  -4  -3  856.01   28.80
  -2  -4  -3  853.81   23.60
   2   4   3  902.91   26.80
   2   4   3  876.21   24.50
  -3  -4  -3 1213.08   38.00
  -3  -4  -3 1227.68   32.90
  -3  -4  -3 1159.48   34.50
   3   4   3 1272.57   33.10
   3   4   3 1242.78   35.90
  -4  -4  -3   94.89    9.40
  -4  -4  -3   90.99    7.10
  -4  -4  -3  104.59    8.70
   4   4   3   98.79    8.90
  -5  -4  -3  142.59   11.70
  -5  -4  -3  145.29   11.40
  -5  -4  -3  182.48   10.40
   5   4   3  159.88   11.90
  -6  -4  -3  416.86   20.80
  -6  -4  -3  450.55   18.40
  -6  -4  -3  456.45   21.60
   6   4   3  410.06   20.60
  -7  -4  -3  167.18   14.90
  -7  -4  -3  149.09   13.50
  -7  -4  -3  152.68   11.60
   7   4   3  148.19   13.80
  -8  -4  -3   17.60    8.80
  -8  -4  -3   18.40    5.70
  -8  -4  -3   16.00    6.90
   8   4   3   14.10    8.10
  13  -5  -3    1.60    7.60
 -13   5   3    9.70    6.90
  12  -5  -3  251.27   18.60
 -12   5   3  261.17   18.60
  11  -5  -3  388.06   20.60
  11  -5  -3  357.16   19.60
 -11   5   3  441.06   20.70
 -11   5   3  384.76   21.60
  10  -5  -3    1.00    4.60
  10  -5  -3    1.30    4.60
  10  -5  -3    9.30    5.20
 -10   5   3    8.60    4.80
 -10   5   3    7.90    5.00
   9  -5  -3  626.24   24.00
   9  -5  -3  578.14   23.40
   9  -5  -3  614.34   22.60
  -9   5   3  598.94   25.90
  -9   5   3  638.34   23.60
   8  -5  -3  657.03   24.30
   8  -5  -3  684.03   23.10
   8  -5  -3  681.03   24.80
  -8   5   3  695.93   24.30
  -8   5   3  736.33   27.40
   7  -5  -3  226.98   12.20
   7  -5  -3  243.68   11.30
   7  -5  -3  250.17   13.00
  -7   5   3  232.98   13.60
  -7   5   3  246.78   12.40
   6  -5  -3  239.88   12.70
   6  -5  -3  274.17   11.10
   6  -5  -3  288.97   12.60
  -6   5   3  263.97   14.20
  -6   5   3  298.57   13.20
   5  -5  -3  495.85   14.90
   5  -5  -3  475.85   17.50
   5  -5  -3  476.35   13.80
   5  -5  -3  472.45   16.60
   5  -5  -3  464.75   13.60
  -5   5   3  475.85   15.70
  -5   5   3  495.35   19.30
   4  -5  -3  840.02   21.40
   4  -5  -3  891.11   22.40
   4  -5  -3  877.31   23.60
   4  -5  -3  901.91   25.30
   4  -5  -3  848.82   26.00
  -4   5   3  858.01   22.60
  -4   5   3  903.31   27.90
   3  -5  -3   20.10    3.50
   3  -5  -3   24.80    2.20
   3  -5  -3   24.90    1.90
   3  -5  -3   20.40    3.50
   3  -5  -3   25.00    4.20
  -3   5   3   19.90    4.40
  -3   5   3   20.80    2.50
   2  -5  -3 1442.06   39.40
   2  -5  -3 1512.95   38.80
   2  -5  -3 1452.75   38.60
   2  -5  -3 1495.95   36.00
  -2   5   3 1514.15   39.90
   1  -5  -3 1130.69   33.00
   1  -5  -3 1124.79   26.20
   1  -5  -3 1128.89   26.60
   1  -5  -3 1123.69   31.30
   1  -5  -3 1125.49   28.80
  -1   5   3 1116.19   30.60
  -1   5   3 1201.88   31.00
   0  -5  -3   51.59    4.40
   0  -5  -3   43.90    3.30
   0  -5  -3   51.29    5.30
   0  -5  -3   43.70    4.20
   0  -5  -3   47.70    6.00
   0  -5  -3   50.19    3.00
   0   5   3   48.20    4.50
  -1  -5  -3  528.25   21.00
  -1  -5  -3  549.45   16.20
  -1  -5  -3  558.14   17.80
  -1  -5  -3  531.95   15.40
  -1  -5  -3  550.84   15.90
   1   5   3  561.54   19.20
   1   5   3  547.95   17.40
  -2  -5  -3  557.14   19.10
  -2  -5  -3  542.65   16.90
   2   5   3  583.54   18.10
   2   5   3  563.44   20.20
  -3  -5  -3  231.58   10.10
  -3  -5  -3  212.48   11.60
  -3  -5  -3  213.58   13.70
   3   5   3  238.08   12.90
  -4  -5  -3   79.39    9.50
  -4  -5  -3  102.59    8.90
  -4  -5  -3   95.29    7.40
   4   5   3   97.19    9.30
  -5  -5  -3  451.15   22.10
  -5  -5  -3  467.75   18.20
  -5  -5  -3  473.75   20.70
   5   5   3  443.26   20.80
  -6  -5  -3  426.36   21.20
  -6  -5  -3  412.96   22.10
  -6  -5  -3  417.66   18.20
   6   5   3  430.26   21.40
  -7  -5  -3    3.30    3.80
  -7  -5  -3    5.20    6.10
  -7  -5  -3    1.20    5.10
   7   5   3    1.00    5.60
  -8  -5  -3  201.38   14.40
  -8  -5  -3  183.58   17.90
   8   5   3  184.48   18.60
   8   5   3  197.58   16.50
  13  -6  -3  166.28   17.90
 -13   6   3  135.59   15.10
  12  -6  -3  247.08   18.10
  12  -6  -3  249.38   18.40
 -12   6   3  254.47   18.30
  11  -6  -3   22.10    7.10
  11  -6  -3   12.50    6.50
  11  -6  -3   15.90    6.60
 -11   6   3   17.00    7.10
  10  -6  -3  135.29   11.30
  10  -6  -3   99.09   11.70
  10  -6  -3  108.69   11.20
 -10   6   3   93.89   11.40
 -10   6   3  115.89   10.50
   9  -6  -3  316.27   17.20
   9  -6  -3  332.37   15.60
   9  -6  -3  336.97   16.90
  -9   6   3  354.46   18.80
  -9   6   3  325.77   16.00
   8  -6  -3  158.18   11.80
   8  -6  -3  174.18   10.30
   8  -6  -3  151.88   11.10
  -8   6   3  178.08   11.10
  -8   6   3  155.48   12.00
   7  -6  -3  100.69    8.40
   7  -6  -3  104.29    7.50
   7  -6  -3   87.49    9.00
  -7   6   3  106.19    9.80
  -7   6   3   90.29    8.70
   6  -6  -3 1196.98   31.70
   6  -6  -3 1201.48   35.60
   6  -6  -3 1167.98   33.90
  -6   6   3 1150.08   33.70
  -6   6   3 1202.68   37.40
   5  -6  -3  575.94   20.70
   5  -6  -3  572.54   19.40
   5  -6  -3  578.74   16.30
   5  -6  -3  581.34   17.00
  -5   6   3  595.44   22.30
  -5   6   3  605.54   17.90
   4  -6  -3   -2.30    2.10
   4  -6  -3   -0.30    2.00
   4  -6  -3   -0.40    1.30
   4  -6  -3   -0.70    1.60
   4  -6  -3    2.30    1.10
  -4   6   3    1.40    1.60
  -4   6   3    2.30    3.30
   3  -6  -3 1062.09   25.10
   3  -6  -3 1060.29   24.70
   3  -6  -3 1061.59   29.40
   3  -6  -3 1060.49   30.60
   3  -6  -3 1039.30   29.80
  -3   6   3 1073.99   32.20
  -3   6   3 1079.49   27.30
   2  -6  -3 1145.29   29.50
   2  -6  -3 1155.18   32.20
   2  -6  -3 1116.59   31.90
   2  -6  -3 1149.58   32.70
  -2   6   3 1188.58   33.30
   1  -6  -3  562.74   20.30
   1  -6  -3  545.55   16.80
   1  -6  -3  552.14   19.00
  -1   6   3  572.94   18.70
  -1   6   3  565.54   18.40
   0  -6  -3  272.37   10.90
   0  -6  -3  255.17    8.70
   0  -6  -3  269.17   13.80
   0  -6  -3  275.97   11.00
   0  -6  -3  260.57    8.30
   0   6   3  289.87   11.60
   0   6   3  265.37   12.00
  -1  -6  -3 1168.28   37.50
  -1  -6  -3 1217.88   33.20
  -1  -6  -3 1187.78   30.10
   1   6   3 1166.78   34.40
   1   6   3 1219.68   32.60
  -2  -6  -3 1247.78   35.30
  -2  -6  -3 1149.08   39.20
  -2  -6  -3 1218.78   32.30
   2   6   3 1268.17   36.80
   2   6   3 1276.47   33.70
  -3  -6  -3   11.70    4.50
  -3  -6  -3    9.30    3.00
  -3  -6  -3    5.80    4.30
   3   6   3   16.20    4.80
  -4  -6  -3  616.94   23.10
  -4  -6  -3  607.54   20.70
  -4  -6  -3  526.45   25.10
   4   6   3  584.94   23.80
  -5  -6  -3  455.55   23.00
  -5  -6  -3  383.66   19.20
  -5  -6  -3  414.56   17.40
   5   6   3  401.26   20.40
  -6  -6  -3    2.30    5.20
  -6  -6  -3   -1.70    5.20
  -6  -6  -3    2.00    3.90
   6   6   3    0.50    5.00
  -7  -6  -3  141.19   12.00
  -7  -6  -3  148.59   15.20
  -7  -6  -3  137.69   15.30
   7   6   3  123.49   14.50
  13  -7  -3  163.58   17.40
 -13   7   3  178.28   17.00
  12  -7  -3   32.40    8.90
  12  -7  -3   14.90    8.50
  12  -7  -3   45.70   10.70
 -12   7   3   27.70    7.90
  11  -7  -3  111.59   14.10
  11  -7  -3  125.89   12.60
  11  -7  -3  126.99   13.30
 -11   7   3  116.99   13.10
  10  -7  -3  453.45   19.90
  10  -7  -3  477.75   22.90
  10  -7  -3  433.06   21.30
 -10   7   3  460.75   22.60
   9  -7  -3  112.89   10.70
   9  -7  -3   75.59    8.70
   9  -7  -3   90.99   11.20
  -9   7   3  114.49   11.40
  -9   7   3   94.69   10.80
   8  -7  -3   39.90    6.00
   8  -7  -3   46.30    7.30
   8  -7  -3   41.80    7.50
  -8   7   3   36.20    6.80
  -8   7   3   36.80    7.80
   7  -7  -3  525.85   20.10
   7  -7  -3  511.85   17.80
   7  -7  -3  527.55   21.70
  -7   7   3  480.75   20.00
  -7   7   3  539.05   22.70
   6  -7  -3  629.84   21.50
   6  -7  -3  597.54   18.70
   6  -7  -3  607.24   22.90
  -6   7   3  628.64   20.60
  -6   7   3  610.94   24.20
   5  -7  -3   22.30    4.60
   5  -7  -3   19.40    4.40
   5  -7  -3   23.60    5.20
   5  -7  -3   24.40    3.70
  -5   7   3   28.20    4.10
  -5   7   3   26.40    5.90
   4  -7  -3  521.75   14.30
   4  -7  -3  499.65   16.40
   4  -7  -3  489.55   19.00
   4  -7  -3  526.55   13.50
   4  -7  -3  539.45   18.50
  -4   7   3  521.25   20.80
  -4   7   3  531.85   16.10
   3  -7  -3 1150.68   33.20
   3  -7  -3 1117.69   31.80
   3  -7  -3 1134.19   32.50
  -3   7   3 1107.89   34.60
  -3   7   3 1186.88   30.10
   2  -7  -3  441.66   14.80
   2  -7  -3  488.45   17.70
   2  -7  -3  457.85   17.10
   2  -7  -3  442.96   16.90
  -2   7   3  463.15   17.80
   1  -7  -3   84.19    7.40
   1  -7  -3   84.49    7.10
   1  -7  -3   85.59    7.90
   1  -7  -3   92.49    6.40
  -1   7   3   94.69    6.90
   0  -7  -3 1018.00   25.50
   0  -7  -3 1004.80   26.10
   0  -7  -3 1040.10   29.40
   0  -7  -3 1106.79   34.30
   0  -7  -3 1079.99   29.70
   0   7   3 1006.90   31.00
   0   7   3 1038.00   29.80
  -1  -7  -3  524.35   15.60
  -1  -7  -3  520.65   22.40
  -1  -7  -3  521.85   18.70
   1   7   3  517.75   20.00
   1   7   3  522.15   17.90
  -2  -7  -3   31.70    7.40
  -2  -7  -3   38.40    6.10
  -2  -7  -3   51.49    5.00
   2   7   3   45.00    6.90
  -3  -7  -3  225.18   13.00
  -3  -7  -3  211.98   15.40
  -3  -7  -3  200.78   10.30
   3   7   3  215.48   13.50
  -4  -7  -3  436.36   23.60
  -4  -7  -3  474.95   18.30
  -4  -7  -3  458.35   20.30
   4   7   3  502.35   22.30
  -5  -7  -3   33.60    6.10
  -5  -7  -3   26.80    7.00
  -5  -7  -3   32.90    8.60
   5   7   3   32.20    7.90
  -6  -7  -3   46.10   10.00
  -6  -7  -3   46.40    7.60
  -6  -7  -3   28.20    8.10
   6   7   3   49.00    9.80
  13  -8  -3   40.70   11.30
  13  -8  -3   43.20   11.50
 -13   8   3   45.00   10.20
  12  -8  -3   42.30    9.00
  12  -8  -3   45.90   10.90
  12  -8  -3   45.40   10.40
 -12   8   3   65.29   11.40
  11  -8  -3  196.58   14.60
  11  -8  -3  181.48   16.90
  11  -8  -3  204.58   16.20
 -11   8   3  219.08   16.90
  10  -8  -3  303.37   19.40
  10  -8  -3  273.17   15.50
  10  -8  -3  298.27   17.60
 -10   8   3  277.17   18.10
   9  -8  -3   27.00    5.50
   9  -8  -3   15.50    5.90
   9  -8  -3    8.80    6.40
  -9   8   3   16.20    5.90
   8  -8  -3  524.65   19.00
   8  -8  -3  473.95   20.60
   8  -8  -3  503.85   22.80
  -8   8   3  485.95   22.80
   7  -8  -3  502.65   20.40
   7  -8  -3  555.14   18.30
   7  -8  -3  523.15   22.60
  -7   8   3  557.64   21.40
  -7   8   3  537.55   23.60
   6  -8  -3   54.39    8.10
   6  -8  -3   63.69    5.60
   6  -8  -3   63.09    7.40
  -6   8   3   74.09    8.90
  -6   8   3   60.89    6.40
   5  -8  -3  264.57   13.00
   5  -8  -3  267.57   14.30
   5  -8  -3  275.87    9.90
  -5   8   3  261.27   15.50
  -5   8   3  285.07   11.50
   4  -8  -3  817.12   23.80
   4  -8  -3  790.22   26.80
   4  -8  -3  772.22   25.30
   4  -8  -3  812.72   20.30
   4  -8  -3  791.22   19.50
  -4   8   3  795.42   23.00
  -4   8   3  786.62   28.40
   3  -8  -3  366.56   15.40
   3  -8  -3  371.96   15.90
   3  -8  -3  378.36   14.90
  -3   8   3  356.46   16.90
  -3   8   3  366.96   13.40
   2  -8  -3   20.00    4.50
   2  -8  -3   29.10    4.70
   2  -8  -3   34.70    5.80
  -2   8   3   35.10    5.50
  -2   8   3   32.70    5.90
   1  -8  -3  601.94   22.90
   1  -8  -3  580.94   21.60
   1  -8  -3  622.84   21.40
   1  -8  -3  582.74   19.50
  -1   8   3  612.64   20.70
   0  -8  -3  682.03   26.30
   0  -8  -3  699.23   22.40
   0  -8  -3  689.53   18.30
   0   8   3  680.93   24.00
   0   8   3  696.63   22.50
  -1  -8  -3   24.60    3.80
  -1  -8  -3   30.20    5.40
  -1  -8  -3   21.50    6.30
   1   8   3   22.40    5.40
  -2  -8  -3  292.57   18.40
  -2  -8  -3  308.77   12.40
  -2  -8  -3  320.47   15.50
   2   8   3  330.97   16.50
  -3  -8  -3  501.85   25.70
  -3  -8  -3  531.05   19.00
  -3  -8  -3  583.34   22.50
   3   8   3  514.15   22.60
  -4  -8  -3  120.29    9.50
  -4  -8  -3  126.09   14.10
  -4  -8  -3  124.19   11.70
   4   8   3  117.59   12.40
  -5  -8  -3   61.79   12.00
  -5  -8  -3   56.39    8.00
  -5  -8  -3   72.89   11.20
   5   8   3   53.99   10.20
  -6  -8  -3  200.78   17.30
   6   8   3  206.38   19.50
  12  -9  -3  139.39   16.30
  12  -9  -3  145.19   15.30
  12  -9  -3  168.68   18.10
 -12   9   3  177.08   16.50
  11  -9  -3  244.18   15.60
  11  -9  -3  227.78   19.60
  11  -9  -3  182.28   16.90
 -11   9   3  217.88   17.50
  10  -9  -3   42.90    9.70
  10  -9  -3   16.10    7.20
  10  -9  -3   14.50    5.80
 -10   9   3   16.60    6.80
   9  -9  -3  229.38   14.70
   9  -9  -3  188.48   12.30
   9  -9  -3  209.38   16.60
  -9   9   3  191.38   15.30
   8  -9  -3  412.06   16.60
   8  -9  -3  402.46   18.90
   8  -9  -3  418.36   21.20
  -8   9   3  389.36   21.00
   7  -9  -3  132.59    8.40
   7  -9  -3  129.79   10.40
   7  -9  -3  130.29   12.30
  -7   9   3  122.49   12.20
   6  -9  -3   78.39    9.70
   6  -9  -3   52.19    7.50
   6  -9  -3   56.29    5.60
  -6   9   3   61.69    9.90
   5  -9  -3  655.33   18.60
   5  -9  -3  695.43   25.50
   5  -9  -3  642.64   23.00
  -5   9   3  637.64   26.40
  -5   9   3  681.43   21.30
   4  -9  -3  562.14   14.90
   4  -9  -3  565.44   21.90
   4  -9  -3  527.15   20.30
   4  -9  -3  545.75   18.90
  -4   9   3  540.95   18.30
  -4   9   3  592.44   23.90
   3  -9  -3    7.70    3.90
   3  -9  -3    2.20    3.10
   3  -9  -3    2.40    3.00
  -3   9   3    4.80    3.00
  -3   9   3   -0.80    3.50
   2  -9  -3  599.14   22.20
   2  -9  -3  571.44   22.00
   2  -9  -3  616.04   20.10
  -2   9   3  619.04   21.80
  -2   9   3  600.64   22.80
   1  -9  -3  843.52   29.50
   1  -9  -3  830.32   25.80
  -1   9   3  851.61   26.90
  -1   9   3  843.22   35.80
  -1   9   3  822.02   27.60
   0  -9  -3  115.69   11.10
   0  -9  -3  118.19    5.80
   0  -9  -3  106.49    8.70
   0   9   3  120.59    9.70
  -1  -9  -3  181.78   11.80
  -1  -9  -3  176.08    8.50
  -1  -9  -3  201.58   15.00
   1   9   3  193.38   12.60
  -2  -9  -3  456.95   24.40
  -2  -9  -3  507.45   20.80
  -2  -9  -3  502.45   17.40
   2   9   3  458.55   21.40
  -3  -9  -3  270.77   13.60
  -3  -9  -3  307.57   20.90
  -3  -9  -3  303.87   16.90
   3   9   3  279.87   17.60
  -4  -9  -3   18.90    5.40
  -4  -9  -3   33.40    7.90
  -4  -9  -3   27.80    8.80
   4   9   3   20.40    7.20
  -5  -9  -3  243.58   17.50
   5   9   3  201.68   17.50
  12 -10  -3  202.98   20.50
  12 -10  -3  122.49   16.10
  12 -10  -3  191.08   16.30
 -12  10   3  170.18   17.00
  11 -10  -3   33.80   10.50
  11 -10  -3   26.90    7.40
  11 -10  -3   32.20    9.00
 -11  10   3   37.50    9.40
  10 -10  -3   50.59    7.60
  10 -10  -3   76.49   11.20
  10 -10  -3   59.49   11.70
 -10  10   3   56.09   10.80
   9 -10  -3  427.86   20.40
   9 -10  -3  369.26   22.40
   9 -10  -3  391.36   17.50
  -9  10   3  372.66   22.00
   8 -10  -3  171.78   15.30
   8 -10  -3  142.49   10.20
   8 -10  -3  154.88   12.50
  -8  10   3  164.68   14.40
   7 -10  -3    1.50    3.10
   7 -10  -3   -5.30    3.40
   7 -10  -3   -0.70    5.20
  -7  10   3   15.60    6.20
   6 -10  -3  384.96   13.50
   6 -10  -3  358.26   19.10
   6 -10  -3  373.06   17.10
  -6  10   3  380.56   20.80
   5 -10  -3  491.35   14.80
   5 -10  -3  483.25   21.60
   5 -10  -3  489.05   19.90
  -5  10   3  481.85   23.00
   4 -10  -3    6.10    3.70
   4 -10  -3    6.10    4.80
  -4  10   3   -2.40    3.40
  -4  10   3   -1.50    4.10
   3 -10  -3  280.07   15.30
   3 -10  -3  292.57   14.90
   3 -10  -3  282.37   14.00
  -3  10   3  297.07   16.60
  -3  10   3  304.97   13.20
   2 -10  -3  543.45   21.70
   2 -10  -3  544.25   19.80
   2 -10  -3  574.84   22.30
  -2  10   3  544.15   22.50
  -2  10   3  559.34   21.40
   1 -10  -3   38.80    6.30
   1 -10  -3   52.19    8.40
  -1  10   3   49.80    7.10
  -1  10   3   47.90    7.50
   0 -10  -3   66.39    7.80
   0 -10  -3   79.49   11.00
   0 -10  -3   54.59    4.80
   0  10   3   59.69    8.30
  -1 -10  -3  452.15   19.40
  -1 -10  -3  437.36   23.30
  -1 -10  -3  410.86   15.00
   1  10   3  425.36   20.10
  -2 -10  -3  170.48   13.60
  -2 -10  -3  174.88   10.20
  -2 -10  -3  172.28   16.00
   2  10   3  207.68   14.90
  -3 -10  -3   15.80    6.80
  -3 -10  -3    5.60    7.30
  -3 -10  -3   14.10    5.00
   3  10   3   12.20    6.70
  -4 -10  -3  215.88   17.10
   4  10   3  199.08   16.80
  11 -11  -3    6.50    9.40
  11 -11  -3    4.30    6.10
 -11  11   3   13.10    7.60
  10 -11  -3  170.78   16.40
  10 -11  -3  177.78   18.70
  10 -11  -3  154.58   12.70
 -10  11   3  130.99   15.60
   9 -11  -3  154.68   17.30
   9 -11  -3  169.68   12.00
   9 -11  -3  156.78   14.30
  -9  11   3  198.98   16.50
   8 -11  -3    5.10    5.40
   8 -11  -3    5.30    3.90
   8 -11  -3   -2.20    6.30
  -8  11   3    9.50    6.60
   7 -11  -3  305.87   17.00
   7 -11  -3  340.07   13.70
   7 -11  -3  345.87   20.10
  -7  11   3  316.37   20.10
   6 -11  -3  295.37   18.40
   6 -11  -3  265.37   15.50
   6 -11  -3  317.47   11.70
  -6  11   3  267.77   18.60
   5 -11  -3   28.60    7.30
   5 -11  -3   22.60    6.00
   5 -11  -3   16.80    3.10
  -5  11   3   17.80    6.90
   4 -11  -3  112.59   11.50
   4 -11  -3  111.89   10.30
  -4  11   3   86.69   11.60
   3 -11  -3  290.17   15.90
   3 -11  -3  316.57   19.30
  -3  11   3  311.17   17.90
  -3  11   3  318.07   16.10
   2 -11  -3  236.98   14.50
  -2  11   3  242.98   14.00
  -2  11   3  257.27   14.50
   1 -11  -3   20.10    5.60
   1 -11  -3    6.60    5.10
  -1  11   3   18.10    5.80
   0 -11  -3  383.46   20.80
   0 -11  -3  358.06   17.40
   0 -11  -3  345.57   12.30
   0  11   3  360.66   18.50
  -1 -11  -3  192.98    9.80
  -1 -11  -3  208.98   17.00
  -1 -11  -3  188.48   13.80
   1  11   3  174.98   14.40
  -2 -11  -3   13.70    4.50
  -2 -11  -3   19.10    8.70
  -2 -11  -3   24.50    7.60
   2  11   3   26.70    9.10
   2  11   3   15.70    6.60
  -3 -11  -3  110.49   12.90
   3  11   3  104.89   13.30
  10 -12  -3  141.79   18.80
  10 -12  -3  127.99   12.60
 -10  12   3  150.88   17.10
   9 -12  -3    3.30    8.00
   9 -12  -3    7.80    4.70
  -9  12   3   15.40    8.10
   8 -12  -3  143.29   16.30
   8 -12  -3  140.99   10.40
  -8  12   3  145.99   15.70
   7 -12  -3  165.38    9.90
   7 -12  -3  183.98   16.80
  -7  12   3  199.48   16.60
   6 -12  -3  118.99   13.90
   6 -12  -3   94.09    7.00
  -6  12   3   78.59   12.70
   5 -12  -3  103.49   12.90
   5 -12  -3  107.09    6.10
  -5  12   3   73.29   11.90
   4 -12  -3  202.18   21.20
   4 -12  -3  203.38   15.50
  -4  12   3  209.08   16.30
   3 -12  -3  100.59   11.90
  -3  12   3  104.89   10.50
  -2  12   3    6.40    5.30
  -2  12   3   -1.00    4.40
  -1  12   3  222.68   14.80
  -1  12   3  186.28   14.80
   0 -12  -3  188.48    8.20
   0  12   3  217.18   16.60
   0  12   3  185.48   14.50
  -1 -12  -3    9.90    3.50
   1  12   3   11.40    8.30
   1  12   3   24.50    7.70
   9 -13  -3   70.79   10.00
   9 -13  -3   92.09   15.20
  -9  13   3   71.59   13.20
   8 -13  -3  175.58   11.30
   8 -13  -3  150.38   18.50
  -8  13   3  165.78   17.40
   7 -13  -3   72.49   12.10
   7 -13  -3   60.09    7.40
  -7  13   3   63.69   12.30
   6 -13  -3   11.00    3.60
   6 -13  -3   11.60    8.30
  -6  13   3   14.50    8.30
   5 -13  -3  280.37   18.80
  -5  13   3  245.48   19.00
  -4  13   3  129.89   12.60
  -4  13   3  148.39   24.40
  -1  13   3  231.08   16.80
  -8  14   3   54.29   12.30
   7 -14  -3   -5.50    3.70
   7 -14  -3    0.10    8.50
  -7  14   3   12.30    8.20
   6 -14  -3  174.88   18.50
   6 -14  -3  171.88    9.00
  -6  14   3  151.98   17.80
   5 -14  -3  143.99   16.60
  -5  14   3  142.29   17.00
   0  15  -4   86.69   16.20
   0 -15   4   85.59   13.80
  -1  15  -4   14.00    8.00
   1 -15   4   38.10   10.10
   1 -15   4   27.90    4.80
  -2  15  -4  233.78   17.20
   2 -15   4  236.48   11.50
   2 -15   4  249.08   19.10
  -3  15  -4  147.69   15.10
   3 -15   4  139.29   10.00
   3 -15   4  142.89   16.00
  -4  15  -4    5.10    7.10
   4 -15   4   -8.50    6.40
   4 -15   4    5.40    4.60
  -5  15  -4   93.19   13.90
   5 -15   4  104.79   17.00
   5 -15   4  122.19   15.30
   5 -15   4   97.19   10.80
  -6  15  -4  104.89   15.70
   6 -15   4  127.39   19.00
   2  14  -4  447.26   23.60
  -2 -14   4  474.75   24.20
  -2 -14   4  441.66   24.00
  -2 -14   4  456.45   16.70
   1  14  -4   97.69   12.60
   1  14  -4  105.09   13.50
  -1 -14   4   90.09   12.70
   0  14  -4   13.30    6.80
   0  14  -4   14.30    7.80
   0 -14   4   13.00    3.60
   0 -14   4   16.50    7.30
  -1  14  -4  344.87   19.60
   1 -14   4  355.86   20.50
   1 -14   4  325.17   12.80
  -2  14  -4  214.48   15.80
   2 -14   4  234.88   10.90
   2 -14   4  216.28   16.90
  -3  14  -4   26.40    8.00
   3 -14   4   26.80    8.80
   3 -14   4   18.00    4.40
  -4  14  -4  128.59   13.40
   4 -14   4  109.89   15.00
   4 -14   4  111.19    9.40
   4 -14   4  125.49   14.70
  -5  14  -4  266.67   19.40
   5 -14   4  340.97   22.60
   5 -14   4  377.06   22.70
   5 -14   4  344.07   16.40
  -6  14  -4   25.30    9.00
   6 -14   4   41.10    7.70
   6 -14   4   41.10   11.30
   6 -14   4   47.20   11.10
  -7  14  -4   21.10    9.80
  -7  14  -4   19.30    9.30
   7 -14   4   21.80    7.60
   7 -14   4   37.20   11.20
   4  13  -4   27.50   10.00
   3  13  -4  332.77   20.30
  -3 -13   4  302.17   13.30
  -3 -13   4  288.17   18.70
  -3 -13   4  314.77   18.70
   2  13  -4  153.58   13.90
  -2 -13   4  149.29   13.50
  -2 -13   4  150.78    8.70
  -2 -13   4  139.49   13.60
   1  13  -4    1.60    5.10
   1  13  -4    5.00    5.90
  -1 -13   4   -1.40    5.00
  -1 -13   4    2.50    2.90
   0  13  -4  240.88   15.60
   0  13  -4  228.78   14.30
   0 -13   4  239.58   10.10
   0 -13   4  246.68   16.20
  -1  13  -4  267.37   16.30
   1 -13   4  253.77   16.60
   1 -13   4  259.17   10.70
  -2  13  -4   50.99    9.20
   2 -13   4   50.19    5.90
   2 -13   4   38.60    8.40
  -3  13  -4   66.59   10.30
   3 -13   4   65.09    6.80
   3 -13   4   95.09   11.30
   3 -13   4   65.59   10.90
  -4  13  -4  223.48   15.80
   4 -13   4  205.18   16.60
   4 -13   4  189.98   15.20
   4 -13   4  178.78   10.80
  -5  13  -4   41.70    9.10
   5 -13   4   42.10   10.10
   5 -13   4   44.30    7.20
   5 -13   4   37.40    8.90
  -6  13  -4    9.60    7.10
   6 -13   4    4.30    6.30
   6 -13   4   11.90    7.90
   6 -13   4   15.00    5.80
  -7  13  -4  154.28   16.80
  -7  13  -4  168.68   17.50
   7 -13   4  174.98   18.40
   7 -13   4  180.38   14.40
  -8  13  -4  157.78   18.40
  -8  13  -4  191.48   21.00
   8 -13   4  154.48   18.90
   8 -13   4  200.88   15.90
  -9  13  -4    9.40   13.20
   5  12  -4   87.39   13.60
  -5 -12   4   55.19   10.70
  -5 -12   4   75.19    8.30
   4  12  -4  331.37   20.10
  -4 -12   4  300.67   13.70
  -4 -12   4  324.67   21.70
  -4 -12   4  351.56   19.80
   3  12  -4  315.07   18.50
  -3 -12   4  289.37   12.60
  -3 -12   4  299.77   17.90
  -3 -12   4  310.07   17.60
   2  12  -4   -1.80    4.80
  -2 -12   4    2.40    4.50
  -2 -12   4   -3.60    4.70
  -2 -12   4    2.60    2.70
   1  12  -4  233.48   14.30
  -1 -12   4  217.38   14.50
  -1 -12   4  250.07   15.40
  -1 -12   4  258.67   10.30
   0  12  -4  518.55   21.90
   0  12  -4  513.45   20.80
   0 -12   4  507.95   22.00
   0 -12   4  462.55   15.40
  -1  12  -4  113.89    9.60
  -1  12  -4  114.79   10.90
   1 -12   4  126.19   11.70
   1 -12   4  128.19    7.00
  -2  12  -4  171.28   12.70
   2 -12   4  191.78   13.70
   2 -12   4  136.39   12.10
   2 -12   4  155.48    8.20
  -3  12  -4  407.86   19.60
   3 -12   4  385.76   20.30
   3 -12   4  444.06   20.90
   3 -12   4  401.46   14.90
  -4  12  -4  325.77   17.60
   4 -12   4  284.17   17.60
   4 -12   4  321.77   19.20
   4 -12   4  302.57   13.50
  -5  12  -4    5.90    5.70
   5 -12   4   -5.20    4.30
   5 -12   4   -1.90    5.40
   5 -12   4   -4.10    3.50
  -6  12  -4  369.06   20.90
   6 -12   4  319.37   20.40
   6 -12   4  357.66   21.70
   6 -12   4  353.66   17.40
  -7  12  -4  265.67   20.10
  -7  12  -4  256.17   19.00
   7 -12   4  259.27   19.90
   7 -12   4  274.97   16.50
  -8  12  -4    1.10    7.70
  -8  12  -4    0.10    7.30
   8 -12   4   19.30    7.30
   8 -12   4   20.00    8.90
  -9  12  -4   49.60   12.40
  -9  12  -4   76.19   14.40
   9 -12   4   73.19   14.40
   9 -12   4   96.09   13.10
   6  11  -4    0.30    7.30
  -6 -11   4    8.20    4.20
  -6 -11   4    0.00    6.80
   5  11  -4  226.88   18.10
  -5 -11   4  258.37   17.00
  -5 -11   4  260.97   12.80
   4  11  -4  367.56   19.90
  -4 -11   4  358.86   18.20
  -4 -11   4  399.96   19.90
  -4 -11   4  334.77   14.10
   3  11  -4   36.40    7.70
  -3 -11   4   29.00    4.50
  -3 -11   4   41.90    7.80
  -3 -11   4   35.20    6.90
   2  11  -4  180.28   13.30
  -2 -11   4  211.58   13.40
  -2 -11   4  227.78   13.80
  -2 -11   4  217.68    9.50
   1  11  -4  666.43   23.90
  -1 -11   4  590.74   18.00
  -1 -11   4  578.24   23.20
  -1 -11   4  628.64   24.00
   0  11  -4  226.08   13.40
   0  11  -4  268.17   13.50
   0 -11   4  228.08    9.30
   0 -11   4  258.47   14.30
  -1  11  -4   45.10    7.60
  -1  11  -4   38.80    6.10
   1 -11   4   48.10    7.70
   1 -11   4   47.50    4.60
   1 -11   4   37.50    6.70
  -2  11  -4 1047.30   33.90
  -2  11  -4 1066.69   31.50
   2 -11   4 1034.70   34.80
   2 -11   4 1055.29   34.80
   2 -11   4 1108.69   28.70
  -3  11  -4  379.86   17.70
   3 -11   4  384.26   18.20
   3 -11   4  357.06   13.50
   3 -11   4  320.47   18.00
  -4  11  -4   -2.40    3.90
   4 -11   4   11.10    5.60
   4 -11   4   -0.20    2.90
   4 -11   4   -3.70    4.40
  -5  11  -4  347.77   18.60
   5 -11   4  385.26   20.70
   5 -11   4  380.06   19.60
   5 -11   4  337.17   15.60
  -6  11  -4  479.95   23.60
   6 -11   4  443.36   22.80
   6 -11   4  477.15   20.10
   6 -11   4  436.96   23.50
  -7  11  -4   62.29   10.90
  -7  11  -4   46.80   11.00
   7 -11   4   85.89   12.90
   7 -11   4   48.00    8.10
  -8  11  -4   63.29   11.40
  -8  11  -4   55.49   13.30
   8 -11   4   60.69    9.50
   8 -11   4   62.79   11.70
  -9  11  -4  130.49   18.10
  -9  11  -4  126.19   15.90
   9 -11   4  125.59   16.90
   9 -11   4  140.89   14.10
 -10  11  -4   77.39   14.50
 -10  11  -4   79.19   12.80
  10 -11   4   95.69   14.10
   7  10  -4    6.10    7.70
  -7 -10   4    3.80    4.20
  -7 -10   4    5.40    6.40
   6  10  -4  123.09   14.00
  -6 -10   4  131.39    9.80
  -6 -10   4  135.49   13.20
   5  10  -4  265.77   17.80
  -5 -10   4  290.47   16.90
  -5 -10   4  269.97   12.60
  -5 -10   4  275.37   15.60
   4  10  -4  111.29   11.60
  -4 -10   4  138.79    8.40
  -4 -10   4  130.69   11.50
  -4 -10   4  130.99   10.90
   3  10  -4  152.08   11.90
  -3 -10   4  135.19   10.80
  -3 -10   4  161.88    8.30
  -3 -10   4  143.59   11.40
   2  10  -4  850.01   29.20
  -2 -10   4  845.42   28.90
  -2 -10   4  897.91   29.30
  -2 -10   4  888.81   24.20
   1  10  -4  320.17   14.70
  -1 -10   4  277.07   10.30
  -1 -10   4  278.17   14.30
  -1 -10   4  280.27   14.40
   0  10  -4    7.70    3.90
   0  10  -4    5.80    3.70
   0 -10   4    5.70    3.60
   0 -10   4    0.50    3.30
  -1  10  -4  629.64   20.80
  -1  10  -4  599.54   22.40
   1 -10   4  628.84   22.90
   1 -10   4  602.64   17.70
   1 -10   4  615.54   22.50
  -2  10  -4  621.14   20.00
  -2  10  -4  616.74   22.50
   2 -10   4  585.64   23.10
   2 -10   4  634.64   23.10
   2 -10   4  587.34   18.00
  -3  10  -4   64.59    7.90
   3 -10   4   65.99    5.90
   3 -10   4   83.19    8.60
   3 -10   4   79.49    9.30
  -4  10  -4  214.88   13.50
   4 -10   4  226.18   11.00
   4 -10   4  242.68   14.00
   4 -10   4  211.58   14.70
  -5  10  -4  750.82   28.90
   5 -10   4  798.92   30.80
   5 -10   4  768.92   25.40
   5 -10   4  794.42   29.10
  -6  10  -4  327.17   19.40
   6 -10   4  301.97   15.70
   6 -10   4  275.37   18.30
   6 -10   4  322.37   18.10
  -7  10  -4   57.29   10.40
  -7  10  -4   61.19   11.60
   7 -10   4   41.20    9.20
   7 -10   4   66.59    9.30
  -8  10  -4  252.77   21.30
  -8  10  -4  249.68   18.20
   8 -10   4  229.08   18.50
   8 -10   4  239.68   15.90
  -9  10  -4  151.48   15.50
  -9  10  -4  148.99   18.00
   9 -10   4  119.89   16.20
   9 -10   4  161.98   14.10
 -10  10  -4    2.80    7.50
  10 -10   4   -5.40    7.30
   8   9  -4    3.70    7.40
  -8  -9   4    7.80    4.70
  -8  -9   4   -4.00    6.10
   7   9  -4  138.39   14.80
  -7  -9   4  147.39   10.80
  -7  -9   4  131.99   13.10
   6   9  -4  312.07   18.70
  -6  -9   4  319.17   18.10
  -6  -9   4  306.77   16.30
  -6  -9   4  334.37   14.60
   5   9  -4  172.08   13.40
  -5  -9   4  172.28   11.60
  -5  -9   4  155.38    9.20
  -5  -9   4  159.28   12.30
   4   9  -4   68.19    9.00
  -4  -9   4   58.79    8.70
  -4  -9   4   62.79    7.60
  -4  -9   4   64.19    6.00
   3   9  -4  531.95   21.40
  -3  -9   4  528.15   20.30
  -3  -9   4  537.85   16.90
  -3  -9   4  534.15   20.60
   2   9  -4  716.63   24.70
  -2  -9   4  711.63   20.20
  -2  -9   4  690.03   24.00
  -2  -9   4  730.43   24.60
   1   9  -4    6.90    3.50
  -1  -9   4   12.10    4.10
  -1  -9   4   12.30    2.50
  -1  -9   4    9.10    3.60
   0   9  -4  425.26   17.30
   0   9  -4  447.96   16.60
   0  -9   4  459.05   16.90
   0  -9   4  425.36   17.30
  -1   9  -4 2541.15   60.49
   1  -9   4 2397.06   62.49
   1  -9   4 2397.66   62.69
   1  -9   4 2358.76   57.19
  -2   9  -4  663.03   23.00
  -2   9  -4  703.43   20.80
   2  -9   4  660.63   23.30
   2  -9   4  659.43   24.20
   2  -9   4  666.63   19.30
  -3   9  -4  329.77   12.20
  -3   9  -4  308.97   14.80
   3  -9   4  325.67   15.20
   3  -9   4  321.87   16.20
   3  -9   4  330.87   12.30
  -4   9  -4  752.72   26.40
   4  -9   4  753.12   23.10
   4  -9   4  761.42   26.30
   4  -9   4  709.23   27.30
  -5   9  -4  350.76   18.30
   5  -9   4  358.06   18.70
   5  -9   4  365.96   15.50
   5  -9   4  375.06   17.70
  -6   9  -4   21.00    6.50
  -6   9  -4   28.20    8.00
   6  -9   4   20.70    5.40
   6  -9   4   21.50    6.40
   6  -9   4   21.20    6.40
  -7   9  -4  350.86   19.80
  -7   9  -4  299.97   21.20
   7  -9   4  358.76   17.80
   7  -9   4  336.47   19.80
  -8   9  -4  326.37   20.10
  -8   9  -4  339.37   22.70
   8  -9   4  339.37   18.20
   8  -9   4  375.96   21.80
  -9   9  -4   28.70    9.30
  -9   9  -4   20.70    6.80
   9  -9   4   22.00    7.20
   9  -9   4   23.70    8.60
 -10   9  -4   95.49   14.60
  10  -9   4   91.99   14.70
   9   8  -4   40.50   10.40
  -9  -8   4   25.70    8.80
  -9  -8   4   30.00    7.20
   8   8  -4   37.00    9.30
   8   8  -4   49.70    9.90
  -8  -8   4   42.20    9.00
  -8  -8   4   45.20    7.20
   7   8  -4  414.16   21.90
   7   8  -4  434.06   20.50
  -7  -8   4  437.46   20.80
  -7  -8   4  421.56   17.70
   6   8  -4  174.18   13.40
   6   8  -4  150.78   11.50
  -6  -8   4  171.58   12.60
  -6  -8   4  176.88   11.70
  -6  -8   4  168.08   10.10
   5   8  -4   10.60    5.10
   5   8  -4   14.10    4.70
  -5  -8   4   11.40    4.30
  -5  -8   4   11.10    5.00
  -5  -8   4   14.50    3.60
   4   8  -4  537.95   19.20
   4   8  -4  538.15   21.50
  -4  -8   4  558.04   20.40
  -4  -8   4  529.65   20.60
  -4  -8   4  526.65   17.30
   3   8  -4  986.80   31.10
  -3  -8   4  985.40   30.10
  -3  -8   4  969.40   30.20
  -3  -8   4  999.70   26.60
   2   8  -4   79.19    7.40
  -2  -8   4   83.59    7.30
  -2  -8   4   64.79    6.70
  -2  -8   4   81.69    5.10
   1   8  -4  375.56   15.00
  -1  -8   4  377.56   15.20
  -1  -8   4  372.06   13.70
  -1  -8   4  364.16   11.70
  -1  -8   4  377.86   14.90
   0   8  -4  636.54   21.60
   0   8  -4  670.53   21.10
   0  -8   4  665.93   22.00
   0  -8   4  672.13   21.70
  -1   8  -4  126.99    7.40
  -1   8  -4  118.59    8.10
   1  -8   4  115.69    8.50
   1  -8   4  114.69    5.80
   1  -8   4  132.29    8.40
  -2   8  -4  126.69    7.10
  -2   8  -4  119.59    8.40
   2  -8   4  124.49    9.40
   2  -8   4  111.29    8.10
   2  -8   4  133.19    6.60
  -3   8  -4  765.52   25.80
  -3   8  -4  811.42   22.60
   3  -8   4  835.72   26.20
   3  -8   4  813.72   27.90
   3  -8   4  800.32   23.00
  -4   8  -4  510.15   20.50
   4  -8   4  529.05   21.80
   4  -8   4  510.85   19.80
   4  -8   4  538.85   18.10
  -5   8  -4   11.50    4.90
   5  -8   4   23.80    4.60
   5  -8   4   10.30    4.90
   5  -8   4   16.10    4.90
  -6   8  -4  396.36   19.20
  -6   8  -4  381.46   21.50
   6  -8   4  394.56   20.10
   6  -8   4  420.56   18.10
  -7   8  -4  509.65   23.40
  -7   8  -4  466.75   25.60
   7  -8   4  554.14   22.30
   7  -8   4  541.85   24.60
  -8   8  -4   54.59    9.10
  -8   8  -4   73.69   12.40
   8  -8   4   65.39   10.80
   8  -8   4   61.49    8.80
  -9   8  -4  151.18   15.20
   9  -8   4  160.68   15.80
 -10   8  -4  207.78   18.10
  10  -8   4  237.18   19.90
  11  -8   4  110.89   17.50
   9   7  -4   48.00    9.50
   9   7  -4   34.40    8.80
  -9  -7   4   32.00    8.50
  -9  -7   4   27.30    6.40
   8   7  -4  533.45   24.40
   8   7  -4  499.95   23.10
  -8  -7   4  505.35   20.40
  -8  -7   4  469.65   22.50
   7   7  -4  297.57   17.30
   7   7  -4  319.87   16.90
  -7  -7   4  327.57   16.00
  -7  -7   4  314.87   14.60
  -7  -7   4  316.37   16.70
   6   7  -4    3.80    4.00
   6   7  -4   -1.20    4.10
  -6  -7   4   -0.10    2.40
  -6  -7   4    1.70    3.50
  -6  -7   4   -1.20    3.70
   5   7  -4  413.46   18.50
   5   7  -4  420.26   17.10
  -5  -7   4  456.35   18.30
  -5  -7   4  416.86   15.30
  -5  -7   4  430.06   17.20
   4   7  -4  572.54   19.10
   4   7  -4  567.54   21.10
  -4  -7   4  535.65   17.20
  -4  -7   4  525.45   19.50
  -4  -7   4  577.84   20.40
   3   7  -4   83.49    6.20
   3   7  -4   88.79    7.80
  -3  -7   4   92.29    7.40
  -3  -7   4  100.49    7.30
  -3  -7   4   94.79    5.60
   2   7  -4  246.98    9.20
   2   7  -4  238.48   11.50
  -2  -7   4  255.37    9.00
  -2  -7   4  245.58   11.40
  -2  -7   4  244.78   11.20
  -2  -7   4  240.38    9.20
   1   7  -4 1106.69   31.10
   1   7  -4 1128.59   26.90
  -1  -7   4 1099.99   30.90
  -1  -7   4 1079.59   27.70
  -1  -7   4 1103.89   31.20
  -1  -7   4 1110.69   29.90
   0   7  -4  427.86   15.00
   0  -7   4  444.76   16.00
   0  -7   4  442.16   15.90
   0  -7   4  433.96   12.90
  -1   7  -4   19.50    4.00
  -1   7  -4   20.90    3.50
   1  -7   4   23.40    3.00
   1  -7   4   17.10    4.10
   1  -7   4   20.20    4.00
  -2   7  -4  930.31   27.40
  -2   7  -4  918.31   24.80
   2  -7   4  895.91   28.50
   2  -7   4  917.71   24.30
   2  -7   4  873.51   26.70
  -3   7  -4 1001.30   25.80
  -3   7  -4  923.91   29.00
   3  -7   4  943.21   26.30
   3  -7   4  947.61   30.60
   3  -7   4  951.80   28.50
  -4   7  -4   39.50    6.70
  -4   7  -4   41.10    4.20
   4  -7   4   29.90    5.10
   4  -7   4   38.70    6.60
   4  -7   4   30.00    4.70
  -5   7  -4  338.97   18.30
   5  -7   4  350.06   15.10
   5  -7   4  337.97   15.50
   5  -7   4  345.97   17.30
  -6   7  -4  781.62   28.50
  -6   7  -4  734.13   31.60
   6  -7   4  832.12   30.00
   6  -7   4  833.22   27.50
  -7   7  -4  170.08   12.80
  -7   7  -4  157.88   14.60
   7  -7   4  158.48   13.60
   7  -7   4  193.48   12.70
  -8   7  -4   -2.50    3.70
  -8   7  -4    3.00    5.60
   8  -7   4   -0.70    4.70
   8  -7   4    3.70    4.50
  -9   7  -4  301.47   19.50
   9  -7   4  308.67   19.70
 -10   7  -4  222.58   17.60
  10  -7   4  227.28   18.90
  11  -7   4   -3.40    7.70
  10   6  -4   15.50    7.70
  10   6  -4   16.20    8.20
 -10  -6   4   14.90    7.70
 -10  -6   4    6.80    5.20
   9   6  -4  282.97   18.00
   9   6  -4  260.77   16.90
  -9  -6   4  243.88   14.60
  -9  -6   4  241.58   16.80
   8   6  -4  532.45   23.80
   8   6  -4  533.95   23.20
  -8  -6   4  528.65   20.70
  -8  -6   4  523.95   22.80
  -8  -6   4  543.95   21.60
   7   6  -4   15.30    5.30
   7   6  -4   20.80    6.20
  -7  -6   4   18.10    4.90
  -7  -6   4    8.60    4.60
  -7  -6   4    9.40    3.80
   6   6  -4  159.48   11.50
   6   6  -4  184.58   11.20
  -6  -6   4  186.08   10.90
  -6  -6   4  178.38    9.60
  -6  -6   4  169.98   10.90
   5   6  -4  895.81   27.70
   5   6  -4  896.41   29.20
  -5  -6   4  917.41   28.40
  -5  -6   4  872.91   25.60
  -5  -6   4  933.31   28.10
   4   6  -4  199.48    9.80
   4   6  -4  205.78   11.20
  -4  -6   4  189.98   10.10
  -4  -6   4  215.18   10.70
  -4  -6   4  201.88    8.70
   3   6  -4  175.58    9.60
   3   6  -4  178.28    8.20
  -3  -6   4  178.18    9.20
  -3  -6   4  173.08    9.10
  -3  -6   4  173.38    7.40
   2   6  -4 1268.67   31.20
   2   6  -4 1220.78   34.20
  -2  -6   4 1261.47   31.20
  -2  -6   4 1260.97   34.10
  -2  -6   4 1263.57   31.70
  -2  -6   4 1271.27   33.80
   1   6  -4  652.33   20.50
   1   6  -4  697.23   16.90
  -1  -6   4  674.33   18.90
  -1  -6   4  670.23   20.80
  -1  -6   4  690.23   18.30
  -1  -6   4  704.23   20.70
  -1  -6   4  688.33   20.20
   0   6  -4   75.49    5.50
   0   6  -4   74.49    5.70
   0  -6   4   79.79    4.80
   0  -6   4   82.89    4.40
   0  -6   4   81.59    5.90
   0  -6   4   76.49    6.10
  -1   6  -4  825.12   22.90
  -1   6  -4  837.52   24.30
   1  -6   4  827.82   25.60
   1  -6   4  828.42   21.90
   1  -6   4  860.31   24.30
  -2   6  -4 1343.17   32.80
  -2   6  -4 1245.78   34.90
   2  -6   4 1301.27   34.50
   2  -6   4 1244.28   29.40
   2  -6   4 1293.27   32.60
   2  -6   4 1273.47   36.60
  -3   6  -4  249.38   12.00
  -3   6  -4  259.57    9.60
   3  -6   4  253.37   10.30
   3  -6   4  237.58   12.60
   3  -6   4  245.38    8.50
   3  -6   4  241.58   11.00
  -4   6  -4  344.97   12.10
  -4   6  -4  352.96   16.60
   4  -6   4  329.17   13.50
   4  -6   4  332.47   13.90
   4  -6   4  343.07   12.10
   4  -6   4  353.76   16.10
  -5   6  -4  939.71   34.80
  -5   6  -4  992.30   31.00
   5  -6   4  966.70   32.40
   5  -6   4 1056.89   30.70
   5  -6   4 1020.30   30.70
   5  -6   4  981.40   28.10
  -6   6  -4  398.56   21.30
  -6   6  -4  413.56   18.50
   6  -6   4  420.66   19.60
   6  -6   4  415.66   16.30
   6  -6   4  454.65   18.50
  -7   6  -4    0.70    3.40
  -7   6  -4    9.20    5.60
   7  -6   4    9.40    4.20
   7  -6   4    8.00    4.30
   7  -6   4   11.00    5.50
  -8   6  -4  401.86   22.10
   8  -6   4  430.86   21.70
   8  -6   4  451.05   19.20
  -9   6  -4  376.96   21.40
   9  -6   4  375.46   21.40
   9  -6   4  365.86   18.80
 -10   6  -4    4.70    6.30
  10  -6   4   -5.70    6.60
  10  -6   4    1.90    6.20
  11   5  -4   -5.50    6.80
  11   5  -4   -3.50    7.60
 -11  -5   4    3.50    7.30
  10   5  -4  198.18   16.50
  10   5  -4  198.28   15.90
 -10  -5   4  226.88   17.00
 -10  -5   4  215.48   14.50
   9   5  -4  445.76   21.60
   9   5  -4  456.55   21.30
  -9  -5   4  438.06   19.20
  -9  -5   4  439.56   21.00
   8   5  -4   76.19    9.60
   8   5  -4   84.39    9.70
  -8  -5   4   86.19    8.40
  -8  -5   4   83.29    8.70
  -8  -5   4   77.89    9.10
   7   5  -4  112.29    9.80
   7   5  -4   79.19    8.70
  -7  -5   4   96.99    8.30
  -7  -5   4   97.39    8.70
  -7  -5   4   98.29    7.90
   6   5  -4 1383.96   39.70
   6   5  -4 1422.16   40.70
  -6  -5   4 1413.46   39.70
  -6  -5   4 1358.66   39.00
  -6  -5   4 1417.26   37.60
   5   5  -4  314.47   13.30
   5   5  -4  301.47   14.00
  -5  -5   4  305.87   13.10
  -5  -5   4  308.07   11.80
  -5  -5   4  316.87   13.40
   4   5  -4  196.68    9.20
   4   5  -4  185.08   10.00
  -4  -5   4  198.08    8.30
  -4  -5   4  198.28    9.60
  -4  -5   4  182.38    9.30
   3   5  -4  999.30   28.90
   3   5  -4 1026.70   26.90
  -3  -5   4  997.20   26.20
  -3  -5   4 1025.60   28.50
  -3  -5   4 1021.00   24.70
  -3  -5   4 1047.60   28.20
   2   5  -4  312.67    9.80
   2   5  -4  319.67   12.20
  -2  -5   4  316.47   11.60
  -2  -5   4  319.87   10.60
  -2  -5   4  326.57   10.30
  -2  -5   4  328.17   12.10
   1   5  -4   33.20    3.90
   1   5  -4   35.50    2.00
  -1  -5   4   37.90    4.10
  -1  -5   4   45.20    3.20
  -1  -5   4   40.50    4.00
  -1  -5   4   42.70    4.10
   0   5  -4 1284.17   33.00
   0  -5   4 1276.17   33.40
   0  -5   4 1289.97   31.40
   0  -5   4 1319.77   34.40
  -1   5  -4 1223.78   30.80
  -1   5  -4 1208.58   31.90
   1  -5   4 1172.58   29.70
   1  -5   4 1207.38   33.10
   1  -5   4 1164.48   31.30
  -2   5  -4  310.27   12.30
  -2   5  -4  298.87   10.40
  -2   5  -4  294.47   10.20
   2  -5   4  286.87    8.60
   2  -5   4  298.67   10.50
   2  -5   4  281.97   11.00
   2  -5   4  288.27   12.70
  -3   5  -4  278.57   10.40
  -3   5  -4  305.17   10.90
  -3   5  -4  293.57   13.40
   3  -5   4  283.47   11.40
   3  -5   4  294.27    9.90
   3  -5   4  278.47   11.10
   3  -5   4  280.27   13.20
  -4   5  -4 1089.49   36.10
  -4   5  -4 1129.29   30.00
   4  -5   4 1083.59   33.80
   4  -5   4 1136.39   31.70
   4  -5   4 1142.49   30.00
   4  -5   4 1107.69   31.40
  -5   5  -4  504.05   19.20
  -5   5  -4  514.55   16.50
  -5   5  -4  523.55   23.40
   5  -5   4  542.45   21.20
   5  -5   4  508.65   17.60
   5  -5   4  555.34   19.80
  -6   5  -4   35.40    5.90
  -6   5  -4   38.00    7.60
   6  -5   4   27.70    6.20
   6  -5   4   32.40    5.70
   6  -5   4   31.60    5.30
  -7   5  -4  546.75   24.50
  -7   5  -4  538.55   20.80
   7  -5   4  549.45   20.80
   7  -5   4  546.55   23.20
  -8   5  -4  565.04   25.80
   8  -5   4  572.84   22.90
   8  -5   4  588.54   25.30
  -9   5  -4  107.69   12.70
   9  -5   4   90.69   12.50
   9  -5   4  102.49   11.50
 -10   5  -4   63.89   11.10
  10  -5   4   47.80    9.70
  10  -5   4   47.00    9.80
  11  -5   4  254.37   19.20
  11   4  -4   78.59   12.60
 -11  -4   4   73.89   12.20
  10   4  -4  414.96   22.10
  10   4  -4  457.75   21.60
 -10  -4   4  428.26   22.00
 -10  -4   4  464.05   21.90
   9   4  -4  101.39   10.90
   9   4  -4   69.69   10.10
  -9  -4   4   73.29    9.80
  -9  -4   4   80.79    8.90
  -9  -4   4   85.09    9.10
   8   4  -4  127.99   10.50
   8   4  -4  124.99   11.00
  -8  -4   4  122.99    9.20
  -8  -4   4  128.99    9.70
  -8  -4   4  112.89    9.70
   7   4  -4  619.44   22.60
   7   4  -4  641.24   23.00
  -7  -4   4  624.74   21.80
  -7  -4   4  618.14   20.70
  -7  -4   4  599.64   21.80
   6   4  -4  310.77   14.10
   6   4  -4  302.97   14.00
  -6  -4   4  314.67   13.50
  -6  -4   4  308.77   12.30
  -6  -4   4  314.17   13.50
   5   4  -4   -0.90    2.30
   5   4  -4    1.00    2.20
  -5  -4   4    1.60    2.20
  -5  -4   4    0.10    2.00
  -5  -4   4    1.90    1.70
   4   4  -4 1159.38   32.70
   4   4  -4 1193.58   31.70
  -4  -4   4 1227.38   32.00
  -4  -4   4 1184.48   32.30
  -4  -4   4 1185.18   30.50
   3   4  -4 1436.66   37.50
   3   4  -4 1413.16   35.50
  -3  -4   4 1438.06   34.00
  -3  -4   4 1440.56   37.00
  -3  -4   4 1439.76   35.20
  -3  -4   4 1433.26   36.40
   2   4  -4  609.74   15.90
   2   4  -4  584.54   18.20
  -2  -4   4  625.64   16.60
  -2  -4   4  603.34   18.10
  -2  -4   4  619.14   17.60
  -2  -4   4  618.74   16.90
   1   4  -4  370.76    9.20
   1   4  -4  374.46   12.40
  -1  -4   4  370.66   12.20
  -1  -4   4  365.36   10.90
  -1  -4   4  374.06   12.00
  -1  -4   4  367.86   12.30
   0   4  -4 2233.68   52.19
   0   4  -4 2219.68   53.49
   0   4  -4 2277.87   53.39
   0  -4   4 2169.08   51.79
   0  -4   4 2225.68   53.29
   0  -4   4 2270.17   54.49
  -1   4  -4  363.76   12.90
  -1   4  -4  388.66   12.30
  -1   4  -4  375.86   11.60
   1  -4   4  367.06   12.10
   1  -4   4  367.56    9.60
   1  -4   4  389.56   13.90
   1  -4   4  363.66   11.50
  -2   4  -4    7.10    2.60
  -2   4  -4    6.30    1.90
  -2   4  -4    9.20    2.20
   2  -4   4    7.20    2.00
   2  -4   4    9.50    2.40
   2  -4   4    4.10    2.60
   2  -4   4    8.70    1.70
  -3   4  -4 1285.07   39.00
  -3   4  -4 1309.27   34.60
  -3   4  -4 1347.77   34.40
   3  -4   4 1338.37   37.40
   3  -4   4 1338.67   33.60
   3  -4   4 1379.56   35.30
   3  -4   4 1331.67   34.40
  -4   4  -4  907.11   32.70
  -4   4  -4  965.60   27.10
  -4   4  -4  994.30   27.10
   4  -4   4 1001.20   27.20
   4  -4   4 1005.70   28.80
   4  -4   4  952.00   27.40
   4  -4   4  964.10   30.10
  -5   4  -4  266.17   11.00
  -5   4  -4  270.67   12.60
  -5   4  -4  283.17   16.00
   5  -4   4  275.87   12.10
   5  -4   4  245.98   13.60
   5  -4   4  271.87   13.20
  -6   4  -4  264.97   15.80
  -6   4  -4  259.97   12.50
   6  -4   4  271.07   13.80
   6  -4   4  253.47   14.30
   6  -4   4  257.07   12.70
  -7   4  -4 1149.69   39.30
   7  -4   4 1151.08   37.10
   7  -4   4 1121.09   35.10
  -8   4  -4  166.88   14.20
   8  -4   4  172.28   12.80
   8  -4   4  167.88   13.40
  -9   4  -4   91.89   11.90
   9  -4   4   98.09   12.10
   9  -4   4   95.49   11.10
 -10   4  -4  373.86   22.90
  10  -4   4  320.77   20.00
  12   3  -4  131.89   22.70
 -12  -3   4   94.09   14.80
  11   3  -4  301.97   19.80
 -11  -3   4  331.67   20.20
  10   3  -4  143.39   13.60
  10   3  -4  143.49   12.00
 -10  -3   4  134.09   12.70
 -10  -3   4  155.68   12.60
   9   3  -4   75.99    9.30
   9   3  -4   78.29   10.10
  -9  -3   4   88.19    9.10
  -9  -3   4   88.39    9.70
  -9  -3   4   83.99    8.50
   8   3  -4  672.53   24.90
   8   3  -4  679.73   23.80
  -8  -3   4  655.23   23.60
  -8  -3   4  644.04   23.30
  -8  -3   4  672.73   22.40
   7   3  -4  775.82   26.20
   7   3  -4  757.12   25.30
  -7  -3   4  803.92   24.10
  -7  -3   4  777.52   24.90
  -7  -3   4  773.62   25.20
   6   3  -4   43.70    6.00
   6   3  -4   44.40    5.80
  -6  -3   4   44.20    5.20
  -6  -3   4   43.10    5.20
  -6  -3   4   50.49    5.00
   5   3  -4  668.13   19.70
   5   3  -4  638.04   20.90
   5   3  -4  663.03   20.90
  -5  -3   4  652.03   20.60
  -5  -3   4  688.23   20.40
  -5  -3   4  688.43   19.50
   4   3  -4 1243.88   30.60
   4   3  -4 1158.18   31.00
   4   3  -4 1125.19   31.70
  -4  -3   4 1189.88   30.10
  -4  -3   4 1162.38   30.70
  -4  -3   4 1215.78   31.80
   3   3  -4  200.78    7.70
   3   3  -4  196.28    7.50
  -3  -3   4  197.38    7.70
  -3  -3   4  196.58    6.80
  -3  -3   4  192.98    8.30
  -3  -3   4  187.08    7.20
   2   3  -4  233.18    9.20
   2   3  -4  237.08    8.20
   2   3  -4  250.87    7.50
  -2  -3   4  238.18    8.90
  -2  -3   4  223.78    8.20
  -2  -3   4  249.28    8.00
  -2  -3   4  229.28    8.20
   1   3  -4 1672.93   40.50
   1   3  -4 1649.44   37.40
   1   3  -4 1644.94   39.60
   1   3  -4 1660.43   39.30
  -1  -3   4 1630.54   39.90
  -1  -3   4 1628.84   38.70
  -1  -3   4 1656.53   40.40
   0   3  -4  528.55   15.10
   0   3  -4  505.35   15.10
   0   3  -4  507.65   14.40
   0  -3   4  506.25   14.00
   0  -3   4  505.85   14.50
   0  -3   4  529.35   15.90
   0  -3   4  494.25   12.40
  -1   3  -4    9.90    2.10
  -1   3  -4    9.70    2.20
  -1   3  -4    9.10    2.60
   1  -3   4    7.80    1.40
   1  -3   4   10.30    1.90
   1  -3   4   11.00    2.80
   1  -3   4   10.30    2.00
  -2   3  -4 1454.05   38.30
  -2   3  -4 1567.94   41.80
   2  -3   4 1513.65   40.00
   2  -3   4 1539.95   37.00
   2  -3   4 1514.35   36.70
   2  -3   4 1506.65   37.90
  -3   3  -4 1526.15   40.20
  -3   3  -4 1498.65   45.10
  -3   3  -4 1576.04   39.50
   3  -3   4 1537.65   41.90
   3  -3   4 1608.44   40.60
   3  -3   4 1600.64   39.30
   3  -3   4 1563.24   38.70
  -4   3  -4   84.99    8.90
  -4   3  -4   70.39    5.80
  -4   3  -4   68.49    5.80
  -4   3  -4   76.39    6.00
   4  -3   4   67.39    5.60
   4  -3   4   72.89    6.70
   4  -3   4   79.59    7.00
  -5   3  -4  881.01   25.90
  -5   3  -4  853.11   25.70
  -5   3  -4  855.51   25.30
  -5   3  -4  875.81   30.90
   5  -3   4  869.31   28.30
   5  -3   4  892.31   27.60
   5  -3   4  817.42   26.10
  -6   3  -4  599.24   20.00
  -6   3  -4  620.74   25.60
   6  -3   4  605.54   21.80
   6  -3   4  624.84   23.40
  -7   3  -4  278.57   17.20
   7  -3   4  281.77   15.10
   7  -3   4  293.67   15.90
  -8   3  -4   44.70    8.80
   8  -3   4   53.79    8.50
   8  -3   4   33.50    7.20
  -9   3  -4  153.28   15.20
   9  -3   4  164.18   14.40
 -10   3  -4  221.98   18.80
  10  -3   4  206.08   16.60
  12   2  -4  234.18   19.00
 -12  -2   4  242.48   19.50
  11   2  -4  164.88   15.20
 -11  -2   4  159.48   14.80
  10   2  -4   12.20    6.30
  10   2  -4    4.20    5.10
 -10  -2   4    7.80    5.30
 -10  -2   4   14.80    5.60
   9   2  -4  587.34   24.20
   9   2  -4  612.24   22.30
  -9  -2   4  635.24   24.00
  -9  -2   4  593.54   23.00
  -9  -2   4  592.74   21.50
   8   2  -4  440.76   19.40
   8   2  -4  492.95   18.30
  -8  -2   4  460.65   17.20
  -8  -2   4  451.55   18.60
  -8  -2   4  442.36   17.70
   7   2  -4   96.49    8.50
   7   2  -4   99.29    7.70
  -7  -2   4  100.49    7.80
  -7  -2   4  116.29    7.40
  -7  -2   4  104.79    7.60
   6   2  -4  416.76   14.80
   6   2  -4  405.96   16.20
   6   2  -4  426.56   15.50
  -6  -2   4  436.46   15.10
  -6  -2   4  432.96   14.50
  -6  -2   4  431.16   15.70
   5   2  -4 1571.54   39.30
   5   2  -4 1578.34   40.50
   5   2  -4 1551.54   40.20
  -5  -2   4 1600.44   39.40
  -5  -2   4 1532.05   40.20
  -5  -2   4 1495.85   36.40
  -5  -2   4 1562.84   38.80
   4   2  -4  765.92   21.20
   4   2  -4  776.12   22.10
   4   2  -4  778.52   21.80
  -4  -2   4  780.32   19.50
  -4  -2   4  770.82   22.10
  -4  -2   4  801.22   21.00
  -4  -2   4  742.03   20.60
   3   2  -4  205.18    8.40
   3   2  -4  216.88    7.80
   3   2  -4  206.48    7.60
  -3  -2   4  191.48    7.10
  -3  -2   4  207.68    8.20
  -3  -2   4  211.88    7.20
   2   2  -4 2310.57   53.29
   2   2  -4 2271.07   52.39
   2   2  -4 2233.58   54.19
  -2  -2   4 2308.27   53.79
  -2  -2   4 2259.77   52.69
  -2  -2   4 2299.67   52.59
  -2  -2   4 2285.67   53.39
   1   2  -4 1711.13   41.10
   1   2  -4 1696.93   39.70
   1   2  -4 1653.93   40.00
   1   2  -4 1682.83   38.70
  -1  -2   4 1699.93   40.00
  -1  -2   4 1654.63   39.40
  -1  -2   4 1666.73   40.80
   0   2  -4    1.60    1.00
   0   2  -4    5.90    1.60
   0   2  -4    3.20    1.50
   0   2  -4    4.90    1.80
   0  -2   4    3.30    1.20
   0  -2   4    3.40    1.90
   0  -2   4    5.40    1.30
  -1   2  -4 1020.00   27.70
  -1   2  -4 1053.19   26.40
  -1   2  -4  999.00   29.00
   1  -2   4 1009.80   25.10
   1  -2   4 1025.30   25.50
   1  -2   4 1069.69   28.10
   1  -2   4 1018.10   26.20
  -2   2  -4 1257.77   36.90
  -2   2  -4 1250.57   31.90
  -2   2  -4 1246.38   33.40
   2  -2   4 1252.17   31.50
   2  -2   4 1233.68   30.10
   2  -2   4 1270.57   33.60
   2  -2   4 1189.88   32.00
  -3   2  -4  286.97   11.90
  -3   2  -4  303.57   11.30
  -3   2  -4  297.97   14.80
  -3   2  -4  305.57   10.40
   3  -2   4  291.57   12.10
   3  -2   4  276.27   11.00
   3  -2   4  294.77   12.50
  -4   2  -4  334.47   13.30
  -4   2  -4  343.37   12.40
  -4   2  -4  330.57   12.90
   4  -2   4  335.07   14.10
   4  -2   4  326.97   13.10
   4  -2   4  324.77   14.10
  -5   2  -4  350.06   17.90
  -5   2  -4  364.06   14.20
  -5   2  -4  354.96   14.00
   5  -2   4  345.97   14.70
   5  -2   4  315.77   14.90
  -6   2  -4  477.15   22.30
  -6   2  -4  455.45   17.30
  -6   2  -4  464.15   17.70
   6  -2   4  443.86   18.80
   6  -2   4  456.55   18.70
  -7   2  -4    3.80    4.70
  -7   2  -4    6.20    4.10
   7  -2   4   -2.50    3.40
   7  -2   4    2.20    3.80
  -8   2  -4  381.36   22.50
   8  -2   4  392.36   19.70
   8  -2   4  409.96   19.40
  -9   2  -4  283.77   20.40
   9  -2   4  290.97   18.60
 -10   2  -4   26.00    9.60
  10  -2   4   22.50    8.20
  12   1  -4  126.49   15.90
 -12  -1   4  114.39   14.60
  11   1  -4   -2.00    5.90
 -11  -1   4    2.30    5.60
 -11  -1   4    3.50    5.30
  10   1  -4  389.96   20.00
 -10  -1   4  401.36   20.10
 -10  -1   4  379.86   18.80
   9   1  -4  530.55   19.80
   9   1  -4  542.95   22.50
  -9  -1   4  517.85   20.80
  -9  -1   4  551.94   22.60
   8   1  -4  149.69    9.50
   8   1  -4  172.48   11.40
  -8  -1   4  156.28   10.80
  -8  -1   4  152.58    9.10
  -8  -1   4  154.58    9.80
   7   1  -4  295.87   17.00
   7   1  -4  268.47   11.80
   7   1  -4  270.47   13.20
   7   1  -4  272.57   11.90
  -7  -1   4  273.37   12.90
  -7  -1   4  275.07   11.40
  -7  -1   4  281.37   11.90
   6   1  -4 1506.05   39.10
   6   1  -4 1444.76   40.50
   6   1  -4 1574.84   39.50
  -6  -1   4 1498.85   38.40
  -6  -1   4 1567.24   38.90
  -6  -1   4 1479.15   36.70
  -6  -1   4 1527.45   40.60
   5   1  -4  603.44   18.20
   5   1  -4  641.74   18.40
   5   1  -4  608.64   19.00
  -5  -1   4  595.14   17.40
  -5  -1   4  575.54   18.70
  -5  -1   4  611.24   16.50
  -5  -1   4  599.44   17.40
   4   1  -4    1.30    1.50
   4   1  -4    0.60    1.70
   4   1  -4    1.80    1.80
  -4  -1   4    2.00    1.30
  -4  -1   4    0.10    1.30
  -4  -1   4    1.50    1.60
  -4  -1   4    1.70    1.20
   3   1  -4 1459.45   35.50
   3   1  -4 1455.05   35.50
   3   1  -4 1426.76   36.20
  -3  -1   4 1455.45   34.90
  -3  -1   4 1464.65   36.10
  -3  -1   4 1450.25   34.10
  -3  -1   4 1490.55   35.30
   2   1  -4 2832.52   65.99
   2   1  -4 2876.31   65.69
   2   1  -4 2898.91   67.19
  -2  -1   4 2934.81   66.59
  -2  -1   4 2868.51   64.69
  -2  -1   4 2809.42   65.49
  -2  -1   4 2910.41   66.39
   1   1  -4  280.37    8.60
   1   1  -4  289.77    8.60
   1   1  -4  262.27    9.90
   1   1  -4  288.37    9.10
  -1  -1   4  284.47    9.80
  -1  -1   4  291.17    8.60
  -1  -1   4  289.57    8.70
   0   1  -4  923.81   25.50
   0   1  -4  914.21   23.10
   0   1  -4  909.61   23.40
   0   1  -4  924.51   25.30
   0  -1   4  916.51   24.70
   0  -1   4  923.51   23.10
   0  -1   4  930.91   22.30
  -1   1  -4 1232.78   35.10
  -1   1  -4 1230.98   33.70
  -1   1  -4 1237.38   31.30
   1  -1   4 1264.57   31.20
   1  -1   4 1266.17   29.30
   1  -1   4 1237.18   31.40
   1  -1   4 1301.47   33.00
  -2   1  -4  484.05   17.80
  -2   1  -4  457.35   16.20
  -2   1  -4  446.26   14.30
   2  -1   4  445.06   15.00
   2  -1   4  448.56   14.40
   2  -1   4  454.25   15.50
   2  -1   4  450.05   12.20
  -3   1  -4  126.59    7.80
  -3   1  -4  139.29    6.20
  -3   1  -4  122.59    9.20
   3  -1   4  118.49    7.10
   3  -1   4  133.99    7.90
   3  -1   4  134.59    8.10
  -4   1  -4 1179.88   32.40
  -4   1  -4 1150.18   36.90
  -4   1  -4 1150.48   29.90
  -4   1  -4 1233.08   33.70
   4  -1   4 1183.28   33.70
   4  -1   4 1162.78   34.40
   4  -1   4 1165.38   33.10
  -5   1  -4  217.18   11.00
  -5   1  -4  203.08   13.50
   5  -1   4  210.88   11.50
   5  -1   4  189.08   11.00
  -6   1  -4   -0.20    2.70
  -6   1  -4   -1.40    3.30
  -6   1  -4   -0.50    2.70
   6  -1   4    2.70    3.30
   6  -1   4   -3.50    2.90
  -7   1  -4  302.07   19.40
  -7   1  -4  336.47   15.70
  -7   1  -4  307.87   15.00
   7  -1   4  337.07   16.40
   7  -1   4  326.07   17.00
  -8   1  -4  432.36   24.50
   8  -1   4  444.16   21.40
  -9   1  -4   44.50   10.50
   9  -1   4   41.20    9.00
 -10   1  -4   65.99   13.30
  10  -1   4   45.10   10.60
 -13   0   4  177.88   17.80
  12   0  -4    7.20    7.00
 -12   0   4    9.40    7.20
 -12   0   4    2.10    9.30
  11   0  -4  145.99   14.30
 -11   0   4  121.69   12.20
 -11   0   4  132.29   13.90
  10   0  -4  730.33   27.90
 -10   0   4  726.83   27.00
 -10   0   4  638.24   28.10
   9   0  -4  214.18   13.70
   9   0  -4  224.28   11.50
  -9   0   4  227.38   14.40
  -9   0   4  199.58   12.20
   8   0  -4   70.69    8.10
   8   0  -4   64.69    6.50
  -8   0   4   69.89    6.70
  -8   0   4   91.39    8.70
  -8   0   4   73.69    6.50
   7   0  -4 1365.86   39.50
   7   0  -4 1399.16   37.90
   7   0  -4 1399.96   36.90
   7   0  -4 1429.86   36.10
  -7   0   4 1461.55   40.40
  -7   0   4 1401.86   36.80
  -7   0   4 1411.26   37.40
   6   0  -4 1583.94   42.00
   6   0  -4 1568.84   39.00
   6   0  -4 1571.44   39.80
   6   0  -4 1550.84   40.40
  -6   0   4 1548.65   39.40
  -6   0   4 1600.44   39.50
  -6   0   4 1574.34   42.20
   5   0  -4   33.20    4.30
   5   0  -4   40.40    4.00
   5   0  -4   36.80    3.90
   5   0  -4   34.40    3.50
  -5   0   4   40.30    3.40
  -5   0   4   30.40    3.30
  -5   0   4   27.40    3.90
   4   0  -4 1198.98   31.00
   4   0  -4 1209.88   30.70
   4   0  -4 1161.28   30.30
  -4   0   4 1213.08   28.70
  -4   0   4 1199.08   29.70
  -4   0   4 1233.78   30.40
  -4   0   4 1187.08   31.30
   3   0  -4 1820.32   43.40
   3   0  -4 1762.72   42.80
   3   0  -4 1761.42   42.40
  -3   0   4 1745.43   41.60
  -3   0   4 1791.32   43.00
  -3   0   4 1788.22   42.80
  -3   0   4 1798.42   40.30
   2   0  -4 1250.37   31.00
   2   0  -4 1232.68   32.20
   2   0  -4 1263.07   29.00
   2   0  -4 1256.07   30.80
  -2   0   4 1293.17   31.00
  -2   0   4 1317.97   31.90
  -2   0   4 1286.67   30.20
   1   0  -4 1852.31   43.00
   1   0  -4 1650.43   43.20
   1   0  -4 1859.61   45.40
   1   0  -4 1800.72   42.60
  -1   0   4 1841.72   41.90
  -1   0   4 1842.12   42.20
  -1   0   4 1841.32   44.00
   0   0  -4 2089.39   48.90
   0   0  -4 2018.00   50.19
   0   0  -4 2054.89   49.40
   0   0  -4 2053.59   52.39
   0   0   4 2167.58   50.49
   0   0   4 2092.89   48.70
   0   0   4 2087.39   47.00
  -1   0  -4  377.96   13.80
  -1   0  -4  400.06   15.10
  -1   0  -4  386.56   12.20
   1   0   4  387.36   12.70
   1   0   4  395.06   12.70
   1   0   4  403.86   13.50
  -2   0  -4  550.04   18.80
  -2   0  -4  528.65   18.40
  -2   0  -4  529.25   16.10
   2   0   4  506.25   17.00
   2   0   4  536.55   17.20
   2   0   4  537.05   16.80
  -3   0  -4 1256.77   32.90
  -3   0  -4 1215.98   35.90
  -3   0  -4 1265.47   35.30
   3   0   4 1233.08   33.80
   3   0   4 1187.88   33.50
   3   0   4 1203.08   33.60
  -4   0  -4  866.51   25.60
  -4   0  -4  840.72   29.00
  -4   0  -4  882.91   27.30
   4   0   4  830.02   26.50
   4   0   4  879.21   26.40
  -5   0  -4    1.50    2.60
  -5   0  -4    0.10    3.50
  -5   0  -4    3.10    3.00
   5   0   4    3.20    3.00
   5   0   4    2.70    3.20
  -6   0  -4  471.15   23.20
  -6   0  -4  483.65   18.80
  -6   0  -4  482.35   19.50
   6   0   4  516.85   19.60
   6   0   4  471.95   20.30
  -7   0  -4  539.85   21.70
  -7   0  -4  544.95   26.70
  -7   0  -4  566.14   21.60
   7   0   4  547.25   23.40
  -8   0  -4  106.09   13.50
   8   0   4   88.99   11.00
  -9   0  -4   43.60   11.50
   9   0   4   38.80    9.10
  13  -1  -4   25.50    9.60
 -13   1   4   32.80    9.90
  12  -1  -4   58.99   11.50
 -12   1   4   56.79   11.50
 -12   1   4   58.29   10.80
  11  -1  -4  407.36   21.40
 -11   1   4  353.06   21.70
 -11   1   4  442.26   21.40
  10  -1  -4  220.98   14.90
 -10   1   4  234.28   14.10
 -10   1   4  202.48   15.80
   9  -1  -4   42.80    7.50
  -9   1   4   45.70    6.90
  -9   1   4   52.59    8.70
   8  -1  -4  519.75   20.30
   8  -1  -4  475.55   17.10
   8  -1  -4  538.95   19.10
   8  -1  -4  491.15   16.60
  -8   1   4  526.95   18.50
  -8   1   4  479.95   21.20
   7  -1  -4  791.42   24.10
   7  -1  -4  791.52   23.30
   7  -1  -4  788.52   22.50
   7  -1  -4  769.22   25.40
  -7   1   4  803.62   23.30
  -7   1   4  776.32   26.80
  -7   1   4  799.52   22.70
   6  -1  -4  108.09    6.70
   6  -1  -4  109.39    7.50
   6  -1  -4  115.99    6.20
   6  -1  -4  111.19    6.70
  -6   1   4  106.09    5.80
  -6   1   4  112.69    8.00
  -6   1   4  106.69    5.90
   5  -1  -4  946.51   25.30
   5  -1  -4  936.91   24.90
   5  -1  -4  936.11   25.40
  -5   1   4  945.11   27.20
  -5   1   4  955.20   24.30
  -5   1   4  912.41   23.50
   4  -1  -4 2198.48   52.99
   4  -1  -4 2203.28   53.29
   4  -1  -4 2213.28   52.69
   4  -1  -4 2209.08   52.29
  -4   1   4 2207.68   53.79
  -4   1   4 2199.48   51.29
  -4   1   4 2206.78   49.99
   3  -1  -4 1614.34   39.10
   3  -1  -4 1662.03   40.20
   3  -1  -4 1643.04   40.70
  -3   1   4 1636.04   40.10
  -3   1   4 1644.84   40.40
   2  -1  -4  888.71   25.30
   2  -1  -4  888.31   23.30
   2  -1  -4  891.61   22.30
  -2   1   4  884.71   22.60
  -2   1   4  906.31   23.90
   1  -1  -4 1286.37   31.60
   1  -1  -4 1291.47   30.70
   1  -1  -4 1335.97   36.30
   1  -1  -4 1302.77   32.80
  -1   1   4 1330.77   33.40
  -1   1   4 1363.76   31.10
   0  -1  -4 1458.15   37.00
   0  -1  -4 1476.85   35.80
   0  -1  -4 1476.85   40.60
   0  -1  -4 1474.65   35.70
   0   1   4 1491.75   33.50
   0   1   4 1503.35   37.40
  -1  -1  -4    0.60    2.10
  -1  -1  -4    1.40    1.50
  -1  -1  -4    4.00    1.70
   1   1   4    1.90    1.80
   1   1   4   -0.40    1.50
  -2  -1  -4  381.96   12.80
  -2  -1  -4  371.66   14.00
  -2  -1  -4  389.56   15.90
   2   1   4  388.66   13.80
   2   1   4  370.76   13.70
  -3  -1  -4 1669.73   45.00
  -3  -1  -4 1661.43   42.50
  -3  -1  -4 1625.94   45.50
   3   1   4 1698.33   43.40
   3   1   4 1629.64   43.90
  -4  -1  -4  199.88   10.20
  -4  -1  -4  200.48   12.20
  -4  -1  -4  202.08   11.60
   4   1   4  233.98   11.00
   4   1   4  187.58   10.90
  -5  -1  -4  196.68   10.80
  -5  -1  -4  182.08   12.90
  -5  -1  -4  215.18   12.40
   5   1   4  217.18   11.40
   5   1   4  182.48   11.60
  -6  -1  -4  452.45   19.50
  -6  -1  -4  450.65   22.20
  -6  -1  -4  468.35   18.60
   6   1   4  441.96   20.00
  -7  -1  -4  216.78   13.80
  -7  -1  -4  211.88   16.70
  -7  -1  -4  214.78   13.20
   7   1   4  245.68   15.40
  -8  -1  -4   12.30    5.10
  -8  -1  -4   14.80    5.50
  -8  -1  -4    1.20    6.50
   8   1   4   -0.10    5.80
  -9  -1  -4  180.88   19.00
   9   1   4  184.08   16.60
  13  -2  -4   13.00    8.00
 -13   2   4   16.90    8.30
  12  -2  -4  312.17   19.70
 -12   2   4  338.67   19.80
 -12   2   4  328.37   21.50
  11  -2  -4  305.27   18.10
 -11   2   4  265.07   19.10
 -11   2   4  307.77   17.50
  10  -2  -4    2.80    4.50
 -10   2   4    0.20    4.70
 -10   2   4   -0.90    3.80
   9  -2  -4  523.05   20.20
   9  -2  -4  498.35   20.80
   9  -2  -4  511.45   19.00
  -9   2   4  499.05   19.50
  -9   2   4  431.46   22.40
   8  -2  -4  939.71   28.90
   8  -2  -4  927.61   30.20
   8  -2  -4  965.70   28.60
  -8   2   4  985.60   28.70
  -8   2   4  917.91   32.90
   7  -2  -4  181.08   10.70
   7  -2  -4  196.78   10.10
   7  -2  -4  201.88    8.60
   7  -2  -4  217.78   10.40
  -7   2   4  206.88   12.70
  -7   2   4  210.48    9.50
   6  -2  -4  379.56   13.40
   6  -2  -4  367.36   12.20
   6  -2  -4  377.76   13.90
  -6   2   4  362.86   12.00
  -6   2   4  377.06   12.20
  -6   2   4  369.46   15.80
   5  -2  -4 1695.33   44.30
   5  -2  -4 1767.32   44.80
   5  -2  -4 1729.33   43.30
   5  -2  -4 1745.93   43.10
  -5   2   4 1777.92   41.50
  -5   2   4 1764.22   42.10
  -5   2   4 1883.01   47.00
   4  -2  -4  164.48    7.80
   4  -2  -4  160.58    7.60
   4  -2  -4  164.28    7.80
   4  -2  -4  171.08    6.90
  -4   2   4  159.48    4.90
  -4   2   4  184.58    8.70
   3  -2  -4   32.00    2.60
   3  -2  -4   35.50    4.60
   3  -2  -4   35.40    3.70
   3  -2  -4   30.20    2.80
  -3   2   4   27.80    3.40
  -3   2   4   26.20    3.50
   2  -2  -4 1718.63   46.10
   2  -2  -4 1710.73   40.30
   2  -2  -4 1686.33   39.80
   2  -2  -4 1701.03   38.50
   2  -2  -4 1764.12   42.40
  -2   2   4 1759.72   41.40
  -2   2   4 1720.73   42.70
   1  -2  -4 2053.39   46.80
   1  -2  -4 2033.40   49.50
   1  -2  -4 1970.20   46.90
   1  -2  -4 2015.10   53.79
   1  -2  -4 2001.50   47.30
  -1   2   4 2079.19   47.20
  -1   2   4 2117.99   49.80
   0  -2  -4  249.08    8.70
   0  -2  -4  244.38   10.10
   0  -2  -4  232.08   12.20
   0  -2  -4  240.28    8.50
   0  -2  -4  264.97    8.60
   0   2   4  258.47   10.00
   0   2   4  278.27    7.00
  -1  -2  -4 1147.09   34.50
  -1  -2  -4 1169.78   30.20
  -1  -2  -4 1132.39   29.70
  -1  -2  -4 1159.08   29.20
   1   2   4 1160.08   30.70
   1   2   4 1121.39   31.10
  -2  -2  -4 1647.24   41.10
  -2  -2  -4 1582.74   45.60
  -2  -2  -4 1639.04   42.40
   2   2   4 1684.13   42.30
   2   2   4 1618.14   43.00
  -3  -2  -4  300.97   12.00
  -3  -2  -4  305.67   13.30
  -3  -2  -4  276.47   14.20
   3   2   4  295.27   13.20
   3   2   4  288.17   12.20
  -4  -2  -4   65.89    7.50
  -4  -2  -4   59.19    6.20
  -4  -2  -4   53.29    7.10
   4   2   4   73.29    7.40
   4   2   4   62.29    6.30
  -5  -2  -4  913.81   27.80
  -5  -2  -4  842.22   30.00
  -5  -2  -4  915.11   31.40
   5   2   4  846.92   29.70
   5   2   4  886.91   27.50
  -6  -2  -4  446.56   22.20
  -6  -2  -4  438.66   18.40
  -6  -2  -4  476.45   20.80
   6   2   4  412.06   20.00
  -7  -2  -4   -0.20    5.30
  -7  -2  -4    0.70    4.00
  -7  -2  -4    8.00    4.70
   7   2   4    2.30    5.20
  -8  -2  -4  229.98   15.10
  -8  -2  -4  232.78   16.00
  -8  -2  -4  263.17   20.10
   8   2   4  276.37   18.80
  -9  -2  -4  274.47   25.30
   9   2   4  293.27   22.50
  13  -3  -4  157.48   16.70
 -13   3   4  209.48   18.60
  12  -3  -4  220.28   17.20
 -12   3   4  229.88   18.20
  11  -3  -4   18.20    7.20
 -11   3   4   12.40    6.60
 -11   3   4   16.60    6.30
  10  -3  -4  206.98   14.80
  10  -3  -4  212.18   13.10
  10  -3  -4  189.38   13.90
 -10   3   4  221.58   13.60
 -10   3   4  196.48   15.80
   9  -3  -4  728.13   26.50
   9  -3  -4  739.53   25.50
   9  -3  -4  753.12   25.30
  -9   3   4  730.53   25.10
  -9   3   4  688.73   29.10
   8  -3  -4   54.49    7.50
   8  -3  -4   79.19    7.60
   8  -3  -4   73.59    7.60
  -8   3   4   78.79    7.10
  -8   3   4   72.49    9.10
   7  -3  -4  288.67   12.40
   7  -3  -4  293.17   13.10
   7  -3  -4  296.07   10.50
  -7   3   4  300.17   12.00
  -7   3   4  280.07   15.30
   6  -3  -4 1296.17   34.20
   6  -3  -4 1323.77   35.80
   6  -3  -4 1293.57   35.90
   6  -3  -4 1284.67   33.20
  -6   3   4 1295.97   38.30
  -6   3   4 1317.47   33.40
   5  -3  -4  810.82   23.80
   5  -3  -4  767.92   23.70
   5  -3  -4  827.32   22.10
   5  -3  -4  780.92   23.00
  -5   3   4  787.92   21.10
  -5   3   4  825.12   25.60
   4  -3  -4   14.10    2.20
   4  -3  -4   12.50    2.80
   4  -3  -4   15.60    2.30
   4  -3  -4   15.30    3.30
   4  -3  -4   17.20    3.90
  -4   3   4   17.80    2.70
  -4   3   4   20.70    3.90
   3  -3  -4 1722.93   42.30
   3  -3  -4 1721.43   39.80
   3  -3  -4 1424.86   44.50
   3  -3  -4 1718.93   39.20
  -3   3   4 1770.82   42.90
  -3   3   4 1686.93   38.00
  -3   3   4 1716.63   42.60
   2  -3  -4 1534.95   38.60
   2  -3  -4 1560.24   35.30
   2  -3  -4 1303.97   41.50
   2  -3  -4 1548.55   35.00
   2  -3  -4 1540.55   35.80
  -2   3   4 1534.55   37.70
  -2   3   4 1577.84   39.00
   1  -3  -4  490.45   19.60
   1  -3  -4  516.55   14.00
   1  -3  -4  517.35   14.10
   1  -3  -4  505.35   13.80
   1  -3  -4  543.65   16.90
  -1   3   4  553.24   16.70
  -1   3   4  535.45   14.70
   0  -3  -4  231.78    8.20
   0  -3  -4  219.88   12.30
   0  -3  -4  234.78    8.60
   0  -3  -4  222.48    7.90
   0   3   4  235.98    7.10
   0   3   4  235.18    9.70
  -1  -3  -4 1493.55   43.70
  -1  -3  -4 1506.35   38.10
  -1  -3  -4 1548.65   38.80
  -1  -3  -4 1506.45   37.40
   1   3   4 1505.15   39.20
   1   3   4 1551.44   40.50
  -2  -3  -4  681.93   25.50
  -2  -3  -4  730.33   21.00
  -2  -3  -4  714.03   22.20
   2   3   4  754.12   22.10
   2   3   4  702.53   23.00
  -3  -3  -4   23.80    5.70
  -3  -3  -4   34.30    5.40
  -3  -3  -4   35.30    4.70
   3   3   4   30.20    5.60
   3   3   4   32.00    4.80
  -4  -3  -4  475.35   17.20
  -4  -3  -4  452.55   20.20
  -4  -3  -4  448.16   18.80
   4   3   4  479.75   17.30
   4   3   4  469.85   19.40
  -5  -3  -4  664.23   22.30
  -5  -3  -4  599.14   24.50
  -5  -3  -4  638.84   25.40
   5   3   4  599.34   24.20
  -6  -3  -4   -1.60    3.80
  -6  -3  -4    3.00    3.70
  -6  -3  -4    0.00    4.60
   6   3   4    1.60    4.70
  -7  -3  -4  158.68   15.20
  -7  -3  -4  146.79   13.30
  -7  -3  -4  139.69   11.50
   7   3   4  179.48   14.60
  -8  -3  -4  291.77   18.80
  -8  -3  -4  303.97   17.10
  -8  -3  -4  309.17   22.60
   8   3   4  293.77   20.40
  13  -4  -4  236.48   20.00
 -13   4   4  302.67   21.10
  12  -4  -4   13.90    7.60
 -12   4   4   34.40    9.30
  11  -4  -4  132.99   13.40
  11  -4  -4  159.28   16.00
 -11   4   4  156.08   14.90
  10  -4  -4  478.35   20.30
  10  -4  -4  442.56   19.90
  10  -4  -4  428.06   20.50
 -10   4   4  451.35   19.40
 -10   4   4  410.46   22.20
   9  -4  -4  220.68   13.20
   9  -4  -4  229.28   13.80
   9  -4  -4  215.08   12.60
  -9   4   4  225.78   15.80
  -9   4   4  248.28   12.90
   8  -4  -4  254.27   12.50
   8  -4  -4  233.88   13.30
   8  -4  -4  270.07   13.70
  -8   4   4  267.47   12.50
  -8   4   4  269.77   15.90
   7  -4  -4 1016.90   29.00
   7  -4  -4  994.30   30.70
   7  -4  -4 1021.40   30.90
  -7   4   4  993.80   33.40
  -7   4   4 1009.10   28.90
   6  -4  -4  972.10   29.60
   6  -4  -4 1064.89   27.90
   6  -4  -4  979.80   27.40
   6  -4  -4  968.10   29.30
  -6   4   4  970.50   31.70
  -6   4   4 1017.30   27.70
   5  -4  -4    4.90    2.50
   5  -4  -4    4.20    1.80
   5  -4  -4    6.80    3.20
   5  -4  -4    3.40    2.90
   5  -4  -4    7.00    1.90
  -5   4   4    8.20    3.40
  -5   4   4    9.90    2.90
   4  -4  -4  863.61   26.70
   4  -4  -4  863.11   22.00
   4  -4  -4  889.01   26.00
   4  -4  -4  888.51   22.70
   4  -4  -4  879.61   25.40
  -4   4   4  881.81   26.80
  -4   4   4  897.01   22.00
   3  -4  -4 2030.70   46.90
   3  -4  -4 2060.29   50.99
   3  -4  -4 2076.79   47.50
   3  -4  -4 1942.21   53.29
   3  -4  -4 2003.60   51.29
  -3   4   4 2113.49   51.79
  -3   4   4 2077.99   46.80
   2  -4  -4  283.47   13.80
   2  -4  -4  288.97    8.30
   2  -4  -4  294.97    8.90
   2  -4  -4  285.57   11.50
   2  -4  -4  296.17    8.60
  -2   4   4  288.07   11.20
  -2   4   4  311.77   11.90
   1  -4  -4  240.28   10.70
   1  -4  -4  248.78    7.80
   1  -4  -4  253.37    8.60
   1  -4  -4  217.68   12.50
   1  -4  -4  245.88    7.80
  -1   4   4  255.37    9.50
  -1   4   4  248.28   10.40
   0  -4  -4 1033.00   29.70
   0  -4  -4 1017.60   25.70
   0  -4  -4 1022.80   26.30
   0  -4  -4  951.10   32.40
   0  -4  -4 1064.49   27.30
   0   4   4 1047.30   28.60
   0   4   4 1049.09   26.10
  -1  -4  -4  837.72   23.00
  -1  -4  -4  820.12   29.30
  -1  -4  -4  888.71   24.70
   1   4   4  856.91   24.90
   1   4   4  873.91   26.40
  -2  -4  -4    2.10    2.50
  -2  -4  -4   -1.10    1.70
  -2  -4  -4    3.40    3.50
   2   4   4    2.10    2.40
   2   4   4    4.60    3.00
  -3  -4  -4  255.77   12.70
  -3  -4  -4  266.47   15.50
  -3  -4  -4  286.47   11.90
   3   4   4  265.67   13.70
   3   4   4  285.87   12.30
  -4  -4  -4  664.23   26.60
  -4  -4  -4  648.64   21.80
  -4  -4  -4  674.83   24.20
   4   4   4  622.04   24.40
  -5  -4  -4   85.79   10.20
  -5  -4  -4   92.89    8.30
  -5  -4  -4   79.89    9.30
   5   4   4   69.59    9.30
  -6  -4  -4  160.18   11.50
  -6  -4  -4  165.48   14.30
  -6  -4  -4  196.58   14.80
   6   4   4  188.08   14.30
  -7  -4  -4  301.07   19.20
  -7  -4  -4  324.47   16.90
  -7  -4  -4  312.67   20.40
   7   4   4  303.57   19.80
  -8  -4  -4   77.79   10.60
  -8  -4  -4   80.69   14.40
  -8  -4  -4   78.09   11.90
   8   4   4  107.49   22.30
  13  -5  -4   76.59   12.80
 -13   5   4   94.49   14.10
  12  -5  -4   54.59   10.50
 -12   5   4   53.99   10.80
  11  -5  -4  620.14   26.90
  11  -5  -4  654.43   26.00
  11  -5  -4  649.24   26.50
 -11   5   4  615.74   28.30
  10  -5  -4  381.26   19.40
  10  -5  -4  412.16   18.60
  10  -5  -4  375.66   19.10
 -10   5   4  400.26   21.50
   9  -5  -4   -0.70    4.10
   9  -5  -4   -2.00    3.40
   9  -5  -4    0.00    3.80
  -9   5   4    3.10    3.80
  -9   5   4    9.30    5.10
   8  -5  -4  768.72   27.30
   8  -5  -4  773.02   27.10
   8  -5  -4  816.12   25.60
  -8   5   4  788.02   29.50
  -8   5   4  826.52   25.70
   7  -5  -4  620.34   20.60
   7  -5  -4  620.94   22.40
   7  -5  -4  619.84   22.90
  -7   5   4  696.53   21.60
  -7   5   4  670.13   25.10
   6  -5  -4   99.49    7.80
   6  -5  -4  106.99    6.10
   6  -5  -4  103.89    6.60
   6  -5  -4  100.29    8.30
  -6   5   4  109.29    9.10
  -6   5   4   98.19    7.40
   5  -5  -4  269.67   12.10
   5  -5  -4  276.97   11.30
   5  -5  -4  289.67   10.20
   5  -5  -4  254.67   12.50
  -5   5   4  305.47   10.70
  -5   5   4  294.27   14.10
   4  -5  -4 1802.42   48.40
   4  -5  -4 1867.71   48.00
   4  -5  -4 1820.62   44.10
   4  -5  -4 1853.51   43.50
   4  -5  -4 1962.60   48.60
  -4   5   4 1870.01   43.90
  -4   5   4 1896.81   49.90
   3  -5  -4  387.16   15.10
   3  -5  -4  417.96   16.30
   3  -5  -4  401.76   11.30
   3  -5  -4  425.26   15.10
  -3   5   4  410.06   15.60
  -3   5   4  412.16   11.80
   2  -5  -4    8.80    3.70
   2  -5  -4   10.70    1.50
   2  -5  -4   11.30    1.70
   2  -5  -4   10.30    2.20
   2  -5  -4   11.80    3.20
  -2   5   4   18.90    3.90
  -2   5   4   13.60    3.20
   1  -5  -4  972.20   25.70
   1  -5  -4  972.20   28.80
   1  -5  -4  992.30   24.10
   1  -5  -4 1019.20   32.00
   1  -5  -4  943.61   23.90
  -1   5   4 1009.90   27.50
  -1   5   4  966.10   27.90
   0  -5  -4 1030.40   28.00
   0  -5  -4 1007.00   26.00
   0  -5  -4 1031.80   26.60
   0  -5  -4  994.80   33.70
   0   5   4 1073.29   27.80
   0   5   4 1049.99   30.30
   0   5   4 1072.69   29.50
  -1  -5  -4   29.90    6.20
  -1  -5  -4   43.50    4.20
  -1  -5  -4   41.40    4.90
   1   5   4   32.80    5.40
   1   5   4   46.10    5.20
  -2  -5  -4 1016.40   28.50
  -2  -5  -4 1034.40   30.60
  -2  -5  -4 1058.79   35.90
   2   5   4 1037.70   32.20
   2   5   4 1071.19   30.20
  -3  -5  -4 1060.09   32.80
  -3  -5  -4 1070.99   37.40
  -3  -5  -4 1061.19   30.70
   3   5   4 1153.38   35.00
  -4  -5  -4  135.49    9.30
  -4  -5  -4  145.09   10.80
  -4  -5  -4  126.99   12.20
   4   5   4  163.38   12.20
  -5  -5  -4  105.59    9.20
  -5  -5  -4  119.99   12.50
  -5  -5  -4  122.19   11.10
   5   5   4   98.49   11.10
  -6  -5  -4  368.66   20.30
  -6  -5  -4  325.87   20.20
  -6  -5  -4  371.26   17.50
   6   5   4  375.16   21.00
  -7  -5  -4  128.49   11.80
  -7  -5  -4  125.49   14.70
  -7  -5  -4  136.09   14.90
   7   5   4  127.59   14.60
  13  -6  -4   20.60    9.00
 -13   6   4    9.20    7.20
  12  -6  -4  266.97   19.00
  12  -6  -4  270.87   18.60
 -12   6   4  274.47   19.40
  11  -6  -4   49.00    8.40
  11  -6  -4   48.30    8.90
  11  -6  -4   70.49   10.90
 -11   6   4   79.49   11.60
  10  -6  -4   33.70    7.70
  10  -6  -4   21.90    6.70
  10  -6  -4   16.60    5.50
 -10   6   4   36.70    8.30
   9  -6  -4  213.78   12.80
   9  -6  -4  236.88   14.80
   9  -6  -4  230.98   14.40
  -9   6   4  208.88   14.80
   8  -6  -4  738.13   26.30
   8  -6  -4  763.72   27.50
   8  -6  -4  750.82   24.40
  -8   6   4  766.52   28.80
   7  -6  -4  281.87   12.00
   7  -6  -4  280.57   13.90
   7  -6  -4  273.17   14.70
  -7   6   4  273.47   15.40
  -7   6   4  270.47   14.00
   6  -6  -4  183.58   10.40
   6  -6  -4  154.98   10.50
   6  -6  -4  149.59    7.90
  -6   6   4  173.18   11.90
  -6   6   4  171.88    9.40
   5  -6  -4  904.31   27.20
   5  -6  -4  853.51   27.70
   5  -6  -4  884.11   24.70
   5  -6  -4  855.91   23.30
  -5   6   4  867.41   29.10
  -5   6   4  878.91   23.60
   4  -6  -4  668.73   16.90
   4  -6  -4  674.73   21.70
   4  -6  -4  656.83   20.80
   4  -6  -4  634.04   22.00
   4  -6  -4  640.84   17.30
  -4   6   4  655.83   23.10
  -4   6   4  644.14   17.90
   3  -6  -4   37.00    3.60
   3  -6  -4   36.00    5.30
   3  -6  -4   39.00    2.80
   3  -6  -4   38.50    2.50
   3  -6  -4   39.20    5.70
   3  -6  -4   32.20    5.20
  -3   6   4   42.10    6.20
   2  -6  -4 1229.48   31.40
   2  -6  -4 1264.57   37.00
   2  -6  -4 1219.18   34.90
   2  -6  -4 1225.78   29.10
   2  -6  -4 1191.38   28.80
  -2   6   4 1269.57   35.20
  -2   6   4 1249.57   34.70
   1  -6  -4 1201.28   28.80
   1  -6  -4 1181.38   29.00
   1  -6  -4 1170.48   37.10
   1  -6  -4 1168.18   34.60
   1  -6  -4 1171.48   31.30
  -1   6   4 1211.68   33.60
  -1   6   4 1280.77   33.70
   0  -6  -4  156.78    8.20
   0  -6  -4  137.39    6.20
   0  -6  -4  149.39   11.40
   0   6   4  139.19    9.20
   0   6   4  142.89    8.50
  -1  -6  -4  232.68   15.20
  -1  -6  -4  263.47   11.80
  -1  -6  -4  232.18    9.60
   1   6   4  268.87   11.90
   1   6   4  256.47   13.10
  -2  -6  -4  554.64   18.00
  -2  -6  -4  601.14   20.80
  -2  -6  -4  535.05   24.70
   2   6   4  556.84   21.80
   2   6   4  564.54   23.00
  -3  -6  -4  174.28   11.30
  -3  -6  -4  160.28    9.20
  -3  -6  -4  151.28   13.30
   3   6   4  158.68   12.00
  -4  -6  -4   25.90    5.10
  -4  -6  -4   13.20    6.40
  -4  -6  -4   31.10    6.70
   4   6   4   14.70    5.90
  -5  -6  -4  366.66   16.80
  -5  -6  -4  354.86   21.50
  -5  -6  -4  335.77   18.80
   5   6   4  384.16   20.50
  -6  -6  -4  181.08   16.50
  -6  -6  -4  155.78   14.30
  -6  -6  -4  169.78   12.50
   6   6   4  155.28   15.10
  13  -7  -4  129.89   16.10
 -13   7   4  136.19   15.70
  12  -7  -4  356.46   20.10
  12  -7  -4  321.77   21.10
  12  -7  -4  324.17   20.60
 -12   7   4  337.77   21.30
  11  -7  -4   88.29   11.40
  11  -7  -4   94.79   13.60
  11  -7  -4   83.39   11.90
 -11   7   4   70.59   11.30
  10  -7  -4   48.20    7.80
  10  -7  -4   61.09   10.50
  10  -7  -4   44.40    8.60
 -10   7   4   60.79    9.80
   9  -7  -4  433.96   18.00
   9  -7  -4  400.36   19.60
   9  -7  -4  406.16   20.80
  -9   7   4  423.26   21.10
   8  -7  -4  257.17   14.60
   8  -7  -4  261.07   12.60
   8  -7  -4  245.88   15.40
  -8   7   4  263.97   16.00
   7  -7  -4   71.79    8.10
   7  -7  -4   60.59    8.60
   7  -7  -4   73.79    6.50
  -7   7   4   77.99    9.60
   6  -7  -4  474.95   18.70
   6  -7  -4  475.15   15.30
   6  -7  -4  454.15   19.40
  -6   7   4  468.55   20.70
   5  -7  -4  708.53   21.40
   5  -7  -4  742.13   24.30
   5  -7  -4  741.03   25.40
   5  -7  -4  708.83   19.90
  -5   7   4  708.53   26.10
  -5   7   4  735.33   20.90
   4  -7  -4    8.60    1.70
   4  -7  -4    5.60    3.40
   4  -7  -4    2.80    3.20
   4  -7  -4    6.50    1.70
   4  -7  -4    9.60    3.40
  -4   7   4    6.80    2.40
  -4   7   4    8.40    4.00
   3  -7  -4  496.05   18.60
   3  -7  -4  476.55   15.10
   3  -7  -4  489.45   18.30
   3  -7  -4  484.55   12.40
   3  -7  -4  481.65   18.60
   3  -7  -4  481.45   12.80
  -3   7   4  484.35   18.30
  -3   7   4  514.35   19.90
   2  -7  -4  837.52   28.30
   2  -7  -4  834.02   20.50
   2  -7  -4  864.51   27.30
   2  -7  -4  860.81   23.80
   2  -7  -4  835.82   20.30
  -2   7   4  855.71   27.20
  -2   7   4  815.12   26.30
   1  -7  -4  237.88   14.00
   1  -7  -4  224.48   10.00
   1  -7  -4  221.78    7.40
   1  -7  -4  209.98    8.90
   1  -7  -4  238.68   12.50
  -1   7   4  223.08   11.20
  -1   7   4  220.88   11.40
   0  -7  -4  305.77   17.30
   0  -7  -4  317.17   10.60
   0  -7  -4  320.07   13.20
   0   7   4  346.57   15.40
   0   7   4  310.47   13.70
  -1  -7  -4  738.13   24.00
  -1  -7  -4  732.83   29.70
  -1  -7  -4  719.53   20.80
   1   7   4  738.73   23.70
   1   7   4  717.33   25.70
  -2  -7  -4  332.67   19.60
  -2  -7  -4  336.97   15.50
  -2  -7  -4  311.47   12.70
   2   7   4  325.17   16.40
  -3  -7  -4    0.80    2.70
  -3  -7  -4    8.00    5.50
  -3  -7  -4    1.20    4.00
   3   7   4    3.90    4.60
  -4  -7  -4  301.07   17.00
  -4  -7  -4  312.87   20.70
  -4  -7  -4  319.97   15.00
   4   7   4  315.47   18.60
  -5  -7  -4  416.36   21.10
  -5  -7  -4  412.86   24.40
  -5  -7  -4  399.56   18.20
   5   7   4  365.26   21.30
  -6  -7  -4   28.10    8.60
  -6  -7  -4   21.40    6.50
  -6  -7  -4   19.00    8.70
   6   7   4   16.40    8.70
  13  -8  -4  149.39   18.10
  13  -8  -4  169.68   19.10
 -13   8   4  149.59   15.90
  12  -8  -4   44.50   10.40
  12  -8  -4   26.70    9.70
  12  -8  -4   32.50    8.40
 -12   8   4   26.10    8.80
  11  -8  -4   48.00    8.60
  11  -8  -4   54.89   10.20
  11  -8  -4   50.49   10.60
 -11   8   4   45.00    9.40
  10  -8  -4  286.67   18.80
  10  -8  -4  260.27   15.30
  10  -8  -4  277.07   17.70
 -10   8   4  285.07   18.10
   9  -8  -4  179.78   11.80
   9  -8  -4  182.28   13.90
   9  -8  -4  191.78   15.50
  -9   8   4  184.48   14.50
   8  -8  -4    2.60    5.30
   8  -8  -4   -6.40    3.40
   8  -8  -4    1.90    3.10
  -8   8   4    3.40    5.00
   7  -8  -4  391.76   14.80
   7  -8  -4  414.86   19.70
   7  -8  -4  421.66   18.30
  -7   8   4  402.26   20.20
   6  -8  -4  383.16   17.10
   6  -8  -4  378.06   13.30
   6  -8  -4  390.86   18.40
  -6   8   4  383.66   18.90
   5  -8  -4  122.39    6.30
   5  -8  -4  123.89   10.40
   5  -8  -4  124.39    9.60
  -5   8   4  125.49   10.80
   4  -8  -4  380.76   11.20
   4  -8  -4  390.86   15.30
   4  -8  -4  401.66   16.70
   4  -8  -4  390.96   17.40
  -4   8   4  395.36   18.40
  -4   8   4  345.77   17.80
   3  -8  -4  603.44   15.20
   3  -8  -4  623.74   22.20
   3  -8  -4  616.34   22.30
   3  -8  -4  618.34   19.10
  -3   8   4  603.84   22.00
  -3   8   4  647.64   23.80
   2  -8  -4  220.78   10.10
   2  -8  -4  212.88    6.60
   2  -8  -4  201.38   11.90
   2  -8  -4  217.18   12.90
   2  -8  -4  220.68    6.90
  -2   8   4  204.98   12.10
  -2   8   4  212.48   11.60
   1  -8  -4  103.59    7.50
   1  -8  -4  112.79    5.10
   1  -8  -4  120.89    9.80
   1  -8  -4  110.69   10.40
  -1   8   4  111.49    9.00
  -1   8   4  110.79    8.40
   0  -8  -4  625.44   26.30
   0  -8  -4  561.44   16.60
   0  -8  -4  577.14   20.20
   0   8   4  605.04   21.00
   0   8   4  560.44   22.10
  -1  -8  -4  387.36   16.50
  -1  -8  -4  390.16   13.60
  -1  -8  -4  403.76   21.70
   1   8   4  378.46   17.90
  -2  -8  -4   -2.60    3.70
  -2  -8  -4    5.20    5.90
  -2  -8  -4    0.80    2.50
   2   8   4    3.30    4.40
  -3  -8  -4  201.98   17.60
  -3  -8  -4  216.28   14.00
  -3  -8  -4  200.38   11.40
   3   8   4  227.18   15.50
  -4  -8  -4  430.26   21.00
  -4  -8  -4  446.86   26.00
  -4  -8  -4  399.26   17.90
   4   8   4  383.86   21.30
  -5  -8  -4   68.69   11.20
  -5  -8  -4   66.89   13.00
  -5  -8  -4   65.59    9.60
   5   8   4   89.19   13.20
  12  -9  -4   20.90    9.30
  12  -9  -4   17.10    7.40
  12  -9  -4   19.10    9.90
 -12   9   4   25.80    9.10
  11  -9  -4  206.48   15.10
  11  -9  -4  206.28   18.90
  11  -9  -4  208.88   17.00
 -11   9   4  226.58   17.20
  10  -9  -4  178.78   17.00
  10  -9  -4  198.28   15.10
  10  -9  -4  154.58   12.50
 -10   9   4  168.28   15.20
   9  -9  -4    3.20    4.20
   9  -9  -4    8.90    6.80
   9  -9  -4    8.50    5.80
  -9   9   4    9.70    6.20
   8  -9  -4  232.68   15.20
   8  -9  -4  239.08   12.10
   8  -9  -4  255.37   17.10
  -8   9   4  233.58   16.40
   7  -9  -4  392.06   18.30
   7  -9  -4  392.26   14.70
   7  -9  -4  376.86   19.80
  -7   9   4  405.46   20.90
   6  -9  -4  114.49   11.30
   6  -9  -4   99.89    9.40
   6  -9  -4  123.89    7.10
  -6   9   4  117.29   11.50
   5  -9  -4  293.97   16.20
   5  -9  -4  278.27   15.00
   5  -9  -4  309.57   10.60
  -5   9   4  338.37   17.70
   4  -9  -4  692.13   25.00
   4  -9  -4  616.54   21.90
   4  -9  -4  669.83   23.90
   4  -9  -4  635.44   16.90
  -4   9   4  629.64   25.50
   3  -9  -4  160.28   11.50
   3  -9  -4  175.18   11.20
  -3   9   4  190.18   12.70
  -3   9   4  173.38   11.30
   2  -9  -4   31.30    6.30
   2  -9  -4   24.60    4.60
   2  -9  -4   29.90    6.40
  -2   9   4   22.40    5.30
   1  -9  -4  334.67   10.50
   1  -9  -4  386.96   19.20
   1  -9  -4  335.17   14.50
  -1   9   4  350.96   16.70
  -1   9   4  340.47   15.60
   0  -9  -4  429.86   22.20
   0  -9  -4  404.56   13.50
   0  -9  -4  449.16   17.60
   0   9   4  424.96   19.10
  -1  -9  -4    2.50    5.90
  -1  -9  -4   10.30    3.30
  -1  -9  -4    1.60    4.00
   1   9   4    4.50    4.50
  -2  -9  -4  154.98    9.60
  -2  -9  -4  150.98   12.10
  -2  -9  -4  160.88   16.30
   2   9   4  138.69   13.00
  -3  -9  -4  347.97   23.90
  -3  -9  -4  359.56   16.40
  -3  -9  -4  372.96   19.40
   3   9   4  362.86   20.50
  -4  -9  -4  107.79   15.80
  -4  -9  -4   92.19   10.20
  -4  -9  -4   97.19   12.80
   4   9   4   95.49   13.40
  12 -10  -4  120.59   16.20
  12 -10  -4   99.69   14.00
  12 -10  -4  168.48   20.00
 -12  10   4  124.99   15.90
  11 -10  -4  266.87   19.70
  11 -10  -4  240.08   16.50
  11 -10  -4  256.37   21.40
 -11  10   4  293.67   20.40
  10 -10  -4   17.90    8.80
  10 -10  -4   15.70    7.30
  10 -10  -4   31.10    7.00
 -10  10   4   22.40    7.70
   9 -10  -4  125.89   10.60
   9 -10  -4  137.09   15.20
   9 -10  -4  166.38   14.50
  -9  10   4  119.89   14.00
   8 -10  -4  345.97   20.70
   8 -10  -4  383.26   19.50
   8 -10  -4  368.86   15.30
  -8  10   4  336.87   20.10
   7 -10  -4  151.18    8.90
   7 -10  -4  145.29   13.90
   7 -10  -4  139.89   12.20
  -7  10   4  159.38   14.20
   6 -10  -4   42.50    8.50
   6 -10  -4   36.90    5.20
   6 -10  -4   23.40    6.30
  -6  10   4   38.40    7.90
   5 -10  -4  278.87    9.90
   5 -10  -4  284.67   15.30
   5 -10  -4  304.97   17.00
  -5  10   4  245.88   16.50
   4 -10  -4  328.47   17.50
   4 -10  -4  327.07    9.90
   4 -10  -4  341.17   17.10
  -4  10   4  311.87   17.80
   3 -10  -4   15.70    4.90
   3 -10  -4   15.50    5.10
  -3  10   4   14.20    5.40
  -3  10   4   17.40    5.50
   2 -10  -4  319.87   17.20
   2 -10  -4  327.97   17.10
  -2  10   4  352.06   16.50
   1 -10  -4  536.05   24.70
   1 -10  -4  505.65   14.90
  -1  10   4  555.34   22.70
   0 -10  -4   88.69   12.20
   0 -10  -4   83.29    6.20
   0 -10  -4   77.39   10.70
   0  10   4   97.69   10.70
  -1 -10  -4  141.99   11.80
  -1 -10  -4  145.39    8.80
  -1 -10  -4  127.59   15.60
   1  10   4  137.29   12.30
  -2 -10  -4  225.78   20.20
  -2 -10  -4  258.37   13.20
  -2 -10  -4  263.47   16.40
   2  10   4  237.88   17.00
  -3 -10  -4  129.29   13.90
  -3 -10  -4  139.59   11.50
  -3 -10  -4  116.79   17.20
   3  10   4  141.49   15.10
  11 -11  -4   20.30    7.20
  11 -11  -4   38.20   11.50
  11 -11  -4   31.90    9.90
 -11  11   4   27.30    9.50
  10 -11  -4   68.99   11.50
  10 -11  -4   57.09   12.30
  10 -11  -4   72.19    9.60
 -10  11   4   74.19   12.30
   9 -11  -4  245.48   13.90
   9 -11  -4  268.17   20.30
   9 -11  -4  232.68   17.30
  -9  11   4  234.18   18.60
   8 -11  -4   96.59    8.90
   8 -11  -4  113.99   15.30
   8 -11  -4   89.79   11.90
  -8  11   4  122.99   13.80
   7 -11  -4   34.70    5.30
   7 -11  -4   44.30    8.40
   7 -11  -4   24.80    8.50
  -7  11   4   42.60    9.10
   6 -11  -4  290.87   11.30
   6 -11  -4  273.87   17.90
   6 -11  -4  278.27   16.40
  -6  11   4  268.67   18.00
   5 -11  -4  334.97   17.70
   5 -11  -4  362.06   11.40
   5 -11  -4  359.36   19.40
  -5  11   4  311.67   19.30
   4 -11  -4   30.20    6.70
  -4  11   4   48.80    9.20
  -4  11   4   27.00    6.70
   3 -11  -4   93.39    9.90
   3 -11  -4   95.89   10.80
  -3  11   4  106.39   10.50
   2 -11  -4  346.17   18.80
  -2  11   4  353.76   22.70
  -2  11   4  312.37   17.00
   1 -11  -4  124.99   13.60
  -1  11   4   86.79   10.40
   0 -11  -4   28.10    9.00
   0 -11  -4   22.50    4.10
   0  11   4   20.10    6.50
  -1 -11  -4  212.88   11.50
  -1 -11  -4  251.37   20.70
   1  11   4  178.78   15.00
  -2 -11  -4  213.28   16.40
  -2 -11  -4  229.58   27.20
   2  11   4  231.08   17.00
  10 -12  -4  169.78   13.80
  10 -12  -4  180.68   19.80
 -10  12   4  196.78   18.40
   9 -12  -4  129.69   17.80
   9 -12  -4  123.69   11.50
  -9  12   4  148.09   16.10
   8 -12  -4    4.20    4.40
   8 -12  -4   -4.00    7.10
   8 -12  -4   -4.50    6.00
  -8  12   4    8.20    6.90
   7 -12  -4   89.19   12.00
   7 -12  -4   90.39   13.30
   7 -12  -4  100.29    8.20
  -7  12   4   96.29   13.40
   6 -12  -4  251.87   18.50
   6 -12  -4  264.17   16.80
   6 -12  -4  287.67   10.90
  -6  12   4  201.18   17.20
   5 -12  -4   76.19   12.50
   5 -12  -4   59.09    9.60
   5 -12  -4   67.19    5.00
  -5  12   4   49.30    9.90
   4 -12  -4   22.20    7.00
  -4  12   4   21.60    6.60
  -3  12   4  308.07   17.40
  -3  12   4  330.27   17.40
   2 -12  -4  106.99   11.90
  -2  12   4   92.39   11.40
   1 -12  -4    4.70    5.90
  -1  12   4   -2.40    5.20
   0 -12  -4  182.48    9.50
   0 -12  -4  218.98   18.50
   0  12   4  160.28   14.30
   9 -13  -4    2.20    5.90
   9 -13  -4    7.90    9.90
  -9  13   4   -0.90    6.80
   8 -13  -4   57.39   12.10
   8 -13  -4   62.79    8.50
  -8  13   4   42.70   10.70
   7 -13  -4  209.88   10.80
   7 -13  -4  205.48   18.90
  -7  13   4  214.08   18.30
   6 -13  -4   41.10    5.80
   6 -13  -4   44.20   10.70
  -6  13   4   35.40    9.30
  -5  13   4    8.10    6.10
  -4  13   4   73.19   11.20
  -6  14   4   16.30    8.10
  -5  14   4  113.09   14.30
   0 -15   5  232.38   18.40
  -1  15  -5   24.00    8.60
   1 -15   5   40.50    5.70
   1 -15   5   44.70   10.60
  -2  15  -5   84.79   12.80
   2 -15   5   70.29    8.40
   2 -15   5   61.59   11.40
  -3  15  -5  276.07   19.20
   3 -15   5  301.77   21.10
   3 -15   5  272.97   14.00
  -4  15  -5  100.79   14.90
   4 -15   5   87.79   10.10
   4 -15   5   87.39   14.40
  -5  15  -5    7.40    8.10
   5 -15   5   16.80    9.20
   2  14  -5  127.29   13.60
   2  14  -5  137.19   14.90
  -2 -14   5  146.29   14.90
   1  14  -5  282.87   17.50
   1  14  -5  298.77   19.00
  -1 -14   5  290.17   12.70
  -1 -14   5  323.17   19.80
   0  14  -5   96.79   12.50
   0 -14   5  113.39   13.50
   0 -14   5   82.39    7.40
  -1  14  -5   -1.50    5.80
   1 -14   5    4.20    5.90
   1 -14   5    6.60    3.60
  -2  14  -5  334.47   19.90
   2 -14   5  338.07   14.10
   2 -14   5  319.87   20.30
  -3  14  -5  322.27   20.10
   3 -14   5  349.77   15.00
   3 -14   5  345.57   21.00
  -4  14  -5   -9.90    5.00
   4 -14   5    0.90    4.40
   4 -14   5   19.10    8.20
   4 -14   5    7.00    6.80
  -5  14  -5   97.09   14.20
   5 -14   5  129.79   15.40
   5 -14   5  148.59   17.00
   5 -14   5  114.79   11.40
  -6  14  -5  239.08   20.10
   6 -14   5  312.07   21.70
   6 -14   5  281.57   22.30
   6 -14   5  291.07   17.20
  -7  14  -5   49.10   12.50
  -7  14  -5   53.89   13.60
   7 -14   5   45.50   12.40
   7 -14   5   34.60    8.70
   4  13  -5   18.80    8.70
  -4 -13   5   24.40    5.80
  -4 -13   5   11.20   11.50
  -4 -13   5   29.00    8.50
   3  13  -5   20.40    7.90
  -3 -13   5   57.19   10.90
  -3 -13   5   25.40    4.90
  -3 -13   5   38.30    8.30
   2  13  -5  352.46   19.40
  -2 -13   5  366.46   14.50
  -2 -13   5  368.56   20.20
  -2 -13   5  390.16   20.50
   1  13  -5  188.28   14.80
   1  13  -5  196.98   14.50
  -1 -13   5  194.28   15.00
  -1 -13   5  197.98    9.80
   0  13  -5    7.20    5.80
   0  13  -5    4.50    5.10
   0 -13   5    8.10    3.20
   0 -13   5    4.10    5.30
  -1  13  -5  335.57   18.90
   1 -13   5  341.67   13.30
   1 -13   5  350.16   19.30
  -2  13  -5  564.44   24.60
   2 -13   5  590.34   25.40
   2 -13   5  539.85   18.70
  -3  13  -5   27.70    7.90
   3 -13   5   20.50    5.00
   3 -13   5   20.70    7.10
   3 -13   5   25.80    8.20
  -4  13  -5  127.99   13.10
   4 -13   5  101.69   12.70
   4 -13   5  130.49   10.00
   4 -13   5  119.29   14.80
  -5  13  -5  342.67   20.10
   5 -13   5  327.57   21.50
   5 -13   5  318.87   20.40
   5 -13   5  314.87   16.40
  -6  13  -5  144.09   16.40
   6 -13   5  147.19   16.20
   6 -13   5  148.59   16.60
   6 -13   5  166.58   13.50
  -7  13  -5   18.50    9.90
   7 -13   5   19.70    7.30
   7 -13   5   33.20   10.80
  -8  13  -5  316.47   23.60
  -8  13  -5  292.07   26.00
   8 -13   5  300.57   27.70
   8 -13   5  324.77   20.20
   5  12  -5   34.40    9.60
  -5 -12   5   47.10   10.40
  -5 -12   5   30.90    5.90
   4  12  -5   43.20    9.50
  -4 -12   5   47.70    7.10
  -4 -12   5   41.20    9.30
  -4 -12   5   30.70    7.30
   3  12  -5  341.17   19.40
  -3 -12   5  375.96   19.50
  -3 -12   5  338.97   13.90
  -3 -12   5  368.36   19.20
   2  12  -5  295.97   17.30
  -2 -12   5  315.37   17.60
  -2 -12   5  297.47   17.10
  -2 -12   5  317.37   12.60
   1  12  -5    7.10    5.10
   1  12  -5    9.00    5.40
  -1 -12   5   12.50    5.40
   0  12  -5  271.57   16.10
   0  12  -5  288.27   15.00
   0 -12   5  294.47   16.60
   0 -12   5  286.47   11.40
  -1  12  -5  424.56   18.30
  -1  12  -5  464.85   20.90
   1 -12   5  428.76   15.20
   1 -12   5  470.75   21.10
  -2  12  -5  179.98   13.20
   2 -12   5  187.18   13.50
   2 -12   5  149.39   13.20
   2 -12   5  181.48    9.60
  -3  12  -5   52.19    9.20
   3 -12   5   57.19    9.40
   3 -12   5   53.49    6.80
   3 -12   5   57.09   10.20
  -4  12  -5  485.65   22.50
   4 -12   5  494.25   18.80
   4 -12   5  476.85   23.00
   4 -12   5  481.15   24.10
  -5  12  -5  155.98   14.00
   5 -12   5  145.99   11.40
   5 -12   5  137.39   13.80
   5 -12   5  166.18   15.70
  -6  12  -5    2.80    6.70
   6 -12   5    7.70    5.40
   6 -12   5   13.90    7.60
   6 -12   5    6.40    6.50
  -7  12  -5  222.78   20.10
  -7  12  -5  258.57   19.40
   7 -12   5  244.88   19.90
   7 -12   5  224.88   16.20
  -8  12  -5   88.39   14.20
  -8  12  -5   65.59   14.30
   8 -12   5  112.49   16.30
   8 -12   5   76.39   11.20
  -9  12  -5   -1.80    8.10
  -9  12  -5   19.20   14.20
   9 -12   5   11.50    7.80
   6  11  -5   90.99   13.70
  -6 -11   5  101.29    9.50
  -6 -11   5   94.19   13.50
   5  11  -5   13.10    7.60
  -5 -11   5   -3.90    4.50
  -5 -11   5    4.60    4.00
  -5 -11   5    3.10    5.70
   4  11  -5  350.76   19.50
  -4 -11   5  378.36   19.40
  -4 -11   5  363.16   14.80
  -4 -11   5  375.96   19.00
   3  11  -5  345.87   18.40
  -3 -11   5  344.87   13.70
  -3 -11   5  358.36   18.30
  -3 -11   5  375.16   18.30
   2  11  -5    0.10    4.30
  -2 -11   5   12.60    5.30
  -2 -11   5   12.40    5.00
  -2 -11   5   11.90    3.10
   1  11  -5  267.37   14.30
   1  11  -5  234.78   14.20
  -1 -11   5  248.08   14.40
   0  11  -5  435.26   18.10
   0  11  -5  453.05   19.60
   0 -11   5  425.86   14.50
   0 -11   5  440.46   19.50
  -1  11  -5   77.19    7.80
  -1  11  -5   70.69    8.80
   1 -11   5   82.59    6.20
   1 -11   5   86.19    9.20
   1 -11   5   78.39    9.20
  -2  11  -5   49.80    8.20
   2 -11   5   52.69    5.90
   2 -11   5   45.60    8.20
   2 -11   5   66.49    8.70
  -3  11  -5  492.85   21.30
   3 -11   5  498.65   22.80
   3 -11   5  450.45   20.90
   3 -11   5  486.65   17.20
  -4  11  -5  303.57   16.90
   4 -11   5  279.47   16.30
   4 -11   5  287.67   18.00
   4 -11   5  281.67   13.40
  -5  11  -5    1.50    5.30
   5 -11   5   -3.80    3.40
   5 -11   5    5.50    5.00
   5 -11   5    3.50    5.50
  -6  11  -5  243.98   18.20
   6 -11   5  216.88   17.90
   6 -11   5  239.28   16.80
   6 -11   5  261.17   15.10
  -7  11  -5  326.17   20.80
  -7  11  -5  290.37   22.30
   7 -11   5  335.87   18.40
   7 -11   5  321.17   21.50
  -8  11  -5   53.79   13.70
  -8  11  -5   70.29   12.30
   8 -11   5   53.09   11.30
   8 -11   5   57.19   10.40
  -9  11  -5   26.00   10.50
  -9  11  -5   33.00   10.30
   9 -11   5   38.20   11.40
   9 -11   5   34.70    9.00
   7  10  -5  211.68   17.80
  -7 -10   5  190.68   15.80
  -7 -10   5  182.88   12.40
   6  10  -5    9.70    7.00
  -6 -10   5    7.60    4.20
  -6 -10   5   10.90    6.40
  -6 -10   5    8.60    5.60
   5  10  -5  264.47   17.00
  -5 -10   5  259.67   12.50
  -5 -10   5  260.57   16.10
  -5 -10   5  245.58   15.10
   4  10  -5  438.26   21.40
  -4 -10   5  506.75   21.40
  -4 -10   5  474.15   16.90
  -4 -10   5  483.85   20.70
   3  10  -5   35.90    7.70
  -3 -10   5   38.80    6.80
  -3 -10   5   35.40    7.30
  -3 -10   5   36.60    5.20
   2  10  -5  141.69   11.10
  -2 -10   5  119.39   10.00
  -2 -10   5  123.59   10.10
  -2 -10   5  125.39    7.20
   1  10  -5  702.73   24.90
   1  10  -5  693.53   24.20
  -1 -10   5  672.23   20.00
  -1 -10   5  692.33   24.80
  -1 -10   5  664.63   24.10
   0  10  -5  206.88   11.40
   0  10  -5  221.78   12.50
   0 -10   5  196.68    8.70
   0 -10   5  183.08   11.20
   0 -10   5  195.28   12.10
  -1  10  -5  150.58    9.40
  -1  10  -5  134.79   10.30
   1 -10   5  137.99    7.40
   1 -10   5  147.89   11.00
   1 -10   5  126.09    9.90
  -2  10  -5  686.93   21.80
  -2  10  -5  674.63   24.40
   2 -10   5  642.14   20.30
   2 -10   5  674.73   24.50
   2 -10   5  676.53   25.60
  -3  10  -5  538.15   21.60
   3 -10   5  527.05   21.40
   3 -10   5  516.75   17.90
   3 -10   5  567.94   23.40
  -4  10  -5   14.20    5.60
   4 -10   5   20.60    6.30
   4 -10   5   -1.90    3.60
   4 -10   5    9.80    4.00
  -5  10  -5  366.16   19.90
   5 -10   5  368.26   20.30
   5 -10   5  363.66   18.70
   5 -10   5  403.86   17.20
  -6  10  -5  545.75   27.10
   6 -10   5  557.04   22.80
   6 -10   5  565.54   26.10
   6 -10   5  521.65   24.10
  -7  10  -5  100.99   15.30
  -7  10  -5   99.19   12.50
   7 -10   5   98.29   11.60
   7 -10   5  112.79   13.50
  -8  10  -5    5.60    8.30
  -8  10  -5   28.70    8.50
   8 -10   5   22.50    7.10
   8 -10   5   34.60    9.70
  -9  10  -5  257.07   21.50
   9 -10   5  219.58   20.70
   8   9  -5  221.88   18.70
  -8  -9   5  197.68   16.20
  -8  -9   5  228.58   14.10
   7   9  -5   15.40    7.50
  -7  -9   5   29.50    7.80
  -7  -9   5   23.70    5.70
  -7  -9   5   12.20    5.80
   6   9  -5  231.88   16.00
  -6  -9   5  210.38   14.40
  -6  -9   5  196.28   13.50
  -6  -9   5  197.08   11.30
   5   9  -5  515.85   23.10
  -5  -9   5  488.05   21.30
  -5  -9   5  514.55   18.20
  -5  -9   5  501.75   21.10
   4   9  -5   46.90    7.90
  -4  -9   5   52.19    7.90
  -4  -9   5   68.09    6.20
  -4  -9   5   72.19    8.30
   3   9  -5  219.98   13.10
  -3  -9   5  217.48   12.50
  -3  -9   5  197.48    9.30
  -3  -9   5  219.08   12.50
   2   9  -5  700.73   24.60
  -2  -9   5  699.13   24.10
  -2  -9   5  702.03   20.40
  -2  -9   5  725.53   24.70
   1   9  -5  402.16   17.10
   1   9  -5  443.96   17.10
  -1  -9   5  414.46   17.00
  -1  -9   5  417.46   13.70
  -1  -9   5  415.66   16.70
  -1  -9   5  402.06   17.10
   0   9  -5    3.40    3.30
   0   9  -5    5.20    3.50
   0  -9   5   -1.00    2.80
   0  -9   5    4.70    3.30
   0  -9   5    5.30    2.10
  -1   9  -5 1199.38   35.90
  -1   9  -5 1265.57   34.30
   1  -9   5 1281.77   36.60
   1  -9   5 1196.68   36.80
   1  -9   5 1186.58   31.80
  -2   9  -5  446.26   16.30
  -2   9  -5  454.85   18.60
   2  -9   5  464.35   15.50
   2  -9   5  489.55   18.90
   2  -9   5  498.75   20.50
  -3   9  -5   75.59    8.20
  -3   9  -5   82.89    7.40
   3  -9   5   70.09    9.20
   3  -9   5   72.09    6.30
   3  -9   5   58.39    7.50
  -4   9  -5  248.98   14.50
   4  -9   5  238.98   11.80
   4  -9   5  215.68   14.60
   4  -9   5  248.38   13.50
  -5   9  -5  439.36   21.50
   5  -9   5  409.66   17.40
   5  -9   5  417.36   21.20
   5  -9   5  428.26   19.40
  -6   9  -5  219.68   17.50
  -6   9  -5  208.18   14.50
   6  -9   5  211.68   14.20
   6  -9   5  208.08   13.60
   6  -9   5  219.68   16.10
  -7   9  -5   11.70    6.30
  -7   9  -5   11.60    7.30
   7  -9   5    6.10    6.70
   7  -9   5   15.40    5.90
  -8   9  -5  229.68   17.10
  -8   9  -5  238.58   20.00
   8  -9   5  248.68   18.70
   8  -9   5  248.08   16.40
  -9   9  -5  162.68   17.20
   9  -9   5  168.18   17.50
 -10   9  -5   10.70    8.50
  10  -9   5    7.70    9.20
   9   8  -5  251.47   19.30
  -9  -8   5  283.37   18.50
  -9  -8   5  266.57   15.90
   8   8  -5   50.39   10.10
  -8  -8   5   24.10    5.70
  -8  -8   5   43.00    8.60
   7   8  -5  116.29   12.60
  -7  -8   5   98.79   10.70
  -7  -8   5   97.39    8.80
  -7  -8   5   91.99   10.40
   6   8  -5  415.66   20.50
  -6  -8   5  448.96   20.00
  -6  -8   5  463.25   19.60
  -6  -8   5  394.26   16.30
   5   8  -5  354.86   18.40
  -5  -8   5  411.66   18.10
  -5  -8   5  400.36   17.50
  -5  -8   5  384.26   14.70
   4   8  -5   25.10    5.90
  -4  -8   5   22.80    3.90
  -4  -8   5   15.50    4.70
  -4  -8   5   34.50    5.90
   3   8  -5  943.51   30.20
  -3  -8   5  967.10   29.70
  -3  -8   5  907.31   25.70
   2   8  -5  518.45   19.20
  -2  -8   5  505.95   15.60
  -2  -8   5  500.15   18.50
  -2  -8   5  502.55   18.70
   1   8  -5   -2.00    2.40
   1   8  -5    2.70    3.00
  -1  -8   5    4.10    2.90
  -1  -8   5   -2.10    2.40
  -1  -8   5    1.30    1.70
  -1  -8   5    1.90    2.80
   0   8  -5  903.11   26.30
   0   8  -5  851.51   27.00
   0  -8   5  877.91   27.40
   0  -8   5  874.71   27.20
   0  -8   5  879.61   23.70
  -1   8  -5  749.82   24.40
  -1   8  -5  767.12   22.90
   1  -8   5  760.02   24.50
   1  -8   5  748.03   25.50
   1  -8   5  758.32   21.30
  -2   8  -5  206.48    9.50
   2  -8   5  217.18   12.50
   2  -8   5  192.38    8.90
   2  -8   5  204.98   11.00
  -3   8  -5  129.09    7.40
  -3   8  -5  104.49    8.80
   3  -8   5  102.19    9.70
   3  -8   5  117.39    8.60
   3  -8   5  119.49    7.50
  -4   8  -5  815.22   29.30
   4  -8   5  836.12   26.00
   4  -8   5  851.81   30.20
   4  -8   5  828.22   27.40
  -5   8  -5  566.24   25.60
   5  -8   5  602.74   22.80
   5  -8   5  573.34   24.70
   5  -8   5  611.94   21.80
  -6   8  -5    3.70    4.10
  -6   8  -5    1.80    6.10
   6  -8   5    1.70    4.50
   6  -8   5   -6.20    3.20
  -7   8  -5  342.17   22.70
  -7   8  -5  404.06   20.40
   7  -8   5  414.36   19.80
   7  -8   5  401.36   21.80
  -8   8  -5  546.35   28.10
   8  -8   5  574.14   27.60
  -9   8  -5   86.29   13.60
   9  -8   5   75.09   12.90
 -10   8  -5   46.20   10.50
  10  -8   5   68.79   13.20
  10   7  -5  247.98   19.30
  10   7  -5  235.18   19.50
 -10  -7   5  237.08   15.80
 -10  -7   5  224.58   17.60
   9   7  -5   48.80    9.10
   9   7  -5   39.40    9.40
  -9  -7   5   34.60    8.80
  -9  -7   5   43.70    7.30
   8   7  -5  142.09   13.90
   8   7  -5  140.79   12.30
  -8  -7   5  127.29   11.50
  -8  -7   5  133.39   11.90
  -8  -7   5  141.99   10.60
   7   7  -5  373.66   17.90
   7   7  -5  376.76   19.40
  -7  -7   5  387.06   16.30
  -7  -7   5  375.06   18.10
  -7  -7   5  418.06   18.50
   6   7  -5  292.27   16.10
   6   7  -5  282.97   14.30
  -6  -7   5  299.37   14.90
  -6  -7   5  271.87   12.50
  -6  -7   5  281.67   14.70
   5   7  -5   14.00    4.70
   5   7  -5   12.10    4.00
  -5  -7   5   16.30    4.50
  -5  -7   5   19.30    4.90
  -5  -7   5   21.00    3.90
   4   7  -5  708.83   21.50
   4   7  -5  684.03   24.30
  -4  -7   5  673.63   23.10
  -4  -7   5  717.33   20.90
  -4  -7   5  695.33   23.50
   3   7  -5  837.92   23.30
   3   7  -5  827.52   26.60
  -3  -7   5  822.12   25.50
  -3  -7   5  826.72   23.00
  -3  -7   5  834.42   26.10
   2   7  -5   63.79    6.50
  -2  -7   5   73.79    6.30
  -2  -7   5   62.49    6.10
  -2  -7   5   65.69    4.60
  -2  -7   5   64.49    5.50
   1   7  -5  127.49    7.90
   1   7  -5  107.09    7.70
  -1  -7   5  129.29    7.90
  -1  -7   5  119.79    6.10
  -1  -7   5  113.49    7.50
  -1  -7   5  121.29    7.90
   0   7  -5 1045.50   31.10
   0   7  -5 1122.39   30.60
   0  -7   5 1126.59   31.60
   0  -7   5 1127.69   32.30
   0  -7   5 1096.29   28.30
  -1   7  -5  456.45   15.50
  -1   7  -5  458.95   16.70
   1  -7   5  459.65   14.40
   1  -7   5  452.25   16.40
   1  -7   5  457.15   17.90
  -2   7  -5  101.09    7.60
  -2   7  -5   86.39    6.10
   2  -7   5   82.29    8.10
   2  -7   5   95.39    7.10
   2  -7   5   80.89    5.80
  -3   7  -5  810.72   23.20
  -3   7  -5  782.92   26.60
   3  -7   5  821.72   25.40
   3  -7   5  782.52   23.60
   3  -7   5  819.52   28.10
  -4   7  -5  737.03   23.50
  -4   7  -5  726.83   27.30
   4  -7   5  775.02   24.80
   4  -7   5  713.83   23.70
   4  -7   5  768.42   27.50
  -5   7  -5   15.70    6.20
   5  -7   5   -2.10    3.70
   5  -7   5    2.50    3.20
   5  -7   5    4.30    3.30
  -6   7  -5  258.87   15.00
  -6   7  -5  265.87   18.50
   6  -7   5  291.67   17.00
   6  -7   5  264.17   14.80
  -7   7  -5  438.36   20.60
  -7   7  -5  440.56   24.10
   7  -7   5  489.55   23.40
   7  -7   5  468.65   20.90
  -8   7  -5  130.19   14.00
   8  -7   5  143.09   14.40
  -9   7  -5  100.19   13.60
   9  -7   5   85.39   13.10
 -10   7  -5  183.48   17.30
  10  -7   5  172.68   17.70
  10   6  -5   81.29   13.20
  10   6  -5  107.29   14.40
 -10  -6   5   96.99   11.20
 -10  -6   5   91.99   12.20
   9   6  -5   37.10    8.30
   9   6  -5   52.89   10.00
  -9  -6   5   63.19    9.50
  -9  -6   5   66.49    9.00
  -9  -6   5   55.79    9.10
   8   6  -5  564.64   23.80
   8   6  -5  580.94   24.80
  -8  -6   5  606.84   23.60
  -8  -6   5  586.84   21.90
  -8  -6   5  603.94   23.90
   7   6  -5  325.57   17.30
   7   6  -5  354.96   16.80
  -7  -6   5  360.26   16.60
  -7  -6   5  368.26   15.10
  -7  -6   5  332.87   16.20
   6   6  -5   17.00    5.00
   6   6  -5   15.70    4.60
  -6  -6   5   15.20    3.60
  -6  -6   5   21.30    5.10
  -6  -6   5   24.00    5.20
   5   6  -5  452.25   18.70
   5   6  -5  462.05   17.10
  -5  -6   5  487.85   18.00
  -5  -6   5  459.95   15.90
  -5  -6   5  477.25   18.10
   4   6  -5  824.42   23.70
   4   6  -5  819.92   26.40
  -4  -6   5  812.72   25.00
  -4  -6   5  820.62   23.10
  -4  -6   5  791.22   25.40
   3   6  -5  243.88   11.80
   3   6  -5  251.27    9.30
  -3  -6   5  247.88   11.40
  -3  -6   5  236.38   10.80
  -3  -6   5  256.77    9.20
  -3  -6   5  256.47    9.60
   2   6  -5  243.18   10.90
   2   6  -5  244.18    7.60
  -2  -6   5  246.38   10.00
  -2  -6   5  237.88   10.40
  -2  -6   5  227.78    8.80
  -2  -6   5  218.78   10.40
   1   6  -5 1080.89   30.00
   1   6  -5 1105.09   30.00
  -1  -6   5 1049.49   30.00
  -1  -6   5 1070.19   30.10
   0   6  -5  629.14   19.90
   0   6  -5  633.34   19.30
   0  -6   5  614.64   17.60
   0  -6   5  643.24   20.00
   0  -6   5  637.24   20.80
  -1   6  -5   23.20    3.70
  -1   6  -5   21.50    4.00
   1  -6   5   26.10    4.00
   1  -6   5   28.90    3.40
   1  -6   5   14.30    3.80
  -2   6  -5 1024.30   27.50
  -2   6  -5  955.60   29.40
   2  -6   5 1051.59   27.40
   2  -6   5  990.10   30.80
   2  -6   5  981.50   28.30
  -3   6  -5  899.51   25.20
  -3   6  -5  859.41   28.60
   3  -6   5  864.51   25.50
   3  -6   5  858.81   29.00
   3  -6   5  895.91   26.20
   3  -6   5  893.01   23.20
  -4   6  -5   59.19    5.90
  -4   6  -5   66.89    8.70
   4  -6   5   72.39    5.50
   4  -6   5   67.79    6.40
   4  -6   5   61.39    6.70
   4  -6   5   48.00    7.40
  -5   6  -5  367.96   20.50
   5  -6   5  406.06   14.80
   5  -6   5  376.26   18.50
   5  -6   5  396.76   16.90
   5  -6   5  364.26   15.80
  -6   6  -5  307.87   15.60
  -6   6  -5  310.17   18.90
   6  -6   5  309.87   17.30
   6  -6   5  353.76   16.70
   6  -6   5  300.17   13.90
  -7   6  -5  219.48   16.20
   7  -6   5  196.78   14.80
   7  -6   5  233.78   13.70
  -8   6  -5   39.00    9.20
   8  -6   5   41.10    8.90
  -9   6  -5  287.97   19.20
   9  -6   5  239.28   18.30
 -10   6  -5  139.09   15.80
  10  -6   5  147.49   16.30
  11   5  -5   97.29   13.70
  11   5  -5  103.69   14.60
 -11  -5   5  103.09   13.50
  10   5  -5    7.70    6.90
  10   5  -5   -1.00    6.10
 -10  -5   5   15.40    5.80
 -10  -5   5    6.00    6.10
   9   5  -5  449.26   21.50
   9   5  -5  447.16   21.30
  -9  -5   5  424.26   20.00
  -9  -5   5  414.46   18.70
  -9  -5   5  456.25   20.60
   8   5  -5  576.24   23.20
   8   5  -5  575.14   23.50
  -8  -5   5  578.04   21.10
  -8  -5   5  560.74   22.30
  -8  -5   5  602.84   22.90
   7   5  -5   90.29    9.20
   7   5  -5   88.69    8.80
  -7  -5   5   89.79    7.50
  -7  -5   5  107.49    9.00
  -7  -5   5   86.19    8.30
   6   5  -5  389.36   15.90
   6   5  -5  364.56   16.50
  -6  -5   5  380.26   14.20
  -6  -5   5  354.36   15.40
  -6  -5   5  357.36   15.20
   5   5  -5  855.61   27.10
   5   5  -5  861.61   25.30
  -5  -5   5  810.62   23.80
  -5  -5   5  840.82   25.60
  -5  -5   5  818.02   26.00
   4   5  -5  285.57   11.20
   4   5  -5  306.87   13.10
  -4  -5   5  276.67   11.60
  -4  -5   5  292.37   10.80
  -4  -5   5  282.77   12.20
   3   5  -5  155.28    6.70
   3   5  -5  147.89    8.60
  -3  -5   5  154.58    8.30
  -3  -5   5  166.48    7.20
  -3  -5   5  163.68    8.00
  -3  -5   5  156.98    6.90
   2   5  -5  905.61   21.90
   2   5  -5  901.91   25.80
  -2  -5   5  904.01   24.90
  -2  -5   5  891.11   23.50
  -2  -5   5  900.21   24.60
  -2  -5   5  870.21   25.40
   1   5  -5 1377.16   36.40
   1   5  -5 1377.96   36.10
  -1  -5   5 1408.76   36.40
  -1  -5   5 1471.95   36.90
  -1  -5   5 1347.57   34.10
   0   5  -5    1.40    1.80
   0   5  -5    0.60    1.60
   0   5  -5    2.40    2.10
   0  -5   5   -0.70    1.60
   0  -5   5    0.20    1.20
   0  -5   5    4.90    2.20
  -1   5  -5  673.23   21.00
  -1   5  -5  690.93   19.30
  -1   5  -5  703.33   20.30
   1  -5   5  677.63   22.10
   1  -5   5  671.03   20.10
   1  -5   5  672.13   19.20
  -2   5  -5  743.73   23.20
  -2   5  -5  693.53   20.70
  -2   5  -5  692.93   20.30
   2  -5   5  674.73   18.10
   2  -5   5  712.13   20.90
   2  -5   5  682.73   23.20
   2  -5   5  709.23   20.50
  -3   5  -5  234.18   10.40
  -3   5  -5  222.68   12.80
   3  -5   5  226.88   12.30
   3  -5   5  254.87   10.80
   3  -5   5  212.28    9.80
   3  -5   5  217.98    8.70
  -4   5  -5  245.58   15.60
  -4   5  -5  256.07   11.50
   4  -5   5  275.17   12.60
   4  -5   5  250.67   13.80
   4  -5   5  271.07   11.00
   4  -5   5  287.87   12.00
  -5   5  -5 1145.59   34.20
  -5   5  -5 1138.19   39.60
  -5   5  -5 1163.68   32.40
   5  -5   5 1152.88   35.00
   5  -5   5 1181.38   33.00
   5  -5   5 1190.48   37.30
  -6   5  -5  318.37   15.80
  -6   5  -5  348.97   19.10
   6  -5   5  335.67   17.70
   6  -5   5  342.27   15.10
   6  -5   5  384.46   21.80
  -7   5  -5   15.90    6.20
   7  -5   5   23.90    6.80
   7  -5   5   23.90    5.60
  -8   5  -5  388.26   21.30
   8  -5   5  374.76   18.40
   8  -5   5  368.26   20.50
  -9   5  -5  271.97   18.90
   9  -5   5  284.87   17.20
   9  -5   5  238.48   18.10
 -10   5  -5    3.10    6.60
  10  -5   5   -6.20    6.00
  11   4  -5    7.20    7.40
  11   4  -5    6.30    7.20
 -11  -4   5    1.80    5.80
  10   4  -5  264.87   16.70
  10   4  -5  261.97   17.50
 -10  -4   5  284.97   16.90
 -10  -4   5  309.67   17.40
   9   4  -5  598.34   24.40
   9   4  -5  564.04   23.50
  -9  -4   5  548.65   22.40
  -9  -4   5  578.34   23.20
  -9  -4   5  552.84   21.50
   8   4  -5    3.20    4.70
   8   4  -5    9.40    5.10
  -8  -4   5    6.70    4.00
  -8  -4   5    8.10    4.00
  -8  -4   5    4.60    3.60
   7   4  -5  298.27   14.90
   7   4  -5  291.27   14.60
  -7  -4   5  288.67   12.70
  -7  -4   5  285.27   13.90
  -7  -4   5  312.57   13.90
   6   4  -5  971.80   29.30
   6   4  -5  993.00   30.20
  -6  -4   5  921.21   28.40
  -6  -4   5 1008.70   27.70
  -6  -4   5  962.10   29.30
   5   4  -5  697.43   22.70
   5   4  -5  686.03   21.50
  -5  -4   5  700.33   20.50
  -5  -4   5  742.83   21.80
  -5  -4   5  660.03   22.00
   4   4  -5    2.10    2.10
   4   4  -5    2.60    1.90
   4   4  -5   -0.70    2.20
  -4  -4   5    2.20    1.90
  -4  -4   5    0.80    1.60
  -4  -4   5    1.30    1.50
  -4  -4   5    0.20    1.90
   3   4  -5  829.82   22.40
   3   4  -5  827.32   24.20
   3   4  -5  830.92   21.60
  -3  -4   5  835.22   22.10
  -3  -4   5  805.72   22.70
  -3  -4   5  811.62   23.70
  -3  -4   5  828.52   22.00
   2   4  -5 1986.30   46.00
   2   4  -5 2062.19   48.00
   2   4  -5 1977.90   49.60
  -2  -4   5 2007.80   48.60
  -2  -4   5 1986.10   48.30
  -2  -4   5 1986.60   47.50
  -2  -4   5 1993.00   49.20
   1   4  -5   97.09    3.30
   1   4  -5   96.29    5.30
   1   4  -5   95.89    5.60
   1   4  -5   94.89    6.00
  -1  -4   5   96.39    6.00
  -1  -4   5   96.39    4.90
  -1  -4   5   91.19    5.60
   0   4  -5  714.03   20.00
   0   4  -5  735.53   21.20
   0   4  -5  719.23   21.10
   0  -4   5  746.13   17.40
   0  -4   5  752.82   19.90
   0  -4   5  724.83   22.10
   0  -4   5  763.72   20.90
  -1   4  -5 1810.72   46.20
  -1   4  -5 1801.92   44.40
  -1   4  -5 1790.52   45.30
   1  -4   5 1834.42   47.20
   1  -4   5 1815.92   44.50
   1  -4   5 1833.52   44.30
   1  -4   5 1821.82   42.10
  -2   4  -5  311.07   12.10
  -2   4  -5  301.77   11.40
  -2   4  -5  330.77   14.20
   2  -4   5  318.17   11.60
   2  -4   5  306.37   10.20
   2  -4   5  317.67   11.20
   2  -4   5  330.37   13.80
  -3   4  -5  225.58   13.70
  -3   4  -5  239.28   10.20
  -3   4  -5  230.58   10.70
   3  -4   5  243.38    9.50
   3  -4   5  222.88    9.50
   3  -4   5  235.88   12.20
   3  -4   5  242.68   10.80
  -4   4  -5  865.61   25.30
  -4   4  -5  792.52   30.40
  -4   4  -5  799.22   25.10
   4  -4   5  866.21   24.80
   4  -4   5  842.32   24.70
   4  -4   5  863.81   28.20
   4  -4   5  853.91   26.50
  -5   4  -5  247.38   15.40
  -5   4  -5  270.97   12.00
  -5   4  -5  268.97   12.40
   5  -4   5  257.27   12.20
   5  -4   5  267.77   14.50
   5  -4   5  261.27   13.60
  -6   4  -5  152.48   12.50
   6  -4   5  147.89   10.30
   6  -4   5  154.68   12.00
  -7   4  -5  373.56   20.20
   7  -4   5  402.96   18.10
   7  -4   5  349.47   18.80
  -8   4  -5  424.66   22.50
   8  -4   5  394.76   19.80
   8  -4   5  417.56   21.20
  -9   4  -5   34.80    8.80
   9  -4   5   34.20    8.90
   9  -4   5   29.50    8.00
 -10   4  -5   92.69   13.80
  10  -4   5   89.19   13.50
  12   3  -5    1.50    7.60
 -12  -3   5   -2.90    6.80
  11   3  -5  135.39   14.60
 -11  -3   5  136.19   13.40
 -11  -3   5  162.68   14.40
  10   3  -5  435.36   21.90
  10   3  -5  413.16   19.60
 -10  -3   5  451.75   20.50
 -10  -3   5  449.06   21.30
   9   3  -5  182.48   13.70
   9   3  -5  208.68   13.20
  -9  -3   5  181.98   12.70
  -9  -3   5  212.68   12.70
  -9  -3   5  193.58   11.70
   8   3  -5    3.30    4.20
   8   3  -5    3.00    3.90
  -8  -3   5    2.70    3.00
  -8  -3   5    5.80    3.70
  -8  -3   5    4.90    3.60
   7   3  -5  808.12   26.80
   7   3  -5  839.52   26.70
  -7  -3   5  823.52   26.70
  -7  -3   5  836.62   25.00
  -7  -3   5  816.02   25.50
   6   3  -5  923.71   27.60
   6   3  -5  892.11   27.70
  -6  -3   5  926.51   25.90
  -6  -3   5  913.71   26.40
  -6  -3   5  903.11   27.60
   5   3  -5   13.90    3.50
   5   3  -5    7.30    2.60
   5   3  -5   12.40    3.00
  -5  -3   5    9.90    2.70
  -5  -3   5   19.60    3.60
  -5  -3   5   14.60    2.20
  -5  -3   5    6.60    2.20
   4   3  -5 1495.45   36.90
   4   3  -5 1438.06   38.30
   4   3  -5 1457.15   36.80
  -4  -3   5 1435.96   36.20
  -4  -3   5 1457.65   38.10
  -4  -3   5 1466.35   35.30
  -4  -3   5 1420.76   36.30
   3   3  -5 1179.48   30.00
   3   3  -5 1116.69   31.00
   3   3  -5 1156.38   29.00
  -3  -3   5 1178.48   29.60
  -3  -3   5 1192.08   29.40
  -3  -3   5 1199.78   31.00
  -3  -3   5 1147.29   29.40
   2   3  -5  516.75   13.70
   2   3  -5  511.65   16.20
   2   3  -5  508.25   15.00
  -2  -3   5  495.65   14.60
  -2  -3   5  504.95   14.60
  -2  -3   5  534.85   15.70
  -2  -3   5  517.65   15.70
   1   3  -5  370.06   12.70
   1   3  -5  365.26   11.70
   1   3  -5  367.06   11.70
   1   3  -5  372.66   10.00
  -1  -3   5  381.36   12.90
  -1  -3   5  356.46   11.80
  -1  -3   5  351.66   11.00
   0   3  -5 1344.87   34.70
   0   3  -5 1355.06   33.60
   0   3  -5 1344.67   34.20
   0  -3   5 1344.27   33.00
   0  -3   5 1323.07   33.10
   0  -3   5 1334.67   35.30
   0  -3   5 1316.67   31.50
  -1   3  -5  657.73   21.10
  -1   3  -5  649.64   20.20
  -1   3  -5  689.83   19.30
   1  -3   5  667.03   19.00
   1  -3   5  661.83   21.10
   1  -3   5  683.63   18.40
   1  -3   5  671.53   17.70
  -2   3  -5  211.98   10.20
  -2   3  -5  233.68    9.50
  -2   3  -5  209.68   12.40
   2  -3   5  218.08    9.50
   2  -3   5  218.68   10.80
   2  -3   5  218.08    8.50
   2  -3   5  221.78    8.30
  -3   3  -5 1420.96   38.40
  -3   3  -5 1433.76   37.10
  -3   3  -5 1470.95   43.30
   3  -3   5 1387.26   37.80
   3  -3   5 1355.26   39.30
   3  -3   5 1402.26   36.40
   3  -3   5 1384.06   35.30
  -4   3  -5 1391.26   36.90
  -4   3  -5 1315.17   35.90
  -4   3  -5 1388.16   37.60
  -4   3  -5 1399.16   42.40
   4  -3   5 1339.57   38.10
   4  -3   5 1341.17   36.80
   4  -3   5 1336.47   39.30
  -5   3  -5   23.60    4.90
  -5   3  -5   27.20    6.60
  -5   3  -5   18.80    4.30
   5  -3   5   21.90    4.50
   5  -3   5   17.80    5.00
  -6   3  -5  396.06   20.00
  -6   3  -5  365.96   15.30
   6  -3   5  382.46   18.10
   6  -3   5  343.27   16.30
  -7   3  -5  593.44   26.30
   7  -3   5  532.65   23.30
   7  -3   5  566.94   22.90
  -8   3  -5  115.09   13.00
   8  -3   5  114.19   12.10
   8  -3   5  137.29   12.40
  -9   3  -5   21.00    8.30
   9  -3   5   14.00    7.10
 -10   3  -5  240.18   22.30
  10  -3   5  253.67   19.30
  12   2  -5   62.89   11.40
 -12  -2   5   69.49   11.60
  11   2  -5  368.06   21.00
 -11  -2   5  366.86   20.60
 -11  -2   5  395.76   20.10
  10   2  -5  158.98   13.70
  10   2  -5  186.78   12.60
 -10  -2   5  195.28   13.10
 -10  -2   5  197.68   14.40
   9   2  -5   85.89    8.90
   9   2  -5   92.29   10.10
  -9  -2   5   88.89    9.60
  -9  -2   5   82.99   10.10
  -9  -2   5   85.19    8.40
   8   2  -5  818.62   26.60
   8   2  -5  826.82   28.10
  -8  -2   5  840.12   25.70
  -8  -2   5  807.12   25.90
  -8  -2   5  853.81   28.20
   7   2  -5  671.13   23.00
   7   2  -5  649.14   22.00
  -7  -2   5  652.13   20.70
  -7  -2   5  654.03   22.60
  -7  -2   5  693.13   21.40
   6   2  -5   48.40    5.30
   6   2  -5   49.60    5.90
   6   2  -5   39.50    5.20
  -6  -2   5   44.80    3.70
  -6  -2   5   51.09    5.50
  -6  -2   5   49.60    4.90
  -6  -2   5   47.80    4.70
   5   2  -5  684.93   21.00
   5   2  -5  703.53   21.40
   5   2  -5  689.33   20.40
  -5  -2   5  698.03   18.70
  -5  -2   5  674.63   21.20
  -5  -2   5  701.53   19.70
  -5  -2   5  693.63   19.80
   4   2  -5 1477.35   37.20
   4   2  -5 1484.45   38.20
   4   2  -5 1485.75   37.10
  -4  -2   5 1454.05   36.50
  -4  -2   5 1505.25   36.10
  -4  -2   5 1468.25   38.10
  -4  -2   5 1472.05   36.10
   3   2  -5  351.86   10.90
   3   2  -5  344.17   12.30
   3   2  -5  332.17   11.30
  -3  -2   5  331.97   10.30
  -3  -2   5  357.86   10.90
  -3  -2   5  342.57   11.30
  -3  -2   5  356.66   12.10
   2   2  -5  352.56   12.30
   2   2  -5  338.27   10.40
   2   2  -5  338.17   11.10
   2   2  -5  357.16   10.40
  -2  -2   5  334.87   10.50
  -2  -2   5  349.87   11.80
  -2  -2   5  354.26   11.40
   1   2  -5 2275.87   53.39
   1   2  -5 2359.66   54.39
   1   2  -5 2313.77   54.79
   1   2  -5 2354.66   56.29
  -1  -2   5 2247.18   54.19
  -1  -2   5 2343.97   54.09
  -1  -2   5 2342.07   56.09
   0   2  -5 1294.27   32.20
   0   2  -5 1239.18   30.90
   0   2  -5 1282.87   33.90
   0   2  -5 1281.27   33.30
   0  -2   5 1299.07   31.20
   0  -2   5 1282.07   31.70
   0  -2   5 1242.98   33.70
  -1   2  -5    2.10    1.70
  -1   2  -5    1.60    2.80
  -1   2  -5    8.80    3.00
   1  -2   5    3.70    1.60
   1  -2   5    3.30    1.30
   1  -2   5    0.70    1.50
   1  -2   5    5.30    2.30
  -2   2  -5 1200.88   34.20
  -2   2  -5 1229.28   32.10
  -2   2  -5 1238.28   37.10
   2  -2   5 1212.48   34.10
   2  -2   5 1216.18   31.70
   2  -2   5 1214.38   32.40
   2  -2   5 1206.38   29.70
  -3   2  -5  740.53   24.20
  -3   2  -5  816.12   27.60
  -3   2  -5  794.92   23.20
  -3   2  -5  745.93   21.00
   3  -2   5  779.32   24.80
   3  -2   5  779.22   24.10
   3  -2   5  772.22   22.90
  -4   2  -5  158.68    9.20
  -4   2  -5  156.88    9.50
  -4   2  -5  173.38   12.00
   4  -2   5  178.88   10.70
   4  -2   5  181.38    9.70
  -5   2  -5   89.29    7.70
  -5   2  -5   87.59    9.90
  -5   2  -5  101.49    8.00
   5  -2   5   88.69    7.70
   5  -2   5  102.09    9.10
  -6   2  -5  845.72   32.40
  -6   2  -5  891.51   27.90
  -6   2  -5  850.71   27.50
   6  -2   5  793.82   29.00
   6  -2   5  865.31   28.90
  -7   2  -5  232.48   16.70
   7  -2   5  227.18   14.60
   7  -2   5  221.38   14.00
  -8   2  -5   14.90    7.40
   8  -2   5   14.50    6.30
  -9   2  -5  298.87   21.10
   9  -2   5  234.38   17.50
  10  -2   5  143.39   16.80
  12   1  -5  266.37   19.80
 -12  -1   5  306.37   19.10
 -12  -1   5  253.67   19.50
  11   1  -5  182.18   15.50
 -11  -1   5  178.38   15.40
 -11  -1   5  190.48   13.90
  10   1  -5    5.20    5.40
 -10  -1   5    6.50    4.30
 -10  -1   5   -3.40    4.20
   9   1  -5  422.36   19.10
   9   1  -5  419.16   16.90
  -9  -1   5  440.76   20.00
  -9  -1   5  382.76   16.70
   8   1  -5  929.41   30.30
   8   1  -5  929.21   28.20
  -8  -1   5  973.40   31.10
  -8  -1   5  927.31   27.50
  -8  -1   5  918.71   27.70
   7   1  -5   10.00    3.10
   7   1  -5   17.10    4.10
   7   1  -5   18.10    4.50
  -7  -1   5   14.20    3.20
  -7  -1   5   16.70    4.10
  -7  -1   5   14.00    3.30
  -7  -1   5   14.60    2.90
   6   1  -5  457.55   15.90
   6   1  -5  473.15   16.20
   6   1  -5  471.75   16.90
  -6  -1   5  469.85   15.10
  -6  -1   5  474.65   14.90
  -6  -1   5  446.46   14.10
  -6  -1   5  467.25   16.90
   5   1  -5 1705.73   43.30
   5   1  -5 1733.63   43.40
   5   1  -5 1699.93   42.70
  -5  -1   5 1700.83   41.10
  -5  -1   5 1692.33   43.70
  -5  -1   5 1680.23   41.40
   4   1  -5  601.64   18.50
   4   1  -5  617.84   17.80
   4   1  -5  606.24   17.90
  -4  -1   5  613.74   16.10
  -4  -1   5  609.34   18.40
  -4  -1   5  599.54   17.00
  -4  -1   5  623.74   17.50
   3   1  -5  152.48    6.80
   3   1  -5  163.58    6.80
   3   1  -5  169.08    7.80
  -3  -1   5  162.48    7.20
  -3  -1   5  168.28    7.20
  -3  -1   5  153.48    5.40
   2   1  -5 2892.41   67.39
   2   1  -5 2957.70   69.59
   2   1  -5 2939.61   67.89
   2   1  -5 2926.01   66.29
  -2  -1   5 2865.71   68.69
  -2  -1   5 2938.81   67.09
  -2  -1   5 2948.00   67.79
   1   1  -5 1516.45   36.80
   1   1  -5 1464.15   36.10
   1   1  -5 1500.25   36.80
   1   1  -5 1506.55   38.80
  -1  -1   5 1478.05   35.70
  -1  -1   5 1510.05   36.00
  -1  -1   5 1504.65   38.00
   0   1  -5  148.89    8.60
   0   1  -5  156.28    6.70
   0   1  -5  142.59    8.20
   0   1  -5  149.69    6.70
   0  -1   5  159.48    6.60
   0  -1   5  151.28    5.50
   0  -1   5  153.18    7.80
  -1   1  -5  432.56   16.70
  -1   1  -5  472.55   17.50
  -1   1  -5  452.95   14.40
   1  -1   5  448.06   14.20
   1  -1   5  463.55   15.90
   1  -1   5  485.25   14.80
   1  -1   5  455.85   12.10
  -2   1  -5 1343.07   34.00
  -2   1  -5 1296.87   37.50
  -2   1  -5 1280.87   36.50
   2  -1   5 1272.87   30.50
   2  -1   5 1290.97   35.60
   2  -1   5 1281.87   34.60
   2  -1   5 1283.67   34.00
  -3   1  -5  318.57   14.00
  -3   1  -5  346.77   16.00
  -3   1  -5  332.57   12.80
   3  -1   5  307.37   13.70
   3  -1   5  327.07   13.10
   3  -1   5  308.67   13.70
  -4   1  -5   95.69    7.50
  -4   1  -5   87.59    9.00
  -4   1  -5   98.89    8.10
   4  -1   5   97.39    8.00
   4  -1   5   95.69    7.50
  -5   1  -5  586.44   20.90
  -5   1  -5  529.55   23.40
   5  -1   5  524.65   20.30
   5  -1   5  511.95   20.40
  -6   1  -5  481.05   19.50
  -6   1  -5  457.25   22.80
   6  -1   5  472.55   20.00
   6  -1   5  470.55   20.10
  -7   1  -5   19.50    5.60
  -7   1  -5   25.30    7.90
   7  -1   5    7.80    5.00
   7  -1   5   26.60    6.60
  -8   1  -5  189.98   17.20
   8  -1   5  205.48   15.50
  -9   1  -5  259.67   21.20
   9  -1   5  270.07   19.50
  13   0  -5  161.78   19.70
  12   0  -5  238.18   18.60
 -12   0   5  287.47   17.70
 -12   0   5  217.98   19.10
  11   0  -5   33.20    8.40
 -11   0   5   37.80    9.40
 -11   0   5   30.00    6.90
  10   0  -5  291.67   17.10
 -10   0   5  306.87   18.40
 -10   0   5  297.17   15.10
   9   0  -5  557.74   23.20
   9   0  -5  601.94   20.60
  -9   0   5  657.43   25.60
  -9   0   5  579.84   20.90
   8   0  -5  211.88    9.90
   8   0  -5  203.38   10.50
   8   0  -5  196.28   12.20
   8   0  -5  205.98   11.20
  -8   0   5  221.88   10.40
  -8   0   5  217.58   13.00
   7   0  -5  333.57   13.50
   7   0  -5  366.96   15.00
   7   0  -5  349.57   13.30
  -7   0   5  325.57   12.10
  -7   0   5  330.87   12.50
  -7   0   5  325.57   12.10
  -7   0   5  319.07   14.90
   6   0  -5 1768.12   44.00
   6   0  -5 1728.83   45.30
   6   0  -5 1727.43   44.10
  -6   0   5 1720.43   42.90
  -6   0   5 1758.32   42.30
  -6   0   5 1709.33   43.10
  -6   0   5 1705.53   45.60
   5   0  -5  956.60   27.20
   5   0  -5  974.90   27.00
   5   0  -5  982.50   26.60
  -5   0   5  986.50   27.60
  -5   0   5  992.50   25.60
  -5   0   5  968.80   24.30
  -5   0   5  971.90   26.20
   4   0  -5    5.70    2.30
   4   0  -5    2.70    2.00
   4   0  -5    5.70    2.00
  -4   0   5    8.30    1.30
  -4   0   5    6.90    1.70
  -4   0   5    5.80    2.10
  -4   0   5    8.50    2.40
   3   0  -5 2220.28   49.99
   3   0  -5 2233.48   54.39
   3   0  -5 2230.78   53.09
   3   0  -5 2146.69   52.59
  -3   0   5 2206.58   51.69
  -3   0   5 2281.37   53.79
  -3   0   5 2267.67   53.19
   2   0  -5 1137.39   28.90
   2   0  -5 1162.68   29.30
   2   0  -5 1116.79   27.90
   2   0  -5 1150.38   31.30
  -2   0   5 1156.18   28.70
  -2   0   5 1165.88   28.20
  -2   0   5 1172.48   30.30
   1   0  -5   95.59    5.10
   1   0  -5   91.39    5.40
   1   0  -5   99.59    7.00
   1   0  -5   97.49    5.20
  -1   0   5   96.29    5.90
  -1   0   5   97.79    4.20
  -1   0   5  100.69    4.80
   0   0  -5  323.07   12.00
   0   0  -5  352.56   11.80
   0   0  -5  348.37   14.50
   0   0  -5  350.76   11.30
   0   0   5  335.77    9.20
   0   0   5  322.77   10.90
   0   0   5  335.87   12.40
  -1   0  -5 1540.55   43.00
  -1   0  -5 1569.24   39.00
  -1   0  -5 1560.04   40.90
   1   0   5 1556.74   39.60
   1   0   5 1551.84   39.40
   1   0   5 1560.84   40.60
  -2   0  -5  937.91   25.70
  -2   0  -5  890.51   27.90
  -2   0  -5  939.71   29.00
   2   0   5  895.31   26.50
   2   0   5  911.71   26.30
   2   0   5  927.41   27.20
  -3   0  -5   51.19    6.60
  -3   0  -5   58.99    5.80
  -3   0  -5   48.20    6.20
   3   0   5   64.49    6.20
   3   0   5   64.99    6.30
  -4   0  -5  492.25   19.30
  -4   0  -5  489.65   17.70
  -4   0  -5  442.86   19.90
   4   0   5  491.05   18.40
   4   0   5  475.65   18.40
  -5   0  -5  504.65   19.20
  -5   0  -5  480.05   22.50
  -5   0  -5  559.84   21.20
   5   0   5  534.05   20.80
   5   0   5  513.95   20.20
  -6   0  -5    9.80    3.90
  -6   0  -5    4.40    5.40
  -6   0  -5    2.40    3.50
   6   0   5    8.40    4.60
   6   0   5   11.60    4.90
  -7   0  -5  236.78   14.40
  -7   0  -5  258.47   18.30
  -7   0  -5  239.38   14.20
   7   0   5  234.18   15.50
  -8   0  -5  266.57   20.20
   8   0   5  333.77   19.80
  -9   0  -5   67.89   13.30
   9   0   5   77.29   12.50
  13  -1  -5  201.58   18.10
 -13   1   5  181.38   18.50
  12  -1  -5   24.20    8.20
 -12   1   5   10.50    7.90
  11  -1  -5  310.47   18.20
 -11   1   5  248.08   18.90
 -11   1   5  313.87   16.70
  10  -1  -5  479.15   22.00
 -10   1   5  517.85   20.20
 -10   1   5  511.05   24.90
   9  -1  -5  322.77   16.30
  -9   1   5  315.27   18.00
  -9   1   5  323.07   14.00
   8  -1  -5  151.58    9.60
   8  -1  -5  139.59   10.20
   8  -1  -5  127.19    7.90
   8  -1  -5  140.59    8.60
  -8   1   5  127.99    7.90
  -8   1   5  142.99   10.90
   7  -1  -5 1855.61   48.10
   7  -1  -5 1930.11   49.00
   7  -1  -5 1882.61   47.70
  -7   1   5 1927.61   51.99
  -7   1   5 1881.51   46.60
  -7   1   5 1935.91   52.69
   6  -1  -5  940.51   26.40
   6  -1  -5  953.80   26.80
   6  -1  -5  952.20   28.10
   6  -1  -5  966.80   26.80
  -6   1   5  950.00   28.80
  -6   1   5  958.10   25.50
  -6   1   5  966.10   24.50
   5  -1  -5   12.00    2.90
   5  -1  -5   14.80    2.80
   5  -1  -5   17.20    3.20
  -5   1   5   16.30    3.20
  -5   1   5   17.00    3.40
  -5   1   5   14.90    1.90
  -5   1   5   13.40    2.30
   4  -1  -5 2048.40   49.80
   4  -1  -5 2015.40   50.09
   4  -1  -5 2028.00   48.60
  -4   1   5 2024.10   49.80
  -4   1   5 2031.50   47.50
  -4   1   5 1994.10   49.70
  -4   1   5 1998.50   45.00
   3  -1  -5 3353.46   79.89
   3  -1  -5 3381.66   78.79
   3  -1  -5 3358.26   81.69
  -3   1   5 3471.25   80.69
  -3   1   5 3426.76   79.39
  -3   1   5 3582.04   78.49
   2  -1  -5  624.04   18.30
   2  -1  -5  629.24   15.00
   2  -1  -5  652.33   21.10
   2  -1  -5  646.54   17.50
  -2   1   5  622.74   18.90
  -2   1   5  630.54   17.20
   1  -1  -5  388.26   12.10
   1  -1  -5  409.96   16.50
   1  -1  -5  389.76   13.10
   1  -1  -5  394.26   11.20
  -1   1   5  380.86   13.50
  -1   1   5  399.66   11.00
   0  -1  -5  907.01   23.90
   0  -1  -5  897.01   23.80
   0  -1  -5  938.51   29.10
   0  -1  -5  856.11   25.00
   0   1   5  921.41   21.00
   0   1   5  878.01   25.40
  -1  -1  -5  608.74   18.70
  -1  -1  -5  577.94   17.70
  -1  -1  -5  586.44   21.90
   1   1   5  611.44   19.10
   1   1   5  623.64   19.40
  -2  -1  -5    6.00    3.40
  -2  -1  -5    9.50    3.30
  -2  -1  -5    4.50    2.30
   2   1   5    9.10    2.90
   2   1   5    5.30    2.60
  -3  -1  -5 1051.59   32.10
  -3  -1  -5 1035.80   29.70
  -3  -1  -5 1074.19   33.30
   3   1   5 1028.80   30.70
   3   1   5 1028.70   31.10
  -4  -1  -5  448.86   19.80
  -4  -1  -5  490.95   20.00
  -4  -1  -5  444.26   17.20
   4   1   5  492.75   18.40
   4   1   5  447.36   18.50
  -5  -1  -5  119.09   10.40
  -5  -1  -5  114.99   10.90
  -5  -1  -5  139.99    9.60
   5   1   5  122.79    9.50
   5   1   5  119.49   10.20
  -6  -1  -5  197.68   13.20
  -6  -1  -5  206.58   12.40
  -6  -1  -5  218.68   15.60
   6   1   5  200.28   13.80
  -7  -1  -5  462.95   20.10
  -7  -1  -5  395.46   23.20
  -7  -1  -5  439.06   20.70
   7   1   5  405.96   21.20
  -8  -1  -5   87.49   11.40
  -8  -1  -5   66.99   12.50
   8   1   5   89.59   12.70
  13  -2  -5   32.20   10.00
 -13   2   5   39.00   10.90
  12  -2  -5   34.50    9.30
 -12   2   5   23.40    8.90
  11  -2  -5  484.75   22.60
 -11   2   5  323.17   21.70
  10  -2  -5  239.28   15.60
 -10   2   5  248.58   13.00
 -10   2   5  202.18   15.90
   9  -2  -5   13.10    4.50
   9  -2  -5   11.80    4.30
   9  -2  -5   21.50    5.70
  -9   2   5    8.00    3.40
  -9   2   5   20.40    6.50
   8  -2  -5  644.04   23.40
   8  -2  -5  645.44   19.90
   8  -2  -5  677.23   22.30
   8  -2  -5  671.63   22.00
  -8   2   5  641.94   20.10
  -8   2   5  641.54   25.50
   7  -2  -5 1171.68   32.00
   7  -2  -5 1138.69   30.60
   7  -2  -5 1112.99   32.10
   7  -2  -5 1100.99   33.20
  -7   2   5 1153.18   35.50
  -7   2   5 1149.19   29.50
   6  -2  -5   93.49    6.10
   6  -2  -5   76.29    6.60
   6  -2  -5   71.99    5.60
   6  -2  -5   74.89    6.40
  -6   2   5   65.59    6.20
  -6   2   5   79.69    4.20
  -6   2   5   77.19    7.30
   5  -2  -5  283.27   10.60
   5  -2  -5  307.17   12.00
   5  -2  -5  293.57   11.60
  -5   2   5  296.17   12.50
  -5   2   5  282.67    8.00
[truncated: 363,982 more chars]
