# Supplementary material for: Dual-Emitting Cyclometalated Platinum Compounds with Isocyanide Ligands
Source: ACS Omega. 2025 Oct 13;10(41):49052–60. doi: 10.1021/acsomega.5c07648 (PMC12547795; doi:10.1021/acsomega.5c07648)
Supplement: Supplementary file 5 [file ao5c07648_si_005.cif]

data_global
_audit_creation_method                  'APEX3 v2019.11-0'

_publ_requested_journal                 ?

_publ_contact_author_name               ?
_publ_contact_author_address            
;
;
_publ_contact_author_email              jotanski@vassar.edu
_publ_contact_author_fax                ?
_publ_contact_author_phone              ?

_publ_section_title                     
;
;
_publ_section_abstract                  
;
;
_publ_section_references                
;
;
_publ_section_comment                   
;
;

data_CA3107Pt
_chemical_name_systematic               ?
_chemical_name_common                   ?
_chemical_formula_moiety                'C24 H24 N2 O2 Pt S'
_chemical_formula_sum                   'C24 H24 N2 O2 Pt S'
_chemical_formula_iupac                 ?
_chemical_formula_weight                599.60

_chemical_melting_point                 ?

_space_group_crystal_system             triclinic
_space_group_IT_number                  2
_space_group_name_H-M_alt               'P -1'
_space_group_name_Hall                  '-P 1'
loop_
    _space_group_symop_operation_xyz
    'x, y, z'
    '-x, -y, -z'

_cell_length_a                          9.9659(7)
_cell_length_b                          11.2310(7)
_cell_length_c                          11.3923(8)
_cell_angle_alpha                       64.8420(10)
_cell_angle_beta                        78.0890(10)
_cell_angle_gamma                       76.2600(10)
_cell_volume                            1113.03(13)
_cell_formula_units_Z                   2
_cell_measurement_reflns_used           9944
_cell_measurement_theta_min             2.6311
_cell_measurement_theta_max             30.5661
_cell_measurement_temperature           125.(2)

_exptl_crystal_description              block
_exptl_crystal_colour                   yellow
_exptl_crystal_size_max                 0.190
_exptl_crystal_size_mid                 0.170
_exptl_crystal_size_min                 0.060
_exptl_crystal_density_diffrn           1.789
_exptl_crystal_density_meas             ?
_exptl_crystal_density_method           'not measured'
_exptl_crystal_F_000                    584

_exptl_absorpt_coefficient_mu           6.420
_exptl_absorpt_correction_type          Multi-Scan
_exptl_absorpt_process_details          
;
SADABS-2016/2 - Bruker AXS area detector scaling and absorption correction
;
_exptl_absorpt_correction_T_min         0.54
_exptl_absorpt_correction_T_max         0.70

_exptl_special_details                  
;
; 

_diffrn_ambient_temperature             125.(2)

_diffrn_source                          'sealed X-ray tube'
_diffrn_source_type                     'Bruker APEX-II CCD' 
_diffrn_source_power                    1.50
_diffrn_source_current                  30.0
_diffrn_source_voltage                  45

_diffrn_radiation_probe                 X-ray
_diffrn_radiation_type                  MoK\a 
_diffrn_radiation_wavelength            0.71073
_diffrn_radiation_monochromator         graphite 

_diffrn_measurement_device              'three-circle diffractometer'
_diffrn_measurement_device_type         'Bruker APEX-II CCD' 
_diffrn_measurement_method              '\f and \w scans' 

_diffrn_detector_area_resol_mean        8.3333

_diffrn_reflns_number                   27560
_diffrn_reflns_av_R_equivalents         0.0255
_diffrn_reflns_av_unetI/netI            0.0239
_diffrn_reflns_theta_min                1.99
_diffrn_reflns_theta_max                30.54
_diffrn_reflns_theta_full               25.24
_diffrn_measured_fraction_theta_max     0.984
_diffrn_measured_fraction_theta_full    0.984
_diffrn_reflns_limit_h_min              -14
_diffrn_reflns_limit_h_max              14
_diffrn_reflns_limit_k_min              -16
_diffrn_reflns_limit_k_max              16
_diffrn_reflns_limit_l_min              -16
_diffrn_reflns_limit_l_max              16

_refine_special_details                 
;
;

_reflns_number_total                    6705
_reflns_number_gt                       6228
_reflns_threshold_expression            'I > 2\s(I)'
_reflns_Friedel_coverage                0.000
_reflns_Friedel_fraction_max            .
_reflns_Friedel_fraction_full           .

_refine_ls_structure_factor_coef        Fsqd
_refine_ls_matrix_type                  full
_refine_ls_R_factor_all                 0.0217
_refine_ls_R_factor_gt                  0.0188
_refine_ls_wR_factor_gt                 0.0428
_refine_ls_wR_factor_ref                0.0436
_refine_ls_goodness_of_fit_ref          1.067
_refine_ls_restrained_S_all             1.067
_refine_ls_number_reflns                6705
_refine_ls_number_parameters            273
_refine_ls_number_restraints            0
_refine_ls_number_constraints           ?
_refine_ls_hydrogen_treatment           constr
_refine_ls_weighting_scheme             calc
_refine_ls_weighting_details            
    'w=1/[\s^2^(Fo^2^)+(0.0235P)^2^+0.1636P] where P=(Fo^2^+2Fc^2^)/3'

_atom_sites_solution_hydrogens          geom
_atom_sites_solution_primary            dual
_atom_sites_solution_secondary          difmap

_refine_ls_shift/su_max                 0.001
_refine_ls_shift/su_mean                0.000
_refine_diff_density_max                1.313
_refine_diff_density_min                -0.380
_refine_ls_extinction_method            none
_refine_ls_extinction_coef              ?

loop_
    _atom_type_symbol
    _atom_type_description
    _atom_type_scat_dispersion_real
    _atom_type_scat_dispersion_imag
    _atom_type_scat_source
    C C 0.0033 0.0016 'International Tables Vol C Tables 4.2.6.8 and 6.1.1.4'
    H H 0.0000 0.0000 'International Tables Vol C Tables 4.2.6.8 and 6.1.1.4'
    N N 0.0061 0.0033 'International Tables Vol C Tables 4.2.6.8 and 6.1.1.4'
    O O 0.0106 0.0060 'International Tables Vol C Tables 4.2.6.8 and 6.1.1.4'
    Pt Pt -1.7033 8.3905
     'International Tables Vol C Tables 4.2.6.8 and 6.1.1.4'
    S S 0.1246 0.1234 'International Tables Vol C Tables 4.2.6.8 and 6.1.1.4'

_computing_data_collection              
    'Bruker Instrument Service v2021.1.0.3'
_computing_cell_refinement              
    'SAINT V8.40B (Bruker Nano, Inc., 2019)'
_computing_data_reduction               
    'SAINT V8.40B (Bruker Nano, Inc., 2019)'
_computing_structure_solution           'SHELXT 2018/2 (Sheldrick, 2018)'
_computing_structure_refinement         'SHELXL-2017/1 (Sheldrick, 2017)'
_computing_molecular_graphics           ?
_computing_publication_material         ?

loop_
    _atom_site_type_symbol
    _atom_site_label
    _atom_site_fract_x
    _atom_site_fract_y
    _atom_site_fract_z
    _atom_site_U_iso_or_equiv
    _atom_site_adp_type
    _atom_site_calc_flag
    _atom_site_refinement_flags_adp
    _atom_site_refinement_flags_occupancy
    _atom_site_refinement_flags_posn
    _atom_site_occupancy
    _atom_site_disorder_assembly
    _atom_site_disorder_group
    Pt Pt 0.47866(2) 0.25932(2) 0.39038(2) 0.01680(3) Uani d . . . 1 . .
    S S 0.22814(6) 0.40933(5) 0.79856(5) 0.01935(10) Uani d . . . 1 . .
    O O1 0.3413(2) 0.33185(17) 0.87359(17) 0.0370(4) Uani d . . . 1 . .
    O O2 0.12578(19) 0.34330(17) 0.79016(17) 0.0317(4) Uani d . . . 1 . .
    N N1 0.62817(19) 0.09854(18) 0.49136(17) 0.0189(3) Uani d . . . 1 . .
    N N2 0.3698(2) 0.41078(19) 0.57371(18) 0.0233(4) Uani d . . . 1 . .
    C C1 0.3380(3) 0.4031(3) 0.2726(3) 0.0353(6) Uani d . . . 1 . .
    H H1B 0.290554 0.361651 0.236298 0.053 Uiso calc U . R 1 . .
    H H1C 0.387145 0.47035 0.201184 0.053 Uiso calc U . R 1 . .
    H H1D 0.269412 0.445813 0.324114 0.053 Uiso calc U . R 1 . .
    C C2 0.5381(2) 0.1665(2) 0.26290(19) 0.0164(4) Uani d . . . 1 . .
    C C3 0.4967(2) 0.1980(2) 0.1416(2) 0.0202(4) Uani d . . . 1 . .
    H H3A 0.432223 0.277195 0.105007 0.024 Uiso calc U . R 1 . .
    C C4 0.5480(2) 0.1156(2) 0.0731(2) 0.0234(4) Uani d . . . 1 . .
    H H4A 0.517598 0.140094 -0.009098 0.028 Uiso calc U . R 1 . .
    C C5 0.6427(2) -0.0016(2) 0.1224(2) 0.0243(5) Uani d . . . 1 . .
    H H5A 0.675473 -0.057474 0.075461 0.029 Uiso calc U . R 1 . .
    C C6 0.6883(2) -0.0353(2) 0.2414(2) 0.0212(4) Uani d . . . 1 . .
    H H6A 0.754166 -0.113952 0.276306 0.025 Uiso calc U . R 1 . .
    C C7 0.6366(2) 0.0475(2) 0.3097(2) 0.0176(4) Uani d . . . 1 . .
    C C8 0.6791(2) 0.0166(2) 0.4355(2) 0.0199(4) Uani d . . . 1 . .
    H H8A 0.742919 -0.062056 0.475449 0.024 Uiso calc U . R 1 . .
    C C9 0.6732(2) 0.0706(2) 0.6164(2) 0.0236(4) Uani d . . . 1 . .
    H H9A 0.715022 -0.024855 0.655947 0.028 Uiso calc U . R 1 . .
    H H9B 0.590975 0.087292 0.676532 0.028 Uiso calc U . R 1 . .
    C C10 0.7781(2) 0.1555(2) 0.6015(2) 0.0202(4) Uani d . . . 1 . .
    C C11 0.8923(2) 0.1696(2) 0.5052(2) 0.0232(4) Uani d . . . 1 . .
    H H11A 0.901195 0.130736 0.443821 0.028 Uiso calc U . R 1 . .
    C C12 0.9932(3) 0.2399(2) 0.4980(2) 0.0294(5) Uani d . . . 1 . .
    H H12A 1.06997 0.249719 0.431339 0.035 Uiso calc U . R 1 . .
    C C13 0.9822(3) 0.2957(3) 0.5877(3) 0.0349(6) Uani d . . . 1 . .
    H H13A 1.052185 0.34237 0.583547 0.042 Uiso calc U . R 1 . .
    C C14 0.8692(3) 0.2835(2) 0.6834(3) 0.0344(6) Uani d . . . 1 . .
    H H14A 0.861504 0.322013 0.744905 0.041 Uiso calc U . R 1 . .
    C C15 0.7669(3) 0.2148(2) 0.6896(2) 0.0279(5) Uani d . . . 1 . .
    H H15A 0.688627 0.20825 0.75438 0.034 Uiso calc U . R 1 . .
    C C16 0.4153(2) 0.3470(2) 0.5121(2) 0.0216(4) Uani d . . . 1 . .
    C C17 0.3017(2) 0.4999(2) 0.6341(2) 0.0213(4) Uani d . . . 1 . .
    H H17A 0.226975 0.563986 0.582945 0.026 Uiso calc U . R 1 . .
    H H17B 0.369072 0.551167 0.635771 0.026 Uiso calc U . R 1 . .
    C C18 0.1473(2) 0.5428(2) 0.84391(19) 0.0189(4) Uani d . . . 1 . .
    C C19 0.2275(2) 0.6024(2) 0.8833(2) 0.0227(4) Uani d . . . 1 . .
    H H19A 0.323092 0.567241 0.892504 0.027 Uiso calc U . R 1 . .
    C C20 0.1637(3) 0.7147(2) 0.9088(2) 0.0279(5) Uani d . . . 1 . .
    H H20A 0.216606 0.75579 0.936794 0.034 Uiso calc U . R 1 . .
    C C21 0.0249(3) 0.7682(2) 0.8944(2) 0.0267(5) Uani d . . . 1 . .
    C C22 -0.0404(3) 0.8935(3) 0.9167(3) 0.0420(7) Uani d . . . 1 . .
    H H22A -0.136506 0.920372 0.895927 0.063 Uiso calc U . R 1 . .
    H H22B 0.012745 0.965024 0.860438 0.063 Uiso calc U . R 1 . .
    H H22C -0.039862 0.876708 1.008412 0.063 Uiso calc U . R 1 . .
    C C23 -0.0537(2) 0.7046(2) 0.8567(2) 0.0264(5) Uani d . . . 1 . .
    H H23A -0.14958 0.739236 0.848363 0.032 Uiso calc U . R 1 . .
    C C24 0.0069(2) 0.5917(2) 0.8316(2) 0.0225(4) Uani d . . . 1 . .
    H H24A -0.046594 0.548713 0.806459 0.027 Uiso calc U . R 1 . .

loop_
    _atom_site_aniso_label
    _atom_site_aniso_U_11
    _atom_site_aniso_U_22
    _atom_site_aniso_U_33
    _atom_site_aniso_U_12
    _atom_site_aniso_U_13
    _atom_site_aniso_U_23
    Pt 0.01593(4) 0.01824(4) 0.01954(4) -0.00172(3) -0.00078(3) -0.01180(3)
    S 0.0265(3) 0.0160(2) 0.0170(2) -0.00234(19) -0.00257(19) -0.00860(18)
    O1 0.0516(12) 0.0280(9) 0.0314(9) 0.0154(8) -0.0208(9) -0.0161(7)
    O2 0.0395(10) 0.0318(9) 0.0336(9) -0.0194(8) 0.0081(8) -0.0209(8)
    N1 0.0207(9) 0.0196(8) 0.0177(8) -0.0054(7) -0.0021(7) -0.0078(7)
    N2 0.0238(10) 0.0255(9) 0.0246(9) -0.0060(8) 0.0020(7) -0.0149(8)
    C1 0.0337(14) 0.0372(14) 0.0398(14) 0.0121(11) -0.0155(11) -0.0242(12)
    C2 0.0150(9) 0.0179(9) 0.0189(9) -0.0034(7) 0.0000(7) -0.0102(8)
    C3 0.0182(10) 0.0218(10) 0.0209(9) -0.0008(8) -0.0027(8) -0.0099(8)
    C4 0.0249(11) 0.0301(11) 0.0198(10) -0.0046(9) -0.0028(8) -0.0141(9)
    C5 0.0231(11) 0.0271(11) 0.0287(11) -0.0032(9) 0.0023(9) -0.0197(9)
    C6 0.0179(10) 0.0187(9) 0.0276(11) 0.0001(8) -0.0014(8) -0.0120(8)
    C7 0.0162(10) 0.0176(9) 0.0207(9) -0.0027(7) -0.0014(7) -0.0094(8)
    C8 0.0182(10) 0.0178(9) 0.0224(10) -0.0029(8) -0.0042(8) -0.0060(8)
    C9 0.0277(12) 0.0260(11) 0.0180(10) -0.0080(9) -0.0058(8) -0.0064(8)
    C10 0.0227(11) 0.0185(9) 0.0192(9) -0.0006(8) -0.0071(8) -0.0066(8)
    C11 0.0253(12) 0.0214(10) 0.0222(10) -0.0002(8) -0.0058(8) -0.0086(8)
    C12 0.0232(12) 0.0288(12) 0.0311(12) -0.0033(9) -0.0087(9) -0.0053(10)
    C13 0.0398(15) 0.0252(12) 0.0410(14) -0.0083(11) -0.0213(12) -0.0055(10)
    C14 0.0463(16) 0.0278(12) 0.0384(14) -0.0027(11) -0.0188(12) -0.0175(11)
    C15 0.0353(13) 0.0270(11) 0.0234(11) -0.0006(10) -0.0074(9) -0.0124(9)
    C16 0.0200(11) 0.0228(10) 0.0234(10) -0.0050(8) 0.0003(8) -0.0110(8)
    C17 0.0249(11) 0.0186(9) 0.0221(10) -0.0030(8) 0.0018(8) -0.0120(8)
    C18 0.0236(11) 0.0170(9) 0.0163(9) -0.0032(8) 0.0014(8) -0.0086(7)
    C19 0.0221(11) 0.0258(11) 0.0238(10) -0.0069(9) 0.0022(8) -0.0138(9)
    C20 0.0323(13) 0.0292(12) 0.0302(12) -0.0133(10) 0.0075(10) -0.0201(10)
    C21 0.0319(12) 0.0192(10) 0.0246(11) -0.0060(9) 0.0099(9) -0.0097(9)
    C22 0.0507(18) 0.0237(12) 0.0458(16) -0.0049(12) 0.0180(13) -0.0197(12)
    C23 0.0210(11) 0.0284(11) 0.0240(11) 0.0009(9) 0.0034(9) -0.0101(9)
    C24 0.0231(11) 0.0264(11) 0.0185(10) -0.0062(9) -0.0004(8) -0.0092(8)

_geom_special_details                   
;

All esds (except the esd in the dihedral angle between two l.s. planes)
are estimated using the full covariance matrix.  The cell esds are taken
into account individually in the estimation of esds in distances, angles
and torsion angles; correlations between esds in cell parameters are only
used when they are defined by crystal symmetry.  An approximate (isotropic)
treatment of cell esds is used for estimating esds involving l.s. planes.
;

loop_
    _geom_bond_atom_site_label_1
    _geom_bond_atom_site_label_2
    _geom_bond_site_symmetry_2
    _geom_bond_distance
    _geom_bond_publ_flag
    Pt C16 . 1.948(2) ?
    Pt C2 . 2.046(2) ?
    Pt C1 . 2.057(2) ?
    Pt N1 . 2.1136(18) ?
    S O1 . 1.4347(18) ?
    S O2 . 1.4352(17) ?
    S C18 . 1.754(2) ?
    S C17 . 1.803(2) ?
    N1 C8 . 1.285(3) ?
    N1 C9 . 1.465(3) ?
    N2 C16 . 1.164(3) ?
    N2 C17 . 1.417(3) ?
    C1 H1B . 0.98 ?
    C1 H1C . 0.98 ?
    C1 H1D . 0.98 ?
    C2 C3 . 1.398(3) ?
    C2 C7 . 1.422(3) ?
    C3 C4 . 1.397(3) ?
    C3 H3A . 0.95 ?
    C4 C5 . 1.392(3) ?
    C4 H4A . 0.95 ?
    C5 C6 . 1.387(3) ?
    C5 H5A . 0.95 ?
    C6 C7 . 1.398(3) ?
    C6 H6A . 0.95 ?
    C7 C8 . 1.454(3) ?
    C8 H8A . 0.95 ?
    C9 C10 . 1.515(3) ?
    C9 H9A . 0.99 ?
    C9 H9B . 0.99 ?
    C10 C11 . 1.396(3) ?
    C10 C15 . 1.396(3) ?
    C11 C12 . 1.389(3) ?
    C11 H11A . 0.95 ?
    C12 C13 . 1.383(4) ?
    C12 H12A . 0.95 ?
    C13 C14 . 1.384(4) ?
    C13 H13A . 0.95 ?
    C14 C15 . 1.392(4) ?
    C14 H14A . 0.95 ?
    C15 H15A . 0.95 ?
    C17 H17A . 0.99 ?
    C17 H17B . 0.99 ?
    C18 C24 . 1.389(3) ?
    C18 C19 . 1.395(3) ?
    C19 C20 . 1.391(3) ?
    C19 H19A . 0.95 ?
    C20 C21 . 1.384(4) ?
    C20 H20A . 0.95 ?
    C21 C23 . 1.404(4) ?
    C21 C22 . 1.508(3) ?
    C22 H22A . 0.98 ?
    C22 H22B . 0.98 ?
    C22 H22C . 0.98 ?
    C23 C24 . 1.388(3) ?
    C23 H23A . 0.95 ?
    C24 H24A . 0.95 ?

loop_
    _geom_angle_atom_site_label_1
    _geom_angle_atom_site_label_2
    _geom_angle_atom_site_label_3
    _geom_angle_site_symmetry_1
    _geom_angle_site_symmetry_3
    _geom_angle
    _geom_angle_publ_flag
    C16 Pt C2 . . 177.97(8) ?
    C16 Pt C1 . . 87.03(10) ?
    C2 Pt C1 . . 91.86(9) ?
    C16 Pt N1 . . 101.35(8) ?
    C2 Pt N1 . . 79.74(7) ?
    C1 Pt N1 . . 171.57(8) ?
    O1 S O2 . . 119.39(11) ?
    O1 S C18 . . 110.26(10) ?
    O2 S C18 . . 110.40(11) ?
    O1 S C17 . . 107.63(11) ?
    O2 S C17 . . 107.31(10) ?
    C18 S C17 . . 99.97(10) ?
    C8 N1 C9 . . 118.80(19) ?
    C8 N1 Pt . . 114.03(14) ?
    C9 N1 Pt . . 127.12(14) ?
    C16 N2 C17 . . 171.6(2) ?
    Pt C1 H1B . . 109.5 ?
    Pt C1 H1C . . 109.5 ?
    H1B C1 H1C . . 109.5 ?
    Pt C1 H1D . . 109.5 ?
    H1B C1 H1D . . 109.5 ?
    H1C C1 H1D . . 109.5 ?
    C3 C2 C7 . . 115.66(18) ?
    C3 C2 Pt . . 131.46(16) ?
    C7 C2 Pt . . 112.86(14) ?
    C4 C3 C2 . . 121.5(2) ?
    C4 C3 H3A . . 119.2 ?
    C2 C3 H3A . . 119.2 ?
    C5 C4 C3 . . 121.5(2) ?
    C5 C4 H4A . . 119.2 ?
    C3 C4 H4A . . 119.2 ?
    C6 C5 C4 . . 118.8(2) ?
    C6 C5 H5A . . 120.6 ?
    C4 C5 H5A . . 120.6 ?
    C5 C6 C7 . . 119.5(2) ?
    C5 C6 H6A . . 120.3 ?
    C7 C6 H6A . . 120.3 ?
    C6 C7 C2 . . 123.05(19) ?
    C6 C7 C8 . . 122.00(19) ?
    C2 C7 C8 . . 114.95(18) ?
    N1 C8 C7 . . 118.26(19) ?
    N1 C8 H8A . . 120.9 ?
    C7 C8 H8A . . 120.9 ?
    N1 C9 C10 . . 112.32(17) ?
    N1 C9 H9A . . 109.1 ?
    C10 C9 H9A . . 109.1 ?
    N1 C9 H9B . . 109.1 ?
    C10 C9 H9B . . 109.1 ?
    H9A C9 H9B . . 107.9 ?
    C11 C10 C15 . . 118.4(2) ?
    C11 C10 C9 . . 121.1(2) ?
    C15 C10 C9 . . 120.3(2) ?
    C12 C11 C10 . . 120.7(2) ?
    C12 C11 H11A . . 119.6 ?
    C10 C11 H11A . . 119.6 ?
    C13 C12 C11 . . 120.1(2) ?
    C13 C12 H12A . . 119.9 ?
    C11 C12 H12A . . 119.9 ?
    C12 C13 C14 . . 120.0(2) ?
    C12 C13 H13A . . 120.0 ?
    C14 C13 H13A . . 120.0 ?
    C13 C14 C15 . . 119.9(2) ?
    C13 C14 H14A . . 120.0 ?
    C15 C14 H14A . . 120.0 ?
    C14 C15 C10 . . 120.7(2) ?
    C14 C15 H15A . . 119.6 ?
    C10 C15 H15A . . 119.6 ?
    N2 C16 Pt . . 172.4(2) ?
    N2 C17 S . . 110.41(15) ?
    N2 C17 H17A . . 109.6 ?
    S C17 H17A . . 109.6 ?
    N2 C17 H17B . . 109.6 ?
    S C17 H17B . . 109.6 ?
    H17A C17 H17B . . 108.1 ?
    C24 C18 C19 . . 121.8(2) ?
    C24 C18 S . . 118.96(17) ?
    C19 C18 S . . 119.16(17) ?
    C20 C19 C18 . . 118.2(2) ?
    C20 C19 H19A . . 120.9 ?
    C18 C19 H19A . . 120.9 ?
    C21 C20 C19 . . 121.6(2) ?
    C21 C20 H20A . . 119.2 ?
    C19 C20 H20A . . 119.2 ?
    C20 C21 C23 . . 118.9(2) ?
    C20 C21 C22 . . 120.6(2) ?
    C23 C21 C22 . . 120.5(3) ?
    C21 C22 H22A . . 109.5 ?
    C21 C22 H22B . . 109.5 ?
    H22A C22 H22B . . 109.5 ?
    C21 C22 H22C . . 109.5 ?
    H22A C22 H22C . . 109.5 ?
    H22B C22 H22C . . 109.5 ?
    C24 C23 C21 . . 120.8(2) ?
    C24 C23 H23A . . 119.6 ?
    C21 C23 H23A . . 119.6 ?
    C23 C24 C18 . . 118.7(2) ?
    C23 C24 H24A . . 120.6 ?
    C18 C24 H24A . . 120.6 ?

loop_
    _geom_torsion_atom_site_label_1
    _geom_torsion_atom_site_label_2
    _geom_torsion_atom_site_label_3
    _geom_torsion_atom_site_label_4
    _geom_torsion_site_symmetry_1
    _geom_torsion_site_symmetry_2
    _geom_torsion_site_symmetry_3
    _geom_torsion_site_symmetry_4
    _geom_torsion
    _geom_torsion_publ_flag
    C7 C2 C3 C4 . . . . 1.1(3) ?
    Pt C2 C3 C4 . . . . -177.27(17) ?
    C2 C3 C4 C5 . . . . 0.0(3) ?
    C3 C4 C5 C6 . . . . -1.1(3) ?
    C4 C5 C6 C7 . . . . 1.1(3) ?
    C5 C6 C7 C2 . . . . 0.0(3) ?
    C5 C6 C7 C8 . . . . 179.2(2) ?
    C3 C2 C7 C6 . . . . -1.0(3) ?
    Pt C2 C7 C6 . . . . 177.59(16) ?
    C3 C2 C7 C8 . . . . 179.65(18) ?
    Pt C2 C7 C8 . . . . -1.7(2) ?
    C9 N1 C8 C7 . . . . -178.29(18) ?
    Pt N1 C8 C7 . . . . 3.9(2) ?
    C6 C7 C8 N1 . . . . 179.2(2) ?
    C2 C7 C8 N1 . . . . -1.5(3) ?
    C8 N1 C9 C10 . . . . 102.5(2) ?
    Pt N1 C9 C10 . . . . -80.0(2) ?
    N1 C9 C10 C11 . . . . -47.4(3) ?
    N1 C9 C10 C15 . . . . 136.6(2) ?
    C15 C10 C11 C12 . . . . 0.6(3) ?
    C9 C10 C11 C12 . . . . -175.4(2) ?
    C10 C11 C12 C13 . . . . 0.7(3) ?
    C11 C12 C13 C14 . . . . -1.1(4) ?
    C12 C13 C14 C15 . . . . 0.2(4) ?
    C13 C14 C15 C10 . . . . 1.2(4) ?
    C11 C10 C15 C14 . . . . -1.6(3) ?
    C9 C10 C15 C14 . . . . 174.5(2) ?
    O1 S C17 N2 . . . . 67.16(18) ?
    O2 S C17 N2 . . . . -62.52(19) ?
    C18 S C17 N2 . . . . -177.70(16) ?
    O1 S C18 C24 . . . . -151.16(17) ?
    O2 S C18 C24 . . . . -17.1(2) ?
    C17 S C18 C24 . . . . 95.72(18) ?
    O1 S C18 C19 . . . . 32.9(2) ?
    O2 S C18 C19 . . . . 166.98(17) ?
    C17 S C18 C19 . . . . -80.21(19) ?
    C24 C18 C19 C20 . . . . -0.9(3) ?
    S C18 C19 C20 . . . . 174.94(17) ?
    C18 C19 C20 C21 . . . . -0.8(3) ?
    C19 C20 C21 C23 . . . . 1.9(4) ?
    C19 C20 C21 C22 . . . . -177.3(2) ?
    C20 C21 C23 C24 . . . . -1.4(3) ?
    C22 C21 C23 C24 . . . . 177.8(2) ?
    C21 C23 C24 C18 . . . . -0.2(3) ?
    C19 C18 C24 C23 . . . . 1.4(3) ?
    S C18 C24 C23 . . . . -174.45(17) ?

_shelx_res_file                         
;

TITL CA3107Pt_a.res in P-1
    CA3107Pt_a.res
    created by SHELXL-2017/1 at 16:26:01 on 08-Jan-2025
REM Old TITL CA3107Pt in P1
REM SHELXT solution in P-1: R1 0.057, Rweak 0.011, Alpha 0.029
REM <I/s>   0.000 for    0 systematic absences,  Orientation as input
REM Formula found by SHELXT:  C24 N2 O2 Pt S

CELL  0.71073   9.9659  11.2310  11.3923   64.842   78.089   76.260
ZERR    2.000   0.0007   0.0007   0.0008    0.001    0.001    0.001
LATT  1
SFAC C H N O PT S
UNIT 48 48 4 4 2 2
TEMP -148
SIZE 0.19 0.17 0.06
REM yellow block

L.S. 16
BOND $H
HTAB
REM No hydrogen bonds found for HTAB generation
ACTA
CONF
LIST 4
FMAP 2
PLAN 20
REM EXTI    0.000000
WGHT    0.023500    0.163600
FVAR       0.38325
PT    5    0.478658    0.259319    0.390385    11.00000    0.01593    0.01824 =
         0.01954   -0.01180   -0.00078   -0.00172
S     6    0.228144    0.409327    0.798555    11.00000    0.02647    0.01605 =
         0.01700   -0.00860   -0.00257   -0.00234
O1    4    0.341265    0.331846    0.873594    11.00000    0.05159    0.02800 =
         0.03136   -0.01607   -0.02076    0.01545
O2    4    0.125777    0.343295    0.790157    11.00000    0.03949    0.03180 =
         0.03359   -0.02092    0.00808   -0.01939
N1    3    0.628173    0.098544    0.491364    11.00000    0.02071    0.01962 =
         0.01772   -0.00776   -0.00210   -0.00543
N2    3    0.369792    0.410783    0.573707    11.00000    0.02381    0.02552 =
         0.02463   -0.01495    0.00196   -0.00604
C1    1    0.338035    0.403105    0.272573    11.00000    0.03371    0.03719 =
         0.03984   -0.02415   -0.01554    0.01211
AFIX 137
H1B   2    0.290554    0.361651    0.236298    11.00000   -1.50000
H1C   2    0.387145    0.470350    0.201184    11.00000   -1.50000
H1D   2    0.269412    0.445813    0.324114    11.00000   -1.50000
AFIX   0
C2    1    0.538086    0.166458    0.262901    11.00000    0.01497    0.01791 =
         0.01888   -0.01017    0.00001   -0.00336
C3    1    0.496713    0.197954    0.141646    11.00000    0.01825    0.02183 =
         0.02090   -0.00985   -0.00274   -0.00083
AFIX  43
H3A   2    0.432223    0.277195    0.105007    11.00000   -1.20000
AFIX   0
C4    1    0.548020    0.115579    0.073078    11.00000    0.02487    0.03011 =
         0.01975   -0.01406   -0.00284   -0.00461
AFIX  43
H4A   2    0.517598    0.140094   -0.009098    11.00000   -1.20000
AFIX   0
C5    1    0.642707   -0.001610    0.122425    11.00000    0.02308    0.02709 =
         0.02871   -0.01975    0.00228   -0.00315
AFIX  43
H5A   2    0.675473   -0.057474    0.075461    11.00000   -1.20000
AFIX   0
C6    1    0.688329   -0.035298    0.241446    11.00000    0.01789    0.01873 =
         0.02759   -0.01195   -0.00135    0.00009
AFIX  43
H6A   2    0.754166   -0.113952    0.276306    11.00000   -1.20000
AFIX   0
C7    1    0.636601    0.047476    0.309662    11.00000    0.01616    0.01758 =
         0.02072   -0.00945   -0.00145   -0.00267
C8    1    0.679130    0.016616    0.435534    11.00000    0.01818    0.01783 =
         0.02237   -0.00598   -0.00421   -0.00293
AFIX  43
H8A   2    0.742919   -0.062056    0.475449    11.00000   -1.20000
AFIX   0
C9    1    0.673165    0.070562    0.616408    11.00000    0.02766    0.02603 =
         0.01798   -0.00636   -0.00580   -0.00798
AFIX  23
H9A   2    0.715022   -0.024855    0.655947    11.00000   -1.20000
H9B   2    0.590975    0.087292    0.676532    11.00000   -1.20000
AFIX   0
C10   1    0.778078    0.155511    0.601495    11.00000    0.02271    0.01846 =
         0.01921   -0.00661   -0.00713   -0.00064
C11   1    0.892340    0.169629    0.505151    11.00000    0.02531    0.02140 =
         0.02225   -0.00864   -0.00580   -0.00018
AFIX  43
H11A  2    0.901195    0.130736    0.443821    11.00000   -1.20000
AFIX   0
C12   1    0.993236    0.239924    0.497974    11.00000    0.02323    0.02878 =
         0.03110   -0.00531   -0.00874   -0.00326
AFIX  43
H12A  2    1.069970    0.249719    0.431339    11.00000   -1.20000
AFIX   0
C13   1    0.982201    0.295703    0.587676    11.00000    0.03984    0.02518 =
         0.04098   -0.00552   -0.02131   -0.00827
AFIX  43
H13A  2    1.052185    0.342370    0.583547    11.00000   -1.20000
AFIX   0
C14   1    0.869224    0.283531    0.683429    11.00000    0.04635    0.02779 =
         0.03836   -0.01750   -0.01881   -0.00274
AFIX  43
H14A  2    0.861504    0.322013    0.744905    11.00000   -1.20000
AFIX   0
C15   1    0.766907    0.214837    0.689564    11.00000    0.03527    0.02702 =
         0.02336   -0.01238   -0.00741   -0.00062
AFIX  43
H15A  2    0.688627    0.208250    0.754380    11.00000   -1.20000
AFIX   0
C16   1    0.415335    0.346965    0.512099    11.00000    0.02000    0.02276 =
         0.02340   -0.01099    0.00031   -0.00502
C17   1    0.301714    0.499936    0.634101    11.00000    0.02492    0.01855 =
         0.02210   -0.01202    0.00179   -0.00305
AFIX  23
H17A  2    0.226975    0.563986    0.582945    11.00000   -1.20000
H17B  2    0.369072    0.551167    0.635771    11.00000   -1.20000
AFIX   0
C18   1    0.147299    0.542838    0.843913    11.00000    0.02358    0.01703 =
         0.01627   -0.00864    0.00138   -0.00324
C19   1    0.227463    0.602435    0.883318    11.00000    0.02207    0.02582 =
         0.02384   -0.01383    0.00218   -0.00693
AFIX  43
H19A  2    0.323092    0.567241    0.892504    11.00000   -1.20000
AFIX   0
C20   1    0.163669    0.714746    0.908799    11.00000    0.03234    0.02917 =
         0.03020   -0.02011    0.00755   -0.01328
AFIX  43
H20A  2    0.216606    0.755790    0.936794    11.00000   -1.20000
AFIX   0
C21   1    0.024905    0.768160    0.894352    11.00000    0.03194    0.01923 =
         0.02460   -0.00968    0.00992   -0.00604
C22   1   -0.040392    0.893535    0.916741    11.00000    0.05066    0.02367 =
         0.04583   -0.01970    0.01796   -0.00486
AFIX 137
H22A  2   -0.136506    0.920372    0.895927    11.00000   -1.50000
H22B  2    0.012745    0.965024    0.860438    11.00000   -1.50000
H22C  2   -0.039862    0.876708    1.008412    11.00000   -1.50000
AFIX   0
C23   1   -0.053727    0.704582    0.856724    11.00000    0.02100    0.02838 =
         0.02397   -0.01010    0.00336    0.00093
AFIX  43
H23A  2   -0.149580    0.739236    0.848363    11.00000   -1.20000
AFIX   0
C24   1    0.006915    0.591708    0.831598    11.00000    0.02309    0.02644 =
         0.01845   -0.00922   -0.00035   -0.00622
AFIX  43
H24A  2   -0.046594    0.548713    0.806459    11.00000   -1.20000

AFIX   0
HKLF 4


REM  CA3107Pt_a.res in P-1
REM R1 =  0.0188 for    6228 Fo > 4sig(Fo)  and  0.0217 for all    6705 data
REM    273 parameters refined using      0 restraints

END

WGHT      0.0235      0.1727

REM No hydrogen bonds found for HTAB generation

REM Highest difference peak  1.313,  deepest hole -0.380,  1-sigma level  0.104
Q1    1   0.5413  0.2979  0.3404  11.00000  0.05    1.31
Q2    1   0.4324  0.3176  0.3206  11.00000  0.05    1.22
Q3    1   0.4961  0.2200  0.4656  11.00000  0.05    1.17
Q4    1   0.4191  0.2141  0.4494  11.00000  0.05    1.12
Q5    1   0.5430  0.1819  0.4349  11.00000  0.05    0.59
Q6    1   0.5545  0.1945  0.4026  11.00000  0.05    0.58
Q7    1   0.6660  0.0324  0.3600  11.00000  0.05    0.54
Q8    1  -0.0208  0.7392  0.8889  11.00000  0.05    0.53
Q9    1   0.2988  0.3807  0.8320  11.00000  0.05    0.50
Q10   1   0.5828  0.0551  0.1222  11.00000  0.05    0.50
Q11   1   0.6022  0.1172  0.2680  11.00000  0.05    0.49
Q12   1   0.0798  0.7128  0.9176  11.00000  0.05    0.48
Q13   1   0.8206  0.1779  0.5436  11.00000  0.05    0.47
Q14   1   0.1759  0.4789  0.8063  11.00000  0.05    0.47
Q15   1   0.8402  0.1542  0.5633  11.00000  0.05    0.47
Q16   1   0.9753  0.2618  0.5486  11.00000  0.05    0.46
Q17   1   0.3653  0.4376  0.1858  11.00000  0.05    0.42
Q18   1   0.2565  0.3201  0.8578  11.00000  0.05    0.42
Q19   1   0.5220  0.1410  0.1275  11.00000  0.05    0.42
Q20   1   0.7908  0.1787  0.6430  11.00000  0.05    0.41
;
_shelx_res_checksum                     50520

_shelx_hkl_file                         
;
  -1   0   0 3039.50   54.29
  -1   0   0 3083.49   53.99
  -1   0   0 3099.39   54.09
   1   0   0 3011.70   54.39
   1   0   0 2963.80   53.89
   1   0   0 3053.39   54.09
   1   0   0 3016.80   54.59
  -2   0   0 2116.09   39.90
  -2   0   0 2204.58   40.10
  -2   0   0 2235.18   40.70
   2   0   0 2130.69   39.80
   2   0   0 2161.48   40.20
   2   0   0 2133.09   41.20
   2   0   0 2165.68   39.40
  -3   0   0  758.92   16.30
  -3   0   0  739.63   16.30
  -3   0   0  720.83   16.90
   3   0   0  756.22   17.90
   3   0   0  729.73   16.00
   3   0   0  749.92   16.60
   3   0   0  749.62   15.40
  -4   0   0 1667.63   33.60
  -4   0   0 1648.64   33.80
  -4   0   0 1630.14   34.60
   4   0   0 1652.13   34.00
   4   0   0 1685.23   36.00
   4   0   0 1684.03   32.30
   4   0   0 1685.53   33.40
  -5   0   0  765.82   18.70
  -5   0   0  728.13   18.70
  -5   0   0  789.62   20.10
   5   0   0  767.32   17.20
   5   0   0  802.42   21.50
   5   0   0  769.32   18.60
   5   0   0  760.32   19.10
  -6   0   0 1298.57   29.60
  -6   0   0 1323.07   31.10
  -6   0   0 1270.07   29.70
   6   0   0 1306.77   30.00
   6   0   0 1324.47   32.70
   6   0   0 1309.87   27.60
   6   0   0 1352.86   29.60
  -7   0   0  658.73   19.20
  -7   0   0  670.23   20.40
  -7   0   0  684.13   19.00
   7   0   0  673.13   21.90
   7   0   0  648.24   19.00
   7   0   0  691.03   18.90
   7   0   0  672.43   16.80
  -8   0   0  451.55   15.60
  -8   0   0  443.36   17.00
  -8   0   0  440.66   15.90
   8   0   0  461.15   13.40
   8   0   0  429.56   18.00
   8   0   0  467.55   15.70
   8   0   0  439.96   15.60
  -9   0   0    5.00    3.90
  -9   0   0    4.40    3.30
   9   0   0    6.90    5.00
   9   0   0    5.20    4.30
 -10   0   0   16.50    5.40
 -10   0   0    9.60    4.30
  10   0   0    8.60    6.00
 -11   0   0   45.20    7.70
 -11   0   0   39.90    7.30
  11   0   0   42.10    9.50
 -12   0   0    5.20    5.80
  12   0   0    6.40    7.60
 -13   0   0   61.59   10.50
  13   0   0   29.40   10.70
  13  -1   0  170.28   18.10
 -13   1   0  175.68   16.40
  12  -1   0  446.06   23.80
 -12   1   0  420.06   20.70
  11  -1   0  423.86   22.20
 -11   1   0  479.25   20.50
  10  -1   0  526.25   23.10
 -10   1   0  498.45   19.90
 -10   1   0  558.64   19.20
   9  -1   0  443.26   19.80
  -9   1   0  446.26   17.50
  -9   1   0  460.05   16.30
   8  -1   0  908.61   28.50
   8  -1   0  926.21   24.90
   8  -1   0  945.11   23.00
   8  -1   0  917.41   24.30
  -8   1   0  916.11   24.30
  -8   1   0  927.41   25.70
   7  -1   0  616.24   21.00
   7  -1   0  612.84   17.80
   7  -1   0  619.04   18.00
   7  -1   0  605.84   16.40
  -7   1   0  575.14   18.30
  -7   1   0  604.04   17.30
  -7   1   0  610.54   19.50
   6  -1   0  493.45   13.60
   6  -1   0  505.75   14.70
   6  -1   0  464.25   14.40
   6  -1   0  503.85   17.40
  -6   1   0  476.35   15.00
  -6   1   0  506.05   16.20
  -6   1   0  469.65   13.90
   5  -1   0  353.66   10.40
   5  -1   0  347.77   13.20
   5  -1   0  341.77   11.00
   5  -1   0  365.66   11.20
  -5   1   0  360.16   11.70
  -5   1   0  354.66   10.60
  -5   1   0  359.16   12.40
   4  -1   0  490.55   12.60
   4  -1   0  475.05   12.10
   4  -1   0  480.25   14.60
   4  -1   0  444.76   12.40
  -4   1   0  469.95   11.90
  -4   1   0  498.65   13.10
  -4   1   0  473.65   13.70
   3  -1   0 1034.40   21.30
   3  -1   0 1030.40   21.40
   3  -1   0  981.70   21.00
  -3   1   0  992.40   22.30
  -3   1   0 1026.10   21.70
  -3   1   0 1033.80   20.60
   2  -1   0  295.37    7.40
   2  -1   0  291.47    7.40
   2  -1   0  288.17    7.50
  -2   1   0  297.37    8.00
  -2   1   0  289.77    7.70
  -2   1   0  280.87    6.70
   1  -1   0  109.19    3.20
   1  -1   0  106.79    3.20
   1  -1   0  111.49    3.50
   1  -1   0  108.09    3.70
  -1   1   0  115.89    3.50
  -1   1   0  111.99    3.30
  -1   1   0  111.39    2.50
   0  -1   0   65.99    1.70
   0  -1   0   62.89    1.60
   0  -1   0   50.19    1.90
   0  -1   0   64.79    2.00
   0  -1   0   58.69    1.60
   0   1   0   67.49    1.70
   0   1   0   55.29    2.00
  -1  -1   0  278.67    6.50
  -1  -1   0  283.47    6.30
  -1  -1   0  279.97    5.90
  -1  -1   0  281.97    5.50
  -1  -1   0  275.37    6.10
   1   1   0  292.27    5.90
  -2  -1   0 1028.30   20.60
  -2  -1   0  992.70   20.00
  -2  -1   0 1000.90   19.60
  -2  -1   0 1038.90   20.00
   2   1   0 1019.00   19.00
   2   1   0 1057.49   20.80
   2   1   0 1023.90   19.80
  -3  -1   0   93.39    3.90
  -3  -1   0   93.69    4.40
  -3  -1   0   92.79    4.00
   3   1   0  105.79    4.90
   3   1   0   92.89    3.90
   3   1   0   91.79    3.20
  -4  -1   0  101.79    4.80
  -4  -1   0  100.39    5.10
  -4  -1   0   93.99    5.10
   4   1   0  112.79    5.30
   4   1   0  105.99    3.90
   4   1   0  105.79    5.80
  -5  -1   0  936.51   21.40
  -5  -1   0  971.10   22.40
  -5  -1   0  928.51   22.30
   5   1   0  921.81   19.40
   5   1   0  950.40   23.70
   5   1   0  897.51   21.00
   5   1   0  899.31   21.90
  -6  -1   0  790.82   21.20
  -6  -1   0  805.72   20.80
  -6  -1   0  783.82   19.90
   6   1   0  785.82   20.70
   6   1   0  772.52   17.60
   6   1   0  800.12   19.80
   6   1   0  805.42   22.60
  -7  -1   0  682.53   19.10
  -7  -1   0  667.63   19.40
  -7  -1   0  667.03   20.20
   7   1   0  679.73   16.30
   7   1   0  668.33   21.60
   7   1   0  700.53   18.90
   7   1   0  660.53   19.50
  -8  -1   0  521.65   17.50
  -8  -1   0  522.35   18.50
  -8  -1   0  519.65   17.00
   8   1   0  526.55   17.70
   8   1   0  499.75   16.70
   8   1   0  499.55   19.50
  -9  -1   0  563.84   19.00
  -9  -1   0  581.54   19.80
   9   1   0  590.44   22.70
   9   1   0  568.94   19.50
 -10  -1   0  510.85   19.30
 -10  -1   0  478.95   18.40
  10   1   0  476.25   21.40
 -11  -1   0  227.88   14.10
 -11  -1   0  266.97   14.50
  11   1   0  230.48   16.50
 -12  -1   0  415.36   19.60
 -12  -1   0  379.66   18.50
  12   1   0  376.26   21.90
 -13  -1   0  285.37   17.40
  13   1   0  271.47   20.90
  13  -2   0   -5.60    9.50
 -13   2   0    0.00    6.60
  12  -2   0    9.90    8.20
 -12   2   0    6.70    6.70
  11  -2   0    2.00    6.70
 -11   2   0    4.30    5.60
  10  -2   0   32.40    8.70
 -10   2   0   38.10    7.10
   9  -2   0   12.00    6.20
   9  -2   0   24.40    5.80
   9  -2   0   24.00    6.90
  -9   2   0   34.90    6.50
  -9   2   0   21.70    8.00
   8  -2   0   14.60    6.50
   8  -2   0   15.10    3.80
   8  -2   0   14.60    5.50
   8  -2   0    9.60    3.70
  -8   2   0   14.50    3.60
  -8   2   0   27.00    5.70
   7  -2   0  245.18   10.10
   7  -2   0  237.88   13.00
   7  -2   0  233.98   10.00
   7  -2   0  258.97   11.00
  -7   2   0  245.38   11.20
  -7   2   0  248.98    9.70
   6  -2   0  541.45   18.90
   6  -2   0  571.24   16.50
   6  -2   0  572.54   15.80
   6  -2   0  567.84   15.80
  -6   2   0  534.85   16.90
  -6   2   0  574.24   17.70
  -6   2   0  576.64   15.00
   5  -2   0  669.93   17.10
   5  -2   0  672.03   17.40
   5  -2   0  617.24   19.50
   5  -2   0  674.63   16.90
  -5   2   0  625.14   18.20
  -5   2   0  670.63   15.90
  -5   2   0  709.83   18.30
   4  -2   0 1572.84   36.00
   4  -2   0 1659.73   33.50
   4  -2   0 1646.04   33.00
   4  -2   0 1618.44   33.60
  -4   2   0 1629.64   34.20
  -4   2   0 1680.93   31.90
  -4   2   0 1566.44   34.40
   3  -2   0 2344.37   45.50
   3  -2   0 2341.37   45.10
   3  -2   0 2434.76   47.90
   3  -2   0 2393.06   46.10
  -3   2   0 2367.36   46.30
  -3   2   0 2371.66   43.80
  -3   2   0 2436.66   46.30
   2  -2   0 2780.82   51.19
   2  -2   0 2772.82   52.09
   2  -2   0 2833.22   51.19
   2  -2   0 2679.03   52.69
  -2   2   0 2822.52   51.79
  -2   2   0 2725.23   51.39
  -2   2   0 2767.62   49.40
   1  -2   0   42.30    2.30
   1  -2   0   44.50    2.30
   1  -2   0   39.70    2.70
   1  -2   0   47.70    2.50
   1  -2   0   45.40    2.80
  -1   2   0   44.70    2.50
   0  -2   0 3202.28   58.79
   0  -2   0 3291.97   57.89
   0  -2   0 3188.78   57.69
   0  -2   0 3187.08   58.99
   0  -2   0 3195.48   57.79
   0   2   0 3342.97   59.49
   0   2   0 3380.16   57.99
  -1  -2   0 4207.48   76.49
  -1  -2   0 4305.77   76.49
  -1  -2   0 4181.98   76.09
  -1  -2   0 4234.68   75.09
  -1  -2   0 4221.68   76.49
  -1  -2   0 4214.78   75.29
   1   2   0 4368.16   76.29
   1   2   0 4316.07   76.69
  -2  -2   0 9882.51  175.58
  -2  -2   0 9764.22  172.78
  -2  -2   0 9823.52  176.98
   2   2   0 9999.00  173.48
   2   2   0 9549.74  176.38
  -3  -2   0 5698.73  104.99
  -3  -2   0 5712.93  102.69
  -3  -2   0 5673.73  103.99
  -3  -2   0 5795.02  103.49
   3   2   0 5790.52  104.89
   3   2   0 5853.91  103.29
   3   2   0 5804.02  102.19
  -4  -2   0 2881.31   54.69
  -4  -2   0 2823.42   54.69
  -4  -2   0 2869.21   55.89
  -4  -2   0 2872.71   53.69
   4   2   0 2863.81   52.39
   4   2   0 2921.11   54.09
   4   2   0 2872.11   55.99
  -5  -2   0 1070.59   24.10
  -5  -2   0 1060.19   25.00
  -5  -2   0 1021.30   22.90
  -5  -2   0 1025.30   23.60
   5   2   0 1023.60   21.10
   5   2   0 1061.39   23.10
   5   2   0 1067.99   25.50
  -6  -2   0  582.44   15.70
  -6  -2   0  598.84   17.50
  -6  -2   0  562.54   16.70
   6   2   0  607.44   18.30
   6   2   0  601.34   15.90
   6   2   0  588.64   13.70
   6   2   0  587.84   16.90
  -7  -2   0  234.08   10.80
  -7  -2   0  224.28    9.60
  -7  -2   0  233.78   10.80
   7   2   0  238.38    7.70
   7   2   0  226.18   10.60
   7   2   0  238.48   10.00
   7   2   0  221.28   11.60
  -8  -2   0  892.21   25.20
  -8  -2   0  841.52   24.50
  -8  -2   0  838.12   22.80
   8   2   0  835.72   26.30
   8   2   0  868.21   24.50
  -9  -2   0  256.47   13.30
  -9  -2   0  285.87   14.50
  -9  -2   0  285.57   12.60
   9   2   0  263.97   13.70
   9   2   0  279.57   15.30
 -10  -2   0   49.40    7.40
 -10  -2   0   48.40    7.80
  10   2   0   46.00    8.80
  10   2   0   40.10    7.90
 -11  -2   0   16.10    6.00
 -11  -2   0    7.40    4.80
  11   2   0   14.50    7.60
 -12  -2   0   13.20    6.10
 -12  -2   0    8.80    6.30
  12   2   0   12.70    8.10
 -13  -2   0    3.80    6.40
  13   2   0    4.00    8.60
  12  -3   0  303.67   21.90
 -12   3   0  315.27   19.40
  11  -3   0  420.86   22.70
 -11   3   0  398.66   20.00
  10  -3   0  586.24   25.10
 -10   3   0  585.74   22.90
   9  -3   0  464.25   21.10
   9  -3   0  473.75   18.30
   9  -3   0  490.05   17.10
  -9   3   0  469.75   18.90
   8  -3   0  608.64   23.10
   8  -3   0  607.54   18.80
   8  -3   0  604.14   19.80
  -8   3   0  612.94   20.70
   7  -3   0  896.21   23.40
   7  -3   0  905.41   27.70
   7  -3   0  879.91   23.90
   7  -3   0  821.42   21.90
  -7   3   0  894.61   21.30
  -7   3   0  864.61   24.60
   6  -3   0 1320.27   30.50
   6  -3   0 1304.37   30.30
   6  -3   0 1297.67   34.00
   6  -3   0 1279.47   29.00
  -6   3   0 1320.97   27.80
  -6   3   0 1260.77   31.20
   5  -3   0  491.95   17.00
   5  -3   0  484.45   14.30
   5  -3   0  484.35   13.50
   5  -3   0  491.65   14.70
  -5   3   0  487.85   12.10
  -5   3   0  460.85   14.80
  -5   3   0  495.85   15.00
   4  -3   0  252.77    8.40
   4  -3   0  240.68    9.20
   4  -3   0  244.88   10.40
   4  -3   0  239.98    8.70
  -4   3   0  245.28    6.80
  -4   3   0  248.48    9.10
  -4   3   0  232.48    9.00
   3  -3   0  312.37    9.20
   3  -3   0  334.57   11.20
   3  -3   0  309.97   10.20
   3  -3   0  325.87    9.50
  -3   3   0  321.87    7.30
  -3   3   0  323.87   10.10
   2  -3   0  491.25   12.30
   2  -3   0  517.15   13.80
   2  -3   0  507.65   12.30
   2  -3   0  528.25   13.60
  -2   3   0  533.45   12.90
   1  -3   0   13.00    1.70
   1  -3   0   16.10    2.30
   1  -3   0   13.30    2.00
   1  -3   0   13.30    1.80
  -1   3   0    9.80    2.10
  -1   3   0   10.60    1.70
   0  -3   0  409.36    9.00
   0  -3   0  423.56   10.30
   0  -3   0  413.86   10.50
   0  -3   0  407.96    8.80
   0  -3   0  410.16    9.00
   0   3   0  420.06   10.80
   0   3   0  421.16    9.10
  -1  -3   0  146.19    4.00
  -1  -3   0  141.69    5.20
  -1  -3   0  135.79    4.80
  -1  -3   0  140.09    5.20
  -1  -3   0  136.79    4.00
   1   3   0  148.69    5.20
   1   3   0  145.09    3.50
  -2  -3   0  448.96   11.40
  -2  -3   0  434.86    9.80
  -2  -3   0  438.46    8.40
  -2  -3   0  430.76    9.70
  -2  -3   0  419.76   11.00
   2   3   0  453.35   10.50
   2   3   0  441.46   11.40
  -3  -3   0 1150.98   21.90
  -3  -3   0 1139.89   23.30
  -3  -3   0 1186.58   24.70
  -3  -3   0 1124.09   25.20
   3   3   0 1165.08   25.10
   3   3   0 1170.48   23.00
  -4  -3   0  861.11   18.20
  -4  -3   0  873.31   19.50
  -4  -3   0  866.21   21.30
  -4  -3   0  888.91   20.40
   4   3   0  879.81   18.10
   4   3   0  904.41   21.20
  -5  -3   0  228.48    8.80
  -5  -3   0  242.08    8.70
  -5  -3   0  243.28    7.70
   5   3   0  244.08    8.20
   5   3   0  236.38    6.90
   5   3   0  232.78    9.70
  -6  -3   0  481.95   14.60
  -6  -3   0  486.95   14.70
  -6  -3   0  493.95   13.40
  -6  -3   0  499.75   15.90
   6   3   0  481.65   16.00
   6   3   0  483.55   13.70
   6   3   0  474.55   11.70
  -7  -3   0  641.14   20.00
  -7  -3   0  653.43   17.40
   7   3   0  648.04   15.10
   7   3   0  634.04   19.30
   7   3   0  664.63   20.80
  -8  -3   0  593.04   17.40
  -8  -3   0  606.94   19.50
  -8  -3   0  577.54   19.70
   8   3   0  571.94   20.60
   8   3   0  600.84   19.70
  -9  -3   0  507.95   16.80
  -9  -3   0  493.75   19.30
  -9  -3   0  545.25   19.80
   9   3   0  501.55   18.90
   9   3   0  541.25   21.10
 -10  -3   0  743.73   22.60
 -10  -3   0  767.62   25.80
 -10  -3   0  771.92   26.10
  10   3   0  764.22   27.50
  10   3   0  781.02   25.30
 -11  -3   0  315.37   17.10
 -11  -3   0  302.27   19.10
  11   3   0  319.87   19.50
 -12  -3   0  231.98   16.30
  12   3   0  229.98   18.80
 -13  -3   0  197.08   16.40
  13   3   0  179.68   18.80
  12  -4   0   20.00    9.60
 -12   4   0    1.60    6.50
  11  -4   0   16.50    8.60
 -11   4   0   16.80    7.60
  10  -4   0    2.70    6.60
 -10   4   0    7.30    5.60
   9  -4   0   68.09    9.00
   9  -4   0  106.49   12.40
  -9   4   0   77.29    8.50
  -9   4   0   64.89    8.90
   8  -4   0   66.69    8.00
   8  -4   0   38.50    7.80
  -8   4   0   47.30    7.00
  -8   4   0   35.10    6.50
   7  -4   0   14.10    5.40
   7  -4   0   12.80    4.00
   7  -4   0   14.70    4.40
   7  -4   0   18.80    5.30
  -7   4   0   24.20    5.20
  -7   4   0   14.10    4.50
   6  -4   0  357.66   13.10
   6  -4   0  340.87   11.70
   6  -4   0  301.47   14.50
   6  -4   0  338.97   13.10
   5  -4   0  496.95   14.20
   5  -4   0  497.45   15.20
   5  -4   0  506.35   15.80
   5  -4   0  486.15   17.40
  -5   4   0  506.05   11.80
  -5   4   0  484.05   15.60
   4  -4   0  828.82   21.70
   4  -4   0  807.92   20.50
   4  -4   0  874.11   20.20
   4  -4   0  840.72   23.00
  -4   4   0  834.02   21.30
  -4   4   0  845.92   16.70
   3  -4   0  560.14   16.30
   3  -4   0  553.64   14.40
   3  -4   0  540.35   14.10
  -3   4   0  565.24   15.00
  -3   4   0  530.55   15.80
   2  -4   0 2390.36   45.60
   2  -4   0 2314.27   45.40
   2  -4   0 2300.67   47.50
   2  -4   0 2364.26   45.80
  -2   4   0 2401.66   48.10
  -2   4   0 2358.66   45.90
   1  -4   0 1320.07   26.20
   1  -4   0 1289.77   26.40
   1  -4   0 1335.67   27.50
   1  -4   0 1308.97   28.20
  -1   4   0 1357.66   29.10
  -1   4   0 1321.37   26.70
   0  -4   0 1489.25   30.30
   0  -4   0 1490.45   30.60
   0  -4   0 1487.75   28.50
   0  -4   0 1453.45   28.20
   0  -4   0 1455.25   28.20
   0   4   0 1519.15   31.30
   0   4   0 1512.45   28.50
  -1  -4   0 1692.73   31.90
  -1  -4   0 1636.44   31.70
  -1  -4   0 1685.83   34.20
  -1  -4   0 1693.43   34.10
  -1  -4   0 1702.43   33.20
   1   4   0 1751.42   34.40
   1   4   0 1708.33   31.10
  -2  -4   0 1500.35   30.80
  -2  -4   0 1498.75   28.80
  -2  -4   0 1463.45   30.90
   2   4   0 1531.05   30.40
   2   4   0 1488.95   31.20
  -3  -4   0 1601.54   32.00
  -3  -4   0 1676.83   34.20
  -3  -4   0 1626.64   29.80
  -3  -4   0 1666.43   32.20
  -3  -4   0 1605.34   34.50
   3   4   0 1708.93   32.70
   3   4   0 1647.64   34.50
  -4  -4   0 1451.75   29.80
  -4  -4   0 1458.25   27.50
  -4  -4   0 1478.75   32.40
  -4  -4   0 1475.55   31.50
   4   4   0 1423.96   31.80
   4   4   0 1441.56   29.00
  -5  -4   0 2122.79   42.40
  -5  -4   0 2071.49   43.50
  -5  -4   0 2059.99   44.80
  -5  -4   0 2070.59   40.00
   5   4   0 2151.38   44.70
   5   4   0 2126.09   40.30
  -6  -4   0 2024.40   40.20
  -6  -4   0 2054.59   42.70
  -6  -4   0 2042.00   43.50
  -6  -4   0 2010.40   45.00
   6   4   0 2058.79   44.90
   6   4   0 2023.10   39.30
  -7  -4   0  400.36   14.40
  -7  -4   0  430.86   12.70
  -7  -4   0  431.16   16.00
  -7  -4   0  413.96   14.40
   7   4   0  418.36   11.80
   7   4   0  407.16   15.90
  -8  -4   0  175.58   11.20
  -8  -4   0  187.88    8.90
  -8  -4   0  195.78   10.70
   8   4   0  219.28   12.30
   8   4   0  191.58   10.90
  -9  -4   0  287.87   14.90
  -9  -4   0  293.97   12.10
  -9  -4   0  330.47   15.00
   9   4   0  337.67   15.10
   9   4   0  304.97   15.80
 -10  -4   0   87.89   10.80
 -10  -4   0  101.19   10.60
  10   4   0   95.49   10.80
  10   4   0  109.89   12.00
 -11  -4   0   58.89    9.40
  11   4   0   47.90   10.10
 -12  -4   0   41.70    9.20
  12   4   0   20.40    9.40
 -13  -4   0   -1.00    6.90
  13   4   0   14.50    9.90
  11  -5   0  247.68   20.00
 -11   5   0  262.17   18.20
  10  -5   0  377.26   21.70
 -10   5   0  314.17   17.90
   9  -5   0  705.73   28.00
   9  -5   0  686.93   23.90
  -9   5   0  716.23   23.90
  -9   5   0  698.03   24.90
   8  -5   0  539.05   23.00
   8  -5   0  541.85   19.50
  -8   5   0  488.45   19.40
  -8   5   0  520.85   19.30
   7  -5   0  320.27   16.70
   7  -5   0  341.47   14.40
  -7   5   0  290.77   14.10
  -7   5   0  334.07   14.80
   6  -5   0  841.92   23.20
   6  -5   0  832.02   26.30
   6  -5   0  840.92   21.50
  -6   5   0  792.22   24.10
  -6   5   0  820.82   24.00
   5  -5   0 1385.56   31.60
   5  -5   0 1329.17   30.10
   5  -5   0 1345.47   34.50
  -5   5   0 1296.57   31.90
  -5   5   0 1332.57   33.20
   4  -5   0  426.66   13.50
   4  -5   0  444.96   15.80
   4  -5   0  420.96   13.00
  -4   5   0  414.46   13.80
  -4   5   0  414.56   15.00
   3  -5   0  333.47   10.80
   3  -5   0  292.87   11.80
   3  -5   0  326.87   10.70
  -3   5   0  339.37   11.20
  -3   5   0  310.37   12.30
   2  -5   0  886.11   20.30
   2  -5   0  872.61   20.20
   2  -5   0  900.71   22.50
   2  -5   0  910.51   21.00
  -2   5   0  857.11   20.50
  -2   5   0  861.91   22.80
   1  -5   0   63.89    4.80
   1  -5   0   63.59    3.80
   1  -5   0   63.29    4.70
   1  -5   0   64.39    3.80
  -1   5   0   63.69    5.20
  -1   5   0   65.89    4.00
   0  -5   0   34.80    2.70
   0  -5   0   32.00    2.60
   0  -5   0   30.30    3.40
   0  -5   0   32.20    2.60
   0  -5   0   28.30    3.50
   0   5   0   37.90    4.10
   0   5   0   37.30    2.70
  -1  -5   0   48.00    4.10
  -1  -5   0   45.40    2.80
  -1  -5   0   47.40    2.90
  -1  -5   0   41.90    3.90
  -1  -5   0   39.00    3.40
   1   5   0   45.80    2.50
   1   5   0   43.50    4.20
  -2  -5   0  125.89    6.00
  -2  -5   0  117.59    6.10
  -2  -5   0  123.39    4.60
  -2  -5   0  127.79    4.70
  -2  -5   0  111.69    6.10
   2   5   0  124.59    6.40
   2   5   0  117.69    5.90
   2   5   0  124.79    3.40
  -3  -5   0    5.90    1.60
  -3  -5   0    6.40    2.50
  -3  -5   0    6.40    2.30
   3   5   0    5.60    2.00
   3   5   0    4.20    2.30
  -4  -5   0  579.84   16.10
  -4  -5   0  572.04   14.10
  -4  -5   0  523.15   13.60
  -4  -5   0  558.84   16.50
  -4  -5   0  545.75   11.10
   4   5   0  567.44   14.20
  -5  -5   0  315.67   11.80
  -5  -5   0  339.27   12.80
  -5  -5   0  314.77    8.00
  -5  -5   0  316.07   10.30
   5   5   0  308.07   12.10
   5   5   0  340.27    9.80
  -6  -5   0  226.08    7.40
  -6  -5   0  230.38   10.50
  -6  -5   0  235.98    9.50
  -6  -5   0  237.98   11.50
   6   5   0  229.78    7.80
   6   5   0  244.38   11.30
  -7  -5   0  677.03   20.20
  -7  -5   0  618.34   20.90
  -7  -5   0  634.44   18.90
   7   5   0  655.43   21.10
  -8  -5   0  932.31   25.50
  -8  -5   0  881.71   27.20
  -8  -5   0  918.91   25.80
   8   5   0  902.11   27.60
  -9  -5   0  124.59   10.00
  -9  -5   0  118.59   10.70
   9   5   0  108.59   10.60
   9   5   0  125.99   10.90
 -10  -5   0  532.95   21.00
 -10  -5   0  530.05   21.90
  10   5   0  552.34   21.70
  10   5   0  509.65   22.50
 -11  -5   0  506.75   22.50
 -11  -5   0  478.75   22.30
  11   5   0  513.35   22.30
  11   5   0  477.45   23.60
 -12  -5   0  360.36   20.80
  12   5   0  376.96   22.70
 -13  -5   0  164.88   16.70
  13   5   0  143.99   18.90
  11  -6   0   10.90    9.00
 -11   6   0   13.40    7.60
  10  -6   0   13.40    8.20
 -10   6   0    8.50    6.40
   9  -6   0    9.50    5.40
   9  -6   0   -3.00    6.30
  -9   6   0    5.80    5.50
  -9   6   0    5.10    5.50
   8  -6   0   35.50    6.60
   8  -6   0   46.40    9.00
  -8   6   0   53.49    8.10
  -8   6   0   42.70    7.30
   7  -6   0   79.39   10.20
   7  -6   0   91.09    8.90
  -7   6   0   79.39    9.10
  -7   6   0   84.29    8.70
   6  -6   0  185.98    9.60
   6  -6   0  191.08   12.70
   6  -6   0  210.38   11.00
  -6   6   0  188.38   10.90
  -6   6   0  189.88   11.80
   5  -6   0   18.00    3.80
   5  -6   0   21.20    5.50
   5  -6   0   14.60    3.80
  -5   6   0   19.80    5.00
  -5   6   0   13.60    4.10
   4  -6   0 1007.40   25.00
   4  -6   0 1044.10   28.60
   4  -6   0 1028.60   25.60
  -4   6   0 1041.80   28.20
  -4   6   0 1023.80   26.00
   3  -6   0  533.35   15.60
   3  -6   0  537.85   17.70
   3  -6   0  552.84   16.00
  -3   6   0  561.44   16.20
  -3   6   0  563.34   18.40
   2  -6   0  647.14   16.80
   2  -6   0  661.53   19.10
   2  -6   0  635.44   17.50
  -2   6   0  629.34   19.50
  -2   6   0  690.43   17.30
   1  -6   0 1019.20   23.00
   1  -6   0 1058.99   22.90
   1  -6   0 1030.10   25.60
   1  -6   0 1054.69   24.70
  -1   6   0 1101.19   23.50
  -1   6   0 1007.80   26.20
   0  -6   0 1689.53   33.10
   0  -6   0 1695.53   36.40
   0  -6   0 1712.93   33.70
   0  -6   0 1718.33   37.10
   0  -6   0 1698.43   33.90
   0   6   0 1693.43   37.70
   0   6   0 1739.03   33.90
  -1  -6   0  747.33   16.60
  -1  -6   0  768.72   19.70
  -1  -6   0  757.72   16.80
  -1  -6   0  729.43   17.60
  -1  -6   0  752.42   19.50
   1   6   0  748.83   19.90
   1   6   0  768.52   16.10
  -2  -6   0 1396.66   30.60
  -2  -6   0 1409.16   28.40
  -2  -6   0 1387.96   31.60
  -2  -6   0 1433.36   28.40
  -2  -6   0 1363.96   31.50
   2   6   0 1448.96   26.50
   2   6   0 1432.96   31.30
  -3  -6   0  971.70   20.70
  -3  -6   0  916.41   23.40
  -3  -6   0  902.11   20.30
  -3  -6   0  922.11   23.10
   3   6   0  985.70   24.00
   3   6   0  935.61   22.30
  -4  -6   0 1384.76   31.90
  -4  -6   0 1331.27   28.40
  -4  -6   0 1320.17   31.20
   4   6   0 1353.36   29.30
   4   6   0 1327.27   31.60
  -5  -6   0  599.24   15.90
  -5  -6   0  592.14   18.10
  -5  -6   0  574.24   18.60
   5   6   0  590.34   18.50
   5   6   0  610.04   15.60
  -6  -6   0  488.35   16.50
  -6  -6   0  446.36   16.90
  -6  -6   0  473.55   14.60
   6   6   0  483.05   17.00
   6   6   0  491.55   13.30
  -7  -6   0  806.12   25.20
  -7  -6   0  822.52   24.10
  -7  -6   0  850.21   22.60
   7   6   0  845.22   25.10
  -8  -6   0  670.33   20.90
  -8  -6   0  662.03   23.20
  -8  -6   0  646.04   21.60
   8   6   0  654.63   22.90
  -9  -6   0  168.28   12.70
  -9  -6   0  189.28   11.90
  -9  -6   0  167.48   11.70
   9   6   0  156.18   12.40
 -10  -6   0  106.09   11.00
 -10  -6   0  100.49   11.80
  10   6   0  111.29   12.10
  10   6   0  113.59   12.20
 -11  -6   0   57.49    9.10
 -11  -6   0   47.40    9.50
  11   6   0   59.19   10.20
  11   6   0   53.69   10.40
 -12  -6   0   19.30    8.40
  12   6   0   25.70    9.50
 -13  -6   0    0.70    7.30
  13   6   0    6.70    9.80
  10  -7   0  176.68   18.60
 -10   7   0  166.38   15.60
   9  -7   0  328.17   17.70
   9  -7   0  298.87   20.20
  -9   7   0  313.27   17.70
  -9   7   0  341.77   18.20
   8  -7   0  574.84   21.80
   8  -7   0  573.04   25.30
  -8   7   0  559.74   22.10
  -8   7   0  544.25   22.30
   7  -7   0  525.65   19.80
   7  -7   0  480.75   22.50
  -7   7   0  508.75   20.70
  -7   7   0  544.05   20.60
   6  -7   0  441.06   19.90
   6  -7   0  446.86   17.20
  -6   7   0  456.45   17.70
  -6   7   0  421.56   18.30
   5  -7   0  478.45   15.90
   5  -7   0  500.65   17.10
   5  -7   0  467.05   19.20
  -5   7   0  443.66   18.40
  -5   7   0  479.25   17.20
   4  -7   0  712.53   23.10
   4  -7   0  709.53   20.20
   4  -7   0  699.13   20.30
  -4   7   0  713.13   20.80
  -4   7   0  699.43   22.90
   3  -7   0  515.65   18.10
   3  -7   0  533.55   16.50
   3  -7   0  546.15   16.20
  -3   7   0  533.25   16.30
  -3   7   0  499.75   18.40
   2  -7   0  228.58    9.30
   2  -7   0  224.68   11.00
   2  -7   0  231.68   10.30
  -2   7   0  237.38    9.40
  -2   7   0  236.48   11.60
   1  -7   0  280.67   11.30
   1  -7   0  295.87   12.10
   1  -7   0  288.97    9.80
  -1   7   0  281.27   12.40
  -1   7   0  296.27    9.90
   0  -7   0  356.76   10.80
   0  -7   0  383.86   13.20
   0  -7   0  388.76   13.60
   0  -7   0  383.36   10.10
   0   7   0  388.26   10.90
   0   7   0  392.06   14.30
  -1  -7   0    6.00    1.90
  -1  -7   0    3.90    2.50
  -1  -7   0    6.90    2.20
  -1  -7   0    9.70    3.20
  -1  -7   0    6.80    2.40
   1   7   0    6.30    1.70
   1   7   0    4.10    2.70
  -2  -7   0   32.90    3.40
  -2  -7   0   37.60    5.10
  -2  -7   0   34.60    4.50
  -2  -7   0   38.10    5.00
   2   7   0   40.20    4.70
   2   7   0   32.80    2.50
  -3  -7   0   43.60    5.50
  -3  -7   0   31.30    4.60
  -3  -7   0   37.70    3.60
   3   7   0   37.50    5.10
   3   7   0   39.60    4.80
  -4  -7   0   14.70    2.80
  -4  -7   0   20.00    4.30
  -4  -7   0   18.80    4.30
   4   7   0   15.80    3.30
   4   7   0   10.30    3.70
  -5  -7   0  164.78    7.60
  -5  -7   0  147.89    9.30
  -5  -7   0  169.48    9.90
   5   7   0  159.98    7.60
   5   7   0  157.98    9.70
  -6  -7   0   88.39    8.10
  -6  -7   0   91.49    6.60
  -6  -7   0   84.89    8.30
   6   7   0   91.29    6.10
   6   7   0   79.99    8.00
  -7  -7   0   91.89    7.40
  -7  -7   0   69.09    8.50
  -7  -7   0   66.59    8.50
   7   7   0  104.19    9.30
  -8  -7   0  330.97   16.60
  -8  -7   0  332.87   14.30
  -8  -7   0  323.47   15.60
   8   7   0  321.47   16.10
  -9  -7   0  397.46   16.80
  -9  -7   0  361.96   18.50
  -9  -7   0  368.96   17.30
   9   7   0  364.16   18.50
 -10  -7   0  342.27   17.40
 -10  -7   0  355.46   18.20
 -10  -7   0  361.66   19.50
  10   7   0  329.27   18.20
  10   7   0  318.87   18.40
 -11  -7   0  269.87   18.70
 -11  -7   0  270.97   17.50
  11   7   0  284.97   18.40
  11   7   0  277.07   19.00
 -12  -7   0  303.37   20.60
 -12  -7   0  283.07   20.60
  12   7   0  326.97   22.00
  12   7   0  289.27   20.70
 -10   8   0   10.40   11.50
   9  -8   0    5.70    6.60
   9  -8   0   15.30    9.80
  -9   8   0   11.80    7.20
  -9   8   0   13.50    7.50
   8  -8   0   -3.10    5.10
   8  -8   0    1.50    7.40
  -8   8   0   -6.70    4.90
  -8   8   0   -0.50    5.80
   7  -8   0    0.80    4.70
   7  -8   0    4.70    6.50
  -7   8   0   13.50    6.20
  -7   8   0   -1.10    4.50
   6  -8   0  121.39   10.20
   6  -8   0   96.59   11.60
  -6   8   0  102.29   10.00
  -6   8   0  114.69   11.70
   5  -8   0   55.59    7.20
   5  -8   0   48.00    6.90
   5  -8   0   53.09    8.40
  -5   8   0   43.70    7.80
  -5   8   0   39.00    6.30
   4  -8   0  239.58   11.50
   4  -8   0  234.88   11.60
   4  -8   0  238.48   13.50
  -4   8   0  253.57   12.20
  -4   8   0  252.47   14.00
   3  -8   0  436.96   15.40
   3  -8   0  436.16   17.40
   3  -8   0  408.76   14.70
  -3   8   0  433.26   17.70
  -3   8   0  434.36   15.10
   2  -8   0  372.76   13.00
   2  -8   0  351.66   14.90
   2  -8   0  356.76   13.90
  -2   8   0  399.86   13.20
  -2   8   0  374.66   16.00
   1  -8   0  468.35   17.00
   1  -8   0  480.15   14.30
   1  -8   0  493.75   16.40
  -1   8   0  508.35   18.30
  -1   8   0  480.45   14.30
   0  -8   0  662.63   19.70
   0  -8   0  619.84   19.80
   0  -8   0  651.33   16.80
   0   8   0  641.14   20.70
   0   8   0  659.43   16.50
  -1  -8   0  982.60   22.50
  -1  -8   0  941.81   25.40
  -1  -8   0  923.91   21.90
  -1  -8   0  968.30   25.80
   1   8   0 1000.00   26.60
  -2  -8   0 1150.08   29.70
  -2  -8   0 1183.38   29.90
  -2  -8   0 1162.58   27.50
  -2  -8   0 1177.28   25.70
   2   8   0 1205.68   29.80
  -3  -8   0  451.15   16.10
  -3  -8   0  421.56   12.60
  -3  -8   0  477.35   15.60
   3   8   0  452.95   15.30
   3   8   0  468.05   16.40
  -4  -8   0  890.91   25.30
  -4  -8   0  871.71   24.80
  -4  -8   0  900.31   21.60
   4   8   0  871.61   25.30
   4   8   0  974.20   24.10
  -5  -8   0  758.82   20.00
  -5  -8   0  763.72   23.60
  -5  -8   0  796.42   23.80
   5   8   0  763.82   23.70
   5   8   0  782.12   20.90
  -6  -8   0  346.37   12.80
  -6  -8   0  359.86   15.90
  -6  -8   0  341.37   15.30
   6   8   0  357.06   12.60
   6   8   0  352.76   15.70
  -7  -8   0  350.66   13.90
  -7  -8   0  335.27   16.50
  -7  -8   0  352.26   16.00
   7   8   0  334.57   15.90
  -8  -8   0  383.66   18.50
  -8  -8   0  361.76   15.30
  -8  -8   0  392.86   18.00
   8   8   0  363.36   17.70
  -9  -8   0  244.58   16.20
  -9  -8   0  252.07   15.70
  -9  -8   0  248.18   14.10
   9   8   0  225.48   15.40
 -10  -8   0  172.08   13.60
 -10  -8   0  163.28   15.30
 -10  -8   0  176.58   14.40
  10   8   0  159.18   15.40
 -11  -8   0   61.29   11.40
 -11  -8   0   56.39    9.50
  11   8   0   44.30   10.10
  11   8   0   34.00   10.10
 -12  -8   0   33.80    9.90
 -12  -8   0   54.69   11.10
  12   8   0   68.39   13.20
  12   8   0   65.19   13.20
   9  -9   0  140.79   22.00
   9  -9   0  133.59   15.10
  -9   9   0  147.19   15.80
  -9   9   0  157.78   15.50
   8  -9   0  173.48   14.80
   8  -9   0  177.08   17.80
  -8   9   0  172.88   14.70
  -8   9   0  212.88   16.90
   7  -9   0  354.66   21.40
   7  -9   0  389.76   18.60
  -7   9   0  406.86   19.20
  -7   9   0  405.66   20.50
   6  -9   0  463.65   22.60
   6  -9   0  470.85   19.30
  -6   9   0  463.25   21.70
  -6   9   0  453.65   19.10
   5  -9   0  340.27   17.80
   5  -9   0  382.06   16.30
  -5   9   0  355.46   18.60
  -5   9   0  374.86   16.20
   4  -9   0  494.45   17.60
   4  -9   0  437.56   16.90
   4  -9   0  459.75   19.90
  -4   9   0  454.25   17.10
  -4   9   0  441.96   19.70
   3  -9   0  592.74   19.00
   3  -9   0  601.14   19.80
   3  -9   0  583.64   21.70
  -3   9   0  615.84   19.30
  -3   9   0  542.15   21.70
   2  -9   0  246.98   11.20
   2  -9   0  256.37   13.40
   2  -9   0  249.97   12.40
  -2   9   0  247.28   11.10
  -2   9   0  274.87   14.60
   1  -9   0  154.58   10.60
   1  -9   0  132.29    9.60
   1  -9   0  148.09    8.00
  -1   9   0  133.29   10.70
  -1   9   0  147.19    7.90
   0  -9   0  240.88   12.00
   0  -9   0  252.47    9.80
   0  -9   0  224.38   11.80
   0   9   0  247.38   13.30
  -1  -9   0  159.58    7.60
  -1  -9   0  163.38    9.90
  -1  -9   0  180.58   10.40
   1   9   0  176.48   10.60
  -2  -9   0    5.90    3.90
  -2  -9   0    6.70    2.60
  -2  -9   0    0.10    3.30
  -2  -9   0    1.00    3.20
   2   9   0    5.00    3.70
  -3  -9   0    6.20    4.00
  -3  -9   0   12.80    3.90
  -3  -9   0    6.60    2.60
   3   9   0    4.40    3.60
   3   9   0   10.90    4.40
  -4  -9   0   13.30    3.10
  -4  -9   0   15.00    4.90
  -4  -9   0   18.70    4.70
   4   9   0   14.50    4.30
   4   9   0   13.10    4.60
  -5  -9   0   -1.40    3.80
  -5  -9   0   -0.70    3.40
  -5  -9   0    0.10    2.40
   5   9   0   -1.10    3.00
   5   9   0    4.30    4.00
  -6  -9   0  115.49   10.50
  -6  -9   0  108.69   10.20
  -6  -9   0  126.59    8.30
   6   9   0  114.39   10.40
  -7  -9   0   47.50    6.40
  -7  -9   0   62.59    9.60
  -7  -9   0   56.29    8.60
   7   9   0   39.70    7.60
  -8  -9   0   73.99   11.20
  -8  -9   0   85.29   11.60
  -8  -9   0   73.39    9.10
   8   9   0   69.69   10.10
  -9  -9   0  141.09   12.10
  -9  -9   0  152.98   14.50
  -9  -9   0  144.69   13.80
   9   9   0  162.98   14.00
 -10  -9   0  168.88   15.30
 -10  -9   0  159.68   13.90
 -10  -9   0  147.29   15.50
  10   9   0  145.29   14.90
 -11  -9   0  191.38   16.10
 -11  -9   0  166.08   16.90
 -11  -9   0  177.18   18.00
  11   9   0  156.28   16.90
  11   9   0  160.98   17.50
 -12  -9   0  133.59   16.90
  12   9   0  152.38   17.50
   8 -10   0    6.60    7.10
   8 -10   0   -5.20    9.90
  -8  10   0    0.20    6.90
  -8  10   0   -4.60    6.50
   7 -10   0   10.90    8.20
   7 -10   0    7.10    6.60
  -7  10   0   18.70    7.20
  -7  10   0   19.30    8.00
   6 -10   0   12.10    5.90
   6 -10   0    7.00    7.00
  -6  10   0   24.80    6.80
  -6  10   0   21.30    8.00
   5 -10   0   32.40    8.60
   5 -10   0   34.30    6.90
  -5  10   0   34.00    8.30
  -5  10   0   36.20    7.20
   4 -10   0   20.40    7.40
   4 -10   0   31.50    6.40
   4 -10   0   43.00    7.90
  -4  10   0   43.20    7.00
  -4  10   0   22.20    7.00
   3 -10   0  190.58   12.00
   3 -10   0  163.48   11.00
   3 -10   0  161.08   12.60
  -3  10   0  202.08   11.30
  -3  10   0  183.08   14.20
   2 -10   0  295.67   15.80
   2 -10   0  264.37   13.90
   2 -10   0  285.37   12.70
  -2  10   0  298.07   16.50
   1 -10   0  553.04   21.00
   1 -10   0  535.55   19.60
   1 -10   0  550.64   17.40
  -1  10   0  576.64   22.40
   0 -10   0  201.48    9.50
   0 -10   0  206.08   12.10
   0 -10   0  172.38   12.00
   0  10   0  186.38   12.50
  -1 -10   0  245.28   10.20
  -1 -10   0  265.47   13.90
  -1 -10   0  265.97   13.80
   1  10   0  241.68   13.80
  -2 -10   0  738.63   23.80
  -2 -10   0  719.83   23.50
  -2 -10   0  685.73   18.90
   2  10   0  728.13   23.70
  -3 -10   0  653.43   18.10
  -3 -10   0  675.43   22.80
   3  10   0  663.13   21.80
   3  10   0  658.03   22.70
  -4 -10   0  289.87   13.80
  -4 -10   0  305.47   11.60
  -4 -10   0  307.47   15.20
   4  10   0  286.37   14.80
   4  10   0  321.47   14.10
  -5 -10   0  717.13   23.90
  -5 -10   0  721.03   24.70
  -5 -10   0  701.23   20.00
   5  10   0  713.33   24.70
   5  10   0  747.23   22.40
  -6 -10   0  410.46   18.90
  -6 -10   0  405.56   18.30
  -6 -10   0  401.96   14.90
   6  10   0  420.46   18.90
  -7 -10   0  230.18   15.30
  -7 -10   0  243.78   12.40
  -7 -10   0  253.77   15.80
   7  10   0  220.18   14.80
  -8 -10   0  168.28   15.10
  -8 -10   0  180.48   12.10
  -8 -10   0  188.38   15.00
   8  10   0  162.18   14.30
  -9 -10   0  176.68   15.80
  -9 -10   0  203.48   16.30
  -9 -10   0  181.28   13.70
   9  10   0  174.58   16.20
 -10 -10   0  169.78   15.10
 -10 -10   0  167.88   16.70
 -10 -10   0  197.98   17.20
  10  10   0  165.08   16.60
 -11 -10   0   58.39   12.20
 -11 -10   0   83.09   13.50
 -11 -10   0   61.19   10.20
  11  10   0   66.59   13.10
   7 -11   0  120.49   14.50
  -7  11   0  128.49   14.60
  -7  11   0  138.19   20.80
   6 -11   0  252.87   20.10
   6 -11   0  274.67   17.20
  -6  11   0  260.87   19.00
  -6  11   0  263.77   16.50
   5 -11   0  297.07   16.70
   5 -11   0  312.97   19.40
  -5  11   0  299.37   19.40
   4 -11   0  169.58   15.30
   4 -11   0  176.58   12.70
  -4  11   0  166.38   15.00
   3 -11   0  426.66   17.40
   3 -11   0  395.96   19.90
   3 -11   0  372.86   17.60
  -3  11   0  411.56   21.00
   2 -11   0  423.16   19.80
   2 -11   0  423.26   16.80
   2 -11   0  444.36   18.90
  -2  11   0  424.76   20.80
   1 -11   0  280.57   15.80
   1 -11   0  272.27   12.60
   1 -11   0  277.37   15.30
  -1  11   0  250.67   16.30
   0 -11   0   64.39    7.10
   0 -11   0   72.89    9.40
   0 -11   0   82.89   10.20
   0  11   0   56.69    9.00
  -1 -11   0  116.29   11.30
  -1 -11   0   99.89   10.10
  -1 -11   0   92.59    7.40
   1  11   0   78.29   10.40
  -2 -11   0  150.38    8.50
  -2 -11   0  124.59   11.30
  -2 -11   0  143.49   11.20
   2  11   0  134.79   11.20
   2  11   0  147.09   11.60
  -3 -11   0   75.49    6.60
  -3 -11   0   71.19    9.80
   3  11   0   55.29    8.80
   3  11   0   77.89    9.30
  -4 -11   0   51.39    6.40
  -4 -11   0   32.80    7.30
   4  11   0   42.00    7.70
   4  11   0   42.40    7.20
  -5 -11   0   35.10    7.80
  -5 -11   0   32.50    5.40
   5  11   0   30.90    6.30
   5  11   0   36.60    8.10
  -6 -11   0   -0.80    5.70
  -6 -11   0    1.50    3.70
  -6 -11   0    7.40    5.50
   6  11   0   10.20    6.00
  -7 -11   0   35.10    6.20
  -7 -11   0   30.20    7.60
  -7 -11   0   31.90    8.50
   7  11   0   34.00    8.30
  -8 -11   0   44.80    9.80
  -8 -11   0   47.60    7.90
  -8 -11   0   42.20    9.70
   8  11   0   57.49   10.80
  -9 -11   0   25.70    9.00
  -9 -11   0   23.90    9.20
  -9 -11   0   28.20    7.40
   9  11   0   22.30    9.30
 -10 -11   0   99.49   14.40
 -10 -11   0   95.59   13.80
 -10 -11   0   98.29   15.00
  10  11   0   64.09   12.30
   5 -12   0   -8.20    7.00
   5 -12   0   -2.20    6.00
  -5  12   0   -0.20    7.40
   4 -12   0   31.30    7.50
   4 -12   0   45.50    9.90
  -4  12   0   45.70   10.60
   3 -12   0   24.10    6.80
   3 -12   0   12.50    7.40
  -3  12   0   28.40    9.00
   2 -12   0   75.79   11.40
   2 -12   0   69.79   10.90
   2 -12   0   69.19    9.30
  -2  12   0   74.39   11.70
   1 -12   0  225.98   14.90
   1 -12   0  232.58   16.20
   1 -12   0  212.48   12.20
  -1  12   0  194.68   16.10
   0 -12   0  320.37   18.00
   0 -12   0  347.27   18.20
   0 -12   0  338.17   14.40
   0  12   0  373.26   19.50
  -1 -12   0  270.77   12.40
  -1 -12   0  293.27   17.00
  -1 -12   0  270.77   16.60
   1  12   0  280.07   17.10
  -2 -12   0  180.18   14.30
  -2 -12   0  188.28   10.30
   2  12   0  200.58   14.60
   2  12   0  189.18   14.00
  -3 -12   0  287.77   17.00
  -3 -12   0  279.57   12.30
   3  12   0  282.67   15.70
   3  12   0  279.07   16.50
  -4 -12   0  348.47   19.30
  -4 -12   0  344.27   13.90
   4  12   0  358.56   18.40
   4  12   0  351.06   17.10
  -5 -12   0  313.97   13.70
  -5 -12   0  333.07   18.70
   5  12   0  295.67   17.60
  -6 -12   0  216.98   12.40
  -6 -12   0  218.08   16.60
   6  12   0  222.58   16.30
  -7 -12   0  343.97   21.00
  -7 -12   0  359.36   24.80
  -7 -12   0  372.86   16.20
   7  12   0  275.57   18.70
  -8 -12   0  220.48   17.60
  -8 -12   0  207.58   14.20
  -8 -12   0  204.28   18.20
   8  12   0  199.88   17.30
  -9 -12   0   73.79   13.30
  -9 -12   0   96.89   12.60
  -9 -12   0   60.89   11.90
   9  12   0   70.39   13.10
   3 -13   0  138.79   13.10
   3 -13   0  131.19   16.30
  -3  13   0  111.69   15.40
   2 -13   0  139.79   12.30
   2 -13   0  157.78   15.70
   2 -13   0   99.59   14.20
  -2  13   0  119.49   15.70
   1 -13   0  340.67   19.50
   1 -13   0  305.97   19.20
   1 -13   0  344.57   16.00
  -1  13   0  311.77   20.60
   0 -13   0  183.08   15.50
   0 -13   0  187.68   15.40
   0 -13   0  175.58   11.80
   0  13   0  169.58   15.70
  -1 -13   0   60.39   10.10
  -1 -13   0   70.79    8.60
  -1 -13   0   84.99   12.80
   1  13   0   80.29   11.80
  -2 -13   0   47.10    9.60
  -2 -13   0   52.19    7.00
   2  13   0   70.09   10.70
   2  13   0   49.10    9.40
  -3 -13   0   60.89    7.60
  -3 -13   0   82.59   11.80
   3  13   0   68.39   10.90
   3  13   0   77.09   11.20
  -4 -13   0    1.50    4.20
  -4 -13   0    5.20    7.30
   4  13   0   -2.40    5.90
   4  13   0    9.10    6.10
  -5 -13   0    9.30    7.60
  -5 -13   0    2.10    4.50
   5  13   0    5.60    7.20
  -6 -13   0    3.60    7.60
  -6 -13   0   -4.60    4.50
   6  13   0    1.20    6.50
  -7 -13   0   -6.90    7.90
  -7 -13   0    2.90    5.20
   7  13   0   -7.20    7.20
   1 -14   0    8.10    8.20
   0 -14   0  153.18   20.60
   0 -14   0  103.09   15.80
   0 -14   0  124.09   13.00
   0  14   0  108.99   15.90
  -1 -14   0  283.07   20.10
  -1 -14   0  254.47   18.50
  -1 -14   0  253.57   14.10
   1  14   0  235.88   18.30
   1  14   0  275.97   19.80
  -2 -14   0  157.48   11.80
  -2 -14   0  173.88   16.80
   2  14   0  165.38   15.70
   2  14   0  181.08   16.80
  -3 -14   0  154.28   11.40
  -3 -14   0  162.08   16.60
   3  14   0  129.89   14.40
   3  14   0  160.48   16.20
  -4 -14   0  236.88   13.40
  -4 -14   0  198.98   18.20
   4  14   0  203.58   17.50
   2  14  -1   16.30    8.20
  -2 -14   1   24.80   10.00
   1  14  -1    4.90    7.90
  -1 -14   1    6.10    8.20
   6  13  -1   97.69   14.80
  -6 -13   1  111.29   16.90
  -6 -13   1   56.39    8.00
   5  13  -1  111.79   14.40
  -5 -13   1   98.79    9.70
  -5 -13   1  105.19   16.00
   4  13  -1   96.39   14.00
  -4 -13   1  109.39    9.60
  -4 -13   1  124.99   15.60
   3  13  -1  136.39   14.70
   3  13  -1  141.39   13.80
  -3 -13   1  171.08   16.90
  -3 -13   1  153.18   10.50
   2  13  -1  210.48   16.40
   2  13  -1  221.88   17.00
  -2 -13   1  234.28   12.30
  -2 -13   1  208.38   17.20
   1  13  -1  178.08   16.40
  -1 -13   1  206.68   16.30
  -1 -13   1  192.18   11.50
  -1 -13   1  192.38   16.00
   0  13  -1  192.38   17.30
   0 -13   1  151.88   16.00
   0 -13   1  154.98   11.10
   0 -13   1  177.98   15.60
  -1  13  -1  266.77   19.60
   1 -13   1  272.87   18.60
   1 -13   1  273.07   14.20
   1 -13   1  268.67   18.40
  -2  13  -1  250.17   19.70
   2 -13   1  276.57   19.20
   2 -13   1  304.97   15.90
   8  12  -1  130.49   15.80
  -8 -12   1  141.39   15.40
  -8 -12   1  146.89   17.60
  -8 -12   1  145.29   13.10
   7  12  -1  148.29   15.50
  -7 -12   1  126.99   16.10
  -7 -12   1  158.18   12.00
   6  12  -1  249.68   17.70
  -6 -12   1  253.67   18.30
  -6 -12   1  255.77   13.10
   5  12  -1  116.39   13.80
  -5 -12   1  143.29   14.80
  -5 -12   1  139.89    9.70
   4  12  -1   92.19   12.00
  -4 -12   1   77.29    7.90
  -4 -12   1   87.09   13.60
   3  12  -1  119.19   11.90
   3  12  -1   93.79   11.90
  -3 -12   1   87.69   12.20
  -3 -12   1   91.39    8.10
   2  12  -1  122.69   12.70
   2  12  -1  118.69   12.50
  -2 -12   1  135.49   13.30
  -2 -12   1  114.69    8.50
   1  12  -1    8.30    6.70
  -1 -12   1   12.50    6.60
  -1 -12   1    7.10    3.70
  -1 -12   1    4.30    6.00
   0  12  -1   16.40    7.60
   0 -12   1   25.70    7.80
   0 -12   1   20.90    5.00
   0 -12   1   19.40    7.40
  -1  12  -1   13.10    7.30
   1 -12   1    5.80    6.50
   1 -12   1    9.60    4.40
   1 -12   1   13.20    6.90
  -2  12  -1   -4.90    6.50
   2 -12   1   -6.30    5.30
   2 -12   1   -2.20    4.10
   2 -12   1   -2.10    6.50
  -3  12  -1   18.70    9.00
   3 -12   1   14.90    6.10
   3 -12   1    3.10    7.00
  -4  12  -1   65.99   12.50
   4 -12   1   51.09    8.60
   4 -12   1   86.99   13.50
 -10 -11   1    4.70    8.30
   9  11  -1    5.80    8.10
  -9 -11   1    4.10    8.70
  -9 -11   1   -9.70    5.30
  -9 -11   1   -0.50    7.30
   8  11  -1   71.99   11.60
  -8 -11   1   55.29   11.60
  -8 -11   1   49.60   10.10
  -8 -11   1   54.59    8.20
   7  11  -1   12.00    7.50
  -7 -11   1   22.60    5.90
  -7 -11   1   13.10    8.10
  -7 -11   1   28.10    8.50
   6  11  -1   37.20    8.60
  -6 -11   1   31.90    7.80
  -6 -11   1   29.80    5.70
  -6 -11   1    8.40    6.70
   5  11  -1  135.39   12.60
  -5 -11   1  141.09    9.10
  -5 -11   1  126.49   13.20
   4  11  -1  268.77   14.10
   4  11  -1  279.17   15.90
  -4 -11   1  287.47   16.70
  -4 -11   1  264.67   11.30
   3  11  -1  120.79   11.70
   3  11  -1  118.89   10.80
  -3 -11   1  139.99    8.40
  -3 -11   1  137.09   12.30
   2  11  -1  272.17   15.50
   2  11  -1  265.97   15.40
  -2 -11   1  260.87   11.00
  -2 -11   1  289.47   16.00
   1  11  -1  519.45   21.70
  -1 -11   1  547.15   22.10
  -1 -11   1  523.55   16.50
  -1 -11   1  535.65   21.70
   0  11  -1  310.47   17.40
   0 -11   1  339.27   17.00
   0 -11   1  318.87   12.80
   0 -11   1  315.37   16.80
  -1  11  -1  215.48   15.80
   1 -11   1  244.48   15.70
   1 -11   1  213.28   11.20
   1 -11   1  217.88   14.30
  -2  11  -1  395.66   20.90
   2 -11   1  375.66   18.10
   2 -11   1  388.86   15.60
   2 -11   1  350.96   18.80
  -3  11  -1  458.65   23.20
   3 -11   1  493.15   22.60
   3 -11   1  466.35   18.30
  -4  11  -1  287.27   19.00
   4 -11   1  296.87   15.80
   4 -11   1  269.17   17.70
  -5  11  -1  158.58   16.30
   5 -11   1  154.48   13.40
   5 -11   1  160.88   15.90
  -6  11  -1  145.29   16.90
   6 -11   1  140.39   14.00
   6 -11   1  144.89   16.30
  11  10  -1   98.89   17.30
 -11 -10   1  140.99   16.60
  10  10  -1  215.28   18.70
 -10 -10   1  192.88   18.20
 -10 -10   1  206.88   16.00
 -10 -10   1  210.88   18.40
   9  10  -1  191.48   16.50
  -9 -10   1  231.48   15.10
  -9 -10   1  200.78   17.30
  -9 -10   1  193.28   17.70
   8  10  -1  351.56   19.50
  -8 -10   1  341.27   19.50
  -8 -10   1  328.17   20.20
  -8 -10   1  336.27   15.90
   7  10  -1  244.28   16.10
  -7 -10   1  269.67   17.70
  -7 -10   1  259.07   13.10
  -7 -10   1  312.87   17.50
   6  10  -1  202.18   14.10
  -6 -10   1  217.18   14.50
  -6 -10   1  219.28   10.90
  -6 -10   1  197.08   14.50
   5  10  -1  317.87   16.50
  -5 -10   1  320.97   16.90
  -5 -10   1  330.37   12.50
  -5 -10   1  322.67   16.20
   4  10  -1  441.46   18.60
   4  10  -1  421.56   16.50
  -4 -10   1  424.16   13.80
  -4 -10   1  419.06   18.60
  -4 -10   1  417.86   17.10
   3  10  -1   48.00    7.90
   3  10  -1   43.60    6.90
  -3 -10   1   44.70    5.30
  -3 -10   1   46.70    7.60
   2  10  -1  253.47   13.90
   2  10  -1  256.67   14.00
  -2 -10   1  240.48    9.90
  -2 -10   1  279.27   14.30
  -2 -10   1  283.07   14.60
   1  10  -1  109.29   10.40
  -1 -10   1   90.29    9.70
  -1 -10   1   97.59    6.70
  -1 -10   1   96.69    9.70
   0  10  -1   29.80    6.90
   0 -10   1   37.90    5.40
   0 -10   1   47.20    7.30
   0 -10   1   37.80    7.30
  -1  10  -1    7.50    5.40
   1 -10   1    1.40    4.20
   1 -10   1    1.10    3.00
   1 -10   1    8.20    4.60
  -2  10  -1   22.50    6.80
   2 -10   1   15.10    6.10
   2 -10   1   18.60    4.60
   2 -10   1   13.60    5.30
  -3  10  -1   18.70    7.10
   3 -10   1   27.00    5.70
   3 -10   1   34.00    7.90
   3 -10   1   29.20    6.40
  -4  10  -1   19.30    5.60
  -4  10  -1   22.30    7.80
   4 -10   1   21.80    6.90
   4 -10   1   23.10    6.00
  -5  10  -1   89.99   13.30
  -5  10  -1   87.79   10.50
   5 -10   1   94.29   12.20
   5 -10   1   78.09   10.00
  -6  10  -1   49.70    8.80
  -6  10  -1   29.00    8.80
   6 -10   1   33.50    9.10
   6 -10   1   45.50    8.30
  -7  10  -1   61.99   10.20
  -7  10  -1   67.19   11.60
   7 -10   1   55.49   11.90
   7 -10   1   63.89   10.00
  -8  10  -1  139.29   14.70
   8 -10   1  119.49   14.90
  11   9  -1   10.90    9.20
  11   9  -1   21.80   10.30
 -11  -9   1   19.10    7.90
 -11  -9   1   24.50    9.20
  10   9  -1   24.70    9.60
 -10  -9   1   20.60    7.10
 -10  -9   1   27.70    9.40
 -10  -9   1   25.90    9.40
   9   9  -1   19.30    7.80
  -9  -9   1    4.90    5.70
  -9  -9   1    6.80    7.20
  -9  -9   1   15.00    7.60
   8   9  -1   11.50    6.70
  -8  -9   1   10.60    6.90
  -8  -9   1   12.60    4.90
  -8  -9   1   17.50    7.10
   7   9  -1   60.39    8.90
  -7  -9   1   60.99    9.90
  -7  -9   1   64.79    7.90
  -7  -9   1   65.49   10.00
   6   9  -1  104.79   11.10
  -6  -9   1  109.99    8.10
  -6  -9   1  108.69   10.50
  -6  -9   1   97.89   10.60
   5   9  -1   41.00    7.30
   5   9  -1   42.30    6.20
  -5  -9   1   38.40    5.30
  -5  -9   1   33.40    6.10
  -5  -9   1   29.20    6.50
   4   9  -1  185.48   10.10
   4   9  -1  198.98   11.90
  -4  -9   1  166.58   10.90
  -4  -9   1  168.88    8.00
  -4  -9   1  163.78   11.40
   3   9  -1  412.26   16.70
   3   9  -1  429.86   16.10
  -3  -9   1  384.96   12.20
  -3  -9   1  406.16   15.60
  -3  -9   1  422.26   17.00
   2   9  -1  284.07   13.60
  -2  -9   1  318.27   14.20
  -2  -9   1  287.47   13.60
  -2  -9   1  280.77    9.90
   1   9  -1  427.26   17.20
  -1  -9   1  392.06   16.00
  -1  -9   1  407.16   16.50
  -1  -9   1  421.46   12.50
   0   9  -1  898.81   27.60
   0  -9   1  866.11   21.70
   0  -9   1  928.51   26.20
   0  -9   1  912.21   26.80
  -1   9  -1  617.44   22.50
   1  -9   1  611.84   17.50
   1  -9   1  633.34   21.70
   1  -9   1  639.84   20.50
  -2   9  -1  484.05   19.90
  -2   9  -1  476.85   15.80
   2  -9   1  461.25   15.40
   2  -9   1  418.36   18.10
   2  -9   1  465.85   17.20
  -3   9  -1  424.16   19.30
  -3   9  -1  447.76   16.30
   3  -9   1  445.56   15.90
   3  -9   1  410.46   18.20
   3  -9   1  457.15   16.80
  -4   9  -1  566.24   19.50
  -4   9  -1  538.65   22.50
   4  -9   1  508.25   21.50
   4  -9   1  565.54   19.10
  -5   9  -1  583.74   24.20
  -5   9  -1  636.84   22.00
   5  -9   1  593.34   20.90
   5  -9   1  572.14   23.90
  -6   9  -1  217.38   16.00
  -6   9  -1  235.18   14.30
   6  -9   1  234.68   14.00
   6  -9   1  255.67   17.00
  -7   9  -1  215.88   14.80
  -7   9  -1  229.08   17.50
   7  -9   1  219.18   14.80
   7  -9   1  225.48   18.10
  -8   9  -1  196.28   16.60
  -8   9  -1  199.78   15.50
   8  -9   1  205.18   18.80
   8  -9   1  201.48   15.60
  -9   9  -1   57.19   11.50
  -9   9  -1   37.10   10.00
   9  -9   1   67.79   10.80
  12   8  -1  142.59   17.70
  12   8  -1  162.78   19.80
 -12  -8   1  177.08   22.00
 -12  -8   1  185.78   18.60
  11   8  -1  310.37   21.40
  11   8  -1  368.16   22.20
 -11  -8   1  353.86   20.00
 -11  -8   1  370.26   22.40
  10   8  -1  512.95   24.50
  10   8  -1  526.55   24.50
 -10  -8   1  562.74   25.70
 -10  -8   1  589.64   23.00
 -10  -8   1  607.84   25.60
   9   8  -1  526.15   23.20
  -9  -8   1  550.54   20.50
  -9  -8   1  527.95   22.90
  -9  -8   1  491.15   23.00
   8   8  -1  439.66   20.30
  -8  -8   1  498.05   21.90
  -8  -8   1  501.25   21.40
  -8  -8   1  493.45   18.30
   7   8  -1  500.05   20.00
  -7  -8   1  483.15   20.60
  -7  -8   1  501.35   17.00
  -7  -8   1  514.25   20.60
   6   8  -1  390.96   17.10
  -6  -8   1  423.96   17.80
  -6  -8   1  393.86   13.60
  -6  -8   1  355.36   16.70
   5   8  -1  313.97   11.70
   5   8  -1  277.77   13.80
  -5  -8   1  301.87   14.20
  -5  -8   1  305.57   14.40
  -5  -8   1  277.47   10.60
   4   8  -1  785.32   20.80
   4   8  -1  749.13   22.90
  -4  -8   1  712.53   18.30
  -4  -8   1  709.43   22.20
  -4  -8   1  714.63   22.70
   3   8  -1  520.75   17.00
   3   8  -1  539.45   18.40
  -3  -8   1  511.35   13.90
  -3  -8   1  525.95   18.10
  -3  -8   1  517.75   17.30
   2   8  -1  223.28   11.00
  -2  -8   1  241.48    8.30
  -2  -8   1  237.08   10.40
  -2  -8   1  225.08   11.30
  -2  -8   1  265.17   12.10
   1   8  -1  181.08   10.30
  -1  -8   1  162.58    9.70
  -1  -8   1  178.68    7.10
  -1  -8   1  178.38    8.20
  -1  -8   1  193.58   10.30
   0   8  -1  159.08    7.20
   0   8  -1  154.48    9.90
   0  -8   1  153.58    9.10
   0  -8   1  150.98    6.90
   0  -8   1  152.58    9.40
  -1   8  -1   44.50    6.80
  -1   8  -1   57.49    5.40
   1  -8   1   48.00    4.80
   1  -8   1   69.79    7.00
   1  -8   1   67.19    7.20
  -2   8  -1    8.70    3.20
  -2   8  -1    4.60    3.90
   2  -8   1   11.90    3.80
   2  -8   1    9.20    4.40
   2  -8   1    9.60    3.00
  -3   8  -1    8.40    3.50
  -3   8  -1    7.30    4.60
   3  -8   1   14.40    3.90
   3  -8   1    3.50    3.10
   3  -8   1   12.90    4.80
  -4   8  -1    2.00    3.30
  -4   8  -1   -1.40    4.10
   4  -8   1    5.00    4.30
   4  -8   1    4.60    3.50
   4  -8   1   -0.20    3.10
  -5   8  -1    1.50    4.70
  -5   8  -1   15.20    4.90
   5  -8   1    2.90    5.10
   5  -8   1    9.10    4.40
  -6   8  -1   59.99    9.60
  -6   8  -1   52.49    7.70
   6  -8   1   58.29    9.40
   6  -8   1   55.79    8.50
  -7   8  -1   76.49   10.20
  -7   8  -1   86.69   11.60
   7  -8   1   98.29   12.90
   7  -8   1   82.39   10.20
  -8   8  -1  118.19   12.30
  -8   8  -1  125.59   13.80
   8  -8   1  128.69   12.70
   8  -8   1  103.79   14.90
  -9   8  -1  148.29   14.10
  -9   8  -1  148.39   15.40
   9  -8   1  153.58   14.60
   9  -8   1  173.18   18.40
  12   7  -1   88.99   13.80
  12   7  -1   89.89   14.00
 -12  -7   1   81.29   13.10
 -12  -7   1   80.99   13.10
  11   7  -1   18.80    9.10
  11   7  -1   26.80    9.70
 -11  -7   1   24.30    8.80
 -11  -7   1   37.30    9.10
  10   7  -1    4.00    6.30
  10   7  -1   -0.70    6.60
 -10  -7   1    0.00    5.00
 -10  -7   1    3.10    5.90
   9   7  -1    9.20    6.10
  -9  -7   1   23.40    5.90
  -9  -7   1   28.50    7.80
  -9  -7   1   13.40    6.50
   8   7  -1   34.90    7.30
  -8  -7   1   28.70    6.70
  -8  -7   1   26.80    5.50
  -8  -7   1   27.70    6.50
   7   7  -1    1.00    4.30
  -7  -7   1    1.50    2.90
  -7  -7   1    2.80    4.30
  -7  -7   1   -0.10    4.00
   6   7  -1  139.69   10.20
  -6  -7   1  159.58    8.50
  -6  -7   1  154.58   10.90
  -6  -7   1  160.78   10.70
   5   7  -1  180.08    8.20
   5   7  -1  184.78   10.60
  -5  -7   1  181.88    8.10
  -5  -7   1  160.18   10.30
  -5  -7   1  187.18   10.70
   4   7  -1  162.08    9.60
   4   7  -1  166.48    8.00
  -4  -7   1  164.48    9.70
  -4  -7   1  157.08    6.90
  -4  -7   1  164.38    9.70
   3   7  -1  404.86   14.80
   3   7  -1  416.66   13.70
  -3  -7   1  409.86   14.30
  -3  -7   1  384.46   14.40
  -3  -7   1  390.16   11.10
   2   7  -1  551.54   12.80
   2   7  -1  562.14   17.10
  -2  -7   1  551.74   13.60
  -2  -7   1  585.14   17.80
  -2  -7   1  573.84   17.70
  -2  -7   1  574.44   16.70
   1   7  -1  315.17   12.60
   1   7  -1  286.57    8.70
  -1  -7   1  287.47    8.90
  -1  -7   1  299.17    8.80
  -1  -7   1  311.77   12.10
  -1  -7   1  301.37   10.30
  -1  -7   1  295.27   11.80
   0   7  -1  677.43   16.30
   0   7  -1  636.64   19.90
   0  -7   1  651.53   18.70
   0  -7   1  665.63   19.60
   0  -7   1  642.54   15.70
   0  -7   1  659.33   16.00
  -1   7  -1  947.91   26.60
  -1   7  -1  982.70   22.90
   1  -7   1  985.10   26.10
   1  -7   1  932.41   22.00
   1  -7   1  995.50   24.80
  -2   7  -1 1321.97   29.40
  -2   7  -1 1236.18   32.90
   2  -7   1 1240.48   32.00
   2  -7   1 1296.17   30.20
   2  -7   1 1233.68   28.30
  -3   7  -1  455.65   15.10
  -3   7  -1  440.26   17.60
   3  -7   1  435.26   14.70
   3  -7   1  420.86   16.60
   3  -7   1  469.45   14.50
  -4   7  -1  729.53   24.40
  -4   7  -1  754.32   21.70
   4  -7   1  769.52   21.20
   4  -7   1  754.62   24.20
   4  -7   1  749.13   20.80
  -5   7  -1  888.51   25.40
  -5   7  -1  911.31   28.10
   5  -7   1  882.71   27.90
   5  -7   1  842.72   24.20
  -6   7  -1  648.64   23.90
  -6   7  -1  659.53   21.80
   6  -7   1  645.54   24.50
   6  -7   1  649.64   21.10
  -7   7  -1  300.67   15.80
  -7   7  -1  326.67   17.30
   7  -7   1  300.87   17.80
   7  -7   1  337.87   15.50
  -8   7  -1  423.96   19.30
  -8   7  -1  414.86   20.00
   8  -7   1  405.56   18.40
   8  -7   1  430.76   22.20
  -9   7  -1  182.88   14.80
  -9   7  -1  136.89   13.00
   9  -7   1  143.09   15.90
   9  -7   1  164.98   13.90
 -10   7  -1  114.99   14.00
 -10   7  -1  129.49   14.90
  10  -7   1  136.79   14.60
  10  -7   1  121.29   16.30
  12   6  -1  173.28   17.70
  12   6  -1  158.28   17.40
 -12  -6   1  161.08   16.70
 -12  -6   1  169.28   17.00
  11   6  -1  115.09   13.80
  11   6  -1  132.69   15.00
 -11  -6   1  104.19   13.70
 -11  -6   1  100.79   13.40
  10   6  -1  490.05   22.00
  10   6  -1  451.35   21.50
 -10  -6   1  500.05   22.50
 -10  -6   1  499.75   20.90
   9   6  -1  562.54   22.70
   9   6  -1  549.35   22.60
  -9  -6   1  566.64   20.60
  -9  -6   1  544.55   22.70
   8   6  -1  944.21   29.10
  -8  -6   1  968.30   26.50
  -8  -6   1  911.01   27.80
  -8  -6   1  936.11   29.50
   7   6  -1 1303.97   34.50
  -7  -6   1 1342.67   34.50
  -7  -6   1 1296.67   31.60
  -7  -6   1 1306.57   35.50
   6   6  -1 2204.98   49.10
  -6  -6   1 2191.68   48.80
  -6  -6   1 2119.39   45.20
  -6  -6   1 2197.68   50.09
   5   6  -1  376.56   11.10
   5   6  -1  378.06   14.40
  -5  -6   1  353.76   14.40
  -5  -6   1  334.97   11.10
  -5  -6   1  339.27   13.70
   4   6  -1  427.86   14.80
   4   6  -1  440.16   12.60
  -4  -6   1  405.06   14.50
  -4  -6   1  421.66   15.00
  -4  -6   1  417.96   11.70
   3   6  -1  714.43   19.80
   3   6  -1  706.53   18.10
  -3  -6   1  683.43   15.90
  -3  -6   1  692.03   19.40
  -3  -6   1  664.93   19.30
   2   6  -1 1271.77   24.50
   2   6  -1 1271.67   28.80
  -2  -6   1 1252.47   29.40
  -2  -6   1 1241.68   25.20
  -2  -6   1 1255.47   28.50
  -2  -6   1 1216.28   29.10
  -2  -6   1 1238.18   25.10
   1   6  -1  854.81   18.10
   1   6  -1  864.61   22.10
  -1  -6   1  869.71   21.70
  -1  -6   1  838.22   17.80
  -1  -6   1  878.41   20.20
  -1  -6   1  809.42   17.80
  -1  -6   1  816.52   21.70
   0   6  -1  165.08    8.60
   0   6  -1  174.88    6.50
   0  -6   1  158.68    5.90
   0  -6   1  169.18    5.80
   0  -6   1  169.68    8.00
   0  -6   1  174.08    6.50
   0  -6   1  179.58    8.60
  -1   6  -1  381.96   11.30
  -1   6  -1  394.26   14.20
   1  -6   1  371.16   12.40
   1  -6   1  357.86   13.10
   1  -6   1  381.96   10.70
   1  -6   1  388.76   10.50
   1  -6   1  393.36    9.60
  -2   6  -1   77.89    6.80
  -2   6  -1   66.79    5.10
   2  -6   1   76.79    5.00
   2  -6   1   54.39    5.90
   2  -6   1   67.99    5.50
  -3   6  -1   40.90    6.10
  -3   6  -1   30.20    4.50
   3  -6   1   44.30    4.80
   3  -6   1   35.70    5.70
   3  -6   1   33.20    4.40
  -4   6  -1   -0.40    3.10
  -4   6  -1    4.40    2.90
   4  -6   1   -3.10    2.20
   4  -6   1    4.00    2.60
   4  -6   1    1.00    3.00
  -5   6  -1   28.70    5.90
  -5   6  -1   21.30    4.50
   5  -6   1   25.20    4.40
   5  -6   1   26.90    4.40
   5  -6   1   26.60    5.60
  -6   6  -1   93.09    8.70
  -6   6  -1  117.69   10.10
   6  -6   1  105.09    8.30
   6  -6   1  115.79   10.80
  -7   6  -1  132.29   11.50
  -7   6  -1  144.59   10.90
   7  -6   1  136.49   12.80
   7  -6   1  151.18   10.50
  -8   6  -1   67.39    9.90
  -8   6  -1   54.09    8.60
   8  -6   1   56.09   10.10
   8  -6   1   45.70    7.30
  -9   6  -1   98.29   11.60
  -9   6  -1   95.29   11.50
   9  -6   1   91.39   11.00
   9  -6   1   82.89   12.90
 -10   6  -1  248.18   16.30
 -10   6  -1  205.68   16.00
  10  -6   1  201.18   15.00
  10  -6   1  223.38   18.90
 -11   6  -1  223.98   17.30
  11  -6   1  198.28   19.90
  13   5  -1   93.89   15.40
 -13  -5   1   89.49   13.70
  12   5  -1   60.89   12.10
 -12  -5   1   75.39   12.20
  11   5  -1   76.19   11.60
  11   5  -1   66.69   11.50
 -11  -5   1   96.99   12.80
 -11  -5   1   54.29    9.80
  10   5  -1  107.29   12.60
  10   5  -1  124.49   12.90
 -10  -5   1  116.19   11.70
 -10  -5   1   95.99   11.70
   9   5  -1   10.90    5.40
   9   5  -1   16.80    6.30
  -9  -5   1   17.80    5.40
  -9  -5   1   19.10    6.00
   8   5  -1   52.09    8.10
   8   5  -1   49.70    7.80
  -8  -5   1   64.79    8.40
  -8  -5   1   34.40    6.40
  -8  -5   1   64.39    7.50
   7   5  -1    5.00    4.00
  -7  -5   1   -0.10    3.20
  -7  -5   1    2.00    3.60
  -7  -5   1   -2.40    2.40
   6   5  -1    6.60    3.30
  -6  -5   1    8.30    3.60
  -6  -5   1    4.20    2.40
  -6  -5   1    4.10    3.20
  -6  -5   1    3.30    2.00
   5   5  -1  198.48    6.90
   5   5  -1  181.88    9.40
  -5  -5   1  188.58   10.10
  -5  -5   1  179.08    6.00
  -5  -5   1  195.68    7.80
  -5  -5   1  183.18    9.30
   4   5  -1  216.78    7.50
   4   5  -1  238.18   10.00
  -4  -5   1  191.88    9.10
  -4  -5   1  205.88    5.90
  -4  -5   1  215.88    7.40
  -4  -5   1  207.08    7.30
  -4  -5   1  207.68    9.80
   3   5  -1  337.57   10.30
   3   5  -1  339.27   11.70
  -3  -5   1  333.97    7.90
  -3  -5   1  351.66   12.00
  -3  -5   1  338.27    9.10
  -3  -5   1  325.37    8.90
  -3  -5   1  320.37   11.50
   2   5  -1  894.31   21.00
   2   5  -1  894.81   21.90
  -2  -5   1  862.31   21.60
  -2  -5   1  905.91   21.50
  -2  -5   1  878.21   18.20
   1   5  -1  936.21   22.50
   1   5  -1  943.11   19.20
  -1  -5   1  948.11   22.50
  -1  -5   1  949.60   18.70
  -1  -5   1  950.00   22.30
  -1  -5   1  949.60   21.30
  -1  -5   1  905.31   18.80
   0   5  -1 1530.75   33.60
   0   5  -1 1514.35   30.00
   0  -5   1 1480.55   30.00
   0  -5   1 1528.55   28.90
   0  -5   1 1515.55   32.10
   0  -5   1 1526.05   32.80
   0  -5   1 1481.95   29.20
  -1   5  -1  800.72   21.20
  -1   5  -1  794.02   18.30
   1  -5   1  810.62   20.60
   1  -5   1  785.92   16.50
   1  -5   1  807.42   19.30
   1  -5   1  791.22   17.10
   1  -5   1  780.72   17.40
  -2   5  -1  996.10   26.00
  -2   5  -1 1027.60   23.50
  -2   5  -1 1073.69   19.80
   2  -5   1 1027.60   25.50
   2  -5   1 1031.90   22.70
   2  -5   1 1054.49   22.70
   2  -5   1 1028.60   23.50
  -3   5  -1 1126.89   26.20
  -3   5  -1 1105.69   28.40
   3  -5   1 1123.19   25.20
   3  -5   1 1117.99   28.20
   3  -5   1 1130.19   25.20
   3  -5   1 1123.79   28.10
  -4   5  -1  935.31   23.70
   4  -5   1  938.11   22.70
   4  -5   1  914.61   21.90
   4  -5   1  943.41   25.80
   4  -5   1  910.41   25.10
  -5   5  -1  461.15   15.70
   5  -5   1  466.55   17.60
   5  -5   1  449.86   14.80
   5  -5   1  464.75   13.70
   5  -5   1  457.45   16.70
  -6   5  -1 1169.18   30.70
   6  -5   1 1220.28   29.90
   6  -5   1 1177.58   33.30
   6  -5   1 1213.28   31.60
  -7   5  -1  682.93   21.80
   7  -5   1  619.04   21.50
   7  -5   1  640.44   20.60
   7  -5   1  652.43   24.20
  -8   5  -1  555.64   21.00
  -8   5  -1  588.34   21.50
   8  -5   1  610.84   24.50
   8  -5   1  608.44   20.90
  -9   5  -1  308.07   16.20
  -9   5  -1  318.07   16.40
   9  -5   1  302.87   15.70
   9  -5   1  272.07   17.70
 -10   5  -1  289.27   16.50
 -10   5  -1  296.87   17.00
  10  -5   1  309.37   16.80
  10  -5   1  315.67   20.40
 -11   5  -1  131.69   14.30
  11  -5   1   94.09   14.60
  13   4  -1   97.49   15.40
 -13  -4   1   67.69   12.10
  12   4  -1  262.97   19.40
 -12  -4   1  266.97   18.30
  11   4  -1  312.07   18.40
  11   4  -1  313.07   19.10
 -11  -4   1  299.77   17.80
 -11  -4   1  348.97   19.00
  10   4  -1  439.06   20.10
  10   4  -1  420.56   20.80
 -10  -4   1  445.46   19.60
 -10  -4   1  417.46   19.60
   9   4  -1  373.06   17.20
   9   4  -1  374.26   17.80
  -9  -4   1  334.27   16.70
  -9  -4   1  407.26   16.90
   8   4  -1  880.21   26.80
   8   4  -1  905.41   27.60
  -8  -4   1  985.20   26.30
  -8  -4   1  919.71   27.70
  -8  -4   1  894.61   22.90
   7   4  -1  198.48   11.00
  -7  -4   1  195.28    9.70
  -7  -4   1  182.58    8.10
  -7  -4   1  178.38   10.70
  -7  -4   1  199.48   10.70
   6   4  -1 2006.60   44.60
   6   4  -1 2023.90   38.10
  -6  -4   1 2012.30   40.20
  -6  -4   1 1971.00   45.20
  -6  -4   1 1990.30   44.00
  -6  -4   1 2056.89   42.60
   5   4  -1 3280.07   66.09
   5   4  -1 3379.06   60.79
  -5  -4   1 3295.67   65.89
  -5  -4   1 3231.18   66.79
  -5  -4   1 3304.07   63.49
  -5  -4   1 3333.37   61.59
   4   4  -1 3358.06   64.99
   4   4  -1 3370.76   61.09
  -4  -4   1 3277.47   65.59
  -4  -4   1 3301.07   64.79
  -4  -4   1 3344.57   60.49
  -4  -4   1 3360.36   61.99
  -4  -4   1 3102.79   61.59
   3   4  -1  735.93   18.60
   3   4  -1  754.82   16.50
  -3  -4   1  732.83   18.50
  -3  -4   1  720.63   14.90
  -3  -4   1  706.03   15.80
  -3  -4   1  730.63   15.80
  -3  -4   1  737.73   19.00
   2   4  -1  830.52   18.80
   2   4  -1  856.01   20.10
  -2  -4   1  835.52   19.90
  -2  -4   1  848.72   19.90
  -2  -4   1  821.02   16.80
  -2  -4   1  832.92   16.80
  -2  -4   1  843.92   16.60
   1   4  -1  733.53   15.10
   1   4  -1  741.73   17.70
  -1  -4   1  718.13   14.60
  -1  -4   1  745.53   17.70
  -1  -4   1  756.92   17.80
  -1  -4   1  739.33   17.10
   0   4  -1 1301.87   25.30
   0   4  -1 1301.47   28.00
   0  -4   1 1257.47   23.90
   0  -4   1 1258.57   26.80
   0  -4   1 1249.28   25.40
   0  -4   1 1254.37   24.20
   0  -4   1 1292.27   27.40
  -1   4  -1  415.36   12.70
  -1   4  -1  401.16   10.50
   1  -4   1  383.46   11.90
   1  -4   1  409.86   11.10
   1  -4   1  402.16    9.70
   1  -4   1  401.96    9.30
   1  -4   1  407.26    9.50
  -2   4  -1 1316.07   28.20
  -2   4  -1 1412.26   25.10
   2  -4   1 1324.27   27.10
   2  -4   1 1337.77   27.90
   2  -4   1 1357.96   27.40
   2  -4   1 1306.17   29.70
   2  -4   1 1320.77   30.20
  -3   4  -1  119.39    6.20
   3  -4   1  119.49    7.20
   3  -4   1  116.99    6.10
   3  -4   1  124.69    5.70
   3  -4   1  123.29    7.10
   3  -4   1  121.79    5.60
  -4   4  -1   41.40    4.40
  -4   4  -1   36.50    2.40
   4  -4   1   39.00    4.00
   4  -4   1   42.80    3.80
   4  -4   1   45.90    5.60
   4  -4   1   39.60    4.90
  -5   4  -1   13.90    2.00
  -5   4  -1    7.70    2.80
   5  -4   1   13.00    3.60
   5  -4   1   15.70    4.30
   5  -4   1   11.50    2.90
   5  -4   1   11.30    2.70
  -6   4  -1   17.40    4.10
   6  -4   1   14.80    4.20
   6  -4   1   21.70    4.40
   6  -4   1    9.40    4.00
   6  -4   1   12.50    3.00
  -7   4  -1   66.29    7.50
   7  -4   1   55.39    7.40
   7  -4   1   55.39    6.80
   7  -4   1   48.70    7.70
  -8   4  -1  254.67   13.30
   8  -4   1  231.38   12.50
   8  -4   1  237.58   12.50
   8  -4   1  234.08   15.00
  -9   4  -1  227.48   13.60
   9  -4   1  223.28   13.20
   9  -4   1  213.68   15.30
   9  -4   1  228.38   13.40
 -10   4  -1   81.39   10.20
 -10   4  -1   95.89   10.90
  10  -4   1   97.49   11.00
  10  -4   1   76.69   12.20
 -11   4  -1  214.68   15.80
  11  -4   1  178.18   16.90
 -12   4  -1  140.59   15.80
  12  -4   1  189.18   19.20
  13   3  -1  141.29   18.50
 -13  -3   1  167.48   16.20
  12   3  -1  120.49   16.10
 -12  -3   1  141.49   14.20
  11   3  -1   59.39   10.10
  11   3  -1   56.69   10.90
 -11  -3   1   40.70    8.20
  10   3  -1   68.69   11.00
  10   3  -1   60.99    9.10
 -10  -3   1   54.59    8.60
 -10  -3   1   54.79    7.20
 -10  -3   1   59.09    9.10
   9   3  -1   51.19    8.00
   9   3  -1   75.39    9.60
  -9  -3   1   61.69    8.60
  -9  -3   1   61.09    6.80
  -9  -3   1   53.39    7.90
   8   3  -1  138.39   10.40
   8   3  -1  148.09   10.50
  -8  -3   1  130.49    9.50
  -8  -3   1  132.49    8.20
  -8  -3   1  139.99   10.00
   7   3  -1    3.40    3.30
   7   3  -1    0.60    3.10
  -7  -3   1    0.40    2.50
  -7  -3   1    2.60    2.90
  -7  -3   1   -1.20    2.10
   6   3  -1   41.80    2.60
   6   3  -1   35.90    5.40
   6   3  -1   47.90    5.70
  -6  -3   1   40.90    4.20
  -6  -3   1   39.10    5.10
  -6  -3   1   50.39    5.00
  -6  -3   1   48.10    5.40
   5   3  -1  203.18    5.70
   5   3  -1  217.08    9.30
  -5  -3   1  200.58    8.80
  -5  -3   1  198.38    8.00
  -5  -3   1  211.18    9.50
  -5  -3   1  222.18    7.50
   4   3  -1  733.63   18.60
   4   3  -1  735.13   14.90
  -4  -3   1  696.53   18.80
  -4  -3   1  729.03   15.90
  -4  -3   1  716.03   18.30
  -4  -3   1  706.13   16.70
   3   3  -1  827.02   19.30
   3   3  -1  822.12   16.80
  -3  -3   1  850.71   20.10
  -3  -3   1  804.62   16.60
  -3  -3   1  813.92   17.20
  -3  -3   1  819.72   19.40
  -3  -3   1  785.92   17.20
   2   3  -1  793.02   16.70
   2   3  -1  790.52   18.00
  -2  -3   1  801.72   18.40
  -2  -3   1  737.33   15.50
  -2  -3   1  766.12   15.40
  -2  -3   1  782.12   18.00
  -2  -3   1  798.92   15.60
   1   3  -1  723.63   16.00
  -1  -3   1  699.83   13.40
  -1  -3   1  708.83   16.00
  -1  -3   1  698.73   16.10
  -1  -3   1  696.83   16.10
  -1  -3   1  700.33   14.10
  -1  -3   1  700.63   13.40
   0   3  -1 1185.78   24.60
   0   3  -1 1168.08   22.50
   0  -3   1 1149.69   20.90
   0  -3   1 1157.78   21.20
   0  -3   1 1136.79   23.50
   0  -3   1 1130.29   22.70
   0  -3   1 1107.99   23.90
  -1   3  -1 3668.83   66.29
   1  -3   1 3597.24   64.79
   1  -3   1 3531.45   64.69
   1  -3   1 3613.34   66.29
   1  -3   1 3645.24   67.69
   1  -3   1 3542.45   64.69
   1  -3   1 3678.53   68.29
  -2   3  -1 2507.25   48.00
  -2   3  -1 2545.05   45.30
   2  -3   1 2483.15   49.30
   2  -3   1 2536.15   47.10
   2  -3   1 2481.75   46.70
   2  -3   1 2477.15   47.10
  -3   3  -1 1677.53   34.10
  -3   3  -1 1674.23   30.70
   3  -3   1 1619.74   35.40
   3  -3   1 1625.84   35.10
   3  -3   1 1620.84   33.80
   3  -3   1 1613.84   32.80
   3  -3   1 1661.53   32.30
  -4   3  -1 1846.42   38.00
  -4   3  -1 1817.92   34.20
   4  -3   1 1767.02   39.60
   4  -3   1 1754.32   38.40
   4  -3   1 1781.42   36.60
   4  -3   1 1785.42   35.30
  -5   3  -1  809.72   21.20
  -5   3  -1  799.72   17.70
   5  -3   1  837.62   20.40
   5  -3   1  787.02   18.30
   5  -3   1  826.92   21.50
   5  -3   1  751.52   22.70
  -6   3  -1  601.24   18.30
  -6   3  -1  615.04   15.20
   6  -3   1  618.74   18.40
   6  -3   1  615.84   17.60
   6  -3   1  585.04   15.40
   6  -3   1  611.34   20.80
  -7   3  -1  751.02   20.80
  -7   3  -1  757.32   22.50
   7  -3   1  783.22   21.80
   7  -3   1  732.73   24.90
   7  -3   1  787.72   22.00
  -8   3  -1  685.23   22.30
   8  -3   1  716.53   21.60
   8  -3   1  678.23   25.00
   8  -3   1  695.63   21.30
  -9   3  -1  504.75   19.60
   9  -3   1  479.05   17.80
   9  -3   1  477.25   18.30
   9  -3   1  488.75   21.90
 -10   3  -1  286.17   15.90
  10  -3   1  280.37   18.00
  10  -3   1  287.07   21.70
 -11   3  -1  307.37   17.60
  11  -3   1  282.87   19.30
 -12   3  -1  148.99   15.20
  12  -3   1  131.79   16.40
  13   2  -1   46.80   11.60
 -13  -2   1   45.30    9.90
  12   2  -1  148.49   16.30
 -12  -2   1  175.38   14.20
 -12  -2   1  181.88   14.80
  11   2  -1  280.77   18.20
 -11  -2   1  258.87   14.20
 -11  -2   1  293.87   16.30
  10   2  -1  294.97   17.30
  10   2  -1  310.47   16.30
 -10  -2   1  328.87   14.60
 -10  -2   1  300.07   15.80
 -10  -2   1  327.07   17.10
   9   2  -1  402.56   18.50
   9   2  -1  424.56   17.80
  -9  -2   1  376.56   17.30
  -9  -2   1  409.06   17.10
  -9  -2   1  406.96   15.40
   8   2  -1 1350.16   35.00
   8   2  -1 1321.87   36.00
  -8  -2   1 1447.26   35.20
  -8  -2   1 1346.07   32.40
  -8  -2   1 1367.06   34.80
   7   2  -1  835.52   24.90
   7   2  -1  902.31   24.90
  -7  -2   1  912.81   22.70
  -7  -2   1  829.32   24.00
  -7  -2   1  914.31   24.50
   6   2  -1  522.45   16.70
   6   2  -1  541.35   14.90
   6   2  -1  559.84   17.50
   6   2  -1  526.55   11.60
  -6  -2   1  518.55   16.60
  -6  -2   1  533.65   16.10
  -6  -2   1  537.45   15.10
   5   2  -1  947.31   18.60
   5   2  -1  970.50   24.00
   5   2  -1  988.30   21.70
   5   2  -1  964.60   23.80
  -5  -2   1  966.30   21.80
  -5  -2   1  956.90   23.90
  -5  -2   1  938.91   22.60
   4   2  -1 1750.32   31.90
   4   2  -1 1797.72   36.60
  -4  -2   1 1734.53   35.00
  -4  -2   1 1710.43   36.70
  -4  -2   1 1727.03   34.40
  -4  -2   1 1746.43   36.10
   3   2  -1 3271.97   61.29
   3   2  -1 3323.17   57.99
  -3  -2   1 3269.87   59.39
  -3  -2   1 3254.27   61.39
  -3  -2   1 3299.27   62.09
  -3  -2   1 3225.98   59.69
  -3  -2   1 3059.69   59.99
   2   2  -1 3648.73   65.49
   2   2  -1 3597.34   63.49
  -2  -2   1 3531.75   63.59
  -2  -2   1 3478.75   63.49
  -2  -2   1 3445.76   65.89
  -2  -2   1 3621.04   65.69
  -2  -2   1 3462.35   63.59
   1   2  -1 4254.07   75.29
  -1  -2   1 4127.99   75.99
  -1  -2   1 4179.08   74.19
  -1  -2   1 4186.48   75.69
  -1  -2   1 4113.29   73.49
  -1  -2   1 4188.88   73.39
  -1  -2   1 4197.48   75.89
   0  -2   1 2017.20   37.00
   0  -2   1 2028.60   37.80
   0  -2   1 1957.10   37.30
   0  -2   1 2069.19   38.10
   0  -2   1 2025.90   38.40
  -1   2  -1   72.09    3.20
  -1   2  -1   66.89    2.50
   1  -2   1   64.19    2.40
   1  -2   1   67.19    3.60
   1  -2   1   65.49    2.90
   1  -2   1   68.69    2.30
  -2   2  -1  909.61   17.00
  -2   2  -1  893.01   18.80
   2  -2   1  841.42   17.60
   2  -2   1  875.11   18.40
   2  -2   1  850.51   19.60
   2  -2   1  881.71   17.60
  -3   2  -1  767.72   15.50
   3  -2   1  741.83   15.80
   3  -2   1  748.23   18.90
   3  -2   1  758.62   16.60
   3  -2   1  748.43   18.10
  -4   2  -1  223.98    6.70
  -4   2  -1  216.48    8.30
  -4   2  -1  217.08    8.30
   4  -2   1  228.48    7.70
   4  -2   1  213.18    8.30
   4  -2   1  211.78    6.70
   4  -2   1  210.78    9.40
  -5   2  -1    1.30    2.10
  -5   2  -1    7.70    1.90
  -5   2  -1    4.30    2.40
   5  -2   1    3.90    1.80
   5  -2   1    8.60    3.40
   5  -2   1    2.70    1.90
   5  -2   1    6.50    2.50
  -6   2  -1    1.60    1.60
  -6   2  -1    3.10    2.60
   6  -2   1    0.70    2.20
   6  -2   1    3.20    2.30
   6  -2   1    1.70    1.90
   6  -2   1    1.30    3.30
  -7   2  -1    1.80    2.70
  -7   2  -1    2.60    2.10
   7  -2   1    2.10    2.40
   7  -2   1    5.10    2.90
   7  -2   1    2.90    3.70
   7  -2   1    0.10    2.50
  -8   2  -1   10.70    3.90
  -8   2  -1    8.50    3.10
   8  -2   1   16.10    4.10
   8  -2   1    8.60    3.60
   8  -2   1   11.90    5.70
  -9   2  -1  246.18   13.20
   9  -2   1  267.47   15.80
   9  -2   1  272.87   12.50
   9  -2   1  267.87   13.20
 -10   2  -1  113.69   11.00
  10  -2   1   99.29   12.00
 -11   2  -1  213.08   15.10
  11  -2   1  234.38   17.70
 -12   2  -1  301.27   18.50
  12  -2   1  273.37   19.70
 -13   2  -1  151.48   16.10
  13  -2   1  159.28   23.30
  13   1  -1  147.59   18.20
 -13  -1   1  151.88   14.70
 -13  -1   1  137.39   15.20
  12   1  -1  284.87   19.70
 -12  -1   1  253.97   16.80
 -12  -1   1  281.17   16.10
  11   1  -1  311.27   18.80
 -11  -1   1  294.57   16.20
 -11  -1   1  315.77   15.80
  10   1  -1  138.59   13.00
  10   1  -1  134.39   11.60
 -10  -1   1  123.89   10.00
 -10  -1   1  113.99   10.30
   9   1  -1   18.20    6.20
   9   1  -1   15.00    5.20
  -9  -1   1   19.60    4.90
  -9  -1   1   12.10    4.60
  -9  -1   1   16.30    5.20
   8   1  -1  114.39   10.00
   8   1  -1  121.29    9.70
  -8  -1   1  154.28    9.00
  -8  -1   1  142.79   10.10
  -8  -1   1  129.89    9.00
   7   1  -1   40.90    3.70
   7   1  -1   33.10    5.40
   7   1  -1   38.50    6.30
  -7  -1   1   49.00    6.40
  -7  -1   1   44.20    5.40
  -7  -1   1   38.40    5.10
   6   1  -1    7.50    2.60
   6   1  -1    5.00    1.40
   6   1  -1    8.60    3.40
   6   1  -1    2.20    2.90
  -6  -1   1    3.70    2.40
  -6  -1   1    1.10    2.20
  -6  -1   1    7.80    2.70
   5   1  -1    1.10    2.40
   5   1  -1    0.60    1.50
   5   1  -1    3.00    2.40
   5   1  -1    2.80    1.00
  -5  -1   1   -0.20    1.70
  -5  -1   1    3.70    2.10
  -5  -1   1    2.30    2.00
   4   1  -1    3.70    1.90
   4   1  -1    3.30    0.90
   4   1  -1    5.20    2.10
   4   1  -1    4.80    1.60
  -4  -1   1    5.80    1.80
  -4  -1   1    5.00    1.90
  -4  -1   1    2.60    1.60
   3   1  -1  609.94   11.50
   3   1  -1  624.24   13.70
   3   1  -1  620.74   15.10
   3   1  -1  609.14   14.80
  -3  -1   1  626.94   15.10
  -3  -1   1  606.94   13.90
  -3  -1   1  585.34   14.10
   2   1  -1 4812.22   83.99
   2   1  -1 4825.82   86.69
  -2  -1   1 4710.23   85.69
  -2  -1   1 4877.31   85.79
  -2  -1   1 4771.62   85.69
  -2  -1   1 4811.32   87.19
  -2  -1   1 4764.62   86.89
   1   1  -1 1606.74   29.80
   1   1  -1 1635.94   28.90
  -1  -1   1 1585.44   29.20
  -1  -1   1 1618.84   30.20
  -1  -1   1 1548.84   28.60
  -1  -1   1 1569.04   30.40
  -1  -1   1 1576.94   28.50
   0  -1   1  752.92   14.70
   0  -1   1  731.03   14.40
   0  -1   1  764.02   15.00
   0  -1   1  749.73   14.80
   0  -1   1  755.92   14.70
  -1   1  -1 3212.98   56.29
  -1   1  -1 3143.39   55.49
   1  -1   1 3133.39   56.69
   1  -1   1 3045.60   55.39
   1  -1   1 3089.29   55.69
   1  -1   1 3051.99   55.29
  -2   1  -1 4796.82   85.89
  -2   1  -1 4926.31   84.89
   2  -1   1 4633.94   84.99
   2  -1   1 4762.92   86.59
   2  -1   1 4709.23   86.89
   2  -1   1 4733.13   84.19
   2  -1   1 4789.72   90.39
  -3   1  -1 1049.40   20.70
  -3   1  -1 1030.80   21.80
  -3   1  -1 1004.60   22.10
   3  -1   1 1032.30   20.00
   3  -1   1 1027.50   21.10
   3  -1   1 1033.50   23.50
   3  -1   1 1013.50   22.10
  -4   1  -1 3998.30   76.89
  -4   1  -1 4122.59   76.39
  -4   1  -1 4143.29   74.89
   4  -1   1 4064.09   74.09
   4  -1   1 4057.89   76.19
   4  -1   1 4070.59   78.79
   4  -1   1 4061.29   75.49
  -5   1  -1 2200.78   44.10
  -5   1  -1 2143.49   42.30
  -5   1  -1 2073.49   44.40
   5  -1   1 2139.69   43.00
   5  -1   1 2124.79   46.70
   5  -1   1 2194.38   43.40
   5  -1   1 2125.29   41.60
  -6   1  -1 1547.75   33.10
  -6   1  -1 1542.05   35.60
  -6   1  -1 1526.75   34.60
   6  -1   1 1576.44   32.60
   6  -1   1 1589.94   38.10
   6  -1   1 1567.04   33.70
   6  -1   1 1585.84   34.00
  -7   1  -1  649.34   19.50
  -7   1  -1  681.83   18.40
   7  -1   1  681.53   18.60
   7  -1   1  700.63   19.30
   7  -1   1  688.03   17.80
  -8   1  -1  508.55   16.10
  -8   1  -1  483.85   17.20
   8  -1   1  519.65   16.10
   8  -1   1  511.45   17.00
  -9   1  -1  972.60   27.70
  -9   1  -1  953.60   25.70
   9  -1   1  995.00   25.50
   9  -1   1  987.90   27.10
   9  -1   1  897.61   30.10
 -10   1  -1  330.77   14.50
 -10   1  -1  314.47   15.50
  10  -1   1  385.46   19.80
 -11   1  -1  140.29   12.10
  11  -1   1  122.09   13.70
 -12   1  -1  222.68   16.10
  12  -1   1  229.98   18.90
 -13   1  -1  144.59   15.40
  13  -1   1  125.99   16.80
  13   0  -1  111.59   16.80
 -13   0   1  102.99   13.10
  12   0  -1   80.29   13.00
 -12   0   1  109.39   12.10
  11   0  -1  146.49   14.90
 -11   0   1  148.69   11.90
 -11   0   1  142.79   12.30
  10   0  -1  604.84   24.70
 -10   0   1  593.84   21.20
 -10   0   1  603.34   21.60
   9   0  -1  342.57   15.20
   9   0  -1  321.17   16.60
  -9   0   1  342.97   15.00
  -9   0   1  360.36   15.00
   8   0  -1  642.54   20.50
   8   0  -1  634.04   22.30
  -8   0   1  625.64   19.70
  -8   0   1  618.14   20.90
  -8   0   1  617.94   19.70
   7   0  -1 1012.10   25.00
   7   0  -1  972.50   28.00
   7   0  -1 1014.60   21.70
   7   0  -1 1014.40   26.70
  -7   0   1 1018.60   25.70
  -7   0   1 1001.40   27.00
  -7   0   1  964.30   25.60
   6   0  -1 1157.98   28.80
   6   0  -1 1189.28   24.30
   6   0  -1 1165.28   27.10
   6   0  -1 1209.28   30.50
  -6   0   1 1188.38   27.90
  -6   0   1 1166.58   27.90
  -6   0   1 1214.18   29.30
   5   0  -1 1953.20   39.90
   5   0  -1 1967.50   42.80
   5   0  -1 1924.11   37.20
   5   0  -1 1943.41   41.90
  -5   0   1 1979.10   40.70
  -5   0   1 2066.09   42.00
  -5   0   1 1953.30   40.60
   4   0  -1 1024.80   24.10
   4   0  -1  997.50   19.90
   4   0  -1  996.10   22.00
   4   0  -1 1006.70   23.60
  -4   0   1 1043.70   22.80
  -4   0   1 1025.40   22.70
  -4   0   1 1014.30   23.50
   3   0  -1 1366.76   28.30
   3   0  -1 1332.27   26.60
   3   0  -1 1332.47   28.20
   3   0  -1 1316.07   24.70
  -3   0   1 1331.67   27.80
  -3   0   1 1313.37   27.20
  -3   0   1 1344.77   27.10
   2   0  -1 1280.57   25.30
   2   0  -1 1225.68   22.70
   2   0  -1 1269.47   24.40
   2   0  -1 1252.37   25.70
  -2   0   1 1289.07   25.10
  -2   0   1 1251.67   24.70
  -2   0   1 1264.87   25.10
   1   0  -1 1166.08   21.50
  -1   0   1 1130.09   21.50
  -1   0   1 1115.59   21.60
  -1   0   1 1143.89   21.90
   0   0  -1 2072.29   40.70
   0   0   1 2161.18   40.40
   0   0   1 2501.35   40.60
   0   0   1 2207.18   39.80
   0   0   1 2010.40   40.60
   0   0   1 2460.55   40.00
   0   0   1 2433.46   41.40
  -1   0  -1 5361.16   93.59
  -1   0  -1 5250.77   93.49
   1   0   1 5050.29   92.99
   1   0   1 5250.27   92.89
   1   0   1 5273.37   94.19
  -2   0  -1 1134.59   22.40
  -2   0  -1 1153.38   21.90
  -2   0  -1 1116.49   22.00
   2   0   1 1126.79   22.30
   2   0   1 1107.29   23.20
   2   0   1 1139.49   21.70
   2   0   1 1138.59   20.90
  -3   0  -1   59.59    3.20
  -3   0  -1   60.49    3.30
  -3   0  -1   56.09    3.60
   3   0   1   60.59    2.90
   3   0   1   51.09    4.00
   3   0   1   51.09    2.90
   3   0   1   54.59    3.20
  -4   0  -1  127.19    5.60
  -4   0  -1  134.99    6.20
  -4   0  -1  131.49    5.50
   4   0   1  123.99    5.30
   4   0   1  141.89    5.30
   4   0   1  132.09    5.40
   4   0   1  139.59    7.10
  -5   0  -1   25.40    3.50
  -5   0  -1   25.70    3.20
  -5   0  -1   24.20    3.60
   5   0   1   33.00    3.50
   5   0   1   26.90    3.20
   5   0   1   16.40    2.50
   5   0   1   30.30    4.60
  -6   0  -1    3.70    2.30
  -6   0  -1    0.20    1.60
  -6   0  -1    0.60    2.00
   6   0   1    1.20    1.90
   6   0   1    0.50    1.90
   6   0   1   -0.50    1.60
   6   0   1    1.70    2.70
  -7   0  -1   12.10    3.20
  -7   0  -1   12.00    3.30
  -7   0  -1   14.70    3.80
   7   0   1    8.80    3.00
   7   0   1   18.20    4.70
   7   0   1   20.70    3.50
   7   0   1    9.50    3.10
  -8   0  -1    1.40    2.60
  -8   0  -1   -0.40    2.60
   8   0   1   -0.80    2.30
   8   0   1    1.00    3.50
   8   0   1   -1.30    2.80
   8   0   1    2.70    2.80
  -9   0  -1   53.19    7.20
  -9   0  -1   46.80    6.70
   9   0   1   57.49    6.20
   9   0   1   55.59    8.60
 -10   0  -1   50.19    7.20
 -10   0  -1   66.79    8.50
  10   0   1   77.29   10.60
 -11   0  -1  169.28   11.90
 -11   0  -1  153.28   12.20
  11   0   1  144.39   14.20
 -12   0  -1  147.49   13.30
  12   0   1  133.69   15.80
 -13   0  -1  210.08   16.30
  13   0   1  162.88   17.80
  13  -1  -1  261.47   21.60
 -13   1   1  262.17   18.30
  12  -1  -1  113.99   14.90
 -12   1   1  129.29   13.40
  11  -1  -1  222.08   16.60
 -11   1   1  183.78   13.90
  10  -1  -1  456.15   21.40
 -10   1   1  437.96   18.70
 -10   1   1  450.05   17.60
   9  -1  -1  110.69   11.00
   9  -1  -1  115.39    9.70
  -9   1   1  131.09   10.10
  -9   1   1  107.39    8.60
   8  -1  -1  124.99    9.00
   8  -1  -1   92.09    9.40
  -8   1   1  108.09    8.30
  -8   1   1  101.39    7.60
   7  -1  -1  221.48   10.00
   7  -1  -1  201.68    7.80
   7  -1  -1  201.48   10.30
   7  -1  -1  210.78   11.80
  -7   1   1  190.18    9.90
  -7   1   1  190.68    9.10
  -7   1   1  211.58   11.20
   6  -1  -1   40.70    5.70
   6  -1  -1   38.20    5.20
   6  -1  -1   37.90    4.60
   6  -1  -1   33.20    3.40
  -6   1   1   43.60    4.40
  -6   1   1   42.20    5.10
  -6   1   1   40.60    5.50
   5  -1  -1    9.30    1.90
   5  -1  -1    6.80    2.90
   5  -1  -1    5.80    2.20
   5  -1  -1    9.10    2.90
  -5   1   1   13.90    3.40
  -5   1   1    4.30    2.20
  -5   1   1    8.00    2.20
   4  -1  -1   29.50    3.90
   4  -1  -1   34.70    3.40
   4  -1  -1   41.90    4.40
   4  -1  -1   39.60    2.80
  -4   1   1   27.00    3.50
  -4   1   1   35.10    4.00
  -4   1   1   34.60    3.10
   3  -1  -1    9.20    2.40
   3  -1  -1   10.30    1.80
   3  -1  -1   12.30    2.40
   3  -1  -1    6.60    1.40
  -3   1   1    7.40    1.60
  -3   1   1    8.30    2.10
  -3   1   1    6.50    1.80
   2  -1  -1   59.39    3.60
   2  -1  -1   47.20    3.50
   2  -1  -1   46.40    2.80
  -2   1   1   46.60    2.50
  -2   1   1   49.00    2.60
  -2   1   1   44.80    3.20
  -2   1   1   48.50    3.10
   1  -1  -1 2324.27   42.20
   1  -1  -1 2328.27   42.70
  -1   1   1 2293.87   41.50
  -1   1   1 2285.17   41.40
  -1   1   1 2272.97   42.20
  -1   1   1 2268.57   42.10
   0  -1  -1 1774.72   32.50
   0  -1  -1 1816.62   33.00
   0  -1  -1 1852.01   32.50
   0  -1  -1 1793.82   32.20
   0   1   1 1824.52   32.80
   0   1   1 1803.42   32.50
   0   1   1 1788.52   32.60
  -1  -1  -1  332.07    7.00
  -1  -1  -1  342.37    7.40
  -1  -1  -1  341.17    6.90
   1   1   1  330.07    7.00
   1   1   1  341.27    7.30
   1   1   1  324.87    6.60
   1   1   1  335.47    7.10
  -2  -1  -1 5205.08   92.99
  -2  -1  -1 5209.78   92.09
  -2  -1  -1 5137.59   94.19
  -2  -1  -1 5240.68   92.69
   2   1   1 5238.28   93.39
   2   1   1 5141.79   92.39
   2   1   1 5212.48   92.59
  -3  -1  -1 2809.22   51.89
  -3  -1  -1 2936.01   52.59
  -3  -1  -1 2914.91   53.49
  -3  -1  -1 2795.82   53.09
   3   1   1 2814.12   54.29
   3   1   1 2830.02   52.49
   3   1   1 2873.31   52.69
  -4  -1  -1 2516.55   47.70
  -4  -1  -1 2540.85   48.50
   4   1   1 2472.95   49.99
   4   1   1 2491.55   47.20
   4   1   1 2495.15   47.20
   4   1   1 2502.25   47.70
  -5  -1  -1 1512.05   31.70
  -5  -1  -1 1518.75   32.70
  -5  -1  -1 1500.95   32.30
   5   1   1 1574.14   31.80
   5   1   1 1523.15   30.90
   5   1   1 1537.45   31.50
   5   1   1 1508.65   34.40
  -6  -1  -1 2407.16   49.00
  -6  -1  -1 2383.86   49.70
  -6  -1  -1 2406.66   48.30
   6   1   1 2423.36   48.00
   6   1   1 2415.56   46.90
   6   1   1 2339.77   51.49
   6   1   1 2373.26   48.00
  -7  -1  -1 1724.23   37.80
  -7  -1  -1 1676.83   38.20
  -7  -1  -1 1770.42   39.50
   7   1   1 1718.73   41.50
   7   1   1 1753.62   36.10
   7   1   1 1708.03   37.50
   7   1   1 1741.73   37.60
  -8  -1  -1  623.94   19.00
  -8  -1  -1  641.54   19.60
  -8  -1  -1  645.94   20.80
   8   1   1  649.04   17.30
   8   1   1  640.44   22.20
   8   1   1  643.24   19.00
   8   1   1  626.04   18.60
  -9  -1  -1  634.94   21.00
  -9  -1  -1  691.53   21.10
   9   1   1  695.73   24.40
 -10  -1  -1  781.72   24.70
 -10  -1  -1  779.52   24.40
  10   1   1  807.12   28.20
 -11  -1  -1  264.37   14.50
 -11  -1  -1  238.88   14.00
  11   1   1  239.38   16.70
 -12  -1  -1  167.08   13.40
 -12  -1  -1  189.58   13.90
  12   1   1  169.88   16.80
 -13  -1  -1  119.79   13.60
  13   1   1  117.39   17.10
  13  -2  -1   16.30   12.00
 -13   2   1   18.00    8.80
  12  -2  -1  173.78   16.90
 -12   2   1  184.88   15.20
  11  -2  -1  117.49   14.70
 -11   2   1  120.29   12.70
  10  -2  -1  261.47   17.10
 -10   2   1  265.47   15.30
   9  -2  -1  386.86   19.00
  -9   2   1  395.76   15.00
  -9   2   1  388.56   17.00
   8  -2  -1  697.53   24.50
   8  -2  -1  724.43   21.60
   8  -2  -1  705.73   21.40
  -8   2   1  716.53   19.60
  -8   2   1  711.83   20.30
  -8   2   1  703.03   22.30
   7  -2  -1  719.63   20.70
   7  -2  -1  698.03   20.20
   7  -2  -1  712.73   18.30
  -7   2   1  690.93   18.90
  -7   2   1  658.33   20.60
   6  -2  -1 1273.77   29.80
   6  -2  -1 1240.28   29.10
   6  -2  -1 1253.57   32.40
   6  -2  -1 1244.68   27.40
  -6   2   1 1219.68   30.60
  -6   2   1 1222.88   27.80
  -6   2   1 1255.57   30.10
   5  -2  -1 1535.15   33.60
   5  -2  -1 1515.45   35.80
   5  -2  -1 1521.35   32.90
   5  -2  -1 1478.95   31.30
  -5   2   1 1535.75   33.70
  -5   2   1 1487.45   31.40
  -5   2   1 1507.25   34.40
   4  -2  -1 2217.28   44.70
   4  -2  -1 2322.37   45.70
   4  -2  -1 2284.97   47.50
   4  -2  -1 2167.68   43.60
  -4   2   1 2253.77   45.40
  -4   2   1 2281.07   46.20
  -4   2   1 2235.48   43.30
   3  -2  -1 1123.69   24.10
   3  -2  -1 1133.99   25.80
   3  -2  -1 1145.19   24.80
  -3   2   1 1151.08   22.80
  -3   2   1 1145.99   23.90
  -3   2   1 1147.19   24.70
  -3   2   1 1109.79   25.00
   2  -2  -1 2323.87   45.10
   2  -2  -1 2300.47   44.00
   2  -2  -1 2364.56   44.60
  -2   2   1 2338.57   44.10
  -2   2   1 2332.47   42.50
  -2   2   1 2310.27   44.50
  -2   2   1 2354.86   44.50
   1  -2  -1 1564.94   30.00
   1  -2  -1 1578.74   30.00
   1  -2  -1 1522.25   29.50
  -1   2   1 1567.54   29.70
  -1   2   1 1530.25   29.90
  -1   2   1 1546.25   27.90
  -1   2   1 1573.84   29.60
   0  -2  -1 1197.18   22.80
   0  -2  -1 1255.57   22.10
   0  -2  -1 1204.18   22.90
   0  -2  -1 1164.08   23.30
   0   2   1 1216.48   22.50
   0   2   1 1205.08   22.70
   0   2   1 1211.98   23.50
  -1  -2  -1  435.86    9.80
  -1  -2  -1  445.46    9.40
  -1  -2  -1  437.46    9.70
   1   2   1  456.35    9.40
   1   2   1  453.75    9.90
   1   2   1  454.35    8.30
   1   2   1  460.35   10.00
  -2  -2  -1 1671.53   30.20
  -2  -2  -1 1701.53   32.20
  -2  -2  -1 1639.14   31.40
  -2  -2  -1 1679.93   31.40
   2   2   1 1699.13   32.10
   2   2   1 1654.23   31.20
   2   2   1 1656.63   31.40
  -3  -2  -1 1246.98   25.10
  -3  -2  -1 1251.27   24.10
  -3  -2  -1 1253.27   26.00
  -3  -2  -1 1270.87   24.70
   3   2   1 1271.17   24.90
   3   2   1 1239.58   26.00
   3   2   1 1252.67   24.60
  -4  -2  -1  827.42   17.80
  -4  -2  -1  809.62   19.50
  -4  -2  -1  834.02   18.10
  -4  -2  -1  858.11   19.00
   4   2   1  843.92   18.40
   4   2   1  831.82   17.80
   4   2   1  845.22   20.10
  -5  -2  -1   11.00    2.10
  -5  -2  -1    7.20    2.30
  -5  -2  -1    7.60    1.90
  -5  -2  -1    5.20    1.70
   5   2   1   10.90    2.20
   5   2   1    6.80    2.60
   5   2   1    8.60    1.90
  -6  -2  -1   16.40    3.00
  -6  -2  -1   12.00    2.70
  -6  -2  -1   12.70    3.00
   6   2   1   17.20    2.90
   6   2   1   16.30    3.90
   6   2   1   17.10    3.10
   6   2   1   21.20    2.90
  -7  -2  -1   20.70    4.00
  -7  -2  -1   20.20    3.70
  -7  -2  -1    6.00    2.80
   7   2   1   23.60    4.00
   7   2   1   24.60    5.40
   7   2   1   16.90    3.00
   7   2   1   16.80    3.40
  -8  -2  -1   16.20    3.80
  -8  -2  -1   15.50    4.30
  -8  -2  -1   15.00    4.20
   8   2   1   19.90    3.50
   8   2   1   27.10    5.00
   8   2   1   15.20    4.80
  -9  -2  -1   73.09    8.00
  -9  -2  -1   85.99    9.70
  -9  -2  -1   62.69    6.80
   9   2   1   80.19    9.30
   9   2   1   60.49    7.80
 -10  -2  -1   31.50    6.40
 -10  -2  -1   11.90    4.70
  10   2   1   23.00    7.20
 -11  -2  -1  102.09   10.90
 -11  -2  -1  105.69   10.00
  11   2   1  142.79   13.60
 -12  -2  -1  103.99   11.60
 -12  -2  -1  100.29   11.20
  12   2   1  107.39   14.00
 -13  -2  -1  110.59   13.20
  13   2   1   76.09   13.40
  12  -3  -1  258.07   20.00
 -12   3   1  278.57   18.20
  11  -3  -1  240.48   17.80
 -11   3   1  216.18   15.80
  10  -3  -1  288.37   18.30
 -10   3   1  274.47   15.90
   9  -3  -1  268.97   16.30
  -9   3   1  272.97   14.60
   8  -3  -1  137.19    9.20
   8  -3  -1  162.58   10.10
   8  -3  -1  155.98   11.90
  -8   3   1  140.49    8.80
  -8   3   1  130.49    9.80
   7  -3  -1   84.19    7.30
   7  -3  -1   80.49    7.20
   7  -3  -1   81.99    9.00
  -7   3   1   74.39    7.30
  -7   3   1   86.79    6.00
  -7   3   1   81.29    6.70
   6  -3  -1  246.48   12.50
   6  -3  -1  227.98   10.20
   6  -3  -1  247.18   10.50
  -6   3   1  250.27   11.00
  -6   3   1  247.38    8.80
  -6   3   1  237.28    9.90
   5  -3  -1   71.39    5.60
   5  -3  -1   66.19    6.60
   5  -3  -1   70.29    5.60
  -5   3   1   72.99    4.30
  -5   3   1   67.99    5.50
  -5   3   1   74.99    5.50
  -5   3   1   57.79    5.70
   4  -3  -1    3.40    2.00
   4  -3  -1    3.70    2.10
   4  -3  -1    5.20    2.60
  -4   3   1    4.00    1.40
  -4   3   1    3.40    2.10
  -4   3   1    2.90    2.00
  -4   3   1    1.20    1.70
   3  -3  -1   52.49    4.00
   3  -3  -1   51.39    4.50
   3  -3  -1   56.69    4.10
  -3   3   1   50.19    4.00
  -3   3   1   47.50    4.00
  -3   3   1   51.89    2.60
  -3   3   1   51.49    4.10
   2  -3  -1    5.90    1.50
   2  -3  -1    5.10    1.80
   2  -3  -1    3.00    1.50
  -2   3   1    3.30    1.30
  -2   3   1    4.90    1.60
  -2   3   1    3.50    1.70
   1  -3  -1  594.74   13.40
   1  -3  -1  613.24   14.20
   1  -3  -1  583.64   13.90
  -1   3   1  608.04   13.20
  -1   3   1  603.74   13.50
  -1   3   1  608.54   14.40
   0  -3  -1 1003.00   20.80
   0  -3  -1 1011.20   20.00
   0  -3  -1 1006.50   19.00
   0  -3  -1  999.30   20.60
   0   3   1 1023.10   19.60
   0   3   1 1022.10   21.30
  -1  -3  -1  484.15   10.80
  -1  -3  -1  495.05   11.30
  -1  -3  -1  497.55   10.70
   1   3   1  466.95   11.50
   1   3   1  483.45    9.30
  -2  -3  -1  234.18    6.40
  -2  -3  -1  235.38    6.90
  -2  -3  -1  222.18    7.00
   2   3   1  235.48    7.10
   2   3   1  227.08    6.80
   2   3   1  232.78    6.10
  -3  -3  -1 2148.58   41.00
  -3  -3  -1 2132.69   40.50
  -3  -3  -1 2076.79   41.70
  -3  -3  -1 2104.29   38.60
   3   3   1 2115.39   40.30
   3   3   1 2169.48   40.20
   3   3   1 2153.58   41.80
  -4  -3  -1 1481.65   30.80
  -4  -3  -1 1541.05   32.40
  -4  -3  -1 1525.55   29.20
  -4  -3  -1 1539.85   31.00
   4   3   1 1531.75   30.50
   4   3   1 1528.55   30.00
   4   3   1 1487.55   32.10
  -5  -3  -1 1774.42   35.40
  -5  -3  -1 1811.82   36.70
  -5  -3  -1 1817.92   38.60
  -5  -3  -1 1828.82   37.30
   5   3   1 1793.72   36.40
   5   3   1 1817.02   38.90
   5   3   1 1803.52   35.40
  -6  -3  -1 1097.59   24.00
  -6  -3  -1 1073.09   24.70
  -6  -3  -1 1106.19   26.80
   6   3   1 1017.00   26.90
   6   3   1 1101.29   24.70
   6   3   1 1085.59   23.20
  -7  -3  -1 2140.29   45.40
  -7  -3  -1 2092.49   43.00
  -7  -3  -1 2101.19   46.10
   7   3   1 2036.20   46.90
   7   3   1 2078.69   44.30
   7   3   1 2089.89   41.60
  -8  -3  -1  808.42   21.40
  -8  -3  -1  812.12   23.90
  -8  -3  -1  841.12   23.80
   8   3   1  821.92   25.60
   8   3   1  790.62   22.60
   8   3   1  829.82   19.70
  -9  -3  -1  583.54   20.60
  -9  -3  -1  612.24   20.80
  -9  -3  -1  569.44   18.10
   9   3   1  563.44   19.40
   9   3   1  593.94   22.20
 -10  -3  -1  688.03   23.50
 -10  -3  -1  661.13   20.80
  10   3   1  636.84   25.30
 -11  -3  -1  486.95   18.40
 -11  -3  -1  505.85   21.10
  11   3   1  481.65   23.30
 -12  -3  -1  225.28   15.70
  12   3   1  226.98   18.60
 -13  -3  -1  148.09   14.50
  13   3   1  110.89   15.60
 -14  -3  -1  102.29   15.30
  12  -4  -1   38.60   11.30
 -12   4   1   26.00    8.50
  11  -4  -1  131.09   16.00
 -11   4   1  120.79   13.20
  10  -4  -1  129.49   14.70
 -10   4   1  142.99   13.20
   9  -4  -1  357.06   19.40
  -9   4   1  335.67   16.60
   8  -4  -1  523.85   21.80
   8  -4  -1  498.25   18.30
  -8   4   1  513.55   19.50
  -8   4   1  512.25   17.60
   7  -4  -1  773.72   25.90
   7  -4  -1  793.02   22.90
   7  -4  -1  772.12   21.80
  -7   4   1  782.02   22.20
  -7   4   1  803.82   23.80
   6  -4  -1  414.76   14.10
   6  -4  -1  414.76   17.00
   6  -4  -1  401.16   14.50
  -6   4   1  416.66   14.60
  -6   4   1  417.46   15.20
   5  -4  -1  944.61   23.60
   5  -4  -1  900.01   25.90
   5  -4  -1  986.00   23.60
  -5   4   1  945.61   20.00
  -5   4   1  939.41   24.00
  -5   4   1  899.61   24.10
   4  -4  -1 2630.34   52.79
   4  -4  -1 2679.93   55.59
   4  -4  -1 2640.14   52.89
  -4   4   1 2678.93   53.69
  -4   4   1 2659.13   48.70
  -4   4   1 2609.04   53.69
  -4   4   1 2639.54   53.09
   3  -4  -1 2063.59   44.10
   3  -4  -1 2108.19   42.50
   3  -4  -1 2083.79   42.50
  -3   4   1 2144.99   43.70
  -3   4   1 2107.29   42.00
  -3   4   1 2141.49   43.00
   2  -4  -1 1393.06   29.20
   2  -4  -1 1400.06   30.50
   2  -4  -1 1389.06   29.60
  -2   4   1 1411.06   29.50
  -2   4   1 1445.26   30.70
   1  -4  -1 2253.67   43.80
   1  -4  -1 2321.07   44.80
   1  -4  -1 2327.97   45.20
  -1   4   1 2268.77   45.50
  -1   4   1 2309.47   43.90
   0  -4  -1 1445.96   29.70
   0  -4  -1 1439.76   28.30
   0  -4  -1 1443.46   27.10
   0  -4  -1 1406.56   29.50
   0  -4  -1 1497.65   29.60
   0   4   1 1454.15   30.20
   0   4   1 1472.75   27.90
  -1  -4  -1  676.13   14.40
  -1  -4  -1  666.73   14.40
  -1  -4  -1  671.63   15.60
  -1  -4  -1  675.43   15.90
  -1  -4  -1  686.83   14.70
   1   4   1  675.73   13.20
   1   4   1  654.53   15.90
  -2  -4  -1  748.63   17.10
  -2  -4  -1  767.62   17.40
  -2  -4  -1  759.12   16.10
   2   4   1  728.63   17.40
   2   4   1  742.63   17.10
  -3  -4  -1  562.74   14.30
  -3  -4  -1  573.54   13.40
  -3  -4  -1  566.84   14.80
   3   4   1  564.54   14.80
   3   4   1  586.04   13.80
  -4  -4  -1 1762.82   35.10
  -4  -4  -1 1712.63   37.00
  -4  -4  -1 1770.32   35.90
  -4  -4  -1 1700.43   32.40
   4   4   1 1764.22   34.60
   4   4   1 1780.62   34.70
   4   4   1 1778.72   37.00
  -5  -4  -1  112.59    5.90
  -5  -4  -1  120.49    6.00
  -5  -4  -1  128.19    7.30
  -5  -4  -1  118.19    4.70
   5   4   1  116.49    6.90
   5   4   1  121.79    5.70
   5   4   1  113.79    5.20
  -6  -4  -1   58.49    6.00
  -6  -4  -1   52.79    4.70
  -6  -4  -1   51.59    4.00
  -6  -4  -1   51.69    4.80
   6   4   1   62.89    6.10
   6   4   1   48.40    4.40
   6   4   1   56.39    3.90
  -7  -4  -1  135.69    6.70
  -7  -4  -1  131.89    7.60
  -7  -4  -1  124.19    8.40
  -7  -4  -1  120.59    7.70
   7   4   1  127.79    8.80
   7   4   1  129.59    6.20
  -8  -4  -1    6.00    3.80
  -8  -4  -1   18.20    4.00
  -8  -4  -1    2.30    3.00
  -8  -4  -1    8.90    3.10
   8   4   1   20.70    5.60
   8   4   1    2.00    3.60
  -9  -4  -1  143.29   10.70
  -9  -4  -1  126.49    8.10
  -9  -4  -1  124.99   10.00
   9   4   1  123.79   11.10
   9   4   1  130.69    9.80
 -10  -4  -1   15.60    5.80
 -10  -4  -1   20.50    6.20
  10   4   1   17.20    5.90
  10   4   1   26.60    7.50
 -11  -4  -1   33.70    7.80
  11   4   1   56.39   10.20
 -12  -4  -1  106.19   12.60
  12   4   1   97.69   14.90
 -13  -4  -1  114.09   14.10
  13   4   1   99.19   14.80
 -14  -4  -1   67.59   12.40
  11  -5  -1  323.27   21.80
 -11   5   1  306.17   19.20
  10  -5  -1  287.87   19.10
 -10   5   1  270.17   16.50
   9  -5  -1  299.97   18.20
  -9   5   1  309.87   16.60
   8  -5  -1  423.26   16.80
   8  -5  -1  367.96   19.00
  -8   5   1  338.17   15.10
  -8   5   1  349.47   16.30
   7  -5  -1  193.78   11.00
   7  -5  -1  168.88   12.40
   7  -5  -1  189.28   10.10
  -7   5   1  182.88   11.20
  -7   5   1  205.48   11.10
   6  -5  -1   26.80    5.90
   6  -5  -1   21.30    4.20
   6  -5  -1   26.70    4.80
  -6   5   1   23.10    4.70
  -6   5   1   27.30    5.30
   5  -5  -1  128.59    9.30
   5  -5  -1  139.09    7.80
   5  -5  -1  132.89    8.00
  -5   5   1  131.19    8.40
  -5   5   1  137.49    8.30
   4  -5  -1  201.18   10.20
   4  -5  -1  196.48    8.90
   4  -5  -1  182.58    8.50
  -4   5   1  197.18    9.70
  -4   5   1  197.68    9.10
   3  -5  -1    0.30    1.90
   3  -5  -1   -2.00    1.80
   3  -5  -1    0.40    1.80
  -3   5   1   -0.90    1.60
  -3   5   1    3.00    2.30
   2  -5  -1  304.97    9.90
   2  -5  -1  308.37   11.00
   2  -5  -1  304.37   10.30
  -2   5   1  315.27   11.30
  -2   5   1  314.47   10.10
   1  -5  -1   24.40    3.30
   1  -5  -1   31.90    3.10
   1  -5  -1   27.90    3.50
  -1   5   1   33.40    3.10
  -1   5   1   34.60    4.10
   0  -5  -1  512.15   13.90
   0  -5  -1  509.95   12.50
   0  -5  -1  508.95   13.90
   0  -5  -1  520.05   12.40
   0  -5  -1  525.05   11.30
   0   5   1  508.45   14.50
   0   5   1  533.35   12.20
  -1  -5  -1  583.44   14.90
  -1  -5  -1  565.94   13.10
  -1  -5  -1  538.65   14.50
  -1  -5  -1  560.34   13.10
  -1  -5  -1  560.14   13.20
   1   5   1  575.54   11.90
   1   5   1  556.34   14.90
  -2  -5  -1  384.26   10.00
  -2  -5  -1  374.86    9.90
  -2  -5  -1  388.06   11.00
  -2  -5  -1  400.26   11.60
   2   5   1  389.96   11.70
   2   5   1  383.76   11.30
  -3  -5  -1 1058.39   24.00
  -3  -5  -1 1045.70   24.10
  -3  -5  -1 1034.10   22.30
   3   5   1 1071.79   23.30
   3   5   1 1032.30   24.20
  -4  -5  -1  381.66   12.60
  -4  -5  -1  363.66   11.80
  -4  -5  -1  361.26   10.70
   4   5   1  390.26   12.60
   4   5   1  393.36   11.10
  -5  -5  -1 1397.96   33.10
  -5  -5  -1 1437.36   30.80
  -5  -5  -1 1425.66   31.90
  -5  -5  -1 1429.16   27.20
   5   5   1 1476.35   30.10
   5   5   1 1447.66   33.10
  -6  -5  -1  767.82   20.50
  -6  -5  -1  752.22   16.80
  -6  -5  -1  778.82   22.10
  -6  -5  -1  778.52   19.90
   6   5   1  776.32   18.30
   6   5   1  735.03   21.50
  -7  -5  -1  698.73   19.80
  -7  -5  -1  688.03   21.50
  -7  -5  -1  706.03   19.90
  -7  -5  -1  669.13   16.50
   7   5   1  675.53   21.30
   7   5   1  677.73   16.90
  -8  -5  -1  923.31   25.40
  -8  -5  -1  969.10   27.70
  -8  -5  -1  984.00   26.10
   8   5   1  911.41   27.60
  -9  -5  -1 1079.79   28.90
  -9  -5  -1 1080.29   29.80
  -9  -5  -1 1068.49   31.20
   9   5   1 1076.39   29.80
   9   5   1 1050.69   31.70
 -10  -5  -1  298.67   16.40
 -10  -5  -1  293.17   15.50
  10   5   1  309.17   15.40
  10   5   1  281.07   16.50
 -11  -5  -1  432.46   20.60
  11   5   1  373.36   20.50
 -12  -5  -1  299.67   18.60
  12   5   1  276.07   19.30
 -13  -5  -1  215.38   17.90
  13   5   1  185.38   19.90
  11  -6  -1   36.50   11.20
 -11   6   1   17.00    8.00
  10  -6  -1   72.19   12.50
 -10   6   1   42.00    9.10
   9  -6  -1  263.07   18.30
   9  -6  -1  260.07   17.50
  -9   6   1  231.38   15.10
  -9   6   1  228.18   14.20
   8  -6  -1  211.28   15.80
   8  -6  -1  220.78   13.40
  -8   6   1  207.88   12.60
  -8   6   1  201.58   13.40
   7  -6  -1  680.43   22.20
   7  -6  -1  670.13   25.10
  -7   6   1  657.13   22.60
  -7   6   1  705.33   22.70
   6  -6  -1  885.21   27.60
   6  -6  -1  822.02   23.00
   6  -6  -1  820.12   24.10
  -6   6   1  837.12   25.00
  -6   6   1  828.02   24.70
   5  -6  -1  675.13   22.30
   5  -6  -1  605.24   19.20
   5  -6  -1  627.34   18.70
  -5   6   1  638.14   19.80
  -5   6   1  653.33   20.70
   4  -6  -1  375.46   14.90
   4  -6  -1  353.16   12.80
   4  -6  -1  360.36   13.00
  -4   6   1  344.97   13.00
  -4   6   1  372.46   14.50
   3  -6  -1 1705.03   37.30
   3  -6  -1 1730.13   39.60
   3  -6  -1 1713.93   37.60
  -3   6   1 1762.42   37.70
  -3   6   1 1731.63   39.60
   2  -6  -1 1624.94   34.60
   2  -6  -1 1602.04   35.50
   2  -6  -1 1630.04   36.70
  -2   6   1 1595.54   37.00
  -2   6   1 1673.03   34.70
   1  -6  -1 1824.72   37.00
   1  -6  -1 1864.91   37.10
   1  -6  -1 1798.72   39.00
   1  -6  -1 1761.52   38.20
  -1   6   1 1792.52   39.80
  -1   6   1 1809.72   36.70
   0  -6  -1 1551.34   31.40
   0  -6  -1 1513.55   29.80
   0  -6  -1 1518.35   31.50
   0  -6  -1 1527.85   33.50
   0  -6  -1 1545.75   33.80
   0   6   1 1614.64   31.10
   0   6   1 1588.04   34.80
  -1  -6  -1 1699.03   36.40
  -1  -6  -1 1724.03   34.10
  -1  -6  -1 1692.23   36.30
  -1  -6  -1 1713.23   33.90
  -1  -6  -1 1690.03   34.00
   1   6   1 1724.93   32.50
   1   6   1 1720.53   36.90
  -2  -6  -1  696.43   15.80
  -2  -6  -1  661.73   15.70
  -2  -6  -1  687.23   17.90
  -2  -6  -1  675.33   16.80
  -2  -6  -1  668.73   17.80
   2   6   1  659.23   17.70
  -3  -6  -1  204.78    8.50
  -3  -6  -1  192.08    7.10
  -3  -6  -1  193.98    7.00
  -3  -6  -1  202.78    8.50
   3   6   1  194.58    8.00
   3   6   1  196.28    8.80
  -4  -6  -1  635.84   16.20
  -4  -6  -1  653.23   18.40
  -4  -6  -1  641.04   18.00
   4   6   1  654.63   16.80
   4   6   1  655.53   18.60
  -5  -6  -1  537.55   15.30
  -5  -6  -1  591.14   18.10
  -5  -6  -1  577.14   17.10
   5   6   1  556.94   17.60
   5   6   1  604.34   15.60
  -6  -6  -1  159.58    8.70
  -6  -6  -1  146.59    9.40
  -6  -6  -1  167.48    8.10
   6   6   1  167.58    9.60
   6   6   1  156.98    7.20
  -7  -6  -1   56.99    7.20
  -7  -6  -1   55.59    6.10
  -7  -6  -1   50.29    6.30
   7   6   1   52.09    6.70
   7   6   1   50.99    4.80
  -8  -6  -1   56.39    7.50
  -8  -6  -1   48.50    7.50
  -8  -6  -1   48.30    6.80
   8   6   1   48.10    7.60
  -9  -6  -1   11.40    5.30
  -9  -6  -1   17.20    5.10
  -9  -6  -1   11.30    4.80
   9   6   1   16.50    6.10
 -10  -6  -1   47.10    8.50
 -10  -6  -1   44.90    7.70
  10   6   1   46.20    7.80
  10   6   1   36.30    8.40
 -11  -6  -1   65.29   10.20
 -11  -6  -1   62.49    9.70
  11   6   1   54.59   10.10
  11   6   1   56.69    9.40
 -12  -6  -1   25.90    8.40
  12   6   1   29.60    9.90
 -13  -6  -1   67.19   12.30
  13   6   1   87.09   14.20
  10  -7  -1  174.48   18.60
 -10   7   1  197.38   16.40
   9  -7  -1  252.47   15.80
   9  -7  -1  232.88   18.20
  -9   7   1  206.18   14.40
  -9   7   1  219.58   15.30
   8  -7  -1  313.47   16.30
   8  -7  -1  322.37   19.10
  -8   7   1  301.77   16.30
  -8   7   1  343.37   17.10
   7  -7  -1  374.66   16.50
   7  -7  -1  374.96   19.20
  -7   7   1  356.26   16.90
  -7   7   1  356.16   16.60
   6  -7  -1  184.98   10.30
   6  -7  -1  199.78   13.90
   6  -7  -1  206.48   11.70
  -6   7   1  184.08   11.90
  -6   7   1  178.78   11.20
   5  -7  -1   72.39    8.60
   5  -7  -1   63.69    6.70
   5  -7  -1   69.09    7.30
  -5   7   1   54.69    7.00
  -5   7   1   57.09    8.00
   4  -7  -1   19.70    4.90
   4  -7  -1   11.70    3.70
   4  -7  -1   16.80    4.20
  -4   7   1   10.90    4.10
  -4   7   1   14.90    3.90
   3  -7  -1  243.28   10.60
   3  -7  -1  232.78   11.70
   3  -7  -1  259.87   10.70
  -3   7   1  233.08   10.20
  -3   7   1  246.98   12.20
   2  -7  -1   -0.40    2.50
   2  -7  -1    1.80    2.00
   2  -7  -1    5.90    2.90
  -2   7   1    0.40    1.90
  -2   7   1    3.40    3.10
   1  -7  -1   18.80    3.80
   1  -7  -1   18.20    3.10
   1  -7  -1   18.00    3.90
  -1   7   1   16.50    3.90
  -1   7   1   16.90    2.80
   0  -7  -1  160.28    6.80
   0  -7  -1  162.08    5.60
   0  -7  -1  157.58    8.10
   0  -7  -1  160.88    8.20
   0   7   1  151.18    8.60
   0   7   1  161.88    6.30
  -1  -7  -1  171.98    8.50
  -1  -7  -1  187.18    8.80
  -1  -7  -1  179.18    7.00
  -1  -7  -1  185.88    7.10
   1   7   1  177.88    9.00
   1   7   1  191.68    6.10
  -2  -7  -1  315.57   11.60
  -2  -7  -1  302.47   11.50
  -2  -7  -1  305.47    9.50
  -2  -7  -1  315.67   10.50
   2   7   1  317.87   11.70
  -3  -7  -1  509.35   13.60
  -3  -7  -1  505.95   15.20
  -3  -7  -1  495.05   15.60
   3   7   1  513.05   16.30
   3   7   1  528.65   15.50
  -4  -7  -1  294.97   11.60
  -4  -7  -1  293.97   11.70
  -4  -7  -1  274.27    9.60
   4   7   1  276.07   11.70
   4   7   1  285.57   10.70
  -5  -7  -1  524.45   16.90
  -5  -7  -1  498.65   17.20
  -5  -7  -1  516.85   14.90
   5   7   1  515.45   17.30
   5   7   1  543.45   15.30
  -6  -7  -1  982.30   25.20
  -6  -7  -1 1116.09   29.20
  -6  -7  -1 1022.40   27.40
   6   7   1 1079.59   28.70
   6   7   1 1043.30   24.80
  -7  -7  -1  551.94   19.90
  -7  -7  -1  560.14   19.10
  -7  -7  -1  555.44   17.50
   7   7   1  542.95   15.70
   7   7   1  586.24   20.10
  -8  -7  -1  421.66   18.30
  -8  -7  -1  427.46   15.90
  -8  -7  -1  407.36   16.60
   8   7   1  414.06   17.60
  -9  -7  -1  501.75   19.00
  -9  -7  -1  496.45   21.10
  -9  -7  -1  485.65   19.20
   9   7   1  503.95   21.10
 -10  -7  -1  448.86   20.90
 -10  -7  -1  444.76   19.20
 -10  -7  -1  424.46   18.90
  10   7   1  419.46   20.90
 -11  -7  -1  448.26   20.70
 -11  -7  -1  402.56   21.30
  11   7   1  411.26   21.80
  11   7   1  428.66   20.40
 -12  -7  -1  239.58   18.30
  12   7   1  179.98   17.50
 -13  -7  -1  149.49   17.80
  13   7   1  101.79   16.10
  10  -8  -1    4.30    9.70
 -10   8   1   24.80    9.20
   9  -8  -1  102.09   12.80
   9  -8  -1  120.69   16.20
  -9   8   1   92.19   12.50
  -9   8   1  130.99   13.00
   8  -8  -1  152.48   12.90
   8  -8  -1  117.59   14.20
  -8   8   1  133.89   13.10
  -8   8   1  113.89   12.30
   7  -8  -1  215.08   13.40
   7  -8  -1  178.58   15.10
  -7   8   1  176.38   13.30
  -7   8   1  204.28   13.30
   6  -8  -1  616.14   21.40
   6  -8  -1  582.14   23.90
  -6   8   1  639.54   23.30
  -6   8   1  619.64   21.80
   5  -8  -1  789.72   23.20
   5  -8  -1  762.62   26.20
   5  -8  -1  798.62   23.90
  -5   8   1  736.63   23.40
  -5   8   1  772.02   25.60
   4  -8  -1  644.24   22.70
   4  -8  -1  642.74   20.30
   4  -8  -1  652.63   20.20
  -4   8   1  674.23   22.80
  -4   8   1  671.73   20.60
   3  -8  -1  670.63   19.60
   3  -8  -1  656.73   21.80
   3  -8  -1  663.83   20.20
  -3   8   1  645.44   22.00
  -3   8   1  639.54   19.30
   2  -8  -1  925.21   24.70
   2  -8  -1  895.71   25.90
   2  -8  -1  881.51   23.30
  -2   8   1  874.41   26.20
  -2   8   1  931.91   23.20
   1  -8  -1 1164.68   29.30
   1  -8  -1 1164.88   30.00
   1  -8  -1 1141.99   27.10
  -1   8   1 1193.28   26.80
  -1   8   1 1173.58   31.00
   0  -8  -1  901.51   24.90
   0  -8  -1  969.30   25.10
   0  -8  -1  904.71   22.20
   0   8   1  953.30   21.50
   0   8   1  956.30   26.10
  -1  -8  -1 1056.49   27.20
  -1  -8  -1 1074.99   23.80
  -1  -8  -1 1059.49   24.20
  -1  -8  -1 1053.19   27.20
   1   8   1 1087.69   22.60
   1   8   1 1080.99   28.00
  -2  -8  -1 1245.98   27.80
  -2  -8  -1 1182.88   26.50
  -2  -8  -1 1216.58   29.90
  -2  -8  -1 1195.08   29.90
   2   8   1 1200.58   29.90
  -3  -8  -1  555.64   17.70
  -3  -8  -1  541.85   16.50
  -3  -8  -1  548.65   14.90
   3   8   1  543.05   17.90
   3   8   1  559.04   17.10
  -4  -8  -1  228.98   11.00
  -4  -8  -1  217.58   10.70
  -4  -8  -1  221.98    8.90
   4   8   1  240.98   10.40
   4   8   1  227.08   11.20
  -5  -8  -1  360.56   14.60
  -5  -8  -1  378.26   15.00
  -5  -8  -1  345.77   12.20
   5   8   1  374.96   15.10
   5   8   1  390.56   13.20
  -6  -8  -1  277.97   11.30
  -6  -8  -1  265.27   12.90
  -6  -8  -1  276.57   13.50
   6   8   1  288.77   11.20
   6   8   1  262.37   13.30
  -7  -8  -1   59.59    7.70
  -7  -8  -1   75.49    8.80
  -7  -8  -1   73.69    7.40
   7   8   1   77.59    8.70
  -8  -8  -1   19.40    5.00
  -8  -8  -1   23.50    6.50
  -8  -8  -1   18.40    5.80
   8   8   1   22.80    6.10
  -9  -8  -1   32.90    7.50
  -9  -8  -1   35.60    7.30
  -9  -8  -1   25.70    6.10
   9   8   1   25.30    7.30
 -10  -8  -1   10.10    5.80
 -10  -8  -1    7.40    6.50
 -10  -8  -1   19.90    6.50
  10   8   1    5.80    6.50
 -11  -8  -1   10.60    7.40
 -11  -8  -1    7.80    6.60
 -11  -8  -1   15.00    7.40
  11   8   1    4.50    7.80
  11   8   1    2.20    7.20
 -12  -8  -1    3.30    7.90
  12   8   1    6.30    8.60
   9  -9  -1  224.98   17.00
   9  -9  -1  202.38   19.80
  -9   9   1  220.78   17.20
  -9   9   1  247.18   17.80
   8  -9  -1  117.19   15.40
   8  -9  -1  111.79   12.70
  -8   9   1  106.49   13.00
  -8   9   1  130.79   14.00
   7  -9  -1  184.18   16.20
   7  -9  -1  188.48   13.90
  -7   9   1  181.98   14.60
  -7   9   1  168.68   13.40
   6  -9  -1  283.77   15.10
   6  -9  -1  282.17   17.50
  -6   9   1  270.17   16.50
  -6   9   1  306.77   15.60
   5  -9  -1  200.18   12.30
   5  -9  -1  216.88   14.60
   5  -9  -1  201.78   12.00
  -5   9   1  194.48   13.70
  -5   9   1  219.88   12.60
   4  -9  -1   20.50    5.30
   4  -9  -1   21.00    5.00
   4  -9  -1   28.80    6.70
  -4   9   1   26.50    6.50
  -4   9   1   22.70    5.10
   3  -9  -1   57.99    7.30
   3  -9  -1   63.59    7.70
   3  -9  -1   70.69    8.90
  -3   9   1   59.29    6.70
  -3   9   1   87.69    9.70
   2  -9  -1   45.80    6.60
   2  -9  -1   50.99    6.20
   2  -9  -1   46.50    6.80
  -2   9   1   39.80    5.40
  -2   9   1   42.40    7.20
   1  -9  -1   -2.00    3.10
   1  -9  -1   -2.10    2.20
   1  -9  -1    0.70    3.30
  -1   9   1    0.70    3.70
  -1   9   1    0.00    2.10
   0  -9  -1   16.80    4.60
   0  -9  -1   15.40    3.30
   0  -9  -1   15.10    4.20
   0   9   1   18.10    4.90
  -1  -9  -1   94.59    8.00
  -1  -9  -1   80.19    7.30
  -1  -9  -1   86.89    6.00
   1   9   1   98.19    8.30
  -2  -9  -1    2.60    3.40
  -2  -9  -1   19.00    4.60
  -2  -9  -1   17.80    3.80
  -2  -9  -1   16.20    3.20
   2   9   1   15.80    4.30
  -3  -9  -1  546.95   17.00
  -3  -9  -1  525.25   18.30
  -3  -9  -1  515.45   15.00
   3   9   1  519.85   17.50
   3   9   1  517.45   18.30
  -4  -9  -1  375.76   12.40
  -4  -9  -1  373.66   15.10
  -4  -9  -1  348.07   14.20
   4   9   1  354.56   13.90
   4   9   1  342.07   15.00
  -5  -9  -1  139.09    7.90
  -5  -9  -1  123.29    9.30
  -5  -9  -1  116.99    9.40
   5   9   1  129.49    8.60
   5   9   1  140.59   10.10
  -6  -9  -1  303.57   12.20
  -6  -9  -1  294.07   14.40
  -6  -9  -1  303.87   14.80
   6   9   1  294.97   12.30
   6   9   1  281.67   14.80
  -7  -9  -1  525.15   20.90
  -7  -9  -1  562.84   20.80
  -7  -9  -1  545.05   18.10
   7   9   1  536.15   20.90
  -8  -9  -1  379.86   18.00
  -8  -9  -1  385.26   19.00
  -8  -9  -1  418.26   16.50
   8   9   1  398.76   18.60
  -9  -9  -1  396.56   17.60
  -9  -9  -1  434.06   20.80
  -9  -9  -1  409.56   19.70
   9   9   1  395.16   19.60
 -10  -9  -1  201.18   16.50
 -10  -9  -1  288.07   17.70
 -10  -9  -1  227.88   15.70
  10   9   1  216.98   16.50
 -11  -9  -1  320.07   20.80
 -11  -9  -1  316.97   19.70
 -11  -9  -1  286.37   18.20
  11   9   1  332.57   20.50
 -12  -9  -1  250.27   20.30
 -12  -9  -1  259.47   19.10
  12   9   1  211.78   18.10
  12   9   1  209.98   19.30
   8 -10  -1  102.99   13.50
   8 -10  -1   95.09   14.50
  -8  10   1  111.89   14.00
  -8  10   1  100.59   14.30
   7 -10  -1  151.68   13.60
   7 -10  -1  126.89   15.90
  -7  10   1  159.78   15.20
  -7  10   1  150.78   13.80
   6 -10  -1  101.09   11.40
   6 -10  -1  105.99   12.90
  -6  10   1   98.89   11.40
  -6  10   1  107.09   12.70
   5 -10  -1  383.36   17.60
   5 -10  -1  325.47   18.80
  -5  10   1  363.66   19.20
  -5  10   1  398.66   17.40
   4 -10  -1  716.03   23.70
   4 -10  -1  688.93   26.00
   4 -10  -1  735.33   23.80
  -4  10   1  715.33   26.40
  -4  10   1  720.93   23.20
   3 -10  -1  523.95   21.20
   3 -10  -1  540.25   19.80
   3 -10  -1  551.34   19.10
  -3  10   1  534.45   18.40
  -3  10   1  537.65   22.10
   2 -10  -1  468.55   18.20
   2 -10  -1  498.15   20.10
   2 -10  -1  498.55   17.20
  -2  10   1  473.45   20.20
   1 -10  -1  745.43   23.30
   1 -10  -1  692.03   20.70
   1 -10  -1  740.73   24.20
  -1  10   1  692.43   24.60
   0 -10  -1  957.30   25.20
   0 -10  -1  995.90   29.00
   0 -10  -1 1046.20   28.90
   0  10   1 1033.80   30.30
  -1 -10  -1  566.24   17.00
  -1 -10  -1  606.04   20.50
  -1 -10  -1  595.34   20.40
   1  10   1  590.34   21.10
  -2 -10  -1  428.76   17.10
  -2 -10  -1  441.86   17.20
  -2 -10  -1  436.86   14.10
   2  10   1  445.26   17.40
  -3 -10  -1  920.81   23.60
  -3 -10  -1  940.51   27.60
   3  10   1  973.70   27.30
   3  10   1  963.90   28.10
  -4 -10  -1  489.05   17.60
  -4 -10  -1  473.85   15.40
  -4 -10  -1  491.35   18.90
   4  10   1  520.55   18.00
   4  10   1  501.25   19.20
  -5 -10  -1  109.89    7.80
  -5 -10  -1  126.49   10.10
  -5 -10  -1  128.09   10.40
   5  10   1   99.79    8.60
   5  10   1  110.29   10.20
  -6 -10  -1  178.38   10.00
  -6 -10  -1  171.78   12.40
  -6 -10  -1  186.18   12.40
   6  10   1  174.88   10.20
   6  10   1  189.18   12.70
  -7 -10  -1  265.27   13.00
  -7 -10  -1  269.97   15.70
  -7 -10  -1  284.07   15.80
   7  10   1  279.57   15.80
  -8 -10  -1   36.70    8.10
  -8 -10  -1   15.60    6.90
  -8 -10  -1   29.00    6.10
   8  10   1   24.50    7.20
  -9 -10  -1   19.50    7.40
  -9 -10  -1    7.70    6.50
  -9 -10  -1   19.80    6.20
   9  10   1   18.00    7.80
 -10 -10  -1    2.00    7.30
 -10 -10  -1   -1.20    5.60
 -10 -10  -1    0.30    7.10
  10  10   1    7.10    7.70
 -11 -10  -1    4.20    7.60
 -11 -10  -1   -3.60    6.00
 -11 -10  -1  -10.40    7.30
  11  10   1   -8.80    7.20
 -12 -10  -1    5.50    8.10
  12  10   1    5.00    9.40
   7 -11  -1  181.68   18.70
   7 -11  -1  185.08   15.70
  -7  11   1  183.38   17.40
  -7  11   1  169.38   15.60
   6 -11  -1   52.39    9.70
   6 -11  -1   40.30   10.40
  -6  11   1   48.50    9.10
  -6  11   1   64.09   11.50
   5 -11  -1  163.88   15.40
   5 -11  -1  186.28   13.80
  -5  11   1  165.38   13.00
  -5  11   1  151.18   14.80
   4 -11  -1   43.40    8.90
   4 -11  -1   51.59    8.50
   4 -11  -1   62.59    9.80
  -4  11   1   48.60   10.00
   3 -11  -1   26.80    7.60
   3 -11  -1   29.30    6.10
   3 -11  -1   25.70    6.80
  -3  11   1   34.00    8.20
   2 -11  -1   30.00    6.80
   2 -11  -1   26.40    5.90
   2 -11  -1   34.90    7.90
  -2  11   1   18.70    6.50
   1 -11  -1   19.10    4.80
   1 -11  -1   25.10    6.40
   1 -11  -1   23.20    6.40
  -1  11   1   24.00    6.70
   0 -11  -1    7.50    4.70
   0 -11  -1    1.00    4.50
   0 -11  -1    6.20    3.60
   0  11   1    6.50    5.20
  -1 -11  -1   60.59    6.60
  -1 -11  -1   72.99    9.70
  -1 -11  -1   82.99    9.30
   1  11   1   62.29    8.80
  -2 -11  -1  102.89    9.70
  -2 -11  -1   86.99    9.90
  -2 -11  -1   95.29    7.20
   2  11   1   75.99    9.10
  -3 -11  -1   71.19    9.20
  -3 -11  -1   58.39    6.30
   3  11   1   60.49    7.90
   3  11   1   58.19    8.70
  -4 -11  -1   79.89    7.20
  -4 -11  -1   91.89   10.30
   4  11   1   74.99    8.30
   4  11   1   89.19   10.50
  -5 -11  -1  311.97   15.40
  -5 -11  -1  302.67   16.10
  -5 -11  -1  317.87   13.10
   5  11   1  303.47   16.50
   5  11   1  313.47   14.70
  -6 -11  -1  145.59   11.90
  -6 -11  -1  149.79   12.80
  -6 -11  -1  156.08   10.00
   6  11   1  136.09   12.30
   6  11   1  151.08   12.70
  -7 -11  -1  198.28   14.70
  -7 -11  -1  162.98   14.00
  -7 -11  -1  176.98   11.30
   7  11   1  193.88   14.60
  -8 -11  -1  221.18   16.30
  -8 -11  -1  261.57   14.60
  -8 -11  -1  258.77   17.00
   8  11   1  263.17   16.90
  -9 -11  -1  320.47   17.30
  -9 -11  -1  318.27   19.90
  -9 -11  -1  357.06   20.40
   9  11   1  370.56   21.20
 -10 -11  -1  159.58   16.80
 -10 -11  -1  185.88   15.50
 -10 -11  -1  132.29   16.50
  10  11   1  155.48   17.00
 -11 -11  -1  182.78   18.70
 -11 -11  -1  161.38   16.30
 -11 -11  -1  174.78   18.40
   6 -12  -1   94.59   13.50
   5 -12  -1   92.39   12.50
   5 -12  -1   76.39   12.40
  -5  12   1  123.39   15.40
   4 -12  -1  154.18   15.30
   4 -12  -1  197.18   14.10
  -4  12   1  150.28   15.10
   3 -12  -1  406.56   18.70
   3 -12  -1  431.16   21.60
   3 -12  -1  491.75   21.10
  -3  12   1  444.26   22.30
   2 -12  -1  347.67   17.60
   2 -12  -1  354.76   16.30
   2 -12  -1  367.66   19.40
  -2  12   1  310.67   19.10
   1 -12  -1  305.37   17.40
   1 -12  -1  328.77   15.00
   1 -12  -1  343.57   17.40
  -1  12   1  294.27   17.90
   0 -12  -1  597.54   23.30
   0 -12  -1  586.64   22.70
   0 -12  -1  549.54   19.00
   0  12   1  535.05   23.40
  -1 -12  -1  581.64   22.80
  -1 -12  -1  639.04   24.20
  -1 -12  -1  593.94   19.40
   1  12   1  615.44   24.00
  -2 -12  -1  337.27   17.40
  -2 -12  -1  311.87   16.90
  -2 -12  -1  304.67   13.20
   2  12   1  301.77   16.60
   2  12   1  316.97   16.60
  -3 -12  -1  339.87   17.60
  -3 -12  -1  310.07   13.10
   3  12   1  303.47   16.70
   3  12   1  296.77   15.70
  -4 -12  -1  418.26   15.70
  -4 -12  -1  465.75   20.80
   4  12   1  403.56   19.40
   4  12   1  423.06   18.30
  -5 -12  -1  415.86   15.90
  -5 -12  -1  395.86   19.50
   5  12   1  398.56   17.70
   5  12   1  409.26   19.80
  -6 -12  -1  137.49   10.60
  -6 -12  -1  171.78   14.50
   6  12   1  161.78   14.20
  -7 -12  -1   98.59   10.10
  -7 -12  -1  105.69   13.50
  -7 -12  -1  103.09   12.40
   7  12   1  101.09   13.60
  -8 -12  -1   85.69   13.00
  -8 -12  -1   55.69    8.60
  -8 -12  -1   66.09   11.30
   8  12   1   78.39   11.90
  -9 -12  -1   34.60    7.90
  -9 -12  -1   38.70   10.50
  -9 -12  -1   46.10   10.60
   9  12   1   28.20    9.40
 -10 -12  -1    1.40    8.90
 -10 -12  -1   -4.00    6.70
 -10 -12  -1    6.70    8.30
   4 -13  -1   49.60    9.20
   4 -13  -1   41.40   10.90
  -4  13   1   76.49   15.50
   3 -13  -1   69.59   11.90
   3 -13  -1   78.19   11.60
  -3  13   1   87.19   13.40
   2 -13  -1   11.50    7.20
   2 -13  -1   -1.80    6.70
   2 -13  -1    5.50    5.50
  -2  13   1    4.10    7.50
   1 -13  -1    9.70    6.90
   1 -13  -1    3.10    6.50
   1 -13  -1    6.30    5.10
  -1  13   1    2.10    7.20
   0 -13  -1   10.30    5.00
   0 -13  -1    3.00    6.40
   0 -13  -1   -0.90    6.20
   0  13   1    3.10    6.20
  -1 -13  -1   21.40    5.60
  -1 -13  -1   28.70    8.30
  -1 -13  -1   16.60    7.30
   1  13   1   14.20    7.30
  -2 -13  -1   36.10    8.50
  -2 -13  -1   29.00    5.90
   2  13   1   35.70    8.50
   2  13   1   38.90    8.50
  -3 -13  -1   72.79   10.90
  -3 -13  -1   40.40    6.30
   3  13   1   27.20    7.60
   3  13   1   56.19    9.70
  -4 -13  -1  114.89   13.40
  -4 -13  -1  123.09   10.00
   4  13   1   96.69   11.70
   4  13   1  112.29   12.80
  -5 -13  -1  140.39   14.40
  -5 -13  -1  140.49   10.70
   5  13   1  134.49   13.80
   5  13   1  151.58   12.80
  -6 -13  -1  157.48   15.70
  -6 -13  -1  154.78   11.60
   6  13   1  155.18   15.20
  -7 -13  -1  104.49   15.10
  -7 -13  -1  102.79   11.30
   7  13   1  131.99   15.80
  -8 -13  -1  103.19   15.80
  -8 -13  -1   80.59   11.80
   8  13   1  109.89   15.30
  -9 -13  -1  149.79   16.90
   2 -14  -1  247.48   18.30
   1 -14  -1  179.68   16.40
   1 -14  -1  182.38   13.90
   1 -14  -1  171.18   17.10
  -1  14   1  164.68   17.00
   0 -14  -1  114.09   14.70
   0 -14  -1  108.09   14.40
   0 -14  -1  115.69   11.40
   0  14   1  131.19   15.20
  -1 -14  -1  339.77   16.10
  -1 -14  -1  378.06   20.90
  -1 -14  -1  376.76   21.00
   1  14   1  327.77   20.10
  -2 -14  -1  397.76   16.80
  -2 -14  -1  389.46   21.60
   2  14   1  381.36   20.90
   2  14   1  368.66   21.00
  -3 -14  -1  202.68   12.80
  -3 -14  -1  216.18   17.50
   3  14   1  208.88   16.40
   3  14   1  209.08   17.30
  -4 -14  -1  115.99   11.00
  -4 -14  -1  141.39   15.40
   4  14   1  144.09   14.10
   4  14   1  119.79   14.10
  -5 -14  -1  178.78   12.60
  -5 -14  -1  179.28   16.70
   5  14   1  149.09   15.50
  -6 -14  -1  139.19   16.50
  -6 -14  -1  147.89   12.40
   6  14   1  130.59   15.80
  -5 -13   2  189.68   24.20
   4  13  -2  199.78   17.00
  -4 -13   2  222.88   20.00
  -4 -13   2  213.08   12.00
   3  13  -2  170.08   16.50
  -3 -13   2  187.58   11.20
  -3 -13   2  195.08   18.60
   2  13  -2  157.08   15.50
   2  13  -2  158.88   16.30
  -2 -13   2  173.58   17.20
  -2 -13   2  143.09   10.20
   1  13  -2  242.68   18.10
   1  13  -2  245.48   18.20
  -1 -13   2  256.27   18.70
  -1 -13   2  250.27   12.70
   0  13  -2  178.38   17.30
   0 -13   2  168.68   11.40
   0 -13   2  188.88   16.80
   0 -13   2  147.49   16.50
  -1  13  -2   62.99   12.20
   1 -13   2   67.69   18.30
   7  12  -2   13.00    9.10
  -7 -12   2   22.50    6.60
  -7 -12   2   13.20    9.40
   6  12  -2   -2.80    7.40
  -6 -12   2    0.50    7.70
  -6 -12   2   -0.50    4.10
   5  12  -2   45.00    9.90
  -5 -12   2   33.60    9.80
  -5 -12   2   44.80    6.60
   4  12  -2    0.30    6.70
  -4 -12   2    4.30    4.10
  -4 -12   2   -2.50    7.00
   3  12  -2    1.90    6.80
   3  12  -2    7.60    6.60
  -3 -12   2   20.20    4.70
  -3 -12   2   17.10    7.70
   2  12  -2    4.30    6.30
   2  12  -2    8.20    7.10
  -2 -12   2    9.80    4.20
  -2 -12   2    9.90    7.30
   1  12  -2    3.40    6.30
  -1 -12   2   11.50    4.30
  -1 -12   2   11.50    7.20
  -1 -12   2   11.80    6.20
   0  12  -2   68.79   11.50
   0 -12   2   83.69   12.80
   0 -12   2   61.39   10.10
   0 -12   2   65.19    8.20
  -1  12  -2   85.89   12.70
   1 -12   2   93.09    9.40
   1 -12   2   97.29   12.50
   1 -12   2  104.59   12.80
  -2  12  -2   85.09   13.60
   2 -12   2   98.29   10.00
   2 -12   2   94.09   14.30
  -3  12  -2  109.99   16.30
   3 -12   2  105.29   11.00
   3 -12   2  104.99   14.10
   9  11  -2  100.29   15.60
  -9 -11   2   87.39   16.20
  -9 -11   2  107.69   15.90
   8  11  -2  144.89   15.60
  -8 -11   2  143.69   12.80
  -8 -11   2  130.19   15.60
  -8 -11   2  125.09   17.70
   7  11  -2  175.48   16.50
  -7 -11   2  185.68   18.00
  -7 -11   2  217.88   12.90
  -7 -11   2  218.38   17.10
   6  11  -2  250.37   17.10
  -6 -11   2  278.57   12.90
  -6 -11   2  287.37   18.60
  -6 -11   2  271.37   18.60
   5  11  -2  109.29   12.50
  -5 -11   2  113.99    8.80
  -5 -11   2  104.99   13.50
   4  11  -2  323.27   18.00
  -4 -11   2  340.97   12.90
  -4 -11   2  346.67   19.10
   3  11  -2  425.76   18.70
   3  11  -2  390.16   19.60
  -3 -11   2  427.96   14.20
  -3 -11   2  460.75   21.20
   2  11  -2  201.28   14.40
   2  11  -2  196.08   14.10
  -2 -11   2  210.68    9.70
  -2 -11   2  210.18   15.30
   1  11  -2  244.98   15.80
  -1 -11   2  264.27   16.30
  -1 -11   2  242.08   10.70
  -1 -11   2  240.18   15.50
   0  11  -2  561.74   23.90
   0 -11   2  534.95   22.60
   0 -11   2  544.65   17.00
   0 -11   2  562.24   22.10
  -1  11  -2  253.57   17.40
   1 -11   2  226.08   11.40
   1 -11   2  247.08   16.10
   1 -11   2  260.77   15.80
  -2  11  -2  152.48   15.10
   2 -11   2  179.38   11.00
   2 -11   2  230.48   15.60
  -3  11  -2   93.29   13.60
   3 -11   2   83.09   12.90
   3 -11   2  101.39    9.70
  -4  11  -2  100.09   15.20
   4 -11   2  113.69   11.50
   4 -11   2  127.89   14.40
  -5  11  -2   91.09   13.60
   5 -11   2  115.19   15.40
   5 -11   2   75.99   10.10
  10  10  -2  125.89   18.00
  10  10  -2  129.49   17.80
 -10 -10   2  115.99   16.60
 -10 -10   2  132.99   14.70
 -10 -10   2  140.49   19.00
   9  10  -2   53.79   11.30
  -9 -10   2   33.00    9.70
  -9 -10   2   65.29   12.60
  -9 -10   2   62.29    9.20
   8  10  -2   95.99   13.30
  -8 -10   2   74.69    9.30
  -8 -10   2   92.99   13.90
  -8 -10   2   77.69   12.10
   7  10  -2  176.68   15.40
  -7 -10   2  162.58   15.50
  -7 -10   2  198.38   15.50
  -7 -10   2  195.28   11.90
   6  10  -2   81.19   11.70
  -6 -10   2   79.19   11.50
  -6 -10   2   82.99    8.10
  -6 -10   2   87.89   12.20
   5  10  -2   19.50    6.70
  -5 -10   2   14.00    7.00
  -5 -10   2    7.10    5.70
  -5 -10   2   28.50    4.80
   4  10  -2   11.20    5.70
  -4 -10   2   24.80    7.00
  -4 -10   2    8.70    3.40
   3  10  -2    8.50    4.90
   3  10  -2   10.50    5.60
  -3 -10   2    5.60    2.90
  -3 -10   2    6.40    5.80
   2  10  -2   51.49    8.00
   2  10  -2   61.99    9.00
  -2 -10   2   59.09    8.70
  -2 -10   2   57.99    5.50
   1  10  -2   22.70    6.50
  -1 -10   2   29.20    4.20
  -1 -10   2   27.80    6.80
  -1 -10   2   20.40    6.20
   0  10  -2   11.60    6.00
   0 -10   2   10.30    5.50
   0 -10   2   15.80    5.90
   0 -10   2   15.60    3.80
  -1  10  -2  153.88   13.10
   1 -10   2  174.68    9.30
   1 -10   2  178.78   12.40
   1 -10   2  152.48   12.30
  -2  10  -2  319.07   18.20
   2 -10   2  293.07   16.50
   2 -10   2  299.07   15.00
   2 -10   2  285.77   12.50
  -3  10  -2  164.98   15.00
   3 -10   2  160.68   10.50
   3 -10   2  154.48   13.30
  -4  10  -2  109.79   13.80
   4 -10   2   88.89   11.70
   4 -10   2  105.89   10.00
  -5  10  -2  252.27   17.80
  -5  10  -2  231.98   14.40
   5 -10   2  226.38   13.90
   5 -10   2  228.48   16.60
  -6  10  -2  313.87   17.90
  -6  10  -2  303.77   21.00
   6 -10   2  319.27   17.10
   6 -10   2  313.27   20.50
  -7  10  -2  239.38   16.50
  -7  10  -2  233.58   18.90
   7 -10   2  222.78   16.00
   7 -10   2  241.18   19.10
  11   9  -2   34.50   11.70
  11   9  -2   37.60   14.50
 -11  -9   2   40.60    9.90
  10   9  -2   72.59   13.40
  10   9  -2   35.80   10.20
 -10  -9   2   61.49    9.90
 -10  -9   2   55.59   11.50
   9   9  -2   99.69   13.10
  -9  -9   2  110.79   12.00
  -9  -9   2  123.99   14.70
  -9  -9   2   72.39   12.20
   8   9  -2  195.48   15.70
  -8  -9   2  172.48   16.00
  -8  -9   2  196.58   12.80
  -8  -9   2  188.48   15.80
   7   9  -2  294.27   16.70
  -7  -9   2  276.17   17.00
  -7  -9   2  283.77   13.40
  -7  -9   2  281.87   17.20
   6   9  -2  498.15   21.10
  -6  -9   2  511.35   16.70
  -6  -9   2  500.85   21.20
  -6  -9   2  501.25   21.50
   5   9  -2  533.45   21.20
  -5  -9   2  567.64   21.60
  -5  -9   2  575.04   22.00
  -5  -9   2  550.84   16.40
   4   9  -2  311.07   15.40
   4   9  -2  322.07   13.80
  -4  -9   2  333.27   15.30
  -4  -9   2  328.17   11.30
  -4  -9   2  334.27   16.30
   3   9  -2  461.35   17.30
   3   9  -2  453.85   18.20
  -3  -9   2  467.65   17.10
  -3  -9   2  457.05   18.70
  -3  -9   2  431.36   12.90
   2   9  -2  509.65   19.30
   2   9  -2  536.55   19.30
  -2  -9   2  519.55   14.20
  -2  -9   2  534.85   19.60
  -2  -9   2  538.15   19.50
   1   9  -2  317.57   15.30
  -1  -9   2  333.57   15.20
  -1  -9   2  342.07   10.70
  -1  -9   2  315.97   14.80
   0   9  -2  415.36   18.20
   0  -9   2  419.86   17.00
   0  -9   2  443.76   13.10
   0  -9   2  426.36   17.60
  -1   9  -2  403.16   18.20
   1  -9   2  415.06   17.70
   1  -9   2  413.96   13.40
   1  -9   2  407.76   16.30
  -2   9  -2  520.15   17.30
  -2   9  -2  511.75   21.60
   2  -9   2  525.85   20.60
   2  -9   2  551.84   19.00
   2  -9   2  525.25   16.50
  -3   9  -2  297.47   13.40
  -3   9  -2  284.47   16.40
   3  -9   2  298.47   14.20
   3  -9   2  275.17   12.40
   3  -9   2  288.47   15.70
  -4   9  -2  125.69   12.50
  -4   9  -2  140.19   10.50
   4  -9   2  124.59    9.60
   4  -9   2  146.69   13.00
  -5   9  -2  153.88   14.00
  -5   9  -2  144.89   11.60
   5  -9   2  146.79   13.30
   5  -9   2  174.38   11.60
  -6   9  -2   67.59   10.00
  -6   9  -2   48.50    9.60
   6  -9   2   61.99    8.70
   6  -9   2   72.09   11.60
  -7   9  -2   11.30    7.60
  -7   9  -2    4.90    6.00
   7  -9   2   14.30    8.10
   7  -9   2   14.60    6.50
  -8   9  -2   27.60    8.30
  -8   9  -2   19.60    8.30
   8  -9   2   22.20    9.10
   8  -9   2   18.40    7.40
  11   8  -2  186.08   20.10
  11   8  -2  168.18   18.20
 -11  -8   2  197.28   17.20
 -11  -8   2  203.88   18.60
  10   8  -2  387.36   21.80
  10   8  -2  403.66   22.60
 -10  -8   2  407.06   19.90
 -10  -8   2  387.36   22.20
   9   8  -2  357.66   20.00
  -9  -8   2  365.46   17.40
  -9  -8   2  381.76   20.90
  -9  -8   2  387.36   21.20
   8   8  -2  242.08   15.40
  -8  -8   2  226.88   15.70
  -8  -8   2  240.48   13.30
  -8  -8   2  225.38   15.80
   7   8  -2  136.99   11.70
  -7  -8   2  136.19   12.40
  -7  -8   2  120.59   12.20
  -7  -8   2  123.89    9.20
   6   8  -2  161.78   11.90
  -6  -8   2  178.68    9.30
  -6  -8   2  153.28   12.10
  -6  -8   2  165.48   12.40
   5   8  -2   35.00    6.50
  -5  -8   2   19.00    3.70
  -5  -8   2   20.90    5.60
  -5  -8   2   28.50    6.70
   4   8  -2   43.50    6.70
   4   8  -2   55.39    6.20
  -4  -8   2   53.89    4.80
  -4  -8   2   43.70    6.90
  -4  -8   2   49.30    7.50
   3   8  -2   84.99    8.60
   3   8  -2  108.99    7.90
  -3  -8   2   94.79    8.00
  -3  -8   2   95.19    8.90
  -3  -8   2   91.69    5.40
   2   8  -2    3.50    3.50
   2   8  -2   16.10    4.40
  -2  -8   2   15.80    2.70
  -2  -8   2   18.40    4.60
  -2  -8   2   22.80    4.70
  -2  -8   2   18.90    4.70
   1   8  -2  132.39    9.60
  -1  -8   2  149.49    9.90
  -1  -8   2  148.09    9.50
  -1  -8   2  134.49    8.90
  -1  -8   2  142.89    6.20
   0   8  -2   14.80    3.10
   0   8  -2   26.80    5.80
   0  -8   2    6.80    3.80
   0  -8   2   13.70    2.70
   0  -8   2   17.20    4.90
  -1   8  -2   17.70    3.70
  -1   8  -2   23.90    5.90
   1  -8   2   25.50    3.70
   1  -8   2   22.00    4.90
   1  -8   2   15.80    4.90
  -2   8  -2  176.68    9.20
  -2   8  -2  140.99   11.20
   2  -8   2  144.49   10.70
   2  -8   2  150.78    8.00
   2  -8   2  160.98    9.70
  -3   8  -2  555.04   21.80
  -3   8  -2  541.85   17.80
   3  -8   2  561.54   20.50
   3  -8   2  560.54   18.00
   3  -8   2  496.85   16.40
  -4   8  -2  385.76   18.70
  -4   8  -2  377.26   15.40
   4  -8   2  385.16   14.70
   4  -8   2  392.46   18.00
  -5   8  -2  281.77   17.00
  -5   8  -2  317.07   14.80
   5  -8   2  315.67   14.00
   5  -8   2  325.87   16.90
  -6   8  -2  236.78   16.20
  -6   8  -2  232.68   13.90
   6  -8   2  241.18   13.20
   6  -8   2  193.68   15.00
  -7   8  -2  303.57   16.40
  -7   8  -2  310.57   18.80
   7  -8   2  288.47   15.50
   7  -8   2  284.67   18.20
  -8   8  -2  210.98   15.60
  -8   8  -2  248.48   17.40
   8  -8   2  240.78   18.50
   8  -8   2  233.98   15.30
  -9   8  -2  372.26   20.50
  -9   8  -2  368.86   21.90
   9  -8   2  372.46   23.40
   9  -8   2  407.56   20.50
  12   7  -2   19.10   11.20
  12   7  -2   14.30    9.70
 -12  -7   2   11.30    9.90
 -12  -7   2   22.10    9.40
  11   7  -2   32.80    9.80
  11   7  -2   26.20   10.30
 -11  -7   2   44.30    9.90
 -11  -7   2   25.90    8.30
  10   7  -2  104.79   13.80
  10   7  -2   91.19   14.40
 -10  -7   2   97.69   13.30
 -10  -7   2   78.09   10.50
   9   7  -2  238.68   15.80
   9   7  -2  226.58   16.60
  -9  -7   2  266.87   14.90
  -9  -7   2  253.47   16.90
   8   7  -2  287.37   15.80
  -8  -7   2  324.67   17.50
  -8  -7   2  292.07   13.90
  -8  -7   2  289.07   16.30
   7   7  -2  249.68   14.50
  -7  -7   2  292.67   15.30
  -7  -7   2  269.67   15.40
  -7  -7   2  288.57   12.60
   6   7  -2  299.87   14.80
  -6  -7   2  314.87   15.50
  -6  -7   2  303.17   15.00
  -6  -7   2  319.37   11.90
   5   7  -2  908.31   26.20
  -5  -7   2  913.81   21.80
  -5  -7   2  871.31   26.30
  -5  -7   2  884.01   26.70
   4   7  -2 1153.08   30.30
   4   7  -2 1202.58   27.50
  -4  -7   2 1147.69   25.30
  -4  -7   2 1101.99   30.30
  -4  -7   2 1171.68   30.80
   3   7  -2  934.11   25.20
   3   7  -2  939.31   23.50
  -3  -7   2  845.72   24.70
  -3  -7   2  878.81   24.50
  -3  -7   2  876.01   19.80
   2   7  -2  831.42   22.60
   2   7  -2  855.21   23.50
  -2  -7   2  810.22   22.10
  -2  -7   2  847.32   23.20
  -2  -7   2  800.52   18.00
  -2  -7   2  824.52   23.20
   1   7  -2 1169.88   24.90
   1   7  -2 1181.38   29.50
  -1  -7   2 1181.68   29.30
  -1  -7   2 1138.29   26.90
  -1  -7   2 1140.49   24.10
  -1  -7   2 1123.29   23.70
  -1  -7   2 1150.78   28.90
   0   7  -2  607.64   19.80
   0   7  -2  643.74   16.00
   0  -7   2  625.14   16.10
   0  -7   2  597.84   14.60
   0  -7   2  623.54   18.60
   0  -7   2  573.54   18.50
  -1   7  -2  409.96   12.90
  -1   7  -2  414.46   16.30
   1  -7   2  419.86   14.50
   1  -7   2  421.56   11.90
   1  -7   2  410.26   15.40
  -2   7  -2  520.25   19.30
  -2   7  -2  548.45   16.00
   2  -7   2  567.84   16.70
   2  -7   2  495.05   17.70
   2  -7   2  508.85   14.70
  -3   7  -2  939.11   28.10
  -3   7  -2  944.61   24.60
   3  -7   2  913.61   26.90
   3  -7   2  937.31   23.20
   3  -7   2  926.91   24.00
  -4   7  -2  138.49   10.90
  -4   7  -2  128.19    8.90
   4  -7   2  125.69    8.10
   4  -7   2  129.19    8.20
   4  -7   2  147.19   10.40
  -5   7  -2  218.08   14.10
  -5   7  -2  253.37   12.70
   5  -7   2  230.78   13.90
   5  -7   2  232.38   11.40
  -6   7  -2  177.28   13.30
  -6   7  -2  174.28   11.40
   6  -7   2  181.88   13.30
   6  -7   2  187.48   11.30
  -7   7  -2  108.29   11.90
  -7   7  -2  125.49   10.80
   7  -7   2  118.49   13.30
   7  -7   2   99.79    9.90
  -8   7  -2   13.90    6.50
  -8   7  -2    4.30    5.50
   8  -7   2   10.20    7.20
   8  -7   2    9.20    5.50
  -9   7  -2    4.80    6.20
  -9   7  -2    0.30    6.70
   9  -7   2   -3.90    6.60
   9  -7   2    5.40    6.00
 -10   7  -2    6.50    7.40
 -10   7  -2   -3.70    6.20
  10  -7   2   -9.20    7.50
  10  -7   2    7.50    6.60
  12   6  -2  225.08   20.80
  12   6  -2  224.38   20.30
 -12  -6   2  228.58   19.40
 -12  -6   2  264.17   19.80
  11   6  -2  210.28   17.50
  11   6  -2  194.78   17.40
 -11  -6   2  211.88   17.30
 -11  -6   2  180.38   16.10
  10   6  -2   97.59   13.20
  10   6  -2   76.29   11.70
 -10  -6   2   93.69   12.50
 -10  -6   2   70.69    9.70
   9   6  -2  362.46   19.50
   9   6  -2  380.56   19.00
  -9  -6   2  403.86   19.80
  -9  -6   2  402.16   17.40
   8   6  -2  303.97   16.10
  -8  -6   2  324.87   14.40
  -8  -6   2  315.17   16.60
  -8  -6   2  353.26   17.60
   7   6  -2  271.47   14.00
  -7  -6   2  278.07   14.80
  -7  -6   2  280.37   14.30
  -7  -6   2  259.77   11.90
   6   6  -2  612.14   20.50
  -6  -6   2  607.44   21.50
  -6  -6   2  636.04   21.30
  -6  -6   2  625.64   17.70
   5   6  -2  387.16   13.50
   5   6  -2  378.66   15.00
  -5  -6   2  352.56   14.70
  -5  -6   2  392.56   15.70
  -5  -6   2  374.26   11.90
   4   6  -2    9.00    2.70
   4   6  -2   11.20    3.90
  -4  -6   2    9.00    2.20
  -4  -6   2    5.40    3.70
  -4  -6   2    6.80    3.30
   3   6  -2    3.40    2.20
   3   6  -2   -0.30    2.50
  -3  -6   2    2.10    1.50
  -3  -6   2    2.40    2.70
  -3  -6   2    3.80    1.60
  -3  -6   2    1.90    2.80
  -3  -6   2    1.90    1.60
   2   6  -2   27.50    4.30
   2   6  -2   19.90    3.90
   2   6  -2   29.90    2.80
  -2  -6   2   26.70    4.30
  -2  -6   2   27.30    4.50
  -2  -6   2   27.10    4.50
  -2  -6   2   25.40    2.60
   1   6  -2    1.20    1.40
   1   6  -2   -0.70    2.20
  -1  -6   2    2.00    1.20
  -1  -6   2   -0.10    2.00
  -1  -6   2    2.00    2.50
  -1  -6   2    3.00    1.30
  -1  -6   2   -2.80    1.90
   0   6  -2    2.90    1.70
   0   6  -2    2.30    2.50
   0  -6   2    3.60    1.50
   0  -6   2    3.70    2.70
   0  -6   2    1.80    1.90
   0  -6   2    2.20    1.30
   0  -6   2    1.30    2.30
  -1   6  -2  232.98    8.70
  -1   6  -2  237.08   11.20
   1  -6   2  226.58    7.60
   1  -6   2  246.38   10.80
   1  -6   2  230.08    9.70
   1  -6   2  240.48    7.40
   1  -6   2  240.78    7.90
  -2   6  -2   13.10    3.10
  -2   6  -2   12.90    4.10
   2  -6   2    9.70    3.40
   2  -6   2   12.90    3.20
   2  -6   2   11.10    2.50
  -3   6  -2  158.48    8.20
  -3   6  -2  129.79    9.40
   3  -6   2  143.09    7.60
   3  -6   2  149.09    9.30
   3  -6   2  133.69    6.90
  -4   6  -2  435.56   15.30
  -4   6  -2  458.75   17.90
   4  -6   2  445.46   17.20
   4  -6   2  463.45   18.00
   4  -6   2  462.55   14.20
   4  -6   2  465.75   14.60
  -5   6  -2  474.25   19.00
  -5   6  -2  487.85   17.10
   5  -6   2  506.95   19.40
   5  -6   2  507.95   19.20
   5  -6   2  482.15   16.00
  -6   6  -2  372.36   17.30
  -6   6  -2  394.96   15.90
   6  -6   2  380.56   17.90
   6  -6   2  378.66   14.90
   6  -6   2  392.86   17.40
  -7   6  -2  675.13   23.10
  -7   6  -2  668.13   24.50
   7  -6   2  656.83   25.60
   7  -6   2  683.73   22.00
  -8   6  -2  443.26   19.10
  -8   6  -2  408.46   19.70
   8  -6   2  409.66   17.60
   8  -6   2  440.26   22.10
  -9   6  -2  127.69   12.60
  -9   6  -2  170.28   14.60
   9  -6   2  165.48   12.90
   9  -6   2  166.38   16.20
 -10   6  -2  232.28   16.30
 -10   6  -2  257.57   17.30
  10  -6   2  213.28   15.70
  10  -6   2  220.18   19.40
 -11   6  -2  356.56   27.00
  11  -6   2  395.36   22.60
  12   5  -2    4.60    8.50
  12   5  -2   -2.10    7.70
 -12  -5   2   -4.00    6.50
 -12  -5   2   10.50    8.00
  11   5  -2   13.00    8.30
  11   5  -2    0.20    7.00
 -11  -5   2   12.50    7.70
 -11  -5   2   15.70    7.20
  10   5  -2   57.29   10.10
  10   5  -2   55.99    9.80
 -10  -5   2   38.10    8.60
 -10  -5   2   71.89   10.00
   9   5  -2   28.40    7.70
   9   5  -2   23.90    7.00
  -9  -5   2   20.70    6.10
  -9  -5   2   31.00    7.40
   8   5  -2  151.08   12.30
   8   5  -2  164.38   11.70
  -8  -5   2  136.99   10.00
  -8  -5   2  126.49   10.80
   7   5  -2  892.41   26.70
  -7  -5   2  947.51   24.80
  -7  -5   2  934.41   27.30
  -7  -5   2  912.21   28.00
   6   5  -2  490.35   17.20
  -6  -5   2  511.55   18.60
  -6  -5   2  455.45   14.70
  -6  -5   2  479.45   17.40
   5   5  -2  324.57   13.00
   5   5  -2  329.57    9.30
  -5  -5   2  291.47   12.70
  -5  -5   2  317.87    9.30
  -5  -5   2  307.67   13.40
  -5  -5   2  314.07   10.40
   4   5  -2 1845.92   35.50
   4   5  -2 1773.52   39.20
  -4  -5   2 1736.03   35.20
  -4  -5   2 1775.22   39.70
  -4  -5   2 1705.23   34.10
  -4  -5   2 1742.23   40.10
   3   5  -2 1423.66   32.20
   3   5  -2 1428.96   29.90
  -3  -5   2 1421.16   28.00
  -3  -5   2 1379.26   27.70
  -3  -5   2 1367.06   27.80
  -3  -5   2 1431.26   32.80
   2   5  -2 1544.85   33.10
   2   5  -2 1542.55   34.20
  -2  -5   2 1556.04   30.30
  -2  -5   2 1551.84   29.40
  -2  -5   2 1497.55   29.30
  -2  -5   2 1582.64   34.40
  -2  -5   2 1550.64   34.10
   1   5  -2 1563.04   30.70
   1   5  -2 1569.64   34.10
  -1  -5   2 1520.05   33.60
  -1  -5   2 1532.65   28.90
  -1  -5   2 1566.64   33.00
  -1  -5   2 1541.25   33.70
   0   5  -2 1762.12   38.50
   0   5  -2 1830.02   35.10
   0  -5   2 1724.93   36.90
   0  -5   2 1742.53   32.50
   0  -5   2 1751.32   37.60
   0  -5   2 1714.73   32.90
   0  -5   2 1771.52   35.60
  -1   5  -2 2075.79   45.50
  -1   5  -2 2085.99   42.00
   1  -5   2 2148.98   40.90
   1  -5   2 2088.69   39.70
   1  -5   2 2153.38   43.20
   1  -5   2 2150.28   44.60
   1  -5   2 2121.59   40.10
  -2   5  -2  461.55   10.80
  -2   5  -2  432.66   12.90
   2  -5   2  441.56   12.80
   2  -5   2  456.35   11.80
   2  -5   2  447.76   15.50
   2  -5   2  457.05   14.80
   2  -5   2  438.66   11.60
  -3   5  -2  761.42   19.60
  -3   5  -2  780.82   15.70
   3  -5   2  710.63   20.90
   3  -5   2  737.13   21.80
   3  -5   2  704.23   17.70
   3  -5   2  729.63   18.30
  -4   5  -2 1161.98   27.90
   4  -5   2 1114.69   26.00
   4  -5   2 1117.79   29.70
   4  -5   2 1127.69   25.30
   4  -5   2 1132.69   29.90
  -5   5  -2  385.36   14.40
   5  -5   2  376.96   13.10
   5  -5   2  395.06   15.90
   5  -5   2  369.16   15.70
  -6   5  -2   75.69    7.60
   6  -5   2   73.49    8.70
   6  -5   2   81.49    7.10
   6  -5   2   71.79    8.80
  -7   5  -2  192.88   11.80
   7  -5   2  176.78   12.00
   7  -5   2  164.38   12.70
   7  -5   2  190.28   10.90
  -8   5  -2  137.49   10.90
   8  -5   2  121.19   10.40
   8  -5   2  113.49   11.00
   8  -5   2  142.39   13.00
  -9   5  -2   15.80    5.90
   9  -5   2   29.00    7.40
   9  -5   2   11.40    7.40
   9  -5   2   15.30    5.80
 -10   5  -2    7.00    6.20
 -10   5  -2    5.00    6.00
  10  -5   2    2.30    5.30
  10  -5   2   -4.80    6.70
 -11   5  -2    0.40    5.80
  11  -5   2   -4.90    7.40
  13   4  -2  213.48   20.80
 -13  -4   2  193.08   18.40
  12   4  -2  232.38   19.30
  12   4  -2  281.37   20.00
 -12  -4   2  276.97   19.00
  11   4  -2  359.66   20.60
  11   4  -2  332.37   19.90
 -11  -4   2  407.46   20.70
 -11  -4   2  349.57   19.80
  10   4  -2  425.36   20.80
  10   4  -2  395.66   20.10
 -10  -4   2  373.96   19.20
 -10  -4   2  421.26   19.30
   9   4  -2  404.36   18.50
   9   4  -2  391.26   18.50
  -9  -4   2  328.47   17.30
  -9  -4   2  414.36   17.80
   8   4  -2  334.67   15.70
   8   4  -2  299.67   15.40
  -8  -4   2  282.87   12.10
  -8  -4   2  298.27   15.30
  -8  -4   2  323.17   14.30
   7   4  -2  307.17   14.40
   7   4  -2  290.17   13.80
  -7  -4   2  290.47   10.70
  -7  -4   2  330.67   14.90
  -7  -4   2  302.17   12.50
   6   4  -2  219.48   11.10
  -6  -4   2  236.08    8.70
  -6  -4   2  251.77   10.10
  -6  -4   2  240.88   11.50
  -6  -4   2  224.88   11.80
   5   4  -2  347.37    8.60
   5   4  -2  331.17   12.70
  -5  -4   2  360.26   10.20
  -5  -4   2  320.77   10.70
  -5  -4   2  331.87   12.90
  -5  -4   2  345.37   13.80
   4   4  -2  733.53   19.50
   4   4  -2  716.83   15.70
  -4  -4   2  711.13   20.20
  -4  -4   2  726.83   16.70
  -4  -4   2  692.03   16.60
  -4  -4   2  710.83   19.70
  -4  -4   2  700.33   16.00
   3   4  -2  352.66   11.70
   3   4  -2  377.36   10.00
  -3  -4   2  377.46   12.30
  -3  -4   2  345.97   12.30
  -3  -4   2  352.26    9.10
  -3  -4   2  337.87    9.10
  -3  -4   2  352.36    9.10
   2   4  -2    7.10    2.00
   2   4  -2    8.50    2.30
  -2  -4   2   10.90    1.70
  -2  -4   2    7.80    1.30
  -2  -4   2    8.90    1.30
  -2  -4   2    5.50    2.20
  -2  -4   2   10.40    2.80
   1   4  -2  122.09    6.10
  -1  -4   2  129.19    4.90
  -1  -4   2  119.59    6.00
  -1  -4   2  127.49    3.30
  -1  -4   2  128.99    6.20
  -1  -4   2  145.69    6.60
  -1  -4   2  126.09    3.30
   0   4  -2   36.60    2.90
   0  -4   2   33.10    3.40
   0  -4   2   27.80    3.50
   0  -4   2   32.40    3.30
   0  -4   2   30.70    4.10
  -1   4  -2  225.08    7.50
   1  -4   2  218.48    5.70
   1  -4   2  220.68    9.20
   1  -4   2  223.88    5.70
   1  -4   2  192.38    7.40
   1  -4   2  211.98    8.40
   1  -4   2  222.28    6.90
  -2   4  -2   49.60    3.80
  -2   4  -2   46.90    2.80
   2  -4   2   35.60    4.60
   2  -4   2   45.20    3.30
   2  -4   2   47.10    4.70
   2  -4   2   45.20    3.00
   2  -4   2   40.50    3.50
  -3   4  -2  332.27    8.20
  -3   4  -2  311.57   10.60
   3  -4   2  319.27   10.10
   3  -4   2  301.37   11.80
   3  -4   2  296.27   11.90
   3  -4   2  300.47    9.20
   3  -4   2  317.07    9.40
  -4   4  -2  152.78    5.20
  -4   4  -2  146.89    7.50
   4  -4   2  154.08    8.70
   4  -4   2  133.89    6.40
   4  -4   2  147.89    6.10
   4  -4   2  139.69    8.50
  -5   4  -2  543.65   16.80
   5  -4   2  526.35   15.40
   5  -4   2  535.15   13.70
   5  -4   2  508.75   18.10
   5  -4   2  522.75   17.60
  -6   4  -2  387.46   14.50
   6  -4   2  376.46   13.30
   6  -4   2  367.66   16.20
   6  -4   2  358.26   14.90
  -7   4  -2  388.46   15.70
   7  -4   2  436.16   16.90
   7  -4   2  407.36   18.10
   7  -4   2  411.06   15.10
  -8   4  -2  478.45   18.80
   8  -4   2  480.85   19.00
   8  -4   2  526.85   22.00
   8  -4   2  550.84   18.80
  -9   4  -2  668.13   23.80
   9  -4   2  652.13   26.40
   9  -4   2  682.53   23.00
   9  -4   2  677.43   23.50
 -10   4  -2  375.66   18.90
  10  -4   2  420.46   18.90
  10  -4   2  381.06   21.80
  10  -4   2  403.86   18.60
 -11   4  -2  248.58   16.60
  11  -4   2  264.17   19.20
 -12   4  -2  146.79   15.90
  12  -4   2  130.99   17.00
  13   3  -2   11.80   10.40
 -13  -3   2   13.90    8.60
  12   3  -2    9.60    8.80
 -12  -3   2   10.70    7.20
  11   3  -2    8.90    7.30
  11   3  -2    7.50    7.10
 -11  -3   2   -1.70    4.80
 -11  -3   2   -2.20    5.90
  10   3  -2   52.29    9.60
  10   3  -2   65.19   10.30
 -10  -3   2   50.09    8.60
 -10  -3   2   48.50    8.30
 -10  -3   2   44.10    7.10
   9   3  -2  110.49   11.20
   9   3  -2  104.29   11.30
  -9  -3   2   99.59    8.20
  -9  -3   2   95.79   10.20
  -9  -3   2  102.39   10.40
   8   3  -2   16.60    5.30
   8   3  -2   17.50    5.70
  -8  -3   2    8.40    4.50
  -8  -3   2   17.90    4.10
  -8  -3   2    8.90    4.30
   7   3  -2  309.87   13.80
   7   3  -2  293.97   13.90
  -7  -3   2  296.07   13.70
  -7  -3   2  314.07   11.50
  -7  -3   2  294.07   12.60
   6   3  -2  632.64   19.30
   6   3  -2  634.14   20.00
  -6  -3   2  651.33   20.20
  -6  -3   2  595.54   17.70
  -6  -3   2  640.74   16.80
   5   3  -2  364.76   12.70
  -5  -3   2  355.56   13.40
  -5  -3   2  355.26   13.00
  -5  -3   2  345.27   11.20
  -5  -3   2  347.77   10.50
   4   3  -2  864.71   21.50
   4   3  -2  886.41   17.30
  -4  -3   2  910.01   19.40
  -4  -3   2  849.52   22.00
  -4  -3   2  837.72   19.50
  -4  -3   2  890.11   19.70
  -4  -3   2  855.11   22.60
   3   3  -2 1925.61   38.30
   3   3  -2 1874.71   35.10
  -3  -3   2 1803.42   35.40
  -3  -3   2 1851.81   35.60
  -3  -3   2 1884.81   39.40
  -3  -3   2 1846.92   38.70
  -3  -3   2 1792.62   35.50
   2   3  -2 2373.96   43.80
   2   3  -2 2324.47   45.30
  -2  -3   2 2229.78   42.10
  -2  -3   2 2335.07   45.80
  -2  -3   2 2273.07   46.20
  -2  -3   2 2264.37   43.00
  -2  -3   2 2321.47   41.90
   1   3  -2 2582.84   48.70
  -1  -3   2 2514.45   49.10
  -1  -3   2 2537.95   47.10
  -1  -3   2 2574.14   49.20
  -1  -3   2 2476.85   48.70
   0  -3   2 1338.77   27.40
   0  -3   2 1401.56   26.80
   0  -3   2 1353.46   28.60
   0  -3   2 1319.27   27.90
   0  -3   2 1330.67   27.60
  -1   3  -2 3899.41   71.29
   1  -3   2 3881.71   68.59
   1  -3   2 3891.91   72.69
   1  -3   2 3879.71   68.59
   1  -3   2 3893.81   70.69
   1  -3   2 3788.62   71.09
   1  -3   2 3870.61   73.59
  -2   3  -2 1982.70   37.40
  -2   3  -2 2018.40   39.50
   2  -3   2 1954.00   38.10
   2  -3   2 1973.00   37.80
   2  -3   2 2069.79   37.30
   2  -3   2 1959.50   40.60
   2  -3   2 1969.60   41.40
  -3   3  -2  743.83   18.10
  -3   3  -2  755.02   15.80
   3  -3   2  723.73   16.10
   3  -3   2  722.93   19.30
   3  -3   2  731.93   17.60
   3  -3   2  739.53   16.50
   3  -3   2  750.92   19.70
  -4   3  -2 1675.53   31.60
  -4   3  -2 1637.24   34.80
   4  -3   2 1636.74   36.20
   4  -3   2 1526.25   34.40
   4  -3   2 1579.74   31.40
   4  -3   2 1613.34   36.50
   4  -3   2 1563.44   32.90
  -5   3  -2 1058.99   22.10
  -5   3  -2 1054.49   25.60
   5  -3   2 1044.00   24.10
   5  -3   2  990.60   26.10
   5  -3   2 1026.60   27.50
   5  -3   2 1018.40   21.70
  -6   3  -2  486.05   12.90
  -6   3  -2  462.65   15.80
   6  -3   2  482.05   14.90
   6  -3   2  485.65   16.50
   6  -3   2  459.85   17.60
  -7   3  -2  120.89    8.70
   7  -3   2  131.49    9.20
   7  -3   2  123.49    8.40
   7  -3   2  135.79   10.70
  -8   3  -2  220.98   12.30
   8  -3   2  234.48   12.30
   8  -3   2  212.88   11.40
   8  -3   2  217.68   14.00
  -9   3  -2   70.99    8.90
   9  -3   2   87.09   11.70
   9  -3   2   96.79    9.50
   9  -3   2   78.69    9.10
 -10   3  -2    2.70    4.80
  10  -3   2    9.90    7.00
  10  -3   2    1.60    4.90
  10  -3   2    5.90    5.40
 -11   3  -2   -3.50    5.20
  11  -3   2    1.00    6.50
 -12   3  -2   20.80    8.00
  12  -3   2   27.00    9.70
  13   2  -2  208.48   20.40
 -13  -2   2  223.68   18.40
  12   2  -2  241.58   18.70
 -12  -2   2  259.57   17.40
  11   2  -2  413.86   21.60
  11   2  -2  384.16   20.20
 -11  -2   2  439.96   18.20
 -11  -2   2  354.46   18.80
  10   2  -2  653.33   26.00
  10   2  -2  682.63   25.40
 -10  -2   2  673.53   22.20
 -10  -2   2  650.53   24.10
 -10  -2   2  699.63   25.30
   9   2  -2  580.44   22.20
   9   2  -2  547.75   21.90
  -9  -2   2  548.35   18.80
  -9  -2   2  600.84   21.70
  -9  -2   2  545.95   20.90
   8   2  -2  496.75   19.20
   8   2  -2  487.25   19.10
  -8  -2   2  480.75   16.40
  -8  -2   2  489.95   18.50
  -8  -2   2  512.55   18.60
   7   2  -2  545.55   19.00
   7   2  -2  530.45   18.60
  -7  -2   2  494.05   15.90
  -7  -2   2  542.25   18.40
  -7  -2   2  529.35   17.80
   6   2  -2  948.81   26.00
   6   2  -2  896.41   24.90
  -6  -2   2  975.30   25.70
  -6  -2   2  968.80   23.20
  -6  -2   2  973.90   24.50
   5   2  -2  174.68    8.40
   5   2  -2  166.08    8.80
  -5  -2   2  167.78    8.60
  -5  -2   2  173.98    7.80
  -5  -2   2  154.38    7.00
   4   2  -2  372.36   11.70
   4   2  -2  369.86   12.50
  -4  -2   2  351.56   12.20
  -4  -2   2  356.96   10.50
  -4  -2   2  341.07   11.70
  -4  -2   2  367.66   10.40
   3   2  -2  440.96    9.00
   3   2  -2  435.96   12.10
  -3  -2   2  420.26   10.70
  -3  -2   2  449.16   11.00
  -3  -2   2  450.15   13.20
  -3  -2   2  436.86   10.80
  -3  -2   2  427.36   12.60
   2   2  -2  898.21   17.60
   2   2  -2  897.11   19.40
  -2  -2   2  897.91   20.10
  -2  -2   2  873.71   18.10
  -2  -2   2  836.72   20.20
  -2  -2   2  862.61   17.40
  -2  -2   2  877.01   17.20
  -1  -2   2    4.00    1.30
  -1  -2   2    4.40    1.60
  -1  -2   2    2.70    1.40
  -1  -2   2    1.60    0.90
  -1  -2   2    1.10    1.00
   0  -2   2   13.10    1.90
   0  -2   2   14.50    1.80
   0  -2   2   14.80    2.30
   0  -2   2   17.60    2.10
   0  -2   2   15.40    2.00
  -1   2  -2  295.97    7.80
   1  -2   2  274.87    8.10
   1  -2   2  258.87    7.10
   1  -2   2  262.57    8.50
  -2   2  -2   75.49    3.30
   2  -2   2   75.69    3.10
   2  -2   2   80.49    3.60
   2  -2   2   72.09    2.90
   2  -2   2   68.89    4.50
   2  -2   2   69.89    4.30
  -3   2  -2 1002.80   22.00
  -3   2  -2 1012.40   20.20
   3  -2   2 1006.20   23.20
   3  -2   2  967.10   23.00
   3  -2   2  948.81   21.60
   3  -2   2  966.70   19.30
   3  -2   2  988.20   20.50
  -4   2  -2  255.87    7.60
  -4   2  -2  249.18    9.00
   4  -2   2  244.18    6.60
   4  -2   2  243.08    8.00
   4  -2   2  229.08    9.90
   4  -2   2  253.27    9.70
  -5   2  -2  473.45   12.20
  -5   2  -2  472.85   14.40
   5  -2   2  457.65   10.80
   5  -2   2  445.16   15.80
   5  -2   2  444.66   13.00
   5  -2   2  449.26   14.40
  -6   2  -2  486.45   13.40
  -6   2  -2  491.45   15.70
   6  -2   2  483.15   11.80
   6  -2   2  498.85   17.90
   6  -2   2  494.55   15.90
   6  -2   2  482.95   14.60
  -7   2  -2  769.22   22.40
  -7   2  -2  810.72   20.00
   7  -2   2  721.73   24.50
   7  -2   2  817.92   22.60
   7  -2   2  812.32   21.70
  -8   2  -2  296.07   11.30
  -8   2  -2  284.37   13.30
   8  -2   2  293.87   12.80
   8  -2   2  288.47   15.50
   8  -2   2  289.47   13.10
  -9   2  -2  358.96   16.00
   9  -2   2  341.87   18.40
   9  -2   2  346.67   15.10
   9  -2   2  379.36   15.50
 -10   2  -2  421.46   18.40
  10  -2   2  382.76   17.10
  10  -2   2  411.96   16.90
  10  -2   2  425.16   21.00
 -11   2  -2  630.74   24.40
  11  -2   2  591.34   26.40
 -12   2  -2  197.88   15.50
  12  -2   2  205.18   17.90
 -13   2  -2  268.27   19.20
  13  -2   2  321.67   28.30
  13   1  -2   10.70   10.00
 -13  -1   2   -0.40    7.30
 -13  -1   2   15.00    9.80
  12   1  -2   10.50    8.50
 -12  -1   2   -2.00    5.80
 -12  -1   2    6.10    6.50
  11   1  -2   14.30    7.00
 -11  -1   2   12.20    6.10
 -11  -1   2   16.00    6.00
  10   1  -2    8.30    5.80
  10   1  -2   -1.70    5.80
 -10  -1   2    0.50    4.20
 -10  -1   2   -0.60    4.20
   9   1  -2  141.29   11.60
   9   1  -2  110.99   11.10
  -9  -1   2  136.19    9.70
  -9  -1   2  117.39   10.90
  -9  -1   2  126.39   10.20
   8   1  -2   83.09    8.90
   8   1  -2   98.29    9.40
  -8  -1   2   86.89    8.20
  -8  -1   2   92.29    7.60
  -8  -1   2   65.09    8.30
   7   1  -2  135.49   10.00
   7   1  -2  141.49    9.70
  -7  -1   2  151.58    8.60
  -7  -1   2  148.49    9.50
  -7  -1   2  149.99    9.10
   6   1  -2  261.57   12.00
   6   1  -2  262.47   11.90
  -6  -1   2  261.17   11.20
  -6  -1   2  270.47   10.50
  -6  -1   2  280.77   11.50
   5   1  -2 1001.70   25.00
   5   1  -2 1037.30   22.90
   5   1  -2 1003.00   25.80
  -5  -1   2 1028.30   23.80
  -5  -1   2 1002.10   25.00
  -5  -1   2 1017.10   24.60
   4   1  -2  643.74   16.60
   4   1  -2  590.44   17.30
  -4  -1   2  616.94   16.90
  -4  -1   2  604.74   15.40
  -4  -1   2  647.34   16.20
   3   1  -2 1008.70   23.50
   3   1  -2 1045.10   22.30
  -3  -1   2 1013.20   21.60
  -3  -1   2  970.90   22.90
  -3  -1   2 1028.10   21.70
   2   1  -2  472.05    9.00
   2   1  -2  471.05   12.60
   2   1  -2  475.65   11.30
  -2  -1   2  450.75   10.40
  -2  -1   2  456.15   10.90
  -2  -1   2  463.65   10.50
  -2  -1   2  452.45   12.10
   1   1  -2 7145.98  127.19
  -1  -1   2 7304.57  127.19
  -1  -1   2 7003.70  126.99
  -1  -1   2 7214.38  128.29
  -1  -1   2 7198.78  126.59
  -1  -1   2 7351.56  128.69
  -1  -1   2 6940.61  125.99
   0  -1   2  138.49    4.80
   0  -1   2  144.89    4.50
   0  -1   2  134.49    4.20
   0  -1   2  146.19    5.00
   0  -1   2  141.89    4.70
  -1   1  -2 3950.30   69.29
   1  -1   2 3781.12   69.19
   1  -1   2 3841.92   68.29
   1  -1   2 3695.53   67.29
   1  -1   2 3884.61   69.39
   1  -1   2 3861.31   70.29
   1  -1   2 3749.02   67.09
  -2   1  -2 3940.31   70.09
  -2   1  -2 3910.91   69.19
   2  -1   2 3786.92   67.69
   2  -1   2 3689.63   69.39
   2  -1   2 3773.72   68.39
   2  -1   2 3778.52   70.59
   2  -1   2 3877.41   71.19
  -3   1  -2 2087.79   41.30
  -3   1  -2 2192.48   40.30
   3  -1   2 2097.69   43.00
   3  -1   2 2203.88   42.90
   3  -1   2 2066.69   38.10
   3  -1   2 2122.99   40.10
   3  -1   2 2101.89   42.20
  -4   1  -2  927.71   21.40
  -4   1  -2  941.91   20.10
   4  -1   2  906.01   17.80
   4  -1   2  909.41   20.20
   4  -1   2  948.01   22.00
   4  -1   2  943.61   23.30
  -5   1  -2 1712.03   34.20
  -5   1  -2 1673.23   35.70
  -5   1  -2 1665.23   35.90
   5  -1   2 1702.83   38.40
   5  -1   2 1657.13   34.60
   5  -1   2 1673.73   36.00
   5  -1   2 1643.24   31.60
  -6   1  -2  914.41   21.50
  -6   1  -2  880.11   24.60
  -6   1  -2  896.51   22.90
   6  -1   2  907.51   22.10
   6  -1   2  880.31   19.00
   6  -1   2  925.61   23.00
   6  -1   2  905.91   25.70
  -7   1  -2  539.75   17.40
  -7   1  -2  588.84   16.30
   7  -1   2  575.24   16.90
   7  -1   2  538.15   19.80
   7  -1   2  540.75   17.00
  -8   1  -2  123.19    8.60
  -8   1  -2  128.69    7.90
   8  -1   2  132.89    8.50
   8  -1   2  125.29    8.40
   8  -1   2  122.99   10.80
  -9   1  -2  136.49    9.00
  -9   1  -2  131.99    9.70
   9  -1   2  150.78    9.70
   9  -1   2  138.99    9.90
   9  -1   2  164.68   12.60
 -10   1  -2  161.98   11.50
  10  -1   2  166.98   11.00
  10  -1   2  197.78   13.40
  10  -1   2  179.88   14.60
 -11   1  -2   -2.30    4.80
  11  -1   2    7.40    7.00
 -12   1  -2   -7.90    5.10
  12  -1   2    4.80    7.40
 -13   1  -2   -2.20    6.60
  13  -1   2    0.70    8.50
  13   0  -2  301.07   22.20
 -13   0   2  311.77   19.40
  12   0  -2  366.56   22.60
 -12   0   2  386.56   21.40
 -12   0   2  366.76   19.40
  11   0  -2  270.77   18.00
 -11   0   2  238.98   14.60
 -11   0   2  256.77   15.20
  10   0  -2  367.96   17.70
  10   0  -2  389.36   19.70
 -10   0   2  377.26   16.90
 -10   0   2  373.36   17.00
   9   0  -2 1080.09   32.40
   9   0  -2 1046.10   30.60
  -9   0   2 1078.09   31.60
  -9   0   2  986.40   28.90
  -9   0   2 1071.49   29.70
   8   0  -2  979.50   28.20
   8   0  -2  948.41   28.90
  -8   0   2  950.70   26.30
  -8   0   2  939.31   26.60
  -8   0   2  949.11   27.90
   7   0  -2  679.03   21.80
   7   0  -2  675.03   22.20
  -7   0   2  694.63   20.60
  -7   0   2  741.73   21.90
  -7   0   2  695.53   20.30
   6   0  -2  835.12   23.70
   6   0  -2  826.72   21.10
   6   0  -2  858.71   24.10
  -6   0   2  882.51   22.40
  -6   0   2  841.72   17.40
  -6   0   2  837.92   22.40
  -6   0   2  846.82   23.20
   5   0  -2  639.24   16.40
   5   0  -2  649.14   18.60
   5   0  -2  640.64   18.90
  -5   0   2  613.84   13.00
  -5   0   2  661.93   17.30
  -5   0   2  633.04   18.00
  -5   0   2  619.74   17.40
   4   0  -2 1104.99   25.60
   4   0  -2 1032.40   25.90
   4   0  -2 1119.09   23.70
  -4   0   2 1113.49   25.30
  -4   0   2 1082.79   20.30
  -4   0   2 1094.19   24.40
  -4   0   2 1113.19   25.10
   3   0  -2   81.29    5.40
   3   0  -2   96.09    4.90
   3   0  -2   93.29    4.20
  -3   0   2   90.39    4.90
  -3   0   2   95.89    4.70
  -3   0   2   87.49    4.90
   2   0  -2  959.60   19.80
   2   0  -2  951.10   21.50
  -2   0   2  948.31   20.60
  -2   0   2  929.61   20.10
  -2   0   2  973.40   20.00
   1   0  -2 1906.81   36.00
   1   0  -2 1853.91   33.70
  -1   0   2 1828.02   33.10
  -1   0   2 1780.82   33.40
  -1   0   2 1818.52   34.30
  -1   0   2 1776.22   34.10
  -1   0   2 1850.51   35.10
   0   0  -2   15.10    1.90
   0   0   2   13.70    1.60
   0   0   2   14.70    1.10
   0   0   2   16.00    1.90
   0   0   2   14.30    1.20
   0   0   2   14.70    0.90
   0   0   2   11.00    1.40
  -1   0  -2  601.84   12.10
  -1   0  -2  612.34   12.80
   1   0   2  596.34   11.70
   1   0   2  592.64   12.20
   1   0   2  612.04   13.20
   1   0   2  584.74   11.50
   1   0   2  599.84   12.60
  -2   0  -2  594.64   12.90
  -2   0  -2  585.54   13.00
   2   0   2  615.24   13.80
   2   0   2  595.64   12.20
   2   0   2  571.24   12.60
   2   0   2  582.44   13.60
  -3   0  -2  115.99    4.60
  -3   0  -2  125.79    5.00
  -3   0  -2  118.29    4.80
   3   0   2  110.39    5.70
   3   0   2  122.19    5.20
   3   0   2  112.19    4.30
  -4   0  -2  783.92   18.20
  -4   0  -2  782.42   17.90
  -4   0  -2  776.32   18.60
   4   0   2  792.42   15.50
   4   0   2  823.82   17.80
   4   0   2  782.92   18.70
   4   0   2  789.32   20.30
  -5   0  -2  548.95   15.50
  -5   0  -2  576.34   14.70
  -5   0  -2  545.65   14.90
   5   0   2  557.24   12.60
   5   0   2  548.45   15.10
   5   0   2  575.04   14.60
   5   0   2  565.64   17.30
  -6   0  -2  356.76   12.80
  -6   0  -2  379.26   12.00
  -6   0  -2  380.96   12.60
   6   0   2  385.86   12.40
   6   0   2  391.06   14.90
   6   0   2  392.46   10.40
   6   0   2  367.76   11.90
  -7   0  -2  647.74   18.90
  -7   0  -2  637.64   18.10
   7   0   2  652.83   21.60
   7   0   2  672.03   18.50
   7   0   2  678.03   18.50
   7   0   2  666.33   16.30
  -8   0  -2  862.71   23.10
  -8   0  -2  853.01   23.80
   8   0   2  871.71   22.90
   8   0   2  838.22   26.90
   8   0   2  868.61   23.30
  -9   0  -2  544.85   19.30
  -9   0  -2  588.04   18.90
   9   0   2  586.54   19.20
   9   0   2  592.24   22.90
   9   0   2  570.74   18.20
 -10   0  -2  145.19   10.60
 -10   0  -2  160.48   10.70
  10   0   2  183.48   13.50
  10   0   2  176.78   13.70
 -11   0  -2  518.85   20.70
 -11   0  -2  520.05   19.70
  11   0   2  532.85   24.30
 -12   0  -2  311.57   17.40
  12   0   2  329.57   20.50
 -13   0  -2  255.67   17.50
  13   0   2  245.58   20.40
  13  -1  -2   43.30   11.50
 -13   1   2   72.79   12.20
  12  -1  -2   66.19   12.50
 -12   1   2   37.70    8.60
  11  -1  -2    1.00    6.70
 -11   1   2   -2.80    4.80
  10  -1  -2   -9.50    5.70
  10  -1  -2    4.50    5.90
 -10   1   2   -3.40    3.60
 -10   1   2    3.10    4.60
   9  -1  -2   15.40    6.00
   9  -1  -2   17.70    5.60
  -9   1   2   10.70    4.70
  -9   1   2   15.60    4.60
   8  -1  -2   88.59    8.90
   8  -1  -2   97.99    9.90
  -8   1   2   91.19    7.80
  -8   1   2  118.89    9.70
  -8   1   2   91.69    8.00
   7  -1  -2  218.48   12.30
   7  -1  -2  243.18   12.20
  -7   1   2  233.48   10.50
  -7   1   2  219.78   10.80
  -7   1   2  221.78   11.70
   6  -1  -2  212.28   10.90
   6  -1  -2  210.18    9.20
   6  -1  -2  229.58   11.10
  -6   1   2  208.08   10.60
  -6   1   2  239.78    9.90
  -6   1   2  224.78    7.40
  -6   1   2  227.18   10.10
   5  -1  -2  708.13   17.90
   5  -1  -2  676.33   19.90
   5  -1  -2  694.93   20.00
  -5   1   2  723.53   19.90
  -5   1   2  705.63   18.30
  -5   1   2  678.33   15.40
  -5   1   2  688.63   18.70
   4  -1  -2  304.27    9.70
   4  -1  -2  321.17   11.70
   4  -1  -2  305.97   11.20
  -4   1   2  317.67   10.50
  -4   1   2  313.97    8.00
  -4   1   2  307.57   10.00
  -4   1   2  326.57   11.20
   3  -1  -2 1463.05   29.40
   3  -1  -2 1448.36   31.80
   3  -1  -2 1441.66   30.80
  -3   1   2 1427.36   30.00
  -3   1   2 1440.26   27.40
  -3   1   2 1452.45   30.80
  -3   1   2 1454.45   29.80
   2  -1  -2 1247.68   27.40
   2  -1  -2 1271.77   26.10
   2  -1  -2 1266.57   25.10
  -2   1   2 1303.17   26.00
  -2   1   2 1286.17   25.70
  -2   1   2 1235.38   26.20
  -2   1   2 1257.37   23.80
   1  -1  -2 3558.14   64.19
   1  -1  -2 3641.04   66.39
   1  -1  -2 3506.95   63.99
  -1   1   2 3520.15   64.69
  -1   1   2 3611.64   64.79
  -1   1   2 3558.24   63.49
  -1   1   2 3522.05   64.79
   0  -1  -2 2116.09   39.10
   0  -1  -2 2074.09   37.60
   0  -1  -2 2075.59   38.50
   0   1   2 2074.09   38.00
   0   1   2 2106.29   38.20
   0   1   2 2029.80   37.90
  -1  -1  -2 3143.79   56.29
  -1  -1  -2 3228.48   56.29
  -1  -1  -2 3101.79   56.99
   1   1   2 3048.90   56.29
   1   1   2 3163.48   57.19
   1   1   2 3081.59   56.49
   1   1   2 3251.47   56.19
  -2  -1  -2  937.11   17.20
  -2  -1  -2  946.01   18.50
  -2  -1  -2  943.71   19.10
   2   1   2  942.41   19.20
   2   1   2  923.91   18.30
   2   1   2  887.61   18.30
   2   1   2  921.11   19.30
  -3  -1  -2 2343.37   43.80
  -3  -1  -2 2296.77   41.20
  -3  -1  -2 2290.27   43.10
  -3  -1  -2 2284.17   43.40
   3   1   2 2300.87   43.70
   3   1   2 2238.88   44.70
   3   1   2 2296.37   43.00
  -4  -1  -2 1890.31   37.20
  -4  -1  -2 1834.82   36.50
  -4  -1  -2 1899.21   37.30
   4   1   2 1876.31   34.80
   4   1   2 1882.81   37.10
   4   1   2 1806.02   38.90
   4   1   2 1841.32   36.40
  -5  -1  -2 2063.09   42.50
  -5  -1  -2 2156.68   42.40
  -5  -1  -2 2044.10   41.60
   5   1   2 2048.59   41.70
   5   1   2 2093.89   41.60
   5   1   2 2163.38   45.00
   5   1   2 2051.69   39.90
  -6  -1  -2  891.31   21.90
  -6  -1  -2  887.01   21.40
  -6  -1  -2  875.81   22.50
   6   1   2  893.31   21.20
   6   1   2  895.11   21.30
   6   1   2  906.81   24.60
   6   1   2  821.12   19.70
  -7  -1  -2  892.51   23.00
  -7  -1  -2  890.81   23.80
  -7  -1  -2  888.31   22.60
   7   1   2  855.11   25.70
   7   1   2  906.01   22.50
   7   1   2  888.91   21.10
   7   1   2  877.21   21.90
  -8  -1  -2  463.05   15.70
  -8  -1  -2  438.46   15.20
   8   1   2  454.55   14.50
   8   1   2  434.36   17.90
   8   1   2  450.55   15.20
  -9  -1  -2  153.38    9.80
  -9  -1  -2  140.29    9.50
   9   1   2  139.99    8.40
   9   1   2  144.89    9.20
   9   1   2  135.49   11.60
 -10  -1  -2  110.99    9.30
 -10  -1  -2  103.69    9.40
  10   1   2   90.29   11.00
 -11  -1  -2   42.10    7.20
 -11  -1  -2   51.09    8.00
  11   1   2   42.70    9.20
 -12  -1  -2   38.60    7.90
 -12  -1  -2   35.30    8.00
  12   1   2   30.30    9.20
 -13  -1  -2    2.30    6.20
  13   1   2   13.30    9.30
 -14  -1  -2   -1.10    7.00
 -13   2   2  179.58   18.00
  12  -2  -2  336.07   21.30
 -12   2   2  378.06   20.50
  11  -2  -2  514.45   24.40
 -11   2   2  520.75   22.40
  10  -2  -2  438.96   21.40
 -10   2   2  458.85   19.70
   9  -2  -2  511.75   21.90
   9  -2  -2  499.65   19.10
  -9   2   2  516.85   19.90
  -9   2   2  541.05   18.40
   8  -2  -2  916.01   28.20
   8  -2  -2  817.82   25.10
  -8   2   2  847.22   23.60
  -8   2   2  861.21   25.60
   7  -2  -2 1107.39   32.00
   7  -2  -2 1189.98   30.80
   7  -2  -2 1207.58   29.30
  -7   2   2 1220.78   28.80
  -7   2   2 1215.48   31.60
  -7   2   2 1189.08   26.60
  -7   2   2 1135.29   30.20
   6  -2  -2  882.61   24.60
   6  -2  -2  905.11   23.10
   6  -2  -2  924.71   26.20
  -6   2   2  943.91   22.80
  -6   2   2  904.21   24.30
  -6   2   2  902.21   21.00
  -6   2   2  914.41   25.10
   5  -2  -2 1149.19   26.40
   5  -2  -2 1136.29   28.10
   5  -2  -2 1185.98   29.30
  -5   2   2 1143.19   24.60
  -5   2   2 1129.59   27.30
  -5   2   2 1144.09   28.20
  -5   2   2 1111.59   25.60
   4  -2  -2 1488.75   33.30
   4  -2  -2 1486.55   33.60
   4  -2  -2 1436.06   31.20
  -4   2   2 1512.15   33.10
  -4   2   2 1481.05   30.70
  -4   2   2 1467.45   29.80
  -4   2   2 1449.65   32.10
   3  -2  -2  358.96   11.70
   3  -2  -2  383.66   11.70
   3  -2  -2  370.66   10.50
  -3   2   2  356.96   11.40
  -3   2   2  367.16    9.90
  -3   2   2  364.96    9.60
  -3   2   2  374.26   11.10
   2  -2  -2  239.48    7.30
   2  -2  -2  253.87    7.90
   2  -2  -2  239.38    8.40
  -2   2   2  241.68    6.80
  -2   2   2  240.18    7.90
  -2   2   2  239.78    6.90
  -2   2   2  249.78    7.80
   1  -2  -2 1386.26   27.70
   1  -2  -2 1356.56   26.20
   1  -2  -2 1322.37   26.30
  -1   2   2 1363.96   26.80
  -1   2   2 1324.67   26.20
  -1   2   2 1360.66   25.80
  -1   2   2 1366.96   26.80
   0  -2  -2 1242.08   24.10
   0  -2  -2 1260.27   23.40
   0  -2  -2 1241.08   24.00
   0  -2  -2 1310.47   25.10
   0   2   2 1257.47   24.10
   0   2   2 1270.97   24.60
   0   2   2 1260.77   24.30
  -1  -2  -2   16.40    1.70
  -1  -2  -2   19.00    1.90
  -1  -2  -2   15.50    1.70
   1   2   2   17.30    1.50
   1   2   2   15.80    2.00
   1   2   2   16.20    1.40
  -2  -2  -2   34.50    2.30
  -2  -2  -2   37.70    2.70
  -2  -2  -2   38.50    2.10
   2   2   2   37.90    2.60
   2   2   2   40.60    2.60
   2   2   2   39.40    2.40
   2   2   2   35.80    1.90
  -3  -2  -2    9.20    1.40
  -3  -2  -2   12.20    1.80
  -3  -2  -2    9.70    1.50
  -3  -2  -2   12.70    2.10
   3   2   2    9.80    2.00
   3   2   2   12.70    1.90
   3   2   2   17.60    2.10
  -4  -2  -2    9.60    1.80
  -4  -2  -2    6.60    1.70
  -4  -2  -2   10.30    1.50
  -4  -2  -2    7.70    1.90
   4   2   2    6.40    1.70
   4   2   2    6.40    2.20
   4   2   2    9.90    1.70
  -5  -2  -2  388.76   10.80
  -5  -2  -2  398.96   10.00
  -5  -2  -2  369.46   11.50
  -5  -2  -2  372.36   11.90
   5   2   2  387.56   11.00
   5   2   2  392.66   13.00
   5   2   2  370.86   10.80
  -6  -2  -2  299.17   10.80
  -6  -2  -2  284.77   10.60
  -6  -2  -2  287.27    9.70
   6   2   2  266.07    9.60
   6   2   2  275.07    9.40
   6   2   2  295.87   12.20
   6   2   2  262.67    9.00
  -7  -2  -2  403.66   14.10
  -7  -2  -2  414.46   13.10
  -7  -2  -2  404.86   14.00
   7   2   2  390.46   12.40
   7   2   2  368.76   15.20
   7   2   2  388.46   12.30
   7   2   2  412.96   13.10
  -8  -2  -2  574.14   17.50
  -8  -2  -2  569.34   19.10
  -8  -2  -2  595.84   18.90
   8   2   2  604.94   16.80
   8   2   2  571.74   20.90
   8   2   2  586.84   17.10
  -9  -2  -2  897.81   24.60
  -9  -2  -2  940.81   26.30
   9   2   2  841.52   28.30
   9   2   2  908.21   23.20
 -10  -2  -2  288.17   13.40
 -10  -2  -2  286.67   14.20
  10   2   2  260.87   16.10
 -11  -2  -2  344.17   16.60
 -11  -2  -2  354.86   16.10
  11   2   2  336.37   19.10
 -12  -2  -2  319.47   16.60
 -12  -2  -2  338.37   17.80
  12   2   2  294.67   20.10
 -13  -2  -2  311.47   18.90
 -13  -2  -2  352.46   18.60
  13   2   2  327.67   21.80
  12  -3  -2  111.39   16.50
 -12   3   2  105.59   14.20
  11  -3  -2   43.40   10.00
 -11   3   2   68.49   10.60
  10  -3  -2  -10.90    4.80
 -10   3   2    3.60    4.80
   9  -3  -2   14.10    6.30
   9  -3  -2    5.10    4.70
  -9   3   2    2.70    4.60
   8  -3  -2    3.00    3.50
   8  -3  -2    2.90    4.70
  -8   3   2    1.80    4.10
   7  -3  -2   71.79    6.80
   7  -3  -2   68.19    7.40
   7  -3  -2   65.19    8.10
  -7   3   2   66.69    5.70
  -7   3   2   65.39    5.80
  -7   3   2   65.49    7.00
   6  -3  -2  172.08    8.90
   6  -3  -2  156.58   10.30
   6  -3  -2  164.48    9.50
  -6   3   2  171.68    9.40
  -6   3   2  169.58    7.70
  -6   3   2  171.38    7.90
  -6   3   2  152.98    9.50
   5  -3  -2  643.64   20.00
   5  -3  -2  654.63   18.00
   5  -3  -2  660.93   19.00
  -5   3   2  636.94   16.80
  -5   3   2  634.34   18.60
  -5   3   2  661.13   16.40
  -5   3   2  642.84   19.10
   4  -3  -2  400.06   13.90
   4  -3  -2  420.96   12.60
   4  -3  -2  403.16   13.30
  -4   3   2  417.46   12.00
  -4   3   2  417.26   13.10
  -4   3   2  405.36   13.40
  -4   3   2  421.56   11.10
   3  -3  -2 1253.67   28.50
   3  -3  -2 1256.27   27.20
   3  -3  -2 1253.17   28.30
  -3   3   2 1262.17   27.80
  -3   3   2 1290.47   26.90
  -3   3   2 1251.87   25.20
  -3   3   2 1265.97   28.00
   2  -3  -2 1107.69   23.70
   2  -3  -2 1170.68   24.90
   2  -3  -2 1131.79   24.30
  -2   3   2 1099.59   21.70
  -2   3   2 1099.19   23.70
  -2   3   2 1087.09   23.90
  -2   3   2 1124.09   24.10
   1  -3  -2  341.47    7.60
   1  -3  -2  334.97    9.70
   1  -3  -2  334.77    9.00
   1  -3  -2  344.17    9.10
  -1   3   2  330.97    9.30
  -1   3   2  348.47    9.10
  -1   3   2  334.87    9.00
   0  -3  -2 2843.92   52.19
   0  -3  -2 2728.13   51.09
   0  -3  -2 2782.22   50.29
   0  -3  -2 2714.73   50.89
   0   3   2 2790.12   51.99
   0   3   2 2829.72   50.89
   0   3   2 2727.23   51.09
  -1  -3  -2 5030.20   90.39
  -1  -3  -2 5037.20   89.69
  -1  -3  -2 4989.70   89.59
  -1  -3  -2 4921.51   89.69
   1   3   2 5081.89   90.69
   1   3   2 4888.41   89.49
   1   3   2 5030.80   88.39
  -2  -3  -2 3918.81   70.79
  -2  -3  -2 3870.71   70.49
  -2  -3  -2 3952.20   71.19
   2   3   2 3859.31   68.59
   2   3   2 3802.02   70.29
   2   3   2 3844.22   70.79
   2   3   2 3898.51   71.19
  -3  -3  -2 1340.77   27.80
  -3  -3  -2 1364.86   26.60
  -3  -3  -2 1323.97   25.10
  -3  -3  -2 1336.17   26.90
   3   3   2 1342.87   27.60
   3   3   2 1332.57   27.10
   3   3   2 1315.67   26.50
  -4  -3  -2  932.11   21.90
  -4  -3  -2  957.20   19.40
  -4  -3  -2  931.11   21.00
  -4  -3  -2  990.40   20.40
   4   3   2  961.00   22.20
   4   3   2  950.40   20.70
   4   3   2  944.71   20.60
  -5  -3  -2 1681.13   35.40
  -5  -3  -2 1668.13   34.30
  -5  -3  -2 1636.84   32.50
  -5  -3  -2 1614.44   32.90
   5   3   2 1596.44   35.60
   5   3   2 1658.53   33.70
   5   3   2 1613.64   33.20
  -6  -3  -2 1453.95   30.60
  -6  -3  -2 1488.45   33.50
  -6  -3  -2 1492.95   30.80
  -6  -3  -2 1506.35   32.50
   6   3   2 1406.56   34.00
   6   3   2 1444.86   30.80
   6   3   2 1448.16   31.50
  -7  -3  -2  660.73   17.50
  -7  -3  -2  684.83   17.50
  -7  -3  -2  683.13   19.90
  -7  -3  -2  659.73   19.20
   7   3   2  672.83   21.10
   7   3   2  670.73   17.30
   7   3   2  655.83   18.10
  -8  -3  -2 1013.10   25.10
  -8  -3  -2 1007.10   27.50
  -8  -3  -2 1045.00   27.50
   8   3   2  993.90   29.20
   8   3   2 1003.50   25.30
   8   3   2 1048.50   24.50
  -9  -3  -2  302.97   14.10
  -9  -3  -2  280.37   15.70
  -9  -3  -2  306.27   12.30
   9   3   2  300.07   11.50
   9   3   2  281.97   15.20
   9   3   2  312.97   15.20
 -10  -3  -2  130.49    9.20
 -10  -3  -2  141.39   10.90
  10   3   2  116.79   11.80
 -11  -3  -2   63.39    9.20
 -11  -3  -2   75.89    8.50
  11   3   2   67.79   11.10
 -12  -3  -2   29.20    8.20
  12   3   2   49.99   10.90
 -13  -3  -2    9.20    7.10
  13   3   2    6.60    8.90
 -14  -3  -2    3.90    7.20
  12  -4  -2  191.58   19.00
 -12   4   2  183.08   17.00
  11  -4  -2  286.87   19.80
 -11   4   2  345.47   19.40
  10  -4  -2  710.73   28.00
 -10   4   2  663.93   25.30
   9  -4  -2  507.55   23.00
  -9   4   2  524.65   21.10
   8  -4  -2  587.84   20.20
   8  -4  -2  583.14   23.20
  -8   4   2  628.84   21.70
   7  -4  -2 1163.18   30.30
   7  -4  -2 1149.58   29.70
   7  -4  -2 1148.69   33.10
  -7   4   2 1139.59   30.90
  -7   4   2 1142.49   28.30
   6  -4  -2 1388.66   36.30
   6  -4  -2 1395.26   33.90
   6  -4  -2 1435.56   33.50
  -6   4   2 1372.76   32.20
  -6   4   2 1421.06   34.50
  -6   4   2 1424.26   30.20
   5  -4  -2  668.53   19.40
   5  -4  -2  653.73   18.70
   5  -4  -2  653.53   20.80
  -5   4   2  656.73   19.40
  -5   4   2  674.43   18.40
  -5   4   2  669.73   19.50
  -5   4   2  676.73   15.90
   4  -4  -2 1159.68   28.80
   4  -4  -2 1176.18   27.10
   4  -4  -2 1161.18   27.70
  -4   4   2 1142.69   27.60
  -4   4   2 1194.48   27.00
  -4   4   2 1185.08   23.80
  -4   4   2 1136.69   27.50
   3  -4  -2 1637.34   35.60
   3  -4  -2 1624.34   34.30
   3  -4  -2 1652.13   35.10
  -3   4   2 1669.03   34.90
  -3   4   2 1640.34   34.60
  -3   4   2 1593.44   34.30
  -3   4   2 1564.54   30.60
   2  -4  -2  604.74   12.10
   2  -4  -2  621.64   15.90
   2  -4  -2  598.64   15.20
   2  -4  -2  590.84   15.80
  -2   4   2  599.34   15.00
  -2   4   2  626.04   15.90
  -2   4   2  604.84   15.40
   1  -4  -2  323.47    9.40
   1  -4  -2  316.77    6.90
   1  -4  -2  304.97    9.00
   1  -4  -2  320.07    9.80
  -1   4   2  295.57    9.70
  -1   4   2  314.87    9.00
  -1   4   2  307.07    8.80
   0  -4  -2  691.13   15.60
   0  -4  -2  693.83   15.40
   0  -4  -2  695.13   14.10
   0  -4  -2  695.53   16.40
   0   4   2  682.73   15.10
   0   4   2  679.33   16.50
   0   4   2  688.63   14.90
  -1  -4  -2  563.14   13.40
  -1  -4  -2  561.94   14.00
  -1  -4  -2  592.04   13.00
  -1  -4  -2  596.94   13.30
   1   4   2  572.44   11.80
   1   4   2  594.64   13.10
   1   4   2  593.94   14.40
  -2  -4  -2   29.00    2.70
  -2  -4  -2   28.60    2.70
  -2  -4  -2   26.90    2.40
   2   4   2   23.10    2.70
   2   4   2   26.70    2.80
   2   4   2   26.70    2.40
   2   4   2   27.80    1.20
  -3  -4  -2  148.79    5.80
  -3  -4  -2  140.99    3.60
  -3  -4  -2  151.68    6.30
  -3  -4  -2  139.29    5.50
   3   4   2  149.79    5.40
   3   4   2  141.69    6.10
   3   4   2  149.39    5.90
  -4  -4  -2   14.60    1.80
  -4  -4  -2   16.80    2.60
  -4  -4  -2   10.40    2.10
  -4  -4  -2   13.00    2.80
   4   4   2    9.10    2.60
   4   4   2   11.90    2.30
   4   4   2   12.40    2.10
  -5  -4  -2    8.50    2.70
  -5  -4  -2    6.00    1.60
  -5  -4  -2    3.40    1.80
  -5  -4  -2    4.30    1.70
   5   4   2    5.00    2.60
   5   4   2    6.90    2.10
   5   4   2    7.50    2.10
  -6  -4  -2   67.19    5.80
  -6  -4  -2   65.09    5.20
  -6  -4  -2   69.29    4.40
  -6  -4  -2   63.89    4.70
   6   4   2   77.09    5.10
   6   4   2   75.89    4.90
   6   4   2   72.99    6.50
  -7  -4  -2  389.66   11.90
  -7  -4  -2  412.66   15.00
  -7  -4  -2  409.46   14.00
  -7  -4  -2  380.76   12.60
   7   4   2  400.76   15.40
   7   4   2  425.76   13.60
   7   4   2  379.76   12.00
  -8  -4  -2   30.10    5.50
  -8  -4  -2   41.50    4.80
  -8  -4  -2   33.80    5.10
  -8  -4  -2   31.70    5.10
   8   4   2   35.30    6.50
   8   4   2   31.10    4.40
  -9  -4  -2  646.34   19.00
  -9  -4  -2  648.34   22.10
   9   4   2  678.83   24.00
   9   4   2  697.93   20.80
 -10  -4  -2  548.95   18.10
 -10  -4  -2  567.14   21.50
  10   4   2  555.44   22.90
 -11  -4  -2  380.36   18.50
  11   4   2  386.66   20.90
 -12  -4  -2  205.78   15.60
  12   4   2  194.48   17.70
 -13  -4  -2  351.16   20.50
  13   4   2  312.67   22.50
 -14  -4  -2  177.78   17.00
  11  -5  -2   29.90    9.90
 -11   5   2   48.20   10.00
  10  -5  -2   26.50    9.10
 -10   5   2   45.70    8.80
   9  -5  -2    1.30    5.80
  -9   5   2    0.00    4.80
   8  -5  -2   -1.80    3.70
   8  -5  -2    4.20    4.40
   8  -5  -2    4.30    5.30
  -8   5   2    1.80    3.30
  -8   5   2    0.80    3.80
   7  -5  -2   20.70    5.80
   7  -5  -2   29.70    5.40
   7  -5  -2   24.30    5.20
  -7   5   2   19.70    4.60
  -7   5   2   22.70    5.30
   6  -5  -2   -2.00    3.40
   6  -5  -2    3.10    3.40
   6  -5  -2    0.00    3.10
  -6   5   2    0.50    2.80
  -6   5   2    3.70    3.10
   5  -5  -2  801.52   22.00
   5  -5  -2  795.72   21.70
   5  -5  -2  767.62   23.70
  -5   5   2  768.02   22.20
  -5   5   2  769.52   21.40
   4  -5  -2  237.28   10.20
   4  -5  -2  229.48    9.80
   4  -5  -2  241.28   11.10
  -4   5   2  249.18   10.50
  -4   5   2  242.58   10.30
   3  -5  -2  356.76   12.60
   3  -5  -2  353.76   11.70
   3  -5  -2  348.47   12.00
  -3   5   2  358.26   12.30
  -3   5   2  356.46   11.90
  -3   5   2  332.07   11.10
   2  -5  -2 1245.68   28.20
   2  -5  -2 1213.48   27.00
   2  -5  -2 1233.68   27.80
  -2   5   2 1228.38   27.10
  -2   5   2 1214.98   26.30
  -2   5   2 1218.38   28.20
   1  -5  -2 1740.83   35.60
   1  -5  -2 1762.12   36.50
   1  -5  -2 1777.92   36.90
  -1   5   2 1802.02   35.60
  -1   5   2 1748.43   35.00
  -1   5   2 1759.92   37.30
   0  -5  -2  435.26    9.90
   0  -5  -2  443.36   12.10
   0  -5  -2  433.16   11.50
   0  -5  -2  447.36   12.60
   0   5   2  446.06   10.90
   0   5   2  437.36   11.30
   0   5   2  439.16   13.00
  -1  -5  -2 1734.53   34.80
  -1  -5  -2 1726.53   33.30
  -1  -5  -2 1689.23   35.20
  -1  -5  -2 1710.33   33.80
   1   5   2 1707.53   32.10
   1   5   2 1716.93   35.60
  -2  -5  -2 1727.93   34.20
  -2  -5  -2 1690.63   33.70
  -2  -5  -2 1682.13   34.90
   2   5   2 1736.33   33.90
   2   5   2 1676.73   34.90
   2   5   2 1693.03   35.10
  -3  -5  -2 3366.06   63.29
  -3  -5  -2 3372.56   64.59
  -3  -5  -2 3378.66   64.49
   3   5   2 3392.06   64.39
   3   5   2 3426.66   62.69
   3   5   2 3324.57   64.79
  -4  -5  -2 1724.33   35.60
  -4  -5  -2 1718.43   34.70
  -4  -5  -2 1670.13   36.30
   4   5   2 1661.33   33.90
   4   5   2 1671.03   36.20
   4   5   2 1739.83   35.10
  -5  -5  -2  663.03   17.20
  -5  -5  -2  632.04   16.70
  -5  -5  -2  640.04   13.70
  -5  -5  -2  646.04   18.50
   5   5   2  655.33   16.20
   5   5   2  657.63   16.60
   5   5   2  675.73   18.60
  -6  -5  -2 1517.15   35.10
  -6  -5  -2 1489.35   33.00
  -6  -5  -2 1478.55   29.60
  -6  -5  -2 1531.75   33.10
   6   5   2 1444.06   34.70
   6   5   2 1477.95   33.50
   6   5   2 1490.55   31.80
  -7  -5  -2  732.93   17.70
  -7  -5  -2  725.63   20.60
  -7  -5  -2  739.93   22.30
  -7  -5  -2  773.42   20.30
   7   5   2  779.32   19.10
   7   5   2  744.73   22.50
  -8  -5  -2  453.65   18.90
  -8  -5  -2  483.75   18.00
  -8  -5  -2  472.75   15.70
  -8  -5  -2  476.85   16.70
   8   5   2  468.45   14.20
   8   5   2  510.05   18.80
  -9  -5  -2  591.74   21.30
  -9  -5  -2  600.04   20.40
  -9  -5  -2  596.74   19.00
   9   5   2  583.84   22.00
 -10  -5  -2  489.35   20.40
 -10  -5  -2  506.95   19.60
  10   5   2  453.15   19.20
  10   5   2  449.46   20.90
 -11  -5  -2  120.79   12.10
  11   5   2  115.59   13.10
 -12  -5  -2   27.30    8.00
  12   5   2   34.30   10.00
 -13  -5  -2   48.90   10.50
  13   5   2   47.80   12.10
 -14  -5  -2    5.30    8.00
  11  -6  -2  141.09   17.50
 -11   6   2  163.68   16.00
  10  -6  -2  388.06   22.00
 -10   6   2  371.66   19.70
   9  -6  -2  553.84   25.00
  -9   6   2  504.05   22.10
   8  -6  -2  609.24   25.10
   8  -6  -2  622.14   21.90
  -8   6   2  616.04   21.00
  -8   6   2  597.64   22.70
   7  -6  -2  603.54   20.20
   7  -6  -2  605.44   23.60
   7  -6  -2  608.74   20.70
  -7   6   2  649.34   22.10
  -7   6   2  564.54   19.90
   6  -6  -2  905.01   25.20
   6  -6  -2  843.32   27.40
   6  -6  -2  850.81   24.50
  -6   6   2  879.91   25.10
  -6   6   2  878.11   25.80
   5  -6  -2 1404.56   33.70
   5  -6  -2 1333.77   36.00
   5  -6  -2 1422.16   33.90
  -5   6   2 1446.16   34.60
  -5   6   2 1419.96   34.40
   4  -6  -2 1189.78   29.00
   4  -6  -2 1186.58   30.90
   4  -6  -2 1202.18   29.40
  -4   6   2 1202.68   29.40
  -4   6   2 1185.88   29.90
   3  -6  -2  568.44   17.20
   3  -6  -2  567.14   18.00
   3  -6  -2  578.24   16.70
  -3   6   2  566.44   17.80
  -3   6   2  602.54   17.00
   2  -6  -2 1331.27   31.00
   2  -6  -2 1332.97   30.60
   2  -6  -2 1330.57   29.80
  -2   6   2 1341.57   29.70
  -2   6   2 1345.87   31.60
   1  -6  -2 1106.29   26.20
   1  -6  -2 1100.19   25.00
   1  -6  -2 1129.29   26.40
  -1   6   2 1138.29   24.80
  -1   6   2 1133.09   27.20
   0  -6  -2  165.58    7.30
   0  -6  -2  153.48    7.40
   0  -6  -2  151.38    5.00
   0  -6  -2  155.08    6.50
   0   6   2  168.28    6.10
   0   6   2  169.78    7.90
  -1  -6  -2  484.95   13.70
  -1  -6  -2  497.45   12.70
  -1  -6  -2  481.85   14.10
  -1  -6  -2  484.45   12.10
   1   6   2  488.65   14.60
   1   6   2  498.35   11.20
  -2  -6  -2  292.07   10.10
  -2  -6  -2  303.47    9.50
  -2  -6  -2  300.27   10.40
  -2  -6  -2  308.67    9.30
   2   6   2  312.27   10.70
  -3  -6  -2   57.29    4.70
  -3  -6  -2   60.59    4.10
  -3  -6  -2   56.69    4.70
   3   6   2   58.79    4.90
   3   6   2   51.19    4.60
  -4  -6  -2    4.20    2.00
  -4  -6  -2    5.50    1.90
  -4  -6  -2    3.00    2.40
   4   6   2    6.80    2.80
   4   6   2    4.90    2.20
  -5  -6  -2  124.39    7.80
  -5  -6  -2  123.49    6.50
  -5  -6  -2  126.79    7.10
   5   6   2  127.29    6.60
   5   6   2  115.39    7.70
  -6  -6  -2   11.10    2.70
  -6  -6  -2   11.10    3.70
  -6  -6  -2   11.50    3.20
   6   6   2    9.70    3.80
   6   6   2   12.40    2.90
  -7  -6  -2  156.08    8.70
  -7  -6  -2  165.28    8.90
  -7  -6  -2  178.38   10.60
   7   6   2  153.48    9.80
   7   6   2  165.18    7.90
  -8  -6  -2  139.09    9.30
  -8  -6  -2  122.99    9.70
  -8  -6  -2  149.99    9.20
   8   6   2  142.79    7.60
   8   6   2  139.99   10.40
  -9  -6  -2  136.29    9.60
  -9  -6  -2  127.49   10.90
  -9  -6  -2  154.18   10.70
   9   6   2  133.59   11.30
 -10  -6  -2  202.68   12.10
 -10  -6  -2  197.58   13.00
 -10  -6  -2  176.68   13.30
  10   6   2  194.68   14.70
 -11  -6  -2  397.66   19.80
  11   6   2  356.76   20.70
 -12  -6  -2  336.57   19.90
  12   6   2  292.67   20.00
 -13  -6  -2  212.48   18.10
  13   6   2  254.47   21.20
  10  -7  -2   27.20   10.20
 -10   7   2   26.70    8.50
   9  -7  -2   -2.10    6.70
  -9   7   2    5.40    5.80
   8  -7  -2   -7.40    5.60
   8  -7  -2    1.80    4.50
  -8   7   2    2.90    4.60
  -8   7   2   -4.20    4.10
   7  -7  -2   13.20    5.10
   7  -7  -2   -5.20    5.00
   7  -7  -2    2.70    4.20
  -7   7   2    4.50    4.20
  -7   7   2    2.80    4.40
   6  -7  -2   12.00    4.60
   6  -7  -2    9.70    5.40
   6  -7  -2    4.80    3.80
  -6   7   2   -3.30    3.30
  -6   7   2    1.60    3.70
   5  -7  -2   64.59    7.30
   5  -7  -2   50.79    7.80
   5  -7  -2   68.39    7.00
  -5   7   2   64.59    7.40
  -5   7   2   57.49    7.00
   4  -7  -2  350.56   15.10
   4  -7  -2  383.16   14.10
   4  -7  -2  362.56   14.00
  -4   7   2  338.17   13.60
  -4   7   2  357.16   14.80
   3  -7  -2  646.24   18.40
   3  -7  -2  630.54   20.00
   3  -7  -2  601.84   18.70
  -3   7   2  621.94   18.30
  -3   7   2  603.44   19.70
   2  -7  -2  719.53   19.20
   2  -7  -2  678.23   19.80
   2  -7  -2  690.53   20.30
  -2   7   2  722.03   18.90
  -2   7   2  678.53   20.80
   1  -7  -2  675.73   18.90
   1  -7  -2  662.03   18.80
   1  -7  -2  635.44   17.30
  -1   7   2  652.23   19.60
  -1   7   2  665.03   17.00
   0  -7  -2  762.22   19.00
   0  -7  -2  779.22   16.50
   0  -7  -2  786.02   20.70
   0  -7  -2  792.82   21.00
   0   7   2  791.02   21.60
   0   7   2  787.32   18.10
  -1  -7  -2 1136.29   23.80
  -1  -7  -2 1090.49   26.30
  -1  -7  -2 1092.69   24.60
  -1  -7  -2 1100.29   26.70
   1   7   2 1142.59   27.50
   1   7   2 1114.49   22.60
  -2  -7  -2  757.02   18.00
  -2  -7  -2  738.13   19.90
  -2  -7  -2  727.83   19.60
  -2  -7  -2  729.53   18.20
   2   7   2  749.03   14.40
   2   7   2  734.93   20.00
  -3  -7  -2 1761.92   38.00
  -3  -7  -2 1737.53   35.80
  -3  -7  -2 1747.63   37.10
   3   7   2 1707.83   37.60
   3   7   2 1699.23   38.10
  -4  -7  -2 1605.14   33.80
  -4  -7  -2 1573.74   35.50
  -4  -7  -2 1567.94   35.60
   4   7   2 1568.44   34.80
   4   7   2 1620.04   36.40
  -5  -7  -2  761.62   21.20
  -5  -7  -2  748.43   21.70
  -5  -7  -2  777.52   19.80
   5   7   2  790.92   22.20
   5   7   2  771.82   20.20
  -6  -7  -2  906.21   23.00
  -6  -7  -2  879.71   25.30
  -6  -7  -2  917.11   24.30
   6   7   2  911.21   22.60
   6   7   2  879.31   25.20
  -7  -7  -2  810.62   22.70
  -7  -7  -2  828.82   23.60
  -7  -7  -2  838.92   25.30
   7   7   2  830.52   21.50
   7   7   2  847.32   25.20
  -8  -7  -2  487.95   17.40
  -8  -7  -2  453.45   18.60
  -8  -7  -2  422.56   16.20
   8   7   2  448.46   17.10
   8   7   2  464.85   18.70
  -9  -7  -2  331.87   15.10
  -9  -7  -2  339.27   16.80
  -9  -7  -2  343.27   15.50
   9   7   2  318.17   16.70
 -10  -7  -2  229.48   15.30
 -10  -7  -2  234.98   13.70
 -10  -7  -2  270.27   15.00
  10   7   2  270.17   16.50
 -11  -7  -2  298.57   18.40
  11   7   2  307.67   19.40
 -12  -7  -2  122.39   14.90
  12   7   2  102.79   14.40
 -13  -7  -2   22.70    9.40
  13   7   2   29.80   11.30
  10  -8  -2  137.09   17.50
 -10   8   2  115.29   14.90
   9  -8  -2  243.78   18.90
  -9   8   2  246.88   16.60
   8  -8  -2  501.75   20.90
   8  -8  -2  504.15   24.40
  -8   8   2  473.05   21.30
  -8   8   2  476.45   20.80
   7  -8  -2  472.35   19.30
   7  -8  -2  474.45   22.10
  -7   8   2  434.06   19.40
  -7   8   2  433.76   19.30
   6  -8  -2  417.06   17.40
   6  -8  -2  412.26   19.90
   6  -8  -2  423.86   16.90
  -6   8   2  447.26   18.20
  -6   8   2  400.66   18.10
   5  -8  -2  882.61   28.20
   5  -8  -2  851.61   25.40
   5  -8  -2  912.81   26.10
  -5   8   2  917.71   26.40
  -5   8   2  875.81   27.20
   4  -8  -2 1095.39   28.60
   4  -8  -2 1039.50   28.30
   4  -8  -2 1037.50   30.50
  -4   8   2 1074.19   28.40
  -4   8   2 1085.39   30.50
   3  -8  -2  496.85   18.30
   3  -8  -2  540.15   17.40
   3  -8  -2  492.25   17.30
  -3   8   2  516.45   16.80
  -3   8   2  552.44   19.40
   2  -8  -2  574.64   18.50
   2  -8  -2  585.74   19.30
   2  -8  -2  600.14   17.80
  -2   8   2  578.64   19.90
  -2   8   2  608.24   17.30
   1  -8  -2  918.21   24.90
   1  -8  -2  953.80   23.50
   1  -8  -2  926.01   25.20
  -1   8   2  938.21   26.10
  -1   8   2  951.50   22.70
   0  -8  -2  653.03   19.50
   0  -8  -2  637.54   19.20
   0  -8  -2  673.83   17.70
   0   8   2  655.93   20.30
   0   8   2  662.23   16.40
  -1  -8  -2  308.37   12.10
  -1  -8  -2  304.57   10.50
  -1  -8  -2  319.47    9.80
  -1  -8  -2  314.77   12.40
   1   8   2  327.67    9.00
   1   8   2  323.97   12.90
  -2  -8  -2  219.98   10.10
  -2  -8  -2  242.48    8.90
  -2  -8  -2  218.48    8.80
  -2  -8  -2  230.18   10.40
   2   8   2  240.08   10.60
  -3  -8  -2  178.98    8.70
  -3  -8  -2  176.18    9.10
  -3  -8  -2  173.68    7.70
   3   8   2  182.78    9.30
   3   8   2  182.48    9.50
  -4  -8  -2   53.79    5.80
  -4  -8  -2   44.20    4.70
  -4  -8  -2   40.10    5.50
   4   8   2   46.20    5.50
   4   8   2   50.89    6.20
  -5  -8  -2   39.10    5.90
  -5  -8  -2   50.39    6.70
  -5  -8  -2   52.59    5.20
   5   8   2   55.79    5.70
   5   8   2   50.29    6.40
  -6  -8  -2    2.20    3.50
  -6  -8  -2    5.50    2.90
  -6  -8  -2   -1.00    2.80
   6   8   2    0.90    3.60
   6   8   2    4.50    2.80
  -7  -8  -2    9.90    4.50
  -7  -8  -2   17.40    5.10
  -7  -8  -2   11.10    3.70
   7   8   2   15.60    4.00
   7   8   2    6.70    4.60
  -8  -8  -2  210.78   11.40
  -8  -8  -2  191.38   11.80
  -8  -8  -2  194.38   12.80
   8   8   2  153.68   12.10
  -9  -8  -2  135.99   12.30
  -9  -8  -2  120.79   10.50
  -9  -8  -2  159.68   11.40
   9   8   2  130.99   11.80
 -10  -8  -2  142.59   12.50
 -10  -8  -2  128.49   12.80
 -10  -8  -2  140.79   12.10
  10   8   2  146.59   13.60
 -11  -8  -2   90.49   11.80
 -11  -8  -2  114.79   13.50
 -11  -8  -2  100.39   12.40
  11   8   2   88.99   13.80
 -12  -8  -2  198.28   17.40
  12   8   2  209.08   18.60
 -13  -8  -2  185.68   19.80
  13   8   2  240.48   26.80
   9  -9  -2   16.50    9.60
  -9   9   2   17.20    7.70
   8  -9  -2   41.10   10.80
   8  -9  -2   34.80    8.50
  -8   9   2   36.90    8.50
  -8   9   2   47.90    9.40
   7  -9  -2    2.40    4.90
   7  -9  -2   13.00    7.10
  -7   9   2    1.30    5.10
  -7   9   2    5.20    5.90
   6  -9  -2   62.89   11.40
   6  -9  -2   79.79   11.40
   6  -9  -2   67.69    9.50
  -6   9   2   81.29    9.70
  -6   9   2   84.99   10.50
   5  -9  -2    0.20    3.90
   5  -9  -2    1.60    5.10
   5  -9  -2   -1.20    3.80
  -5   9   2   -1.40    3.80
  -5   9   2    5.80    4.80
   4  -9  -2   17.60    5.20
   4  -9  -2   20.80    6.10
   4  -9  -2   13.70    4.80
  -4   9   2   18.80    5.00
  -4   9   2   13.90    5.20
   3  -9  -2   96.39    9.10
   3  -9  -2   96.29    8.50
   3  -9  -2  103.29    8.50
  -3   9   2   89.09    9.30
  -3   9   2   93.19    7.70
   2  -9  -2  579.04   19.60
   2  -9  -2  593.54   18.60
   2  -9  -2  613.84   20.50
  -2   9   2  582.34   21.00
  -2   9   2  604.54   18.00
   1  -9  -2  454.45   17.00
   1  -9  -2  468.35   16.80
   1  -9  -2  458.55   15.20
  -1   9   2  433.16   17.50
  -1   9   2  476.75   14.50
   0  -9  -2  987.40   26.70
   0  -9  -2  967.50   26.70
   0  -9  -2  944.61   24.20
   0   9   2  987.40   23.00
   0   9   2 1022.60   28.20
  -1  -9  -2  997.10   24.60
  -1  -9  -2 1035.20   27.60
  -1  -9  -2 1060.49   27.60
   1   9   2 1026.50   28.30
  -2  -9  -2  810.62   23.80
  -2  -9  -2  846.32   21.30
  -2  -9  -2  860.71   21.20
  -2  -9  -2  844.42   23.90
   2   9   2  857.51   24.20
  -3  -9  -2  253.27   10.80
  -3  -9  -2  251.27   11.90
  -3  -9  -2  249.18   10.00
   3   9   2  262.77   12.00
   3   9   2  260.37   12.20
  -4  -9  -2 1215.88   31.20
  -4  -9  -2 1223.88   30.10
  -4  -9  -2 1193.28   28.10
   4   9   2 1168.78   31.00
   4   9   2 1178.68   30.10
  -5  -9  -2 1053.49   28.50
  -5  -9  -2 1047.70   28.40
  -5  -9  -2 1065.69   26.00
   5   9   2 1071.99   27.30
   5   9   2  981.10   28.50
  -6  -9  -2  635.34   21.60
  -6  -9  -2  638.84   19.10
  -6  -9  -2  633.64   21.10
   6   9   2  634.04   21.80
   6   9   2  652.13   19.50
  -7  -9  -2  489.55   18.60
  -7  -9  -2  474.95   16.80
  -7  -9  -2  484.15   19.30
   7   9   2  484.65   16.20
   7   9   2  438.16   18.90
  -8  -9  -2  612.44   20.10
  -8  -9  -2  541.55   22.00
  -8  -9  -2  572.84   21.10
   8   9   2  517.85   21.70
  -9  -9  -2  349.07   18.70
  -9  -9  -2  364.46   16.50
  -9  -9  -2  363.96   17.40
   9   9   2  325.37   18.20
 -10  -9  -2  165.58   14.70
 -10  -9  -2  165.28   13.50
 -10  -9  -2  180.48   13.90
  10   9   2  143.39   14.10
 -11  -9  -2   98.29   13.10
 -11  -9  -2   80.49   12.30
 -11  -9  -2  108.29   12.80
  11   9   2   80.99   12.80
 -12  -9  -2  155.78   17.20
  12   9   2  168.68   17.50
   8 -10  -2  179.88   18.00
   8 -10  -2  167.68   15.40
  -8  10   2  166.68   15.70
  -8  10   2  150.28   15.00
   7 -10  -2  312.77   20.80
   7 -10  -2  288.87   17.30
  -7  10   2  282.87   17.20
  -7  10   2  298.87   18.10
   6 -10  -2  266.47   18.00
   6 -10  -2  269.77   16.10
  -6  10   2  253.07   17.00
  -6  10   2  290.37   15.90
   5 -10  -2  263.17   14.90
   5 -10  -2  238.98   16.00
   5 -10  -2  254.57   14.30
  -5  10   2  261.37   16.40
  -5  10   2  240.58   13.90
   4 -10  -2  581.84   21.00
   4 -10  -2  581.14   21.20
   4 -10  -2  597.44   23.40
  -4  10   2  574.24   23.10
  -4  10   2  608.14   20.80
   3 -10  -2  752.02   23.20
   3 -10  -2  730.23   25.30
   3 -10  -2  734.53   24.00
  -3  10   2  702.13   22.00
  -3  10   2  726.23   25.70
   2 -10  -2  516.65   20.10
   2 -10  -2  549.25   18.50
   2 -10  -2  533.75   19.60
  -2  10   2  523.35   20.70
  -2  10   2  528.65   17.30
   1 -10  -2  252.87   11.60
   1 -10  -2  265.67   13.30
   1 -10  -2  277.77   13.90
  -1  10   2  246.28   13.90
   0 -10  -2  283.07   13.50
   0 -10  -2  247.08   12.90
   0 -10  -2  259.17   11.30
   0  10   2  263.07   13.80
  -1 -10  -2  317.97   14.30
  -1 -10  -2  299.27   11.80
  -1 -10  -2  315.77   14.20
   1  10   2  328.17   14.90
  -2 -10  -2  300.07   13.80
  -2 -10  -2  284.47   11.30
  -2 -10  -2  300.57   13.80
   2  10   2  279.47   13.40
  -3 -10  -2   47.90    6.80
  -3 -10  -2   41.90    5.20
  -3 -10  -2   31.50    5.80
   3  10   2   45.30    7.00
   3  10   2   38.50    6.20
  -4 -10  -2  390.36   16.00
  -4 -10  -2  350.36   14.30
  -4 -10  -2  332.97   12.70
   4  10   2  358.06   14.90
   4  10   2  351.16   15.60
  -5 -10  -2   -0.90    3.00
  -5 -10  -2    2.50    3.00
  -5 -10  -2    2.50    3.80
   5  10   2    0.80    4.00
   5  10   2    1.50    3.30
  -6 -10  -2   35.00    5.50
  -6 -10  -2   52.69    7.90
  -6 -10  -2   48.60    7.40
   6  10   2   37.20    7.20
   6  10   2   48.90    6.70
  -7 -10  -2   19.00    4.90
  -7 -10  -2   22.70    6.50
  -7 -10  -2   22.20    6.20
   7  10   2   31.30    7.30
   7  10   2   21.60    5.20
  -8 -10  -2    1.70    5.00
  -8 -10  -2    4.30    5.40
  -8 -10  -2   -0.70    3.90
   8  10   2   10.90    6.40
  -9 -10  -2   44.40    7.80
  -9 -10  -2   67.19   10.20
  -9 -10  -2   58.19   10.20
   9  10   2   41.30    8.80
 -10 -10  -2  115.19   13.70
 -10 -10  -2  100.79   13.60
 -10 -10  -2  102.69   12.40
  10  10   2   96.49   14.40
 -11 -10  -2  114.69   14.00
 -11 -10  -2  131.19   16.10
 -11 -10  -2  105.49   13.90
  11  10   2  126.79   16.80
 -12 -10  -2   72.39   13.90
  12  10   2   75.29   17.30
   7 -11  -2   40.90   11.00
   7 -11  -2   43.80    9.90
  -7  11   2   58.69   11.00
  -7  11   2   38.70    8.80
   6 -11  -2    7.80    7.50
   6 -11  -2    9.20    6.80
  -6  11   2    1.80    5.70
  -6  11   2   14.90    7.30
   5 -11  -2   54.29    8.90
   5 -11  -2   34.30    9.10
  -5  11   2   54.89    9.80
  -5  11   2   44.40    8.00
   4 -11  -2   25.70    6.80
   4 -11  -2   30.30    7.60
   4 -11  -2   12.70    6.00
  -4  11   2   18.90    6.90
  -4  11   2   14.80    6.70
   3 -11  -2   30.60    7.70
   3 -11  -2   45.10    7.30
   3 -11  -2   36.30    7.20
  -3  11   2   41.90    8.60
   2 -11  -2  139.69   11.70
   2 -11  -2  146.19   12.00
   2 -11  -2  150.58   10.80
  -2  11   2  180.78   13.20
   1 -11  -2  127.49   11.00
   1 -11  -2  141.59    9.80
   1 -11  -2  162.58   12.00
  -1  11   2  126.69   11.50
   0 -11  -2  214.08   13.00
   0 -11  -2  219.68   11.00
   0 -11  -2  193.18   12.50
   0  11   2  210.08   13.60
  -1 -11  -2  237.68   13.60
  -1 -11  -2  267.47   11.80
  -1 -11  -2  245.58   13.50
   1  11   2  280.67   14.80
  -2 -11  -2 1143.19   28.60
  -2 -11  -2 1119.59   32.00
  -2 -11  -2 1161.68   32.40
   2  11   2 1190.48   32.90
  -3 -11  -2  880.21   26.80
  -3 -11  -2  863.51   23.40
   3  11   2  853.31   27.00
   3  11   2  864.51   26.60
  -4 -11  -2  476.25   16.20
  -4 -11  -2  469.95   19.10
   4  11   2  508.15   19.90
   4  11   2  479.15   18.50
  -5 -11  -2  352.96   16.70
  -5 -11  -2  322.27   13.30
  -5 -11  -2  326.47   15.30
   5  11   2  344.57   17.10
   5  11   2  323.27   14.80
  -6 -11  -2  733.93   24.50
  -6 -11  -2  683.73   21.30
  -6 -11  -2  741.33   25.00
   6  11   2  678.63   22.40
   6  11   2  677.43   24.80
  -7 -11  -2  379.76   18.50
  -7 -11  -2  401.76   19.10
  -7 -11  -2  388.86   16.00
   7  11   2  385.16   18.90
  -8 -11  -2  304.57   17.30
  -8 -11  -2  291.37   17.70
  -8 -11  -2  301.47   15.10
   8  11   2  308.77   17.80
  -9 -11  -2  368.06   17.70
  -9 -11  -2  353.06   19.40
  -9 -11  -2  341.07   19.90
   9  11   2  333.27   20.10
 -10 -11  -2  320.17   18.00
 -10 -11  -2  325.77   21.20
 -10 -11  -2  314.07   20.20
  10  11   2  303.97   20.50
 -11 -11  -2   76.99   11.60
 -11 -11  -2   87.59   13.80
 -11 -11  -2   65.69   12.00
  11  11   2   86.09   13.60
   6 -12  -2  206.48   16.20
   6 -12  -2  228.48   19.30
  -6  12   2  214.98   18.30
   5 -12  -2  258.47   16.60
   5 -12  -2  245.48   18.70
  -5  12   2  246.58   18.80
   4 -12  -2  179.18   14.30
   4 -12  -2  166.68   15.60
   4 -12  -2  163.88   13.80
  -4  12   2  185.88   16.00
   3 -12  -2  225.28   15.20
   3 -12  -2  159.08   14.20
   3 -12  -2  191.18   13.40
  -3  12   2  190.68   15.50
   2 -12  -2  381.26   19.50
   2 -12  -2  407.56   17.60
   2 -12  -2  435.86   19.40
  -2  12   2  384.26   20.10
   1 -12  -2  336.77   15.40
   1 -12  -2  293.77   16.50
   1 -12  -2  376.16   18.10
  -1  12   2  313.57   18.30
   0 -12  -2  290.77   13.70
   0 -12  -2  294.17   16.40
   0 -12  -2  282.87   16.00
   0  12   2  292.57   16.90
  -1 -12  -2  172.78   12.60
  -1 -12  -2  178.48   10.60
  -1 -12  -2  165.48   12.80
   1  12   2  167.48   13.30
  -2 -12  -2  133.09   11.60
  -2 -12  -2   94.79    8.10
  -2 -12  -2  116.99   11.10
   2  12   2   93.09   10.20
  -3 -12  -2   21.80    4.80
  -3 -12  -2   19.90    6.70
   3  12   2   25.70    6.50
   3  12   2   19.60    6.30
  -4 -12  -2   40.30    6.00
  -4 -12  -2   40.70    7.70
   4  12   2   37.80    7.10
   4  12   2   45.30    8.20
  -5 -12  -2   58.09    9.30
  -5 -12  -2   36.80    5.70
   5  12   2   49.60    7.90
   5  12   2   50.49    8.80
  -6 -12  -2   27.10    7.60
  -6 -12  -2   21.80    5.40
   6  12   2   30.90    6.70
   6  12   2   25.00    7.40
  -7 -12  -2   -1.80    4.20
  -7 -12  -2    3.60    6.00
  -7 -12  -2   -3.30    5.80
   7  12   2    0.00    6.10
  -8 -12  -2   35.70    7.20
  -8 -12  -2   30.30    9.00
  -8 -12  -2   48.40    9.90
   8  12   2   51.79   10.40
  -9 -12  -2   44.80   10.30
  -9 -12  -2   35.10    9.80
  -9 -12  -2   37.90    8.10
   9  12   2   31.80   10.20
 -10 -12  -2   13.70    9.20
 -10 -12  -2   28.00    9.70
 -10 -12  -2   31.30    8.20
  10  12   2   38.80   10.70
   4 -13  -2    2.70    7.20
   4 -13  -2   -1.10    5.90
  -4  13   2    3.50    7.80
   3 -13  -2    7.10    6.70
   3 -13  -2   -0.80    6.70
   3 -13  -2    8.60    6.00
  -3  13   2    0.50    6.80
   2 -13  -2   15.70    7.30
   2 -13  -2   18.70    7.50
   2 -13  -2   16.10    6.30
  -2  13   2    2.40    6.70
   1 -13  -2  177.88   12.50
   1 -13  -2  157.08   13.90
   1 -13  -2  189.78   15.30
  -1  13   2  175.68   15.90
   0 -13  -2  251.47   16.80
   0 -13  -2  282.47   14.30
   0 -13  -2  231.48   15.70
   0  13   2  269.97   17.70
  -1 -13  -2   27.80    8.00
  -1 -13  -2   23.50    5.60
  -1 -13  -2   28.50    7.70
   1  13   2   21.20    7.10
  -2 -13  -2   96.79   12.10
  -2 -13  -2   91.59    9.10
   2  13   2   86.19   11.40
   2  13   2   94.59   11.90
  -3 -13  -2  332.47   14.60
  -3 -13  -2  358.96   18.90
   3  13   2  350.76   17.90
   3  13   2  304.17   17.50
  -4 -13  -2  400.16   20.00
  -4 -13  -2  409.66   16.50
   4  13   2  367.16   19.70
   4  13   2  387.06   18.70
  -5 -13  -2  398.96   20.20
  -5 -13  -2  399.16   16.30
   5  13   2  366.56   18.00
   5  13   2  366.96   19.70
  -6 -13  -2  474.95   22.50
  -6 -13  -2  485.65   18.60
   6  13   2  479.85   25.10
   6  13   2  458.65   22.20
  -7 -13  -2  340.77   16.60
  -7 -13  -2  344.27   20.10
   7  13   2  341.57   20.60
  -8 -13  -2  247.18   15.00
  -8 -13  -2  215.58   17.70
   8  13   2  222.08   18.20
  -9 -13  -2  114.39   15.80
  -9 -13  -2  114.89   15.10
  -9 -13  -2  135.59   14.10
   9  13   2  103.09   15.50
   2 -14  -2  171.38   16.60
   2 -14  -2  179.18   14.40
   2 -14  -2  153.28   16.10
  -2  14   2  145.49   16.70
   1 -14  -2  115.39   12.30
   1 -14  -2  167.18   15.40
   1 -14  -2  123.49   15.30
  -1  14   2  120.59   15.60
   0 -14  -2  247.58   14.80
   0 -14  -2  227.38   17.70
   0 -14  -2  256.37   18.10
   0  14   2  241.38   17.90
  -1 -14  -2   65.29    9.50
  -1 -14  -2   87.79   12.70
  -1 -14  -2   58.69   10.60
   1  14   2   61.19   10.80
  -2 -14  -2  146.39   15.00
  -2 -14  -2  143.89   11.40
   2  14   2  130.19   14.60
   2  14   2  154.58   15.00
  -3 -14  -2  174.28   12.00
  -3 -14  -2  174.18   16.10
   3  14   2  186.18   16.10
   3  14   2  159.38   14.50
  -4 -14  -2   30.20    6.60
  -4 -14  -2   31.30    9.50
   4  14   2   25.10    7.80
   4  14   2   37.20    9.20
  -5 -14  -2    1.60    7.00
  -5 -14  -2   -0.20    4.60
   5  14   2    6.20    7.60
   5  14   2    7.40    6.30
  -6 -14  -2   -5.20    7.00
  -6 -14  -2    3.70    5.20
   6  14   2    9.10    7.50
  -7 -14  -2    6.40    6.00
  -7 -14  -2    1.40    8.20
   7  14   2    5.50    8.40
  -1 -15  -2  138.99   17.40
   1  15   2   81.69   13.80
  -2 -15  -2   88.79   13.30
  -2 -15  -2   76.39   11.40
   2  15   2  106.89   17.60
   2  15   2  105.59   15.10
  -3 -15  -2   63.49   12.80
  -3 -15  -2   64.39    9.80
   3  15   2   66.09   13.30
   3  15   2   67.59   11.50
   4  15   2  107.29   13.50
   5  15   2   86.99   16.10
  -2 -13   3   34.80   10.30
   6  12  -3   31.10   10.20
   5  12  -3   72.29   11.80
  -5 -12   3   82.19    9.10
  -5 -12   3   58.99   12.30
   4  12  -3    7.20    7.70
  -4 -12   3   10.50    8.90
  -4 -12   3   12.00    4.60
   3  12  -3   77.69   11.70
  -3 -12   3  101.29    8.40
  -3 -12   3  113.49   15.70
   2  12  -3  225.68   16.70
   2  12  -3  230.38   16.70
  -2 -12   3  235.18   17.70
  -2 -12   3  241.88   11.20
   1  12  -3  245.68   17.90
   1  12  -3  193.68   16.20
  -1 -12   3  246.68   17.60
  -1 -12   3  234.88   11.10
   0  12  -3  170.18   16.60
   0 -12   3  147.79   15.60
   0 -12   3  141.79    9.70
   0 -12   3  137.39   15.60
  -1  12  -3  186.98   17.80
   1 -12   3  218.78   17.00
   1 -12   3  229.68   12.10
  -2  12  -3  128.79   17.10
   2 -12   3  164.08   11.50
   2 -12   3  179.58   16.90
   8  11  -3  190.98   18.40
  -8 -11   3  205.28   18.60
   7  11  -3  168.18   17.00
  -7 -11   3  184.48   17.10
  -7 -11   3  177.88   17.90
  -7 -11   3  203.18   12.80
   6  11  -3  228.88   17.70
  -6 -11   3  213.78   18.60
  -6 -11   3  231.48   12.60
   5  11  -3  306.27   18.20
  -5 -11   3  291.67   12.70
  -5 -11   3  320.27   20.10
   4  11  -3   40.80    9.10
  -4 -11   3   52.69   10.20
  -4 -11   3   52.09    6.70
   3  11  -3  178.68   14.20
  -3 -11   3  175.18    9.10
  -3 -11   3  177.08   15.40
   2  11  -3  142.99   13.60
   2  11  -3  114.09   12.30
  -2 -11   3  146.49   13.80
  -2 -11   3  123.59    7.80
   1  11  -3   41.90    8.90
  -1 -11   3   37.60    5.00
  -1 -11   3   57.39    9.50
  -1 -11   3   49.20    9.50
   0  11  -3   14.40    7.60
   0 -11   3   16.10    4.10
   0 -11   3    9.20    6.00
   0 -11   3   11.50    6.60
  -1  11  -3   50.49   10.30
   1 -11   3   69.89   11.10
   1 -11   3   62.49   10.10
   1 -11   3   54.69    7.40
  -2  11  -3   40.30    9.70
   2 -11   3   32.00    8.50
   2 -11   3   31.50    6.00
  -3  11  -3   -6.20    6.70
   3 -11   3    3.10    4.80
   3 -11   3    9.30    7.50
  -4  11  -3   13.50    8.90
   4 -11   3   24.30    9.00
   4 -11   3   16.30    6.20
   5 -11   3    5.00    9.90
   9  10  -3   -5.00    7.50
  -9 -10   3    6.30    8.70
  -9 -10   3    6.70    6.40
  -9 -10   3    4.70    9.70
   8  10  -3    1.70    7.40
  -8 -10   3    1.10    8.30
  -8 -10   3    5.10    5.80
  -8 -10   3    5.50    7.60
   7  10  -3   19.70    8.20
  -7 -10   3   36.00    9.90
  -7 -10   3   44.40   10.00
  -7 -10   3   24.20    6.00
   6  10  -3    2.10    6.50
  -6 -10   3   -0.20    6.90
  -6 -10   3    4.10    6.10
  -6 -10   3   -4.30    3.50
   5  10  -3   48.60    9.10
  -5 -10   3   77.09   10.90
  -5 -10   3   46.70    9.70
  -5 -10   3   46.00    6.70
   4  10  -3  106.69   11.40
  -4 -10   3  100.09    7.20
  -4 -10   3  107.39   12.70
   3  10  -3   93.59   10.20
   3  10  -3  105.79   11.60
  -3 -10   3  115.39    7.00
  -3 -10   3   94.19   11.80
   2  10  -3   82.89   10.00
   2  10  -3   70.09   10.40
  -2 -10   3   77.29    6.10
  -2 -10   3  115.19   12.30
   1  10  -3  280.27   16.10
  -1 -10   3  277.87   16.00
  -1 -10   3  258.37    9.90
  -1 -10   3  256.57   15.60
   0  10  -3  215.08   14.90
   0 -10   3  203.88   13.90
   0 -10   3  240.08    9.80
   0 -10   3  232.48   14.60
  -1  10  -3  341.47   18.50
   1 -10   3  319.47   16.40
   1 -10   3  362.06   18.30
   1 -10   3  342.07   12.60
  -2  10  -3  419.36   21.10
   2 -10   3  368.86   14.30
   2 -10   3  423.86   20.20
  -3  10  -3  335.97   20.20
   3 -10   3  348.67   19.10
   3 -10   3  312.77   14.00
  -4  10  -3  177.78   17.10
   4 -10   3  223.08   16.60
   4 -10   3  222.48   12.50
  -5  10  -3   98.79   15.20
  -5  10  -3  109.89   15.30
   5 -10   3  112.99   14.30
   5 -10   3  101.29   10.80
  -6  10  -3  232.98   16.20
  -6  10  -3  226.68   19.40
   6 -10   3  282.97   19.80
   6 -10   3  217.28   15.00
  10   9  -3  110.99   16.70
  10   9  -3  149.99   19.10
 -10  -9   3  110.19   16.40
 -10  -9   3  148.99   15.60
   9   9  -3  233.38   17.90
   9   9  -3  268.97   20.40
  -9  -9   3  224.08   18.60
  -9  -9   3  260.87   20.50
  -9  -9   3  219.38   15.30
   8   9  -3  333.37   19.30
  -8  -9   3  378.06   21.20
  -8  -9   3  353.96   16.60
  -8  -9   3  379.96   21.60
   7   9  -3  330.37   18.20
  -7  -9   3  323.57   19.30
  -7  -9   3  343.97   15.00
  -7  -9   3  366.96   19.70
   6   9  -3  274.17   16.60
  -6  -9   3  307.27   17.90
  -6  -9   3  260.67   12.10
  -6  -9   3  290.87   17.00
   5   9  -3  535.75   21.80
  -5  -9   3  570.54   22.30
  -5  -9   3  577.34   23.50
  -5  -9   3  571.94   16.80
   4   9  -3  387.76   17.90
  -4  -9   3  408.76   12.80
  -4  -9   3  365.26   18.30
  -4  -9   3  435.86   18.20
   3   9  -3  175.18   12.10
   3   9  -3  187.48   11.10
  -3  -9   3  152.58    7.30
  -3  -9   3  154.18   12.20
  -3  -9   3  167.88   11.30
   2   9  -3  311.77   15.20
   2   9  -3  300.47   14.70
  -2  -9   3  322.07   16.20
  -2  -9   3  285.77    9.70
   1   9  -3  282.67   14.90
  -1  -9   3  271.67    9.40
  -1  -9   3  303.97   15.00
  -1  -9   3  296.47   15.10
   0   9  -3   63.59    9.50
   0  -9   3   68.39    8.70
   0  -9   3   87.79    5.80
   0  -9   3   61.79    8.80
  -1   9  -3   10.80    5.80
   1  -9   3    7.50    3.00
   1  -9   3    6.20    4.60
   1  -9   3    6.10    4.80
  -2   9  -3   38.90    8.20
   2  -9   3   33.60    5.00
   2  -9   3   41.30    6.80
   2  -9   3   33.10    6.90
  -3   9  -3   17.50    7.00
  -3   9  -3   13.70    4.80
   3  -9   3   16.10    6.20
   3  -9   3   18.60    4.60
  -4   9  -3    4.20    6.10
  -4   9  -3   -3.00    4.20
   4  -9   3    4.10    5.50
   4  -9   3    1.00    4.00
  -5   9  -3   21.80    7.90
  -5   9  -3    5.60    5.10
   5  -9   3   19.30    7.70
   5  -9   3    3.40    4.50
  -6   9  -3   21.20    8.40
  -6   9  -3    4.60    5.60
   6  -9   3    9.00    5.70
   6  -9   3    4.90    7.00
  -7   9  -3   83.19   12.10
  -7   9  -3   93.39   14.60
   7  -9   3   55.49   11.30
   7  -9   3   59.09    9.10
  -8   9  -3  147.89   21.50
  -8   9  -3  120.89   15.20
   8  -9   3  147.69   15.70
  11   8  -3    6.90    9.40
  11   8  -3    1.00    9.70
 -11  -8   3    3.00    8.20
  10   8  -3   38.90   10.40
  10   8  -3   39.90   11.80
 -10  -8   3   49.10   11.30
 -10  -8   3   42.70    9.40
   9   8  -3   37.20   10.50
   9   8  -3   19.90    8.50
  -9  -8   3   34.10    9.00
  -9  -8   3   38.40    8.10
   8   8  -3   20.30    7.50
  -8  -8   3   13.10    6.80
  -8  -8   3    5.10    7.30
  -8  -8   3   14.50    5.30
   7   8  -3    6.00    6.00
  -7  -8   3   20.20    7.10
  -7  -8   3    6.10    4.30
  -7  -8   3   12.60    6.10
   6   8  -3   25.60    6.70
  -6  -8   3   21.00    7.10
  -6  -8   3   29.50    7.20
  -6  -8   3   31.00    5.10
   5   8  -3   81.89    9.10
  -5  -8   3   77.19   10.00
  -5  -8   3   74.59    6.40
  -5  -8   3   94.09   10.00
   4   8  -3   81.89    8.80
  -4  -8   3   78.59    9.60
  -4  -8   3   96.99    9.50
  -4  -8   3   74.49    5.60
   3   8  -3  363.86   14.00
   3   8  -3  340.17   15.10
  -3  -8   3  324.17   10.10
  -3  -8   3  340.97   14.80
  -3  -8   3  324.37   15.40
   2   8  -3  149.88   10.20
   2   8  -3  162.68   10.20
  -2  -8   3  152.58    9.60
  -2  -8   3  158.58    6.30
  -2  -8   3  158.08   11.20
   1   8  -3  298.67   14.20
  -1  -8   3  302.07    9.10
  -1  -8   3  329.27   14.30
  -1  -8   3  308.47   14.10
   0   8  -3  406.86   17.20
   0  -8   3  419.06   11.50
   0  -8   3  394.76   15.80
   0  -8   3  413.46   16.80
  -1   8  -3  436.76   18.60
  -1   8  -3  484.05   15.00
   1  -8   3  427.56   12.70
   1  -8   3  428.06   17.60
   1  -8   3  452.85   16.60
  -2   8  -3  185.18    9.80
  -2   8  -3  194.18   13.10
   2  -8   3  173.38   10.60
   2  -8   3  180.18    8.50
   2  -8   3  174.08   11.60
  -3   8  -3  508.35   21.80
  -3   8  -3  515.75   17.80
   3  -8   3  538.85   16.50
   3  -8   3  541.35   20.60
  -4   8  -3  575.14   23.60
  -4   8  -3  585.54   19.90
   4  -8   3  583.14   18.40
   4  -8   3  580.34   22.50
  -5   8  -3  546.45   20.00
  -5   8  -3  527.25   22.80
   5  -8   3  530.25   22.30
   5  -8   3  493.75   18.00
  -6   8  -3  180.58   15.00
  -6   8  -3  157.68   12.20
   6  -8   3  187.88   12.10
   6  -8   3  199.48   15.10
  -7   8  -3  198.08   16.50
  -7   8  -3  208.18   14.60
   7  -8   3  187.58   13.10
   7  -8   3  175.28   15.70
  -8   8  -3  137.19   13.60
  -8   8  -3  124.59   14.70
   8  -8   3  100.09   15.50
   8  -8   3  142.69   13.20
  -9   8  -3  182.18   17.80
  -9   8  -3  195.78   16.90
   9  -8   3  192.48   15.80
   9  -8   3  170.48   23.00
  11   7  -3  195.58   18.70
  11   7  -3  249.18   21.80
 -11  -7   3  216.48   18.90
 -11  -7   3  241.58   18.70
  10   7  -3  175.18   18.40
  10   7  -3  127.49   14.40
 -10  -7   3  152.38   16.00
 -10  -7   3  173.78   15.10
   9   7  -3  211.08   16.00
   9   7  -3  221.18   17.20
  -9  -7   3  206.58   16.70
  -9  -7   3  230.08   14.40
   8   7  -3  337.77   17.40
   8   7  -3  319.17   18.90
  -8  -7   3  377.06   19.30
  -8  -7   3  331.67   18.80
  -8  -7   3  336.77   15.30
   7   7  -3  728.03   24.70
  -7  -7   3  710.03   25.50
  -7  -7   3  690.13   21.10
  -7  -7   3  666.63   25.50
   6   7  -3  248.98   13.60
  -6  -7   3  231.28   14.00
  -6  -7   3  231.88   14.20
  -6  -7   3  239.28   10.50
   5   7  -3  598.54   20.90
  -5  -7   3  606.54   21.70
  -5  -7   3  590.84   16.50
  -5  -7   3  609.54   21.80
   4   7  -3  907.91   23.90
   4   7  -3  882.41   26.00
  -4  -7   3  900.61   26.60
  -4  -7   3  876.61   20.70
  -4  -7   3  932.01   27.10
   3   7  -3  547.45   18.60
   3   7  -3  562.94   17.10
  -3  -7   3  520.45   13.20
  -3  -7   3  532.05   18.90
  -3  -7   3  529.25   18.30
   2   7  -3  451.05   15.70
   2   7  -3  470.45   16.60
  -2  -7   3  434.16   11.00
  -2  -7   3  454.45   15.80
  -2  -7   3  422.46   16.20
   1   7  -3  282.77   12.60
   1   7  -3  298.67    9.80
  -1  -7   3  286.17   11.40
  -1  -7   3  275.57    9.40
  -1  -7   3  273.37    7.90
  -1  -7   3  282.57   12.70
  -1  -7   3  291.97   12.80
   0   7  -3  621.34   16.50
   0   7  -3  589.34   20.10
   0  -7   3  614.64   17.00
   0  -7   3  591.14   14.00
   0  -7   3  592.94   19.30
   0  -7   3  600.84   18.80
  -1   7  -3  121.99    7.20
  -1   7  -3  117.89    9.70
   1  -7   3  125.29    8.50
   1  -7   3  138.29    6.10
   1  -7   3  142.39    9.60
  -2   7  -3   11.00    4.90
  -2   7  -3   19.80    4.10
   2  -7   3   19.50    4.60
   2  -7   3   12.90    4.00
   2  -7   3   20.10    3.40
  -3   7  -3   38.50    7.10
  -3   7  -3   43.70    6.00
   3  -7   3   46.80    7.20
   3  -7   3   42.10    5.80
   3  -7   3   35.00    5.10
  -4   7  -3  114.49    8.70
  -4   7  -3   90.99   10.10
   4  -7   3  105.49    7.60
   4  -7   3  108.69    9.90
  -5   7  -3   57.79    7.80
  -5   7  -3   68.19    9.50
   5  -7   3   71.19    7.30
   5  -7   3   56.59    8.50
  -6   7  -3    4.80    5.60
  -6   7  -3    0.70    4.20
   6  -7   3    7.80    4.20
   6  -7   3   -2.20    5.00
  -7   7  -3   -1.40    5.80
  -7   7  -3    3.60    5.40
   7  -7   3    7.70    4.80
   7  -7   3    6.50    6.50
  -8   7  -3   41.20    8.40
  -8   7  -3   23.30    8.00
   8  -7   3   33.50    9.40
   8  -7   3   34.00    7.10
  -9   7  -3  155.48   14.70
  -9   7  -3  121.99   15.10
   9  -7   3  126.29   16.10
   9  -7   3  146.09   13.50
 -10   7  -3  106.79   15.30
 -10   7  -3  120.19   21.80
  10  -7   3  138.39   14.30
  12   6  -3   79.39   13.90
  12   6  -3   84.09   15.20
 -12  -6   3   90.19   18.80
 -12  -6   3   92.79   13.80
  11   6  -3  114.59   15.10
  11   6  -3  101.89   15.10
 -11  -6   3  115.19   15.10
 -11  -6   3  123.99   15.70
  10   6  -3  106.49   13.90
  10   6  -3  110.89   14.90
 -10  -6   3   95.49   13.00
 -10  -6   3   85.49   13.00
   9   6  -3   -5.60    6.20
   9   6  -3   -1.30    5.60
  -9  -6   3    5.60    6.50
  -9  -6   3   -0.40    5.00
   8   6  -3   68.39   10.50
   8   6  -3   56.69    8.90
  -8  -6   3   63.59   10.20
  -8  -6   3   64.69    8.40
   7   6  -3   36.70    6.90
  -7  -6   3   31.40    5.40
  -7  -6   3   31.80    7.00
  -7  -6   3   30.90    6.80
   6   6  -3   11.60    4.90
  -6  -6   3    3.60    4.30
  -6  -6   3   13.70    4.90
  -6  -6   3    8.20    3.10
   5   6  -3   66.49    7.90
  -5  -6   3   67.29    5.40
  -5  -6   3   64.79    8.10
  -5  -6   3   77.69    8.40
   4   6  -3   -1.40    3.10
   4   6  -3    3.00    2.40
  -4  -6   3   -2.40    2.90
  -4  -6   3    3.90    2.00
  -4  -6   3    5.90    3.70
   3   6  -3  320.47   12.90
   3   6  -3  325.27   11.50
  -3  -6   3  330.07   13.60
  -3  -6   3  319.47    9.60
  -3  -6   3  300.57   13.00
  -3  -6   3  300.77    8.70
   2   6  -3  438.06   14.40
   2   6  -3  442.66   15.30
  -2  -6   3  456.65   15.10
  -2  -6   3  445.96   15.50
  -2  -6   3  437.86   10.30
  -2  -6   3  425.46   10.30
  -2  -6   3  448.26   12.10
   1   6  -3  690.83   19.90
   1   6  -3  666.43   16.40
  -1  -6   3  683.13   19.60
  -1  -6   3  655.83   13.90
  -1  -6   3  680.33   18.80
  -1  -6   3  673.63   19.60
  -1  -6   3  654.63   13.80
   0   6  -3  402.76   14.90
   0   6  -3  385.56   11.70
   0  -6   3  400.16   12.50
   0  -6   3  387.96   13.70
   0  -6   3  393.16    9.10
   0  -6   3  399.06    9.50
   0  -6   3  376.56   13.70
  -1   6  -3  778.12   23.20
  -1   6  -3  777.12   19.60
   1  -6   3  750.52   21.70
   1  -6   3  758.32   20.50
   1  -6   3  743.73   16.90
   1  -6   3  795.02   18.90
   1  -6   3  790.32   16.70
  -2   6  -3  881.41   26.20
  -2   6  -3  915.31   22.60
   2  -6   3  891.81   20.20
   2  -6   3  918.51   26.40
   2  -6   3  887.81   22.60
   2  -6   3  889.61   24.70
  -3   6  -3  668.83   19.40
   3  -6   3  668.53   18.50
   3  -6   3  702.83   17.60
   3  -6   3  731.03   22.00
   3  -6   3  692.43   22.80
  -4   6  -3  117.49    8.20
   4  -6   3  114.19    9.30
   4  -6   3  108.29    6.80
   4  -6   3   99.29    9.50
  -5   6  -3 1037.70   27.70
   5  -6   3 1006.40   25.50
   5  -6   3  950.60   29.20
   5  -6   3 1005.30   30.10
  -6   6  -3  569.44   20.10
   6  -6   3  572.64   22.30
   6  -6   3  561.14   18.40
   6  -6   3  540.45   21.60
  -7   6  -3  465.45   19.10
   7  -6   3  459.55   21.40
   7  -6   3  466.15   20.50
   7  -6   3  465.05   17.60
  -8   6  -3  245.68   15.00
   8  -6   3  211.18   15.20
   8  -6   3  188.28   15.80
   8  -6   3  252.17   14.30
  -9   6  -3  277.97   17.80
  -9   6  -3  227.98   15.60
   9  -6   3  291.17   19.90
   9  -6   3  231.28   14.90
 -10   6  -3   47.30    9.80
 -10   6  -3   60.69   11.00
  10  -6   3   53.59   11.80
  10  -6   3   49.50    8.80
  12   5  -3   71.99   13.00
  12   5  -3   62.69   13.00
 -12  -5   3   52.19   11.50
 -12  -5   3   72.69   12.20
  11   5  -3  192.48   17.70
  11   5  -3  140.19   16.20
 -11  -5   3  187.28   16.70
 -11  -5   3  173.38   16.60
  10   5  -3  165.38   15.90
  10   5  -3  148.39   14.30
 -10  -5   3  162.28   14.30
 -10  -5   3  136.69   14.20
   9   5  -3  604.14   24.90
   9   5  -3  518.65   22.40
  -9  -5   3  582.14   21.70
  -9  -5   3  537.15   23.30
   8   5  -3  192.18   14.10
   8   5  -3  173.58   12.60
  -8  -5   3  190.68   11.80
  -8  -5   3  188.88   13.40
   7   5  -3  743.63   23.60
   7   5  -3  741.53   25.10
  -7  -5   3  721.23   21.30
  -7  -5   3  675.43   24.20
   6   5  -3  622.94   20.30
  -6  -5   3  612.54   21.20
  -6  -5   3  621.54   17.80
  -6  -5   3  610.94   21.60
   5   5  -3  671.93   20.30
  -5  -5   3  643.74   20.90
  -5  -5   3  644.34   16.40
  -5  -5   3  661.23   17.20
  -5  -5   3  678.83   21.90
   4   5  -3  541.75   13.90
   4   5  -3  524.15   16.80
  -4  -5   3  544.95   18.40
  -4  -5   3  530.45   17.90
  -4  -5   3  538.45   13.70
  -4  -5   3  541.35   13.70
   3   5  -3 1257.07   29.10
   3   5  -3 1229.58   26.60
  -3  -5   3 1174.58   25.00
  -3  -5   3 1168.88   24.10
  -3  -5   3 1197.28   29.70
  -3  -5   3 1178.38   24.30
  -3  -5   3 1165.38   29.60
   2   5  -3  941.51   22.80
   2   5  -3  962.50   24.00
  -2  -5   3  928.01   18.70
  -2  -5   3  947.91   20.80
  -2  -5   3  963.50   18.60
  -2  -5   3  931.61   24.20
  -2  -5   3  928.41   24.00
   1   5  -3  814.72   21.10
  -1  -5   3  801.72   20.60
  -1  -5   3  820.22   18.60
  -1  -5   3  792.22   20.80
  -1  -5   3  782.52   21.00
   0   5  -3  496.35   15.80
   0   5  -3  500.65   13.20
   0  -5   3  485.95   14.00
   0  -5   3  470.15   14.70
   0  -5   3  509.55   14.80
  -1   5  -3  538.45   14.40
   1  -5   3  558.94   17.50
   1  -5   3  505.95   15.80
   1  -5   3  538.55   14.10
   1  -5   3  505.85   11.50
   1  -5   3  523.65   11.40
   1  -5   3  512.05   14.90
  -2   5  -3  174.48    6.50
  -2   5  -3  169.68    7.70
   2  -5   3  172.08    6.20
   2  -5   3  153.38    7.30
   2  -5   3  144.49    9.30
   2  -5   3  152.68    5.80
   2  -5   3  165.08    8.70
  -3   5  -3   25.00    3.00
  -3   5  -3   30.80    4.60
   3  -5   3   33.50    5.30
   3  -5   3   16.80    4.50
   3  -5   3   25.40    3.90
   3  -5   3   36.80    3.60
  -4   5  -3   76.99    6.70
   4  -5   3   79.69    5.50
   4  -5   3   82.29    5.50
   4  -5   3   71.69    7.80
   4  -5   3   94.19    7.80
  -5   5  -3   28.20    5.10
   5  -5   3   24.30    5.60
   5  -5   3   20.20    3.80
   5  -5   3   33.90    6.40
  -6   5  -3    1.90    3.20
   6  -5   3    1.90    3.80
   6  -5   3    6.80    3.30
   6  -5   3    3.60    4.50
  -7   5  -3   38.40    6.80
   7  -5   3   44.60    6.60
   7  -5   3   28.70    6.90
   7  -5   3   41.40    8.30
  -8   5  -3   29.30    6.80
   8  -5   3   32.70    7.40
   8  -5   3   31.30    6.30
   8  -5   3   22.90    7.80
  -9   5  -3   42.60    8.40
   9  -5   3   33.90    8.20
   9  -5   3   47.80    7.90
   9  -5   3   49.80   10.40
 -10   5  -3   85.79   12.10
  10  -5   3  101.09   13.00
  10  -5   3   94.49   13.70
  10  -5   3  113.49   12.50
 -11   5  -3   54.49   10.30
 -11   5  -3   94.39   13.50
  11  -5   3   63.59   10.80
  11  -5   3   78.29   13.60
  12   4  -3  205.08   19.40
  12   4  -3  147.89   17.50
 -12  -4   3  178.48   17.40
  11   4  -3  106.39   14.20
  11   4  -3  142.49   16.40
 -11  -4   3  101.89   13.80
 -11  -4   3  122.29   14.50
  10   4  -3  146.69   15.40
  10   4  -3  177.88   15.00
 -10  -4   3  164.78   14.00
 -10  -4   3  180.48   14.60
   9   4  -3   80.79   12.10
   9   4  -3   81.79   10.30
  -9  -4   3   77.49   10.10
  -9  -4   3  102.69   11.50
   8   4  -3   26.00    6.40
   8   4  -3   25.40    6.90
  -8  -4   3   30.20    5.90
  -8  -4   3   27.70    6.40
   7   4  -3   54.79    8.20
   7   4  -3   50.89    7.90
  -7  -4   3   64.99    7.30
  -7  -4   3   58.59    5.70
  -7  -4   3   60.49    7.80
   6   4  -3  105.29    8.00
   6   4  -3   98.49    8.80
  -6  -4   3   86.59    6.70
  -6  -4   3  101.59    8.80
  -6  -4   3   85.59    6.00
   5   4  -3   79.99    6.70
  -5  -4   3   74.49    5.40
  -5  -4   3   77.99    5.10
  -5  -4   3   86.49    7.60
  -5  -4   3   90.29    7.50
   4   4  -3   15.10    3.60
   4   4  -3   19.30    2.50
  -4  -4   3   20.60    2.90
  -4  -4   3   15.80    3.90
  -4  -4   3   19.50    2.90
  -4  -4   3   12.20    2.40
  -4  -4   3   11.50    3.60
   3   4  -3   13.50    3.20
   3   4  -3   20.60    3.00
  -3  -4   3   17.00    2.50
  -3  -4   3   12.30    3.20
  -3  -4   3   17.10    2.30
  -3  -4   3   15.20    3.60
  -3  -4   3   19.20    2.90
   2   4  -3   85.19    5.10
   2   4  -3   90.59    5.60
  -2  -4   3   73.59    3.10
  -2  -4   3   78.79    5.90
  -2  -4   3   87.89    4.40
  -2  -4   3   73.39    5.90
  -2  -4   3   86.19    3.10
   1   4  -3  666.63   17.20
  -1  -4   3  634.44   17.10
  -1  -4   3  641.54   17.30
  -1  -4   3  643.94   15.20
  -1  -4   3  642.64   16.90
   0  -4   3 1077.49   24.20
   0  -4   3 1048.30   25.60
   0  -4   3 1069.09   24.50
   0  -4   3 1082.29   24.80
   0  -4   3 1089.99   23.30
  -1   4  -3  832.42   19.30
   1  -4   3  851.91   19.10
   1  -4   3  832.82   15.70
   1  -4   3  805.12   19.40
   1  -4   3  823.72   15.60
   1  -4   3  781.12   21.40
   1  -4   3  806.42   20.40
  -2   4  -3  934.31   20.00
  -2   4  -3  911.11   21.50
   2  -4   3  881.51   18.40
   2  -4   3  883.81   23.80
   2  -4   3  907.51   20.50
   2  -4   3  899.21   18.90
   2  -4   3  891.61   22.50
  -3   4  -3 2189.58   41.10
  -3   4  -3 2185.48   44.10
   3  -4   3 2093.99   41.60
   3  -4   3 2122.59   41.10
   3  -4   3 2112.19   42.20
   3  -4   3 2127.09   46.80
   3  -4   3 2025.20   45.10
  -4   4  -3  411.06   13.80
  -4   4  -3  425.46   11.10
   4  -4   3  402.46   11.10
   4  -4   3  405.56   11.90
   4  -4   3  439.06   15.80
   4  -4   3  422.16   15.20
  -5   4  -3  587.84   18.20
   5  -4   3  596.04   19.90
   5  -4   3  567.84   19.50
   5  -4   3  603.94   16.50
  -6   4  -3  821.72   23.50
   6  -4   3  810.62   25.40
   6  -4   3  836.72   21.90
   6  -4   3  793.32   24.70
  -7   4  -3  720.43   22.90
   7  -4   3  750.22   25.70
   7  -4   3  775.52   24.40
   7  -4   3  732.13   21.70
  -8   4  -3  398.26   17.20
   8  -4   3  443.86   16.70
   8  -4   3  423.36   18.10
   8  -4   3  383.16   19.20
  -9   4  -3  343.97   17.30
   9  -4   3  344.47   17.30
   9  -4   3  371.26   20.10
   9  -4   3  345.97   16.20
 -10   4  -3  345.97   18.10
  10  -4   3  338.97   17.40
  10  -4   3  333.07   17.50
  10  -4   3  323.37   19.90
 -11   4  -3  151.38   14.60
  11  -4   3  150.08   14.40
  11  -4   3  106.89   13.20
  11  -4   3  160.68   16.50
  13   3  -3   54.29   14.00
 -13  -3   3   49.40   11.50
  12   3  -3   86.89   13.50
  12   3  -3  107.39   15.70
 -12  -3   3   93.59   14.20
  11   3  -3  185.78   17.10
  11   3  -3  173.78   16.10
 -11  -3   3  207.08   16.40
 -11  -3   3  208.48   16.00
  10   3  -3  192.48   15.90
  10   3  -3  178.08   14.80
 -10  -3   3  133.49   13.40
 -10  -3   3  153.48   13.50
   9   3  -3  443.06   19.60
   9   3  -3  431.46   20.60
  -9  -3   3  385.66   18.60
  -9  -3   3  436.16   18.90
  -9  -3   3  390.96   15.60
   8   3  -3  477.45   18.90
   8   3  -3  431.96   19.40
  -8  -3   3  491.55   19.50
  -8  -3   3  430.76   15.40
  -8  -3   3  450.85   17.80
   7   3  -3  639.24   21.30
   7   3  -3  635.34   22.70
  -7  -3   3  650.03   20.50
  -7  -3   3  703.03   22.70
  -7  -3   3  671.43   18.90
   6   3  -3 1087.69   30.30
   6   3  -3 1115.99   28.80
  -6  -3   3 1137.99   27.60
  -6  -3   3 1122.29   30.20
  -6  -3   3 1122.79   26.20
   5   3  -3 1333.47   33.40
   5   3  -3 1390.26   31.80
  -5  -3   3 1345.67   29.30
  -5  -3   3 1342.17   30.00
  -5  -3   3 1333.97   33.30
   4   3  -3  912.91   22.60
   4   3  -3  949.80   17.90
  -4  -3   3  924.91   20.70
  -4  -3   3  860.51   24.00
  -4  -3   3  912.31   20.40
  -4  -3   3  905.11   23.70
  -4  -3   3  846.42   20.20
   3   3  -3  702.43   17.80
   3   3  -3  687.53   15.10
  -3  -3   3  694.43   15.20
  -3  -3   3  673.73   19.10
  -3  -3   3  724.93   16.40
  -3  -3   3  699.03   19.00
  -3  -3   3  657.33   15.40
   2   3  -3 1194.38   24.80
   2   3  -3 1204.18   26.10
  -2  -3   3 1163.28   22.70
  -2  -3   3 1184.28   22.40
  -2  -3   3 1171.98   27.30
  -2  -3   3 1167.08   24.50
  -2  -3   3 1199.78   27.20
  -1  -3   3 1532.85   32.60
  -1  -3   3 1547.05   30.70
  -1  -3   3 1532.45   32.80
  -1  -3   3 1518.05   31.90
  -1  -3   3 1563.14   32.00
   0  -3   3 1591.64   33.70
   0  -3   3 1591.64   32.70
   0  -3   3 1570.24   32.70
   0  -3   3 1583.14   31.70
   0  -3   3 1585.54   32.70
  -1   3  -3 1291.67   26.90
   1  -3   3 1281.37   26.90
   1  -3   3 1275.27   26.80
   1  -3   3 1268.27   27.70
   1  -3   3 1296.77   27.00
   1  -3   3 1312.77   29.20
  -2   3  -3  484.95   13.30
  -2   3  -3  500.85   12.40
   2  -3   3  494.95   10.60
   2  -3   3  514.35   14.20
   2  -3   3  488.85   11.30
   2  -3   3  472.75   14.90
   2  -3   3  473.45   12.00
  -3   3  -3  164.28    6.00
  -3   3  -3  156.18    7.10
   3  -3   3  151.08    5.50
   3  -3   3  155.08    6.50
   3  -3   3  156.48    5.60
   3  -3   3  164.68    8.50
   3  -3   3  166.38    8.10
  -4   3  -3   70.09    4.10
  -4   3  -3   67.99    5.20
   4  -3   3   60.99    4.20
   4  -3   3   68.39    3.60
   4  -3   3   58.79    5.80
   4  -3   3   65.99    6.10
   4  -3   3   66.79    5.40
  -5   3  -3    7.80    2.20
  -5   3  -3    7.40    2.90
   5  -3   3    3.00    3.00
   5  -3   3    6.80    3.60
   5  -3   3    3.00    2.00
  -6   3  -3   38.80    4.10
  -6   3  -3   33.40    5.20
   6  -3   3   25.60    5.00
   6  -3   3   42.80    5.10
   6  -3   3   36.90    6.30
  -7   3  -3    1.60    3.40
   7  -3   3   -3.10    3.50
   7  -3   3    2.60    3.80
   7  -3   3    2.40    2.90
  -8   3  -3   39.60    6.50
   8  -3   3   40.60    6.00
   8  -3   3   30.50    5.90
   8  -3   3   23.70    6.50
  -9   3  -3   27.00    6.20
   9  -3   3   16.70    5.90
   9  -3   3   18.20    5.50
   9  -3   3   17.70    6.60
 -10   3  -3   62.09    9.30
  10  -3   3   51.89    7.80
  10  -3   3   45.90    9.60
  10  -3   3   57.09    8.80
 -11   3  -3  118.39   13.40
  11  -3   3  134.59   15.20
  11  -3   3  115.79   12.70
  11  -3   3  136.69   12.80
 -12   3  -3   96.59   13.70
  12  -3   3   64.89   12.70
  13   2  -3  228.68   20.70
 -13  -2   3  250.97   19.60
  12   2  -3  254.77   19.20
 -12  -2   3  224.08   17.60
  11   2  -3  137.99   14.60
  11   2  -3  154.18   15.50
 -11  -2   3  178.38   14.70
 -11  -2   3  160.18   12.10
  10   2  -3  247.28   17.00
  10   2  -3  284.27   17.40
 -10  -2   3  309.77   17.10
 -10  -2   3  272.57   16.20
 -10  -2   3  255.27   13.70
   9   2  -3  330.07   17.40
   9   2  -3  338.07   17.90
  -9  -2   3  351.06   17.10
  -9  -2   3  356.76   14.80
  -9  -2   3  384.66   17.60
   8   2  -3  124.49   10.50
   8   2  -3  142.79   12.00
  -8  -2   3  131.89   10.50
  -8  -2   3  145.79   10.80
  -8  -2   3  128.49    8.80
   7   2  -3    4.30    3.90
   7   2  -3    7.80    4.50
  -7  -2   3    8.50    4.00
  -7  -2   3    6.70    3.30
  -7  -2   3    0.40    3.20
   6   2  -3  115.99    9.10
   6   2  -3  142.99    8.80
  -6  -2   3  118.19    8.40
  -6  -2   3  118.99    7.20
  -6  -2   3  110.69    7.60
   5   2  -3   43.70    6.00
   5   2  -3   47.80    5.30
  -5  -2   3   44.80    5.60
  -5  -2   3   40.30    4.20
  -5  -2   3   46.60    4.70
   4   2  -3   60.59    5.90
   4   2  -3   62.59    5.00
  -4  -2   3   57.69    4.30
  -4  -2   3   68.69    4.60
  -4  -2   3   60.99    4.30
  -4  -2   3   60.19    5.60
   3   2  -3  371.06    8.00
   3   2  -3  362.56   10.90
   3   2  -3  370.96   12.60
  -3  -2   3  346.67    9.50
  -3  -2   3  345.37    9.50
  -3  -2   3  357.46   10.20
  -3  -2   3  355.36   12.30
  -3  -2   3  346.27   12.00
   2   2  -3   45.60    3.50
  -2  -2   3   44.60    2.40
  -2  -2   3   46.40    2.40
  -2  -2   3   42.70    4.10
  -2  -2   3   39.60    2.80
  -2  -2   3   40.40    3.20
  -2  -2   3   41.10    4.20
   1   2  -3   61.69    3.70
  -1  -2   3   57.59    4.20
  -1  -2   3   54.19    4.20
  -1  -2   3   58.79    3.40
  -1  -2   3   53.59    3.60
   0  -2   3  553.94   14.20
   0  -2   3  562.84   13.30
   0  -2   3  546.95   14.00
   0  -2   3  571.74   13.40
   0  -2   3  575.14   13.80
   1  -2   3 1034.00   23.60
   1  -2   3 1060.49   21.70
   1  -2   3 1048.70   22.20
   1  -2   3 1031.60   22.30
   1  -2   3 1038.20   22.10
  -2   2  -3  339.97    9.30
  -2   2  -3  347.37    9.90
   2  -2   3  326.37    8.40
   2  -2   3  325.57    8.40
   2  -2   3  339.47    7.60
   2  -2   3  344.37   11.20
   2  -2   3  317.87   10.00
  -3   2  -3 4029.20   74.09
  -3   2  -3 3975.00   72.29
   3  -2   3 3830.02   75.59
   3  -2   3 3767.52   72.79
   3  -2   3 3776.72   70.49
   3  -2   3 3993.90   71.49
   3  -2   3 4083.39   75.09
  -4   2  -3 1424.06   30.90
  -4   2  -3 1435.56   29.00
   4  -2   3 1348.86   26.40
   4  -2   3 1383.96   32.10
   4  -2   3 1454.15   32.60
   4  -2   3 1379.76   30.50
   4  -2   3 1438.56   29.00
  -5   2  -3  890.81   20.10
  -5   2  -3  868.01   22.20
   5  -2   3  861.91   23.20
   5  -2   3  882.01   20.70
   5  -2   3  860.21   23.90
   5  -2   3  837.32   16.90
  -6   2  -3  547.35   16.90
  -6   2  -3  533.95   14.70
   6  -2   3  538.95   15.60
   6  -2   3  524.75   18.70
   6  -2   3  562.94   17.80
  -7   2  -3  823.12   20.90
   7  -2   3  844.62   22.40
   7  -2   3  798.72   25.80
   7  -2   3  853.91   24.20
  -8   2  -3 1003.90   28.00
  -8   2  -3 1023.40   25.10
   8  -2   3  977.00   27.90
   8  -2   3 1002.50   31.10
   8  -2   3 1016.10   26.80
  -9   2  -3  417.96   17.60
   9  -2   3  417.76   16.60
   9  -2   3  418.86   17.30
   9  -2   3  373.26   19.10
 -10   2  -3  289.27   15.80
  10  -2   3  275.47   18.20
  10  -2   3  320.67   15.80
  10  -2   3  289.27   15.20
 -11   2  -3  432.56   20.60
  11  -2   3  451.35   23.30
  11  -2   3  480.35   20.00
 -12   2  -3  172.48   14.70
  12  -2   3  161.68   17.60
 -13   2  -3   44.10   11.30
  13   1  -3   31.90   11.70
 -13  -1   3   19.30    8.80
  12   1  -3   28.70    9.90
 -12  -1   3   27.80    8.00
 -12  -1   3   32.20    8.60
  11   1  -3  288.27   18.50
  11   1  -3  277.37   18.70
 -11  -1   3  288.17   15.90
 -11  -1   3  304.97   17.50
  10   1  -3  207.48   15.10
  10   1  -3  216.18   15.60
 -10  -1   3  193.58   14.70
 -10  -1   3  174.38   12.40
 -10  -1   3  198.28   13.80
   9   1  -3  325.27   17.50
   9   1  -3  336.07   17.10
  -9  -1   3  324.07   14.60
  -9  -1   3  318.77   15.80
  -9  -1   3  350.86   16.90
   8   1  -3  694.73   23.30
   8   1  -3  614.94   23.10
  -8  -1   3  634.04   22.10
  -8  -1   3  658.33   20.50
  -8  -1   3  637.34   21.80
   7   1  -3  726.53   22.70
   7   1  -3  689.83   23.20
  -7  -1   3  689.23   20.40
  -7  -1   3  745.53   22.40
  -7  -1   3  686.23   21.90
   6   1  -3  898.71   24.70
   6   1  -3  874.51   25.90
  -6  -1   3  920.71   24.60
  -6  -1   3  906.21   23.20
  -6  -1   3  925.91   25.10
   5   1  -3  989.80   24.50
   5   1  -3  962.00   26.10
  -5  -1   3  946.61   25.00
  -5  -1   3  931.01   23.10
  -5  -1   3  995.90   24.30
   4   1  -3 2470.85   49.20
   4   1  -3 2444.96   51.59
  -4  -1   3 2404.76   48.80
  -4  -1   3 2402.16   48.30
  -4  -1   3 2486.65   50.79
   3   1  -3 3202.38   61.09
   3   1  -3 3290.17   63.99
  -3  -1   3 3199.78   60.79
  -3  -1   3 3195.68   60.09
  -3  -1   3 3202.68   60.79
  -3  -1   3 3208.88   63.09
   2   1  -3 1302.27   27.40
   2   1  -3 1180.68   24.60
  -2  -1   3 1211.78   24.00
  -2  -1   3 1181.28   23.50
  -2  -1   3 1179.88   24.80
  -2  -1   3 1182.68   22.80
  -2  -1   3 1186.28   26.60
   1   1  -3  136.09    5.90
   1   1  -3  127.49    4.60
  -1  -1   3  121.79    4.90
  -1  -1   3  129.79    5.70
  -1  -1   3  129.89    3.30
  -1  -1   3  126.19    3.50
  -1  -1   3  122.69    4.60
   0  -1   3 4023.00   73.09
   0  -1   3 3946.81   73.59
   0  -1   3 3965.00   72.19
   0  -1   3 3999.60   74.09
   0  -1   3 4074.29   73.59
  -1   1  -3 1848.42   34.60
   1  -1   3 1743.53   33.60
   1  -1   3 1705.23   35.10
   1  -1   3 1764.92   33.40
   1  -1   3 1686.93   34.00
  -2   1  -3 1214.38   25.00
   2  -1   3 1235.18   26.80
   2  -1   3 1266.47   25.50
   2  -1   3 1228.58   25.50
   2  -1   3 1199.78   24.10
   2  -1   3 1209.38   23.40
   2  -1   3 1247.58   23.30
  -3   1  -3 1569.54   32.00
  -3   1  -3 1604.74   31.10
   3  -1   3 1540.05   30.00
   3  -1   3 1534.45   28.20
   3  -1   3 1561.64   32.60
   3  -1   3 1488.95   31.10
   3  -1   3 1571.94   33.30
  -4   1  -3  608.44   14.60
  -4   1  -3  576.84   15.40
   4  -1   3  580.64   16.40
   4  -1   3  588.54   14.10
   4  -1   3  580.24   16.70
  -5   1  -3   13.60    3.10
  -5   1  -3   20.40    3.10
   5  -1   3   23.90    4.00
   5  -1   3   22.00    3.20
   5  -1   3   17.40    3.90
  -6   1  -3    4.10    2.60
  -6   1  -3    8.00    2.40
   6  -1   3    3.70    2.30
   6  -1   3    3.90    2.80
   6  -1   3    3.00    3.10
  -7   1  -3    9.80    3.00
  -7   1  -3   20.10    4.20
   7  -1   3   22.40    5.30
   7  -1   3   28.50    5.10
   7  -1   3   10.10    3.30
  -8   1  -3    4.40    2.90
  -8   1  -3   -1.10    3.20
   8  -1   3   12.10    4.10
   8  -1   3    3.80    3.30
   8  -1   3    8.90    4.80
  -9   1  -3   52.19    7.40
  -9   1  -3   42.00    6.40
   9  -1   3   48.70    7.40
   9  -1   3   48.30    7.10
   9  -1   3   53.99    8.70
 -10   1  -3  110.09   10.50
  10  -1   3  137.69   10.80
  10  -1   3  114.09   12.50
  10  -1   3  119.29   10.50
 -11   1  -3   33.30    7.60
  11  -1   3   45.20    9.80
 -12   1  -3   49.60    9.50
  12  -1   3   58.79   12.20
 -13   1  -3  192.78   16.80
  13  -1   3  183.68   18.60
  13   0  -3  156.88   18.80
 -13   0   3  182.38   16.50
  12   0  -3  363.86   22.10
 -12   0   3  386.06   20.40
 -12   0   3  401.16   20.60
  11   0  -3  373.96   21.20
  11   0  -3  400.36   21.70
 -11   0   3  361.76   18.90
 -11   0   3  406.86   19.00
  10   0  -3  232.98   15.40
  10   0  -3  217.48   15.40
 -10   0   3  245.88   14.20
 -10   0   3  253.47   14.60
   9   0  -3  209.08   13.90
   9   0  -3  203.18   13.90
  -9   0   3  243.98   14.60
  -9   0   3  202.38   12.50
  -9   0   3  198.98   12.20
   8   0  -3  481.25   19.40
   8   0  -3  485.45   19.40
  -8   0   3  488.55   17.70
  -8   0   3  495.65   19.30
  -8   0   3  488.15   18.20
   7   0  -3  199.28   11.80
   7   0  -3  174.88   11.20
  -7   0   3  186.38   10.00
  -7   0   3  201.88   10.70
  -7   0   3  178.18   10.70
   6   0  -3  138.59    9.60
   6   0  -3  151.68    9.10
  -6   0   3  123.49    8.40
  -6   0   3  121.79    7.70
  -6   0   3  134.29    8.30
   5   0  -3   82.79    6.30
   5   0  -3   97.69    5.60
   5   0  -3   87.49    7.50
  -5   0   3   98.29    6.70
  -5   0   3   89.89    6.60
  -5   0   3   87.09    6.00
   4   0  -3    9.50    3.30
   4   0  -3   11.70    2.80
   4   0  -3   13.30    2.40
  -4   0   3   14.10    3.10
  -4   0   3   11.20    2.70
  -4   0   3   17.50    3.10
   3   0  -3   69.89    4.40
   3   0  -3   82.09    6.00
  -3   0   3   72.69    4.70
  -3   0   3   67.09    4.80
  -3   0   3   66.09    4.40
   2   0  -3  281.07    9.90
   2   0  -3  278.47    7.70
  -2   0   3  255.77    8.00
  -2   0   3  272.47    7.40
  -2   0   3  259.97    8.80
  -2   0   3  268.07    8.10
  -2   0   3  260.47    6.00
   1   0  -3 1269.67   27.10
   1   0  -3 1286.57   24.10
  -1   0   3 1221.48   24.70
  -1   0   3 1243.58   23.70
  -1   0   3 1274.37   24.20
  -1   0   3 1258.37   26.30
  -1   0   3 1249.97   25.30
   0   0  -3   59.99    3.70
   0   0   3   56.89    3.10
   0   0   3   55.89    3.10
   0   0   3   55.79    3.40
   0   0   3   52.79    2.20
   0   0   3   51.89    2.00
   0   0   3   57.79    2.30
  -1   0  -3 1145.19   23.10
  -1   0  -3 1086.49   22.50
   1   0   3 1110.29   20.90
   1   0   3 1127.59   21.50
   1   0   3 1127.69   23.30
   1   0   3 1118.69   20.90
   1   0   3 1121.29   22.60
  -2   0  -3  159.98    5.60
  -2   0  -3  159.98    4.40
   2   0   3  153.18    4.50
   2   0   3  157.38    5.50
   2   0   3  150.58    4.80
   2   0   3  161.48    6.30
  -3   0  -3 1287.17   25.90
  -3   0  -3 1265.57   26.10
   3   0   3 1226.78   25.60
   3   0   3 1274.27   24.80
   3   0   3 1252.27   26.90
   3   0   3 1203.78   26.90
  -4   0  -3 1631.34   32.60
  -4   0  -3 1624.74   32.90
   4   0   3 1566.64   33.80
   4   0   3 1571.84   31.70
   4   0   3 1539.15   34.40
  -5   0  -3 2899.01   56.99
  -5   0  -3 2979.70   56.59
  -5   0  -3 2772.92   56.89
   5   0   3 2985.20   57.99
   5   0   3 2877.01   59.69
   5   0   3 2966.70   56.19
  -6   0  -3 1081.39   26.80
  -6   0  -3 1130.89   26.10
  -6   0  -3 1113.69   26.70
   6   0   3 1132.69   29.60
   6   0   3 1161.88   27.40
   6   0   3 1160.48   26.00
  -7   0  -3  814.12   22.10
  -7   0  -3  829.72   21.50
   7   0   3  839.52   21.60
   7   0   3  824.52   25.20
   7   0   3  814.32   22.20
  -8   0  -3  606.64   18.40
  -8   0  -3  591.94   19.10
   8   0   3  610.34   22.10
   8   0   3  645.54   19.40
   8   0   3  610.34   18.60
  -9   0  -3  810.82   23.10
  -9   0  -3  760.72   23.60
   9   0   3  808.82   23.50
   9   0   3  837.22   23.80
   9   0   3  781.32   27.00
 -10   0  -3  380.46   16.40
 -10   0  -3  378.36   15.60
  10   0   3  366.46   15.50
  10   0   3  371.16   19.30
  10   0   3  373.36   16.00
 -11   0  -3  357.16   16.50
 -11   0  -3  369.66   17.60
  11   0   3  407.16   21.40
 -12   0  -3  274.97   16.70
  12   0   3  273.67   19.30
 -13   0  -3  163.98   15.10
  13   0   3  173.18   18.60
  12  -1  -3   15.10    8.40
 -12   1   3   20.30    7.80
  11  -1  -3  159.58   15.10
 -11   1   3  159.68   13.20
 -11   1   3  134.29   19.00
  10  -1  -3  300.77   16.80
  10  -1  -3  307.27   17.90
 -10   1   3  301.57   15.70
 -10   1   3  353.86   17.30
   9  -1  -3  429.16   19.90
   9  -1  -3  430.16   18.90
  -9   1   3  457.15   18.50
  -9   1   3  461.45   18.00
   8  -1  -3  359.16   16.20
   8  -1  -3  330.97   15.90
  -8   1   3  324.07   14.40
  -8   1   3  336.57   14.50
   7  -1  -3  868.91   26.10
   7  -1  -3  875.71   26.10
  -7   1   3  876.71   25.70
  -7   1   3  847.92   24.00
  -7   1   3  869.61   24.50
   6  -1  -3 1073.69   29.20
   6  -1  -3 1116.99   29.10
  -6   1   3 1093.59   28.50
  -6   1   3 1104.79   27.40
  -6   1   3 1057.29   27.30
   5  -1  -3 1425.56   33.20
   5  -1  -3 1387.06   34.10
   5  -1  -3 1390.46   30.60
  -5   1   3 1396.96   26.90
  -5   1   3 1369.16   31.90
  -5   1   3 1413.36   32.10
  -5   1   3 1416.66   33.10
   4  -1  -3 1080.69   27.30
   4  -1  -3 1100.69   25.80
   4  -1  -3 1048.00   23.70
  -4   1   3 1083.19   25.20
  -4   1   3 1062.49   25.00
  -4   1   3 1080.09   25.80
  -4   1   3 1058.79   20.70
   3  -1  -3 2591.84   49.40
   3  -1  -3 2628.74   50.89
   3  -1  -3 2543.55   53.09
  -3   1   3 2588.54   46.90
  -3   1   3 2574.54   50.69
  -3   1   3 2581.04   51.39
  -3   1   3 2614.34   50.89
   2  -1  -3 3349.76   65.19
   2  -1  -3 3306.67   61.39
   2  -1  -3 3371.46   62.19
  -2   1   3 3324.47   63.09
  -2   1   3 3364.36   63.09
  -2   1   3 3324.77   59.99
  -2   1   3 3362.96   62.79
   1  -1  -3 1626.74   33.70
   1  -1  -3 1627.14   30.20
  -1   1   3 1585.34   31.90
  -1   1   3 1603.64   31.40
  -1   1   3 1598.34   30.20
  -1   1   3 1607.94   31.60
   0  -1  -3 2009.70   39.20
   0   1   3 2010.20   37.50
   0   1   3 1967.80   38.20
   0   1   3 1922.11   37.10
   0   1   3 2060.89   37.90
   0   1   3 2025.50   36.80
  -1  -1  -3 1868.31   34.20
  -1  -1  -3 1809.32   34.70
   1   1   3 1771.82   32.40
   1   1   3 1787.32   33.20
   1   1   3 1769.92   34.60
   1   1   3 1795.22   34.10
   1   1   3 1758.32   33.30
  -2  -1  -3 1185.98   24.10
  -2  -1  -3 1175.18   21.90
   2   1   3 1163.38   24.40
   2   1   3 1193.78   23.00
   2   1   3 1160.78   23.50
  -3  -1  -3 1421.56   29.00
  -3  -1  -3 1422.26   28.20
  -3  -1  -3 1459.25   28.50
  -3  -1  -3 1406.36   25.50
   3   1   3 1401.56   29.60
   3   1   3 1424.46   29.40
  -4  -1  -3 1060.89   23.00
  -4  -1  -3 1066.79   23.20
  -4  -1  -3 1086.19   23.60
   4   1   3 1044.40   23.90
   4   1   3 1067.09   22.60
   4   1   3 1074.09   25.00
  -5  -1  -3 1089.59   24.60
  -5  -1  -3 1113.99   25.20
  -5  -1  -3 1130.49   25.20
   5   1   3 1109.09   25.50
   5   1   3 1093.09   27.20
   5   1   3 1109.59   24.40
   5   1   3 1143.79   21.60
  -6  -1  -3  143.69    7.20
  -6  -1  -3  148.19    7.20
  -6  -1  -3  120.29    7.20
   6   1   3  153.38    9.00
   6   1   3  137.29    5.20
   6   1   3  154.38    7.50
   6   1   3  128.79    6.70
  -7  -1  -3    0.40    2.40
  -7  -1  -3    3.70    2.50
   7   1   3    1.00    2.30
   7   1   3   -0.10    3.10
   7   1   3    4.40    2.60
  -8  -1  -3   16.00    4.10
  -8  -1  -3   11.20    3.60
   8   1   3   15.60    4.00
   8   1   3   20.00    5.50
   8   1   3   10.40    3.60
  -9  -1  -3   14.30    4.50
  -9  -1  -3   11.00    4.10
   9   1   3   21.20    4.80
   9   1   3   15.60    5.60
   9   1   3   23.20    4.80
 -10  -1  -3   52.49    7.90
 -10  -1  -3   54.19    7.60
  10   1   3   46.70    8.60
  10   1   3   53.59    7.40
 -11  -1  -3   71.99    9.30
 -11  -1  -3   75.59    9.20
  11   1   3   69.59   11.00
 -12  -1  -3   55.29    8.90
 -12  -1  -3   34.20    7.90
  12   1   3   42.90   10.20
 -13  -1  -3  101.19   12.60
  13   1   3   80.79   14.00
  12  -2  -3  246.38   19.60
 -12   2   3  251.87   18.20
  11  -2  -3  336.97   20.10
 -11   2   3  308.07   17.70
  10  -2  -3  490.25   20.70
  10  -2  -3  536.95   23.50
 -10   2   3  512.95   21.10
   9  -2  -3  303.87   16.70
   9  -2  -3  337.27   16.40
  -9   2   3  331.77   14.80
  -9   2   3  318.87   15.70
   8  -2  -3  304.47   15.00
   8  -2  -3  289.77   15.60
  -8   2   3  329.67   13.70
  -8   2   3  299.67   14.30
   7  -2  -3  480.35   18.40
   7  -2  -3  451.85   17.50
  -7   2   3  450.65   17.60
  -7   2   3  489.85   16.10
  -7   2   3  444.56   16.70
   6  -2  -3  265.47   10.70
   6  -2  -3  249.38   12.30
   6  -2  -3  269.27   12.60
  -6   2   3  242.78    8.20
  -6   2   3  235.18   11.00
  -6   2   3  267.17   10.70
   5  -2  -3  159.68    9.00
   5  -2  -3  146.89    7.50
   5  -2  -3  171.58    9.60
  -5   2   3  172.28    9.20
  -5   2   3  174.68    8.00
  -5   2   3  163.28    8.60
  -5   2   3  161.58    6.10
   4  -2  -3   91.19    6.20
   4  -2  -3   94.89    7.00
   4  -2  -3   90.69    5.40
  -4   2   3   84.79    5.80
  -4   2   3   92.59    4.30
  -4   2   3   87.09    5.30
  -4   2   3   92.49    6.40
   3  -2  -3   52.69    5.20
   3  -2  -3   60.89    4.10
   3  -2  -3   53.59    4.40
  -3   2   3   58.19    4.00
  -3   2   3   54.29    4.40
  -3   2   3   57.89    4.70
  -3   2   3   61.59    3.40
   2  -2  -3    0.90    1.80
   2  -2  -3    1.80    1.40
   2  -2  -3    0.70    1.00
  -2   2   3    2.20    1.50
  -2   2   3    1.10    1.10
  -2   2   3    1.40    1.20
  -2   2   3    1.00    1.40
   1  -2  -3  737.73   17.90
   1  -2  -3  754.82   15.90
   1  -2  -3  731.93   15.20
  -1   2   3  716.33   16.40
  -1   2   3  745.53   16.50
  -1   2   3  747.43   15.70
  -1   2   3  713.83   16.10
   0  -2  -3  304.47    7.70
   0  -2  -3  301.57    6.30
   0  -2  -3  325.07    9.10
   0  -2  -3  322.87    8.40
   0   2   3  322.87    8.20
   0   2   3  292.57    7.90
   0   2   3  316.07    8.20
  -1  -2  -3  449.06   10.90
  -1  -2  -3  453.95   10.70
  -1  -2  -3  451.65   10.20
   1   2   3  456.95   11.00
   1   2   3  447.16    9.10
   1   2   3  457.55   10.30
   1   2   3  442.36   10.30
  -2  -2  -3 1775.92   34.50
  -2  -2  -3 1777.32   33.60
  -2  -2  -3 1771.12   33.00
   2   2   3 1749.12   34.60
   2   2   3 1707.33   33.20
   2   2   3 1785.82   33.70
   2   2   3 1786.62   33.40
  -3  -2  -3  554.44   11.60
  -3  -2  -3  559.34   13.80
  -3  -2  -3  558.44   13.10
   3   2   3  548.95   12.90
   3   2   3  570.94   13.80
   3   2   3  546.05   12.50
   3   2   3  555.24   13.70
  -4  -2  -3  970.30   21.80
  -4  -2  -3  953.60   20.50
  -4  -2  -3  947.61   21.10
  -4  -2  -3  931.11   18.70
   4   2   3  948.91   20.80
   4   2   3  964.60   22.50
   4   2   3  982.50   21.70
  -5  -2  -3 1132.59   24.80
  -5  -2  -3 1147.69   22.80
  -5  -2  -3 1196.68   25.90
  -5  -2  -3 1164.48   26.30
   5   2   3 1178.08   25.20
   5   2   3 1149.48   27.60
   5   2   3 1125.59   25.60
  -6  -2  -3 1641.74   35.50
  -6  -2  -3 1586.04   33.90
  -6  -2  -3 1634.74   35.30
   6   2   3 1643.94   34.40
   6   2   3 1591.04   31.90
   6   2   3 1598.64   37.50
   6   2   3 1596.74   34.70
  -7  -2  -3 1547.65   35.10
  -7  -2  -3 1516.75   34.80
  -7  -2  -3 1543.55   33.60
   7   2   3 1442.56   31.20
   7   2   3 1534.05   33.80
   7   2   3 1476.05   37.20
   7   2   3 1553.84   33.80
  -8  -2  -3  935.91   25.40
  -8  -2  -3  885.81   24.00
   8   2   3  958.10   24.20
   8   2   3  951.20   28.20
   8   2   3  959.50   24.50
  -9  -2  -3  855.31   23.90
  -9  -2  -3  891.71   25.30
   9   2   3  867.41   28.10
   9   2   3  853.71   23.90
   9   2   3  815.22   23.00
 -10  -2  -3  614.14   21.50
 -10  -2  -3  611.54   20.80
  10   2   3  674.13   25.30
  10   2   3  627.94   19.70
 -11  -2  -3  382.86   17.70
 -11  -2  -3  364.46   16.40
  11   2   3  364.76   19.90
 -12  -2  -3  266.37   16.40
 -12  -2  -3  281.07   15.50
  12   2   3  265.27   18.70
 -13  -2  -3  194.18   15.80
 -13  -2  -3  200.78   15.20
  13   2   3  201.18   18.70
  12  -3  -3   32.70   10.70
 -12   3   3   16.70    8.60
  11  -3  -3   16.70    8.10
 -11   3   3    4.50    6.60
  10  -3  -3  116.89   13.20
 -10   3   3  127.09   12.50
   9  -3  -3  394.66   19.20
   9  -3  -3  383.16   17.40
  -9   3   3  405.16   18.00
   8  -3  -3  777.02   25.20
   8  -3  -3  828.42   27.00
  -8   3   3  809.72   25.40
  -8   3   3  790.42   22.60
   7  -3  -3  629.64   21.10
   7  -3  -3  617.24   21.70
  -7   3   3  600.44   20.10
  -7   3   3  608.04   18.20
   6  -3  -3 1055.39   26.10
   6  -3  -3 1054.99   28.70
   6  -3  -3 1003.30   28.00
  -6   3   3  995.00   23.50
  -6   3   3 1019.60   24.80
  -6   3   3 1014.70   27.80
  -6   3   3 1014.90   27.10
   5  -3  -3 1559.64   36.50
   5  -3  -3 1525.55   34.10
   5  -3  -3 1497.05   36.40
  -5   3   3 1593.94   36.20
  -5   3   3 1529.25   33.00
  -5   3   3 1485.95   35.10
  -5   3   3 1528.75   32.10
   4  -3  -3 1104.89   27.90
   4  -3  -3 1124.59   27.30
   4  -3  -3 1118.69   25.70
  -4   3   3 1099.69   24.60
  -4   3   3 1119.99   24.30
  -4   3   3 1099.89   27.10
  -4   3   3 1124.89   26.60
   3  -3  -3 1635.74   36.00
   3  -3  -3 1584.14   33.50
   3  -3  -3 1635.54   34.60
  -3   3   3 1579.64   34.70
  -3   3   3 1618.54   34.50
  -3   3   3 1600.54   32.60
  -3   3   3 1614.44   32.60
   2  -3  -3 4127.29   76.19
   2  -3  -3 4160.98   78.49
   2  -3  -3 4100.39   76.29
  -2   3   3 4048.29   75.59
  -2   3   3 4143.59   76.89
  -2   3   3 4021.20   74.99
   1  -3  -3 2960.30   57.39
   1  -3  -3 2954.50   55.19
   1  -3  -3 3090.29   55.29
   1  -3  -3 2884.31   55.69
  -1   3   3 3002.00   55.99
  -1   3   3 2995.70   56.19
   0  -3  -3 1578.04   30.80
   0  -3  -3 1620.54   32.30
   0  -3  -3 1571.14   29.90
   0  -3  -3 1592.14   31.00
   0   3   3 1609.34   31.30
   0   3   3 1605.64   31.00
   0   3   3 1607.34   31.70
  -1  -3  -3 1842.02   35.50
  -1  -3  -3 1833.12   35.10
  -1  -3  -3 1781.22   34.80
   1   3   3 1798.92   35.60
   1   3   3 1867.91   34.30
   1   3   3 1824.62   33.90
   1   3   3 1810.82   34.90
  -2  -3  -3 1762.52   34.50
  -2  -3  -3 1738.73   33.70
  -2  -3  -3 1734.73   33.60
   2   3   3 1767.62   33.40
   2   3   3 1747.83   33.80
   2   3   3 1767.42   32.70
   2   3   3 1716.63   34.50
  -3  -3  -3 1878.41   36.10
  -3  -3  -3 1896.31   37.80
  -3  -3  -3 1930.81   36.90
   3   3   3 1904.71   36.80
   3   3   3 1853.21   35.40
   3   3   3 1886.51   37.10
   3   3   3 1908.31   37.60
  -4  -3  -3  153.48    5.20
  -4  -3  -3  143.49    5.20
  -4  -3  -3  140.69    6.50
   4   3   3  149.88    6.30
   4   3   3  138.09    5.70
   4   3   3  155.88    6.80
  -5  -3  -3  615.54   14.80
  -5  -3  -3  640.34   16.20
  -5  -3  -3  628.54   16.90
  -5  -3  -3  621.44   14.30
   5   3   3  625.14   16.10
   5   3   3  597.44   17.20
   5   3   3  627.64   15.70
  -6  -3  -3  884.81   22.60
  -6  -3  -3  911.61   22.10
  -6  -3  -3  852.01   20.30
  -6  -3  -3  885.31   19.40
   6   3   3  849.41   20.90
   6   3   3  886.71   23.60
   6   3   3  854.71   21.10
  -7  -3  -3  109.79    7.40
  -7  -3  -3  108.09    6.40
  -7  -3  -3  110.79    5.50
   7   3   3  114.59    6.80
   7   3   3  111.69    6.60
   7   3   3   93.39    8.20
  -8  -3  -3   11.20    3.40
  -8  -3  -3   14.90    4.20
  -8  -3  -3    8.10    3.50
   8   3   3    5.40    3.90
   8   3   3    5.60    3.10
   8   3   3    9.50    3.40
   8   3   3    9.40    3.20
  -9  -3  -3   48.30    7.20
  -9  -3  -3   53.69    6.30
   9   3   3   48.60    8.10
   9   3   3   42.00    6.00
 -10  -3  -3    3.20    4.10
 -10  -3  -3    2.40    3.60
  10   3   3   -5.60    4.80
 -11  -3  -3   44.50    8.00
 -11  -3  -3   60.29    7.90
  11   3   3   62.19   10.80
 -12  -3  -3   29.60    6.80
 -12  -3  -3   24.90    7.80
  12   3   3   37.90    9.80
 -13  -3  -3   33.00    9.10
  13   3   3   13.00    9.40
 -14  -3  -3   46.50   10.50
  12  -4  -3  213.08   19.90
 -12   4   3  235.48   19.60
  11  -4  -3  226.08   18.00
 -11   4   3  205.28   16.50
  10  -4  -3  364.56   20.70
 -10   4   3  353.96   18.70
   9  -4  -3  441.56   20.80
   9  -4  -3  443.56   18.50
  -9   4   3  466.15   19.70
   8  -4  -3  306.17   14.70
   8  -4  -3  294.47   16.00
  -8   4   3  296.27   15.00
   7  -4  -3  147.59   10.40
   7  -4  -3  161.68   11.40
  -7   4   3  155.68    8.50
  -7   4   3  131.99    9.80
   6  -4  -3  411.16   16.50
   6  -4  -3  393.06   14.20
   6  -4  -3  350.46   14.90
  -6   4   3  372.26   12.10
  -6   4   3  382.76   12.90
  -6   4   3  353.96   14.40
   5  -4  -3  483.55   17.40
   5  -4  -3  533.05   17.50
   5  -4  -3  522.65   16.00
  -5   4   3  498.85   16.90
  -5   4   3  521.95   14.00
  -5   4   3  489.65   14.70
  -5   4   3  503.15   16.60
   4  -4  -3  135.69    8.20
   4  -4  -3  139.49    7.20
   4  -4  -3  124.69    7.80
  -4   4   3  135.99    7.70
  -4   4   3  135.49    7.50
  -4   4   3  129.59    6.70
  -4   4   3  123.99    5.60
   3  -4  -3    1.30    1.90
   3  -4  -3    2.00    1.80
   3  -4  -3    1.00    2.30
  -3   4   3    3.00    1.30
  -3   4   3    0.60    1.70
  -3   4   3    0.90    1.70
  -3   4   3    6.00    2.20
   2  -4  -3  571.94   14.80
   2  -4  -3  536.65   14.50
   2  -4  -3  576.14   16.10
  -2   4   3  561.34   14.80
  -2   4   3  566.94   15.00
  -2   4   3  565.44   14.90
   1  -4  -3  354.86    8.80
   1  -4  -3  378.76   10.10
   1  -4  -3  346.27   11.10
   1  -4  -3  363.46   10.20
  -1   4   3  359.46   10.70
  -1   4   3  375.56   10.40
   0  -4  -3  440.06   12.10
   0  -4  -3  424.06   10.50
   0  -4  -3  435.46   10.30
   0  -4  -3  430.66   11.20
   0   4   3  436.56   10.80
   0   4   3  436.66   11.20
  -1  -4  -3   66.39    3.90
  -1  -4  -3   61.59    3.40
  -1  -4  -3   57.09    3.10
  -1  -4  -3   60.19    3.40
   1   4   3   59.29    3.40
   1   4   3   56.29    3.90
   1   4   3   63.39    2.90
  -2  -4  -3  562.54   13.30
  -2  -4  -3  557.74   13.60
  -2  -4  -3  564.54   13.70
   2   4   3  566.54   14.20
   2   4   3  561.14   11.60
   2   4   3  544.95   13.10
   2   4   3  531.95   13.00
  -3  -4  -3  287.27    8.60
  -3  -4  -3  292.27    8.60
  -3  -4  -3  283.27    9.20
   3   4   3  279.27    6.80
   3   4   3  280.37    8.80
   3   4   3  290.97    8.50
   3   4   3  295.37    9.20
  -4  -4  -3 1959.90   39.20
  -4  -4  -3 1974.90   36.80
  -4  -4  -3 1962.60   38.50
  -4  -4  -3 1972.70   40.40
   4   4   3 1974.90   38.80
   4   4   3 1904.11   39.40
   4   4   3 1975.30   40.10
  -5  -4  -3 1230.78   27.00
  -5  -4  -3 1196.38   28.00
  -5  -4  -3 1180.08   24.50
  -5  -4  -3 1207.08   25.70
   5   4   3 1222.18   26.40
   5   4   3 1227.38   28.10
   5   4   3 1197.78   26.70
  -6  -4  -3  454.95   12.50
  -6  -4  -3  444.46   13.70
  -6  -4  -3  438.76   14.60
  -6  -4  -3  442.86   12.00
   6   4   3  457.85   13.30
   6   4   3  440.46   15.00
   6   4   3  452.85   13.30
  -7  -4  -3 1124.49   25.40
  -7  -4  -3 1137.09   25.30
  -7  -4  -3 1146.79   28.90
  -7  -4  -3 1109.49   27.70
   7   4   3 1135.59   26.80
   7   4   3 1096.99   29.40
   7   4   3 1136.49   26.50
  -8  -4  -3 1509.85   36.80
  -8  -4  -3 1567.04   36.30
  -8  -4  -3 1448.76   33.00
  -8  -4  -3 1515.25   33.00
   8   4   3 1513.05   38.50
   8   4   3 1486.75   33.60
  -9  -4  -3  484.95   18.30
  -9  -4  -3  450.55   15.20
   9   4   3  462.75   15.20
   9   4   3  452.55   19.20
 -10  -4  -3  891.31   27.70
 -10  -4  -3  880.01   24.40
  10   4   3  875.01   29.70
 -11  -4  -3  635.64   23.90
  11   4   3  623.54   26.10
 -12  -4  -3  379.76   19.60
  12   4   3  374.16   22.30
 -13  -4  -3  193.58   16.30
  13   4   3  222.28   18.80
 -14  -4  -3  166.28   17.20
  11  -5  -3   81.09   13.20
 -11   5   3   71.39   11.50
  10  -5  -3  140.39   15.10
 -10   5   3  104.99   12.80
   9  -5  -3   25.80    8.00
  -9   5   3   32.50    7.50
   8  -5  -3  248.88   15.60
   8  -5  -3  247.18   13.50
  -8   5   3  211.58   13.20
   7  -5  -3  475.85   19.70
   7  -5  -3  483.25   17.50
   7  -5  -3  449.95   17.90
  -7   5   3  466.35   18.20
  -7   5   3  457.35   15.90
   6  -5  -3 1011.60   28.70
   6  -5  -3 1079.49   27.90
   6  -5  -3 1105.59   30.70
  -6   5   3 1084.29   29.00
  -6   5   3 1017.20   26.60
   5  -5  -3  931.11   25.50
   5  -5  -3  932.81   24.30
   5  -5  -3  884.11   25.90
  -5   5   3  882.51   24.70
  -5   5   3  920.61   23.60
   4  -5  -3 2955.60   61.09
   4  -5  -3 2830.72   60.39
   4  -5  -3 2998.20   59.39
  -4   5   3 2953.50   59.99
  -4   5   3 2923.11   58.99
  -4   5   3 2937.11   59.79
  -4   5   3 2930.41   54.89
   3  -5  -3 1478.75   34.10
   3  -5  -3 1489.05   33.70
   3  -5  -3 1506.55   32.90
   3  -5  -3 1430.56   28.80
  -3   5   3 1516.65   33.30
  -3   5   3 1500.65   33.00
  -3   5   3 1501.45   33.10
   2  -5  -3 1136.99   26.00
   2  -5  -3 1132.69   27.20
   2  -5  -3 1126.29   22.40
   2  -5  -3 1190.28   26.50
  -2   5   3 1168.98   26.10
  -2   5   3 1143.79   26.50
  -2   5   3 1142.39   25.70
   1  -5  -3 1775.52   33.20
   1  -5  -3 1746.23   35.90
   1  -5  -3 1782.02   36.10
   1  -5  -3 1756.92   37.40
  -1   5   3 1732.03   35.70
  -1   5   3 1759.02   37.10
  -1   5   3 1768.32   35.70
   0  -5  -3 4264.37   79.79
   0  -5  -3 4291.27   81.39
   0  -5  -3 4308.57   79.99
   0  -5  -3 4401.06   78.19
   0   5   3 4392.66   79.69
   0   5   3 4237.08   81.19
   0   5   3 4312.07   79.09
  -1  -5  -3 1842.52   36.90
  -1  -5  -3 1930.41   38.40
  -1  -5  -3 1859.61   37.10
  -1  -5  -3 1860.21   36.40
   1   5   3 1859.31   35.40
   1   5   3 1865.61   38.50
   1   5   3 1911.11   36.90
  -2  -5  -3 1700.43   34.50
  -2  -5  -3 1624.44   33.40
  -2  -5  -3 1673.23   33.70
   2   5   3 1696.13   34.90
   2   5   3 1677.13   33.20
   2   5   3 1716.73   31.00
   2   5   3 1601.84   33.70
  -3  -5  -3 1538.05   32.10
  -3  -5  -3 1554.74   31.70
  -3  -5  -3 1552.64   32.50
   3   5   3 1534.25   28.30
   3   5   3 1546.45   32.60
   3   5   3 1528.65   32.20
   3   5   3 1550.74   31.30
  -4  -5  -3 1124.09   24.90
  -4  -5  -3 1150.58   26.20
  -4  -5  -3 1118.29   24.80
  -4  -5  -3 1120.59   21.50
   4   5   3 1131.39   24.30
   4   5   3 1116.49   25.70
   4   5   3 1137.09   25.40
  -5  -5  -3  503.75   13.80
  -5  -5  -3  497.15   15.30
  -5  -5  -3  485.45   11.30
  -5  -5  -3  501.95   14.10
   5   5   3  485.75   13.40
   5   5   3  483.95   15.10
   5   5   3  487.65   14.00
  -6  -5  -3  146.69    7.50
  -6  -5  -3  133.19    5.50
  -6  -5  -3  138.59    8.40
  -6  -5  -3  141.49    6.80
   6   5   3  136.19    6.80
   6   5   3  131.39    8.30
   6   5   3  145.19    7.20
  -7  -5  -3  191.28   10.20
  -7  -5  -3  174.98    9.00
  -7  -5  -3  177.88    8.20
  -7  -5  -3  182.48    7.20
   7   5   3  191.58    8.50
   7   5   3  179.28   10.30
  -8  -5  -3  144.69    7.90
  -8  -5  -3  148.09    7.30
  -8  -5  -3  121.39    9.30
  -8  -5  -3  151.38    9.50
   8   5   3  128.19    9.90
   8   5   3  137.09    7.90
  -9  -5  -3    2.50    3.60
  -9  -5  -3    1.20    2.90
  -9  -5  -3   -0.10    3.40
   9   5   3   -1.60    4.00
   9   5   3    1.70    3.00
 -10  -5  -3   14.90    5.90
  10   5   3   20.20    7.10
 -11  -5  -3    1.40    5.30
  11   5   3    5.10    6.40
 -12  -5  -3   35.60    8.90
  12   5   3   26.70    9.80
 -13  -5  -3   74.79   12.10
  13   5   3   72.69   13.50
 -14  -5  -3   36.60   10.80
  11  -6  -3  152.78   17.70
 -11   6   3  170.38   16.50
  10  -6  -3  220.18   18.30
 -10   6   3  194.88   15.60
   9  -6  -3  348.47   20.20
  -9   6   3  310.97   17.60
   8  -6  -3  409.46   17.50
   8  -6  -3  418.66   20.20
  -8   6   3  371.66   17.80
   7  -6  -3  275.07   15.80
   7  -6  -3  284.37   13.80
   7  -6  -3  292.17   14.10
  -7   6   3  246.98   13.90
  -7   6   3  271.17   12.70
   6  -6  -3  213.88   13.20
   6  -6  -3  216.88   11.80
   6  -6  -3  214.68   11.50
  -6   6   3  212.98   11.00
  -6   6   3  216.38   12.00
   5  -6  -3   47.50    6.60
   5  -6  -3   57.69    7.40
   5  -6  -3   46.20    6.10
  -5   6   3   56.19    6.70
  -5   6   3   49.40    6.00
   4  -6  -3  295.27   13.00
   4  -6  -3  280.87   12.30
   4  -6  -3  286.87   11.70
  -4   6   3  289.17   12.10
  -4   6   3  286.07   12.10
   3  -6  -3   28.20    4.60
   3  -6  -3   21.70    3.80
   3  -6  -3   33.70    5.00
  -3   6   3   31.80    4.50
  -3   6   3   31.90    5.00
   2  -6  -3  100.89    6.10
   2  -6  -3   94.89    6.30
   2  -6  -3  112.39    7.00
  -2   6   3   82.39    5.40
  -2   6   3  102.09    6.00
  -2   6   3   92.59    6.60
   1  -6  -3   14.70    1.80
   1  -6  -3   16.10    3.00
   1  -6  -3   15.70    3.30
   1  -6  -3   12.00    2.80
  -1   6   3   15.40    2.80
  -1   6   3   12.50    2.50
  -1   6   3   12.80    3.10
   0  -6  -3   14.00    2.10
   0  -6  -3   12.60    2.90
   0  -6  -3   11.80    2.50
   0  -6  -3   20.60    3.00
   0   6   3   13.40    2.30
   0   6   3   14.90    2.30
   0   6   3   14.10    3.10
  -1  -6  -3  425.06   11.10
  -1  -6  -3  439.96   13.20
  -1  -6  -3  423.86   11.90
  -1  -6  -3  426.86   12.30
   1   6   3  430.46   13.30
   1   6   3  429.66   11.60
   1   6   3  433.06   10.40
  -2  -6  -3  527.85   14.00
  -2  -6  -3  541.35   14.10
  -2  -6  -3  545.35   15.20
   2   6   3  519.75   15.30
   2   6   3  548.95   11.40
   2   6   3  564.04   13.80
   2   6   3  568.64   15.00
  -3  -6  -3  214.78    7.80
  -3  -6  -3  195.48    8.10
  -3  -6  -3  200.38    8.20
   3   6   3  199.98    7.30
   3   6   3  192.08    8.30
   3   6   3  204.88    8.30
  -4  -6  -3  263.37   10.20
  -4  -6  -3  281.07    9.90
  -4  -6  -3  265.07    9.30
   4   6   3  282.27   10.10
   4   6   3  275.47   10.30
   4   6   3  269.87    8.90
  -5  -6  -3 1028.50   24.70
  -5  -6  -3 1024.50   26.00
  -5  -6  -3 1019.70   19.90
  -5  -6  -3 1070.89   24.60
   5   6   3 1051.99   23.70
   5   6   3 1045.00   24.60
   5   6   3 1042.30   25.90
  -6  -6  -3  703.93   20.80
  -6  -6  -3  701.93   19.00
  -6  -6  -3  714.03   19.00
   6   6   3  699.53   20.60
   6   6   3  700.93   18.70
  -7  -6  -3  614.84   18.50
  -7  -6  -3  619.44   18.10
  -7  -6  -3  652.73   20.60
   7   6   3  612.14   20.30
   7   6   3  650.03   17.90
  -8  -6  -3  756.12   22.30
  -8  -6  -3  739.73   21.00
  -8  -6  -3  740.53   23.60
   8   6   3  735.13   23.80
   8   6   3  766.62   20.50
  -9  -6  -3  553.84   17.90
  -9  -6  -3  556.54   19.50
  -9  -6  -3  521.95   20.30
   9   6   3  521.95   20.80
   9   6   3  526.75   16.90
 -10  -6  -3  600.24   22.90
  10   6   3  555.54   23.20
 -11  -6  -3  463.95   21.30
  11   6   3  473.05   22.70
 -12  -6  -3  431.16   21.70
  12   6   3  432.26   23.40
 -13  -6  -3  424.56   23.10
  13   6   3  404.56   25.50
  10  -7  -3   30.30    9.50
 -10   7   3   48.90   10.10
   9  -7  -3   91.79   12.90
  -9   7   3   66.29   10.10
   8  -7  -3  172.18   14.40
  -8   7   3  162.38   12.70
   7  -7  -3  296.57   17.10
   7  -7  -3  305.27   15.00
   7  -7  -3  320.57   15.20
  -7   7   3  298.57   14.40
  -7   7   3  289.37   15.30
   6  -7  -3  320.97   14.50
   6  -7  -3  310.87   14.70
   6  -7  -3  348.47   17.00
  -6   7   3  328.87   15.20
  -6   7   3  291.97   13.90
   5  -7  -3  143.39    9.90
   5  -7  -3  136.49    9.30
   5  -7  -3  127.99   10.40
  -5   7   3  150.28    9.80
  -5   7   3  146.79    9.90
   4  -7  -3  733.03   21.60
   4  -7  -3  765.02   23.50
   4  -7  -3  767.92   22.60
  -4   7   3  708.63   21.50
  -4   7   3  743.03   22.30
   3  -7  -3 2106.49   44.40
   3  -7  -3 1965.80   45.00
   3  -7  -3 1996.30   45.20
  -3   7   3 1966.30   45.10
  -3   7   3 2052.99   44.00
   2  -7  -3 2559.34   53.99
   2  -7  -3 2622.44   52.89
   2  -7  -3 2539.75   53.49
  -2   7   3 2574.04   52.19
  -2   7   3 2527.35   54.39
   1  -7  -3 1421.36   33.70
   1  -7  -3 1469.05   33.30
   1  -7  -3 1499.45   32.60
  -1   7   3 1460.85   31.60
  -1   7   3 1469.75   34.50
   0  -7  -3 1755.42   33.40
   0  -7  -3 1749.92   37.40
   0  -7  -3 1716.63   36.40
   0  -7  -3 1700.63   38.20
   0   7   3 1769.72   35.20
   0   7   3 1681.53   38.50
  -1  -7  -3 1352.66   27.80
  -1  -7  -3 1302.67   30.80
  -1  -7  -3 1356.16   29.20
  -1  -7  -3 1324.57   30.00
   1   7   3 1356.56   26.90
   1   7   3 1357.06   31.40
  -2  -7  -3 1330.47   29.00
  -2  -7  -3 1333.57   30.00
  -2  -7  -3 1346.67   30.80
  -2  -7  -3 1357.06   28.90
   2   7   3 1347.77   25.40
   2   7   3 1322.47   30.90
  -3  -7  -3  908.01   21.80
  -3  -7  -3  941.61   22.60
  -3  -7  -3  923.61   23.30
   3   7   3  953.70   23.60
   3   7   3  927.11   23.30
  -4  -7  -3 1496.75   33.60
  -4  -7  -3 1528.05   34.00
  -4  -7  -3 1459.15   32.30
   4   7   3 1456.75   33.50
   4   7   3 1539.25   34.30
  -5  -7  -3 1126.99   27.50
  -5  -7  -3 1166.28   26.60
  -5  -7  -3 1105.29   28.20
   5   7   3 1150.18   27.10
   5   7   3 1102.59   28.20
  -6  -7  -3  305.87   11.60
  -6  -7  -3  311.77   13.20
  -6  -7  -3  307.37   12.00
   6   7   3  315.57   11.70
   6   7   3  290.87   12.80
  -7  -7  -3  140.39    8.70
  -7  -7  -3  137.09    9.80
  -7  -7  -3  139.49    8.60
   7   7   3  151.78    8.20
   7   7   3  136.69    9.50
  -8  -7  -3  195.08   10.60
  -8  -7  -3  211.18   11.10
  -8  -7  -3  180.68   11.80
   8   7   3  172.98    9.20
   8   7   3  195.58   12.00
  -9  -7  -3   22.30    5.50
  -9  -7  -3   22.50    5.30
  -9  -7  -3   13.60    5.50
   9   7   3   15.20    6.00
 -10  -7  -3    1.90    4.30
 -10  -7  -3   -0.20    4.80
 -10  -7  -3    9.80    5.00
  10   7   3    2.90    5.70
 -11  -7  -3    1.90    5.80
  11   7   3    1.30    6.40
 -12  -7  -3   -5.50    6.00
  12   7   3   -4.40    8.20
 -13  -7  -3   12.00    8.80
  13   7   3    3.20    9.60
  10  -8  -3  243.88   20.70
 -10   8   3  271.87   24.30
   9  -8  -3  184.58   17.40
  -9   8   3  162.08   15.00
   8  -8  -3  186.68   15.70
  -8   8   3  204.08   14.90
  -8   8   3  169.88   13.30
   7  -8  -3  295.47   15.10
   7  -8  -3  288.57   15.20
   7  -8  -3  261.07   17.20
  -7   8   3  291.47   15.70
  -7   8   3  284.27   15.10
   6  -8  -3  348.17   15.80
   6  -8  -3  327.67   15.40
   6  -8  -3  354.86   17.80
  -6   8   3  303.37   15.30
  -6   8   3  376.86   16.50
   5  -8  -3  138.69   11.30
   5  -8  -3  163.08   10.70
   5  -8  -3  150.48   10.00
  -5   8   3  139.99   10.10
  -5   8   3  134.39   10.30
   4  -8  -3  180.18   11.40
   4  -8  -3  185.08   10.70
   4  -8  -3  163.78   10.50
  -4   8   3  177.68   10.30
  -4   8   3  175.78   11.10
   3  -8  -3  115.39    8.50
   3  -8  -3  112.69    8.10
   3  -8  -3  128.99    9.00
  -3   8   3  111.99    9.00
  -3   8   3  106.39    7.60
   2  -8  -3    9.40    3.50
   2  -8  -3    0.20    2.30
   2  -8  -3    2.90    2.90
  -2   8   3    2.80    2.30
  -2   8   3    1.50    2.80
   1  -8  -3    8.00    3.00
   1  -8  -3    5.20    2.50
   1  -8  -3    1.40    2.60
  -1   8   3    4.70    2.30
  -1   8   3    3.10    2.90
   0  -8  -3    7.30    3.00
   0  -8  -3   17.40    3.50
   0  -8  -3   11.30    3.60
   0   8   3   15.90    2.70
   0   8   3   10.60    3.50
  -1  -8  -3    3.20    2.00
  -1  -8  -3    6.90    3.30
  -1  -8  -3    5.10    2.60
  -1  -8  -3    4.50    2.00
   1   8   3    6.00    1.80
   1   8   3    2.30    2.50
  -2  -8  -3  255.07    9.40
  -2  -8  -3  279.47   11.30
  -2  -8  -3  266.57   10.70
  -2  -8  -3  260.67    9.70
   2   8   3  259.27   11.20
  -3  -8  -3  375.76   13.30
  -3  -8  -3  342.97   12.10
  -3  -8  -3  359.96   11.70
   3   8   3  352.86   13.20
   3   8   3  357.46   13.20
  -4  -8  -3  318.47   12.30
  -4  -8  -3  304.97   11.90
  -4  -8  -3  306.97   10.90
   4   8   3  285.37   12.10
   4   8   3  286.87   11.80
  -5  -8  -3  415.86   13.80
  -5  -8  -3  472.45   16.10
  -5  -8  -3  426.06   15.10
   5   8   3  452.15   14.90
   5   8   3  422.06   15.50
  -6  -8  -3  702.43   20.70
  -6  -8  -3  659.23   19.30
  -6  -8  -3  684.73   21.50
   6   8   3  681.93   19.60
   6   8   3  676.83   21.50
  -7  -8  -3  409.46   16.70
  -7  -8  -3  382.36   14.40
  -7  -8  -3  375.36   14.90
   7   8   3  407.96   14.20
   7   8   3  389.06   16.20
  -8  -8  -3  494.65   17.60
  -8  -8  -3  469.95   19.20
  -8  -8  -3  481.75   17.70
   8   8   3  492.55   19.40
   8   8   3  490.95   16.40
  -9  -8  -3  452.05   17.60
  -9  -8  -3  412.86   19.00
  -9  -8  -3  430.26   17.10
   9   8   3  399.36   18.90
 -10  -8  -3  475.05   19.10
 -10  -8  -3  462.55   21.30
 -10  -8  -3  484.85   20.00
  10   8   3  423.16   20.80
 -11  -8  -3  264.07   17.60
  11   8   3  303.17   19.50
 -12  -8  -3  125.29   15.10
  12   8   3  136.09   16.50
 -13  -8  -3  346.87   23.00
  13   8   3  362.36   24.20
   9  -9  -3   27.90   10.10
  -9   9   3   29.90    8.90
   8  -9  -3   19.70    8.50
  -8   9   3   26.80    7.40
  -8   9   3   17.30    7.30
   7  -9  -3   35.00    7.80
   7  -9  -3   38.50    9.10
  -7   9   3   52.69    8.70
  -7   9   3   44.50    8.40
   6  -9  -3  518.65   22.40
   6  -9  -3  482.45   19.90
   6  -9  -3  505.95   20.30
  -6   9   3  516.05   20.60
  -6   9   3  513.25   20.90
   5  -9  -3  530.05   19.80
   5  -9  -3  522.45   19.90
   5  -9  -3  475.25   20.70
  -5   9   3  507.95   20.30
  -5   9   3  518.15   19.40
   4  -9  -3  174.58   11.20
   4  -9  -3  194.38   12.60
   4  -9  -3  197.08   11.80
  -4   9   3  194.58   11.20
  -4   9   3  190.28   12.40
   3  -9  -3  187.78   11.10
   3  -9  -3  178.58   11.60
   3  -9  -3  181.08   10.60
  -3   9   3  182.98   10.00
  -3   9   3  161.18   11.30
   2  -9  -3  579.84   19.80
   2  -9  -3  598.84   18.80
   2  -9  -3  582.44   19.90
  -2   9   3  577.94   20.40
  -2   9   3  584.44   17.80
   1  -9  -3 1183.48   30.80
   1  -9  -3 1197.68   29.20
   1  -9  -3 1171.78   30.90
  -1   9   3 1187.38   31.90
  -1   9   3 1189.08   27.80
   0  -9  -3 1363.46   31.90
   0  -9  -3 1367.56   33.60
   0  -9  -3 1341.17   33.90
   0   9   3 1402.86   35.10
   0   9   3 1381.96   29.90
  -1  -9  -3 1253.87   31.70
  -1  -9  -3 1268.67   31.20
  -1  -9  -3 1285.47   29.40
   1   9   3 1232.28   32.00
  -2  -9  -3 1759.92   41.00
  -2  -9  -3 1767.92   40.40
  -2  -9  -3 1782.62   38.40
  -2  -9  -3 1802.62   37.70
   2   9   3 1763.82   41.30
  -3  -9  -3  517.25   15.60
  -3  -9  -3  534.45   16.10
  -3  -9  -3  517.95   17.50
   3   9   3  512.35   17.50
   3   9   3  550.84   17.90
  -4  -9  -3  250.67   11.20
  -4  -9  -3  232.88   10.00
  -4  -9  -3  221.38   11.20
   4   9   3  223.78   10.90
   4   9   3  222.98   11.20
  -5  -9  -3  745.13   20.70
  -5  -9  -3  759.32   22.70
  -5  -9  -3  765.12   22.60
   5   9   3  757.82   23.20
   5   9   3  760.62   22.00
  -6  -9  -3  871.61   23.60
  -6  -9  -3  880.41   25.30
  -6  -9  -3  865.91   25.80
   6   9   3  887.21   26.30
   6   9   3  876.31   24.20
  -7  -9  -3  142.99   10.90
  -7  -9  -3  164.88    9.80
  -7  -9  -3  155.38   10.50
   7   9   3  161.88    9.70
   7   9   3  151.18   11.00
  -8  -9  -3  187.08   11.50
  -8  -9  -3  176.78   12.90
  -8  -9  -3  180.48   11.70
   8   9   3  187.58   13.00
   8   9   3  168.38   10.00
  -9  -9  -3  102.59   11.50
  -9  -9  -3   84.19   10.10
  -9  -9  -3   95.09   10.10
   9   9   3   94.19   11.00
 -10  -9  -3   25.70    7.80
 -10  -9  -3   50.59    8.50
 -10  -9  -3   28.60    7.30
  10   9   3   23.30    7.80
 -11  -9  -3    3.50    6.30
 -11  -9  -3   -0.70    6.70
  11   9   3    9.60    8.20
 -12  -9  -3    1.80    7.70
  12   9   3   16.50    9.90
   8 -10  -3  341.57   21.70
  -8  10   3  299.47   18.50
  -8  10   3  315.37   19.00
   7 -10  -3  102.09   14.50
   7 -10  -3   87.99   12.20
  -7  10   3   77.99   11.60
  -7  10   3   85.89   12.30
   6 -10  -3  299.07   16.50
   6 -10  -3  304.37   18.90
   6 -10  -3  306.87   16.90
  -6  10   3  341.57   17.30
  -6  10   3  326.17   17.80
   5 -10  -3  166.98   12.50
   5 -10  -3  206.58   14.50
   5 -10  -3  196.08   13.20
  -5  10   3  195.98   12.60
  -5  10   3  148.09   13.00
   4 -10  -3   64.09    9.00
   4 -10  -3   66.79    9.90
   4 -10  -3   88.09    9.70
  -4  10   3   66.69    7.90
  -4  10   3   79.79   10.30
   3 -10  -3  140.69   11.50
   3 -10  -3  134.89   10.40
   3 -10  -3  149.09   10.40
  -3  10   3  138.49    9.50
  -3  10   3  112.39   10.50
   2 -10  -3  207.28   12.10
   2 -10  -3  185.38   12.00
   2 -10  -3  198.48   11.20
  -2  10   3  195.48   12.70
  -2  10   3  185.88    9.90
   1 -10  -3  129.39    8.70
   1 -10  -3  110.99    9.20
   1 -10  -3  121.09   10.00
  -1  10   3  112.29   10.00
   0 -10  -3   25.00    5.10
   0 -10  -3   27.30    4.60
   0 -10  -3   36.80    6.20
   0  10   3   30.20    6.10
  -1 -10  -3  104.59    8.70
  -1 -10  -3  115.79    8.50
  -1 -10  -3  109.79    7.50
   1  10   3  105.89    8.90
  -2 -10  -3   36.90    6.00
  -2 -10  -3   34.90    5.60
  -2 -10  -3   36.60    5.20
   2  10   3   44.50    6.70
  -3 -10  -3   38.60    6.10
  -3 -10  -3   36.90    5.20
  -3 -10  -3   44.20    5.70
   3  10   3   18.50    4.90
   3  10   3   33.90    5.80
  -4 -10  -3  472.15   16.60
  -4 -10  -3  459.05   17.40
  -4 -10  -3  444.36   15.10
   4  10   3  485.95   17.50
   4  10   3  485.15   17.90
  -5 -10  -3   56.09    6.20
  -5 -10  -3   60.99    7.50
  -5 -10  -3   52.19    7.40
   5  10   3   65.49    8.00
   5  10   3   57.99    7.10
  -6 -10  -3  332.47   13.40
  -6 -10  -3  295.37   14.40
  -6 -10  -3  279.27   14.40
   6  10   3  301.37   13.40
   6  10   3  330.37   15.80
  -7 -10  -3  503.55   19.40
  -7 -10  -3  521.95   20.40
  -7 -10  -3  546.15   18.40
   7  10   3  497.05   20.30
   7  10   3  499.95   17.80
  -8 -10  -3  557.84   21.20
  -8 -10  -3  547.45   19.70
  -8 -10  -3  560.74   22.30
   8  10   3  545.15   22.30
  -9 -10  -3  218.48   14.30
  -9 -10  -3  250.07   14.30
  -9 -10  -3  213.98   15.50
   9  10   3  221.88   15.80
 -10 -10  -3  280.37   16.40
 -10 -10  -3  273.67   18.20
 -10 -10  -3  285.67   16.80
  10  10   3  301.77   18.50
 -11 -10  -3  325.87   19.20
 -11 -10  -3  321.77   19.30
 -11 -10  -3  326.77   21.20
  11  10   3  341.57   21.60
 -12 -10  -3  219.88   19.20
  12  10   3  208.68   19.90
   7 -11  -3   30.00    9.90
   7 -11  -3   18.30    7.90
  -7  11   3   20.70    8.00
  -7  11   3   32.00    9.00
   6 -11  -3   83.29   12.20
   6 -11  -3   59.69   11.70
  -6  11   3   71.99   10.00
  -6  11   3   81.99   12.40
   5 -11  -3  136.19   14.10
   5 -11  -3  129.79   12.00
   5 -11  -3  114.89   12.00
  -5  11   3  127.39   12.70
  -5  11   3  126.89   11.70
   4 -11  -3  459.55   20.00
   4 -11  -3  471.55   21.60
   4 -11  -3  455.45   19.40
  -4  11   3  462.25   21.20
  -4  11   3  449.86   18.30
   3 -11  -3  284.47   16.00
   3 -11  -3  284.97   15.00
   3 -11  -3  289.77   15.90
  -3  11   3  303.67   17.00
   2 -11  -3  334.57   16.70
   2 -11  -3  289.47   15.80
   2 -11  -3  305.37   14.50
  -2  11   3  340.17   17.30
   1 -11  -3  309.17   16.00
   1 -11  -3  337.27   14.60
   1 -11  -3  362.26   16.70
  -1  11   3  326.37   16.60
   0 -11  -3  384.56   14.80
   0 -11  -3  394.36   16.80
   0 -11  -3  383.56   17.10
   0  11   3  351.06   16.90
  -1 -11  -3  349.47   16.20
  -1 -11  -3  366.26   15.90
  -1 -11  -3  352.76   14.00
   1  11   3  354.36   16.30
  -2 -11  -3  906.21   27.30
  -2 -11  -3  864.61   23.80
  -2 -11  -3  903.91   26.70
   2  11   3  842.62   26.90
  -3 -11  -3  753.82   21.80
  -3 -11  -3  768.12   24.90
   3  11   3  771.22   24.80
   3  11   3  813.02   25.30
  -4 -11  -3  721.33   21.10
  -4 -11  -3  664.33   23.20
   4  11   3  774.12   24.00
   4  11   3  735.93   24.10
  -5 -11  -3  223.38   11.30
  -5 -11  -3  242.58   13.70
  -5 -11  -3  220.88   12.40
   5  11   3  266.97   13.40
   5  11   3  242.68   14.20
  -6 -11  -3  244.38   14.50
  -6 -11  -3  258.17   14.30
  -6 -11  -3  284.57   13.00
   6  11   3  292.87   15.80
   6  11   3  254.47   13.40
  -7 -11  -3  207.48   13.50
  -7 -11  -3  226.18   14.30
  -7 -11  -3  226.28   12.50
   7  11   3  205.68   12.20
   7  11   3  212.58   14.20
  -8 -11  -3  208.88   13.00
  -8 -11  -3  213.38   14.20
  -8 -11  -3  215.28   15.20
   8  11   3  238.08   16.10
  -9 -11  -3   50.99    9.40
  -9 -11  -3   44.10    9.40
  -9 -11  -3   49.30    8.10
   9  11   3   53.69   10.50
 -10 -11  -3   68.69   10.90
 -10 -11  -3   53.29   10.60
 -10 -11  -3   57.69    9.40
  10  11   3   66.19   11.20
 -11 -11  -3   12.80    8.60
 -11 -11  -3   18.30    7.60
 -11 -11  -3   10.80    8.00
  11  11   3   17.50    9.70
   6 -12  -3  211.98   19.00
   6 -12  -3  231.88   16.90
  -6  12   3  221.78   18.20
   5 -12  -3  230.78   17.70
   5 -12  -3  243.88   16.50
  -5  12   3  216.58   17.50
   4 -12  -3  235.38   15.70
   4 -12  -3  232.08   16.70
   4 -12  -3  252.67   16.40
  -4  12   3  230.38   17.30
   3 -12  -3   24.20    6.50
   3 -12  -3   26.90    7.40
   3 -12  -3   32.30    7.90
  -3  12   3   32.00    8.40
   2 -12  -3   17.60    5.80
   2 -12  -3   21.30    6.70
   2 -12  -3   24.90    7.00
  -2  12   3   21.10    7.20
   1 -12  -3  111.49   10.70
   1 -12  -3  112.29    9.90
   1 -12  -3  108.09   11.10
  -1  12   3  101.09   11.60
   0 -12  -3  155.48   10.50
   0 -12  -3  154.08   12.20
   0 -12  -3  139.79   12.00
   0  12   3  144.99   12.50
  -1 -12  -3    8.70    5.20
  -1 -12  -3    4.20    3.50
  -1 -12  -3    2.20    4.40
   1  12   3    1.70    4.70
  -2 -12  -3   -2.80    3.20
  -2 -12  -3    5.10    4.20
  -2 -12  -3   -2.40    4.40
   2  12   3    3.60    4.50
  -3 -12  -3   -3.00    3.10
  -3 -12  -3   14.90    6.10
   3  12   3   14.00    5.80
   3  12   3   10.20    5.50
  -4 -12  -3  236.18   11.80
  -4 -12  -3  190.58   13.70
   4  12   3  232.78   14.10
   4  12   3  235.58   13.90
  -5 -12  -3  183.28   10.90
  -5 -12  -3  191.18   13.40
   5  12   3  180.78   13.30
   5  12   3  172.08   12.20
  -6 -12  -3   93.59   11.10
  -6 -12  -3   97.09    9.10
  -6 -12  -3   94.19   10.90
   6  12   3   87.59    9.60
   6  12   3   89.29   11.50
  -7 -12  -3   87.29   11.30
  -7 -12  -3   98.09   11.70
  -7 -12  -3   97.09   10.00
   7  12   3  110.29   10.70
   7  12   3   82.89   12.20
  -8 -12  -3  192.48   15.00
  -8 -12  -3  205.38   13.60
  -8 -12  -3  215.18   15.80
   8  12   3  213.18   15.80
  -9 -12  -3  362.76   20.60
  -9 -12  -3  387.26   21.10
  -9 -12  -3  412.06   19.30
   9  12   3  390.76   22.20
 -10 -12  -3  192.18   17.30
 -10 -12  -3  186.98   15.90
 -10 -12  -3  203.68   17.90
  10  12   3  207.88   18.70
 -11 -12  -3  182.58   18.90
 -11 -12  -3  208.58   17.60
 -11 -12  -3  153.48   16.90
   5 -13  -3   86.19   13.90
   5 -13  -3   74.59   11.60
  -5  13   3   71.09   15.80
   4 -13  -3  128.09   14.80
   4 -13  -3  152.68   14.90
   4 -13  -3  165.88   14.40
  -4  13   3  133.09   15.90
   3 -13  -3  204.08   16.40
   3 -13  -3  213.08   16.40
   3 -13  -3  212.68   15.10
  -3  13   3  212.98   17.10
   2 -13  -3  273.37   16.00
   2 -13  -3  280.37   17.60
   2 -13  -3  273.27   17.80
  -2  13   3  276.77   18.50
   1 -13  -3  204.98   15.50
   1 -13  -3  186.18   14.80
   1 -13  -3  194.08   13.00
  -1  13   3  209.68   15.80
   0 -13  -3  388.96   19.20
   0 -13  -3  391.96   17.10
   0 -13  -3  393.76   19.50
   0  13   3  406.86   20.20
  -1 -13  -3  303.27   17.00
  -1 -13  -3  320.57   14.70
  -1 -13  -3  323.17   17.70
   1  13   3  321.97   17.90
  -2 -13  -3  267.67   16.40
  -2 -13  -3  286.67   13.90
   2  13   3  263.67   16.30
   2  13   3  286.07   16.40
  -3 -13  -3  166.68   13.60
  -3 -13  -3  181.08   11.30
   3  13   3  162.78   13.30
   3  13   3  164.98   13.20
  -4 -13  -3  458.95   20.70
  -4 -13  -3  418.76   16.80
   4  13   3  406.86   19.10
   4  13   3  425.76   20.40
  -5 -13  -3  321.87   14.90
  -5 -13  -3  368.36   18.70
   5  13   3  325.27   18.20
   5  13   3  313.37   16.70
  -6 -13  -3  226.18   13.30
  -6 -13  -3  191.68   15.70
   6  13   3  204.48   13.90
   6  13   3  215.78   15.90
  -7 -13  -3  141.69   14.50
  -7 -13  -3  150.68   12.00
   7  13   3  154.58   14.80
  -8 -13  -3  119.39   14.50
  -8 -13  -3  137.09   14.90
  -8 -13  -3  124.99   12.20
   8  13   3  121.59   14.50
  -9 -13  -3   74.89   10.50
  -9 -13  -3   65.59   11.70
  -9 -13  -3   59.29   11.50
   9  13   3   71.79   12.90
 -10 -13  -3   12.20    7.60
 -10 -13  -3   40.60   10.80
 -10 -13  -3   11.50    9.00
   3 -14  -3  188.08   16.10
   3 -14  -3  212.78   18.90
   3 -14  -3  248.98   18.50
   2 -14  -3   39.70    8.40
   2 -14  -3   27.90    9.20
   2 -14  -3   40.00    9.90
  -2  14   3   37.10    9.70
   1 -14  -3    7.10    6.00
   1 -14  -3   16.10    7.70
   1 -14  -3   12.60    7.40
  -1  14   3    8.80    7.00
   0 -14  -3   82.99   11.80
   0 -14  -3   97.09   13.00
   0 -14  -3   90.99   10.70
   0  14   3   84.09   12.80
  -1 -14  -3   24.20    8.60
  -1 -14  -3   18.90    7.50
  -1 -14  -3   18.40    6.00
   1  14   3   11.20    7.20
  -2 -14  -3    5.80    4.90
  -2 -14  -3    3.70    6.70
   2  14   3    5.90    6.30
   2  14   3   10.10    6.90
  -3 -14  -3    9.90    5.10
  -3 -14  -3   -6.80    6.20
   3  14   3   22.00    7.50
   3  14   3   13.50    7.20
  -4 -14  -3    4.10    4.60
  -4 -14  -3    3.00    6.60
   4  14   3    5.20    6.60
   4  14   3   -2.90    5.30
  -5 -14  -3   34.40    6.90
  -5 -14  -3   45.70   10.20
   5  14   3   36.60    8.30
   5  14   3   37.10    9.40
  -6 -14  -3  120.49   14.50
  -6 -14  -3  102.49   11.00
   6  14   3  105.49   12.40
   6  14   3   81.49   12.00
  -7 -14  -3  120.09   15.60
  -7 -14  -3  122.19   12.20
   7  14   3  108.69   14.60
  -8 -14  -3   31.70    7.70
  -8 -14  -3   40.30   10.80
   8  14   3   36.50    9.80
   0 -15  -3  131.69   15.80
   0 -15  -3  138.39   12.80
   0 -15  -3  119.79   14.80
  -1 -15  -3  144.99   13.00
  -1 -15  -3  182.88   16.70
  -1 -15  -3  125.49   15.30
   1  15   3  123.69   16.20
   1  15   3  140.69   15.20
  -2 -15  -3  393.06   18.40
  -2 -15  -3  399.36   23.10
   2  15   3  385.66   22.20
   2  15   3  361.56   21.30
  -3 -15  -3  163.88   12.90
  -3 -15  -3  148.99   16.30
   3  15   3  145.49   15.90
   3  15   3  181.68   16.40
  -4 -15  -3  162.08   17.20
  -4 -15  -3  164.58   13.10
   4  15   3  163.98   15.30
   4  15   3  154.28   16.00
  -5 -15  -3  166.68   18.60
  -5 -15  -3  167.68   13.40
   5  15   3  149.99   15.00
   5  15   3  132.79   16.20
  -6 -15  -3  170.08   15.00
   4  12  -4  121.29   15.70
  -4 -12   4  155.78   19.10
  -4 -12   4  188.18   16.40
   3  12  -4   68.49   11.20
  -3 -12   4   78.19    8.00
  -3 -12   4   61.29   12.20
   2  12  -4  105.59   14.10
  -2 -12   4   95.69    8.10
  -2 -12   4  107.59   15.80
   1  12  -4  312.27   20.20
   1  12  -4  285.17   19.30
  -1 -12   4  305.57   12.10
  -1 -12   4  335.37   21.40
   0  12  -4  152.28   16.60
   0 -12   4  190.38   17.20
   0 -12   4  157.38    9.60
  -1  12  -4   83.49   13.60
   1 -12   4   92.59   17.00
   7  11  -4   30.20   10.40
  -7 -11   4   43.90   13.10
   6  11  -4   32.00    9.70
  -6 -11   4   34.50   11.10
  -6 -11   4   28.80    6.20
   5  11  -4   50.59   10.00
  -5 -11   4   44.50    6.30
  -5 -11   4   40.30   11.00
   4  11  -4   38.60    9.60
  -4 -11   4   40.90    5.50
  -4 -11   4   26.70    9.80
   3  11  -4    1.20    6.40
  -3 -11   4    6.20    7.70
  -3 -11   4    2.00    3.60
   2  11  -4    4.40    6.80
  -2 -11   4  -12.60    6.20
  -2 -11   4    4.40    3.20
   1  11  -4    3.50    6.40
   1  11  -4    1.10    6.90
  -1 -11   4   -2.80    3.10
  -1 -11   4   -7.60    6.20
   0  11  -4   32.90    9.20
   0 -11   4   27.80    8.60
   0 -11   4   22.60    4.50
   0 -11   4   21.00    7.90
  -1  11  -4   44.60   10.70
   1 -11   4   75.59   11.90
   1 -11   4   60.39    7.40
  -2  11  -4   11.10    8.20
   2 -11   4   14.70    5.00
   2 -11   4   25.40    8.80
  -3  11  -4   51.69   12.00
   3 -11   4   48.10    7.10
   3 -11   4   47.20   10.10
   4 -11   4   94.09   16.30
   8  10  -4   57.89   11.50
  -8 -10   4   60.29   11.90
  -8 -10   4   58.69    9.20
  -8 -10   4   73.09   14.50
   7  10  -4  167.98   16.30
  -7 -10   4  162.98   12.30
  -7 -10   4  167.98   16.60
  -7 -10   4  235.18   19.10
   6  10  -4  199.08   15.90
  -6 -10   4  211.58   18.00
  -6 -10   4  218.88   11.80
  -6 -10   4  189.28   16.30
   5  10  -4  139.59   13.70
  -5 -10   4  175.58   15.60
  -5 -10   4  165.18   16.90
  -5 -10   4  165.48    9.70
   4  10  -4  220.58   15.60
  -4 -10   4  233.68   17.00
  -4 -10   4  217.88   10.00
   3  10  -4  451.85   20.40
  -3 -10   4  451.25   21.70
  -3 -10   4  449.56   13.60
   2  10  -4  126.99   12.00
   2  10  -4  155.58   13.30
  -2 -10   4  167.88   14.20
  -2 -10   4  141.29    7.30
   1  10  -4  175.38   14.00
   1  10  -4  193.18   13.80
  -1 -10   4  198.18   14.50
  -1 -10   4  241.08   15.80
  -1 -10   4  183.88    8.20
   0  10  -4  247.18   16.50
   0 -10   4  292.27   16.70
   0 -10   4  266.57   16.50
   0 -10   4  247.68    9.90
  -1  10  -4  376.46   20.30
   1 -10   4  372.16   12.80
   1 -10   4  340.47   18.10
  -2  10  -4  184.68   16.30
   2 -10   4  175.98   14.90
   2 -10   4  192.98   10.10
  -3  10  -4  151.78   15.60
   3 -10   4  122.49    9.90
   3 -10   4  158.48   14.90
  -4  10  -4   94.09   14.40
   4 -10   4   99.79   10.20
   4 -10   4   93.89   13.60
  -5  10  -4   36.10   10.50
   5 -10   4   38.60    7.40
   5 -10   4   49.10   10.70
  -6  10  -4    7.40   12.40
   9   9  -4  137.89   16.10
   9   9  -4  116.69   17.40
  -9  -9   4  141.09   17.00
  -9  -9   4  115.89   13.60
   8   9  -4  187.88   19.00
   8   9  -4  156.08   15.70
  -8  -9   4  182.98   18.10
  -8  -9   4  168.58   16.90
  -8  -9   4  179.38   13.30
   7   9  -4  230.58   16.00
  -7  -9   4  206.18   16.70
  -7  -9   4  231.08   17.70
  -7  -9   4  211.68   12.60
   6   9  -4  110.69   12.20
  -6  -9   4   81.89   12.40
  -6  -9   4   97.69   13.60
  -6  -9   4  108.79    8.80
   5   9  -4   70.69   10.70
  -5  -9   4   89.59    7.30
  -5  -9   4   70.59   10.90
  -5  -9   4   75.79   10.80
   4   9  -4   55.89    8.90
  -4  -9   4   59.59    6.10
  -4  -9   4   49.50    8.70
  -4  -9   4   53.89    9.30
   3   9  -4   12.30    6.00
  -3  -9   4   21.80    3.50
  -3  -9   4   31.30    7.90
   2   9  -4   -2.50    4.30
   2   9  -4    0.90    4.70
  -2  -9   4    1.80    5.40
  -2  -9   4    2.60    2.30
   1   9  -4    8.20    5.10
  -1  -9   4   10.00    5.60
  -1  -9   4    1.20    5.20
  -1  -9   4    7.30    2.50
   0   9  -4    0.60    5.20
   0  -9   4   -2.90    2.30
   0  -9   4    6.40    4.80
   0  -9   4    1.20    5.00
  -1   9  -4   30.90    8.00
   1  -9   4   36.20    5.10
   1  -9   4   25.40    6.80
   1  -9   4   41.80    7.30
  -2   9  -4   93.29   11.80
   2  -9   4   89.09    7.20
   2  -9   4   84.99   10.60
  -3   9  -4   48.50    7.80
  -3   9  -4   52.39   10.30
   3  -9   4   62.99    9.50
   3  -9   4   61.39    7.50
  -4   9  -4  108.59   10.50
  -4   9  -4   89.39   13.80
   4  -9   4  102.09   11.90
   4  -9   4   92.89    9.20
  -5   9  -4  102.99   14.00
  -5   9  -4  112.49   11.90
   5  -9   4  114.09   13.50
   5  -9   4  107.29   10.10
  -6   9  -4  118.09   15.70
  -6   9  -4  132.49   13.10
   6  -9   4  114.79   14.20
   6  -9   4  118.89   11.80
  -7   9  -4  115.19   16.50
  -7   9  -4   86.29   13.00
   7  -9   4  100.79   12.20
   7  -9   4  135.99   16.30
  10   8  -4   29.30   11.90
  10   8  -4   32.70   10.30
 -10  -8   4   24.10   10.20
 -10  -8   4   38.40    9.40
   9   8  -4   55.39   12.70
   9   8  -4   40.50   10.60
  -9  -8   4   46.20   11.10
  -9  -8   4   26.90    7.60
   8   8  -4   20.80    9.20
   8   8  -4   26.60    8.40
  -8  -8   4   22.40    8.30
  -8  -8   4   21.60    6.50
   7   8  -4   85.19   12.00
  -7  -8   4   79.29   12.20
  -7  -8   4   61.49   10.90
  -7  -8   4   73.69    8.60
   6   8  -4  303.77   16.60
  -6  -8   4  280.07   16.90
  -6  -8   4  294.97   17.60
  -6  -8   4  294.37   12.70
   5   8  -4  380.06   17.70
  -5  -8   4  407.96   19.60
  -5  -8   4  391.66   13.30
  -5  -8   4  396.76   18.70
   4   8  -4  219.38   13.20
  -4  -8   4  219.88    8.80
  -4  -8   4  215.28   13.30
  -4  -8   4  219.48   14.20
   3   8  -4  583.74   20.70
   3   8  -4  650.83   28.40
  -3  -8   4  594.14   20.90
  -3  -8   4  567.84   14.60
  -3  -8   4  559.24   21.70
   2   8  -4  644.64   21.30
   2   8  -4  663.23   22.10
  -2  -8   4  619.54   14.90
  -2  -8   4  686.23   21.40
  -2  -8   4  646.04   22.60
   1   8  -4  316.97   14.90
  -1  -8   4  326.27   15.40
  -1  -8   4  315.07   15.00
  -1  -8   4  297.17    8.80
   0   8  -4  309.77   15.30
   0  -8   4  294.87    9.00
   0  -8   4  291.37   14.40
   0  -8   4  294.97   14.40
  -1   8  -4  544.05   17.00
  -1   8  -4  533.25   21.50
   1  -8   4  522.25   14.20
   1  -8   4  532.45   18.90
   1  -8   4  541.65   19.80
  -2   8  -4  618.64   23.80
  -2   8  -4  605.74   19.10
   2  -8   4  631.24   22.30
   2  -8   4  582.34   19.80
   2  -8   4  586.34   16.50
  -3   8  -4  165.78   13.50
  -3   8  -4  155.68   10.30
   3  -8   4  157.98    8.80
   3  -8   4  141.19   11.60
  -4   8  -4  198.98   15.60
  -4   8  -4  193.48   12.10
   4  -8   4  217.38   14.30
   4  -8   4  205.88   10.70
  -5   8  -4  305.07   18.40
  -5   8  -4  265.87   14.50
   5  -8   4  293.97   13.40
   5  -8   4  280.77   17.20
  -6   8  -4   83.69   12.70
  -6   8  -4   76.49   10.50
   6  -8   4   78.79   11.70
   6  -8   4   63.49    9.20
  -7   8  -4   19.50    6.90
  -7   8  -4   16.30    8.50
   7  -8   4   16.50    6.40
   7  -8   4   20.20    7.90
  -8   8  -4   24.80    8.10
  -8   8  -4   36.30    9.90
   8  -8   4   36.90    8.00
   8  -8   4   16.50    9.20
  11   7  -4  135.29   17.40
  11   7  -4  114.79   17.90
 -11  -7   4  150.28   17.20
  10   7  -4  376.16   24.00
  10   7  -4  349.57   21.10
 -10  -7   4  293.87   21.00
 -10  -7   4  374.66   20.20
   9   7  -4  211.18   16.20
   9   7  -4  225.98   19.40
  -9  -7   4  227.28   17.70
  -9  -7   4  206.28   14.80
   8   7  -4  101.09   14.30
   8   7  -4  112.09   12.50
  -8  -7   4  134.69   11.30
  -8  -7   4  127.99   13.70
   7   7  -4  208.18   13.90
   7   7  -4  202.38   15.80
  -7  -7   4  214.18   11.60
  -7  -7   4  233.68   15.70
  -7  -7   4  193.48   15.10
   6   7  -4  368.46   17.20
  -6  -7   4  350.46   17.90
  -6  -7   4  334.17   17.70
  -6  -7   4  332.07   13.10
   5   7  -4  245.28   13.40
  -5  -7   4  230.88   14.30
  -5  -7   4  226.98   14.30
  -5  -7   4  258.07   10.10
   4   7  -4  122.09    9.80
  -4  -7   4  138.49    6.70
  -4  -7   4  140.49   11.10
  -4  -7   4  142.89   11.30
   3   7  -4  109.09    7.90
   3   7  -4   86.99    8.30
  -3  -7   4  103.09    9.20
  -3  -7   4   93.39    5.00
  -3  -7   4   99.79    9.40
   2   7  -4   36.20    5.70
   2   7  -4   45.10    6.60
  -2  -7   4   39.20    3.20
  -2  -7   4   38.20    5.90
  -2  -7   4   56.79    8.20
   1   7  -4    4.60    3.80
   1   7  -4   -0.30    2.20
  -1  -7   4    2.40    3.40
  -1  -7   4    0.60    3.20
  -1  -7   4    2.70    1.40
  -1  -7   4   -0.70    3.60
   0   7  -4   18.00    5.20
   0   7  -4   23.40    3.90
   0  -7   4   28.30    5.40
   0  -7   4   25.60    2.90
   0  -7   4   28.80    5.40
   0  -7   4   24.90    4.60
  -1   7  -4    1.00    3.90
  -1   7  -4    3.30    2.90
   1  -7   4    4.90    2.00
   1  -7   4    3.40    3.70
   1  -7   4    6.80    3.70
  -2   7  -4   28.70    6.40
  -2   7  -4   24.70    4.60
   2  -7   4   20.30    5.30
   2  -7   4   22.30    3.40
   2  -7   4   21.20    4.70
  -3   7  -4  155.88    9.70
  -3   7  -4  152.08   12.10
   3  -7   4  173.18   11.30
   3  -7   4  189.48    8.60
  -4   7  -4  167.58   10.70
  -4   7  -4  180.78   13.50
   4  -7   4  158.08   13.00
   4  -7   4  179.48    9.50
   4  -7   4  189.58   12.40
  -5   7  -4   77.39    9.00
  -5   7  -4   60.79    9.70
   5  -7   4   85.89   11.00
   5  -7   4   79.09   10.50
   5  -7   4   80.59    7.90
  -6   7  -4  152.38   11.80
  -6   7  -4  161.48   14.20
   6  -7   4  180.48   14.30
   6  -7   4  174.08   14.50
   6  -7   4  156.88   10.80
  -7   7  -4  245.78   14.90
  -7   7  -4  224.08   16.70
   7  -7   4  272.07   14.20
   7  -7   4  243.68   17.30
  -8   7  -4  112.29   14.60
  -8   7  -4   83.89   12.10
   8  -7   4  112.69   13.90
   8  -7   4  118.49   11.90
  -9   7  -4  154.48   15.30
  -9   7  -4  173.08   16.70
   9  -7   4  127.69   13.10
   9  -7   4  136.79   16.50
  11   6  -4    7.00   10.60
  11   6  -4    2.40    8.30
 -11  -6   4    3.10    7.70
 -11  -6   4   -2.30    7.30
  10   6  -4   -2.90    6.70
  10   6  -4   -4.20    8.50
 -10  -6   4    3.60    6.40
 -10  -6   4    1.50    6.20
   9   6  -4   43.10   10.50
   9   6  -4   28.50    8.40
  -9  -6   4   34.10    7.70
  -9  -6   4   48.40   10.00
   8   6  -4  154.88   13.20
   8   6  -4  143.09   14.30
  -8  -6   4  139.89   11.50
  -8  -6   4  165.98   14.20
   7   6  -4   57.79    9.70
   7   6  -4   61.69    9.40
  -7  -6   4   65.39    8.00
  -7  -6   4   58.79    9.50
   6   6  -4   48.40    7.40
  -6  -6   4   49.30    6.10
  -6  -6   4   40.70    7.70
  -6  -6   4   44.60    7.70
   5   6  -4  686.23   21.90
  -5  -6   4  659.63   22.70
  -5  -6   4  613.84   22.40
  -5  -6   4  621.64   17.30
   4   6  -4  273.07   12.70
  -4  -6   4  260.77   13.60
  -4  -6   4  252.47   13.30
  -4  -6   4  263.17    8.90
   3   6  -4  579.74   18.70
   3   6  -4  605.74   17.10
  -3  -6   4  588.24   19.60
  -3  -6   4  563.44   13.50
  -3  -6   4  563.34   18.40
  -3  -6   4  557.44   19.60
   2   6  -4  944.01   24.30
   2   6  -4  950.60   25.20
  -2  -6   4  927.11   25.40
  -2  -6   4  913.41   18.50
  -2  -6   4  919.11   21.70
  -2  -6   4  883.01   18.50
  -2  -6   4  918.31   25.80
   1   6  -4  990.30   26.40
   1   6  -4  996.10   23.00
  -1  -6   4  999.80   26.50
  -1  -6   4  968.80   25.40
  -1  -6   4  989.70   26.10
   0   6  -4  772.62   23.10
   0   6  -4  766.42   19.40
   0  -6   4  767.52   21.90
   0  -6   4  762.22   21.70
   0  -6   4  739.43   20.40
  -1   6  -4  382.26   12.60
  -1   6  -4  377.76   15.80
   1  -6   4  363.86   13.40
   1  -6   4  366.66    9.40
   1  -6   4  362.46   14.20
   1  -6   4  348.77   15.20
   1  -6   4  356.46    9.10
  -2   6  -4  700.73   19.30
   2  -6   4  685.03   21.00
   2  -6   4  655.13   15.80
   2  -6   4  686.23   23.00
   2  -6   4  664.03   19.00
  -3   6  -4  957.60   25.10
   3  -6   4  978.70   29.10
   3  -6   4  921.41   22.00
   3  -6   4  970.40   24.20
   3  -6   4 1000.20   27.70
  -4   6  -4  300.07   13.20
   4  -6   4  307.27   14.60
   4  -6   4  353.06   16.60
   4  -6   4  314.37   11.30
  -5   6  -4  259.97   12.90
   5  -6   4  262.27   11.20
   5  -6   4  285.27   15.60
   5  -6   4  250.47   14.10
  -6   6  -4  343.27   15.70
   6  -6   4  329.87   13.70
   6  -6   4  321.87   17.00
   6  -6   4  329.27   17.50
  -7   6  -4  125.19   11.30
   7  -6   4  151.98   13.90
   7  -6   4  142.09   13.20
   7  -6   4  111.49    9.70
  -8   6  -4   25.70    7.10
   8  -6   4   39.20    9.50
   8  -6   4   31.40    8.70
   8  -6   4   34.10    7.00
  -9   6  -4   54.79    9.90
   9  -6   4   35.60   10.00
   9  -6   4   34.70    9.10
   9  -6   4   36.90    7.70
 -10   6  -4   34.40    9.30
 -10   6  -4   36.70   10.40
  10  -6   4   39.10    9.10
  10  -6   4   36.00   10.80
  12   5  -4  250.87   23.10
  12   5  -4  222.38   20.10
 -12  -5   4  249.48   20.40
  11   5  -4  223.18   20.70
  11   5  -4  228.48   18.40
 -11  -5   4  207.88   17.80
 -11  -5   4  227.88   19.00
  10   5  -4  276.07   19.70
  10   5  -4  251.47   17.70
 -10  -5   4  279.27   17.70
 -10  -5   4  262.87   18.50
   9   5  -4  384.26   21.30
   9   5  -4  343.37   18.20
  -9  -5   4  344.37   19.30
  -9  -5   4  357.46   18.00
   8   5  -4  660.53   24.20
   8   5  -4  672.13   26.60
  -8  -5   4  675.03   25.80
  -8  -5   4  642.24   22.10
   7   5  -4  289.67   14.30
  -7  -5   4  259.67   15.40
  -7  -5   4  247.08   12.40
   6   5  -4  224.38   12.30
   6   5  -4  192.88   13.10
  -6  -5   4  214.48   10.10
  -6  -5   4  228.78   13.50
   5   5  -4  478.95   17.10
  -5  -5   4  512.05   17.20
  -5  -5   4  463.45   14.10
  -5  -5   4  481.65   18.70
  -5  -5   4  488.95   18.50
   4   5  -4  350.26   13.80
  -4  -5   4  372.16   15.20
  -4  -5   4  352.56   10.60
  -4  -5   4  370.66   15.40
  -4  -5   4  368.86   11.50
   3   5  -4  180.08    7.80
   3   5  -4  163.48    8.90
  -3  -5   4  177.88   10.20
  -3  -5   4  185.68    7.50
  -3  -5   4  175.28    5.90
  -3  -5   4  176.68   10.40
  -3  -5   4  157.38    6.00
   2   5  -4  228.08    9.60
   2   5  -4  226.08   10.00
  -2  -5   4  234.38   10.90
  -2  -5   4  229.08    6.10
  -2  -5   4  222.58   11.00
  -2  -5   4  226.88    6.00
  -2  -5   4  240.88    8.60
   1   5  -4  148.49    8.30
  -1  -5   4  150.18    7.00
  -1  -5   4  134.69    7.90
  -1  -5   4  146.79    8.50
  -1  -5   4  152.88    8.50
   0   5  -4    1.70    2.00
   0  -5   4    1.00    2.90
   0  -5   4   -0.10    2.60
   0  -5   4    0.30    2.50
   0  -5   4   -0.30    2.30
  -1   5  -4   20.10    3.40
   1  -5   4   27.90    4.60
   1  -5   4   16.60    3.60
   1  -5   4   25.40    3.80
   1  -5   4   15.50    4.40
  -2   5  -4   15.10    3.00
  -2   5  -4   13.30    3.10
   2  -5   4   10.00    1.90
   2  -5   4   12.70    2.30
   2  -5   4   17.00    4.60
   2  -5   4    8.40    2.90
   2  -5   4    9.60    3.40
  -3   5  -4    2.00    2.70
  -3   5  -4    7.30    2.40
   3  -5   4    3.40    2.30
   3  -5   4    4.30    3.50
   3  -5   4    3.80    1.90
   3  -5   4   10.80    4.10
  -4   5  -4  290.67   12.20
   4  -5   4  298.67   14.50
   4  -5   4  283.27   13.20
   4  -5   4  290.97   10.00
  -5   5  -4  439.86   15.80
   5  -5   4  394.66   13.30
   5  -5   4  396.26   16.60
   5  -5   4  395.66   17.30
  -6   5  -4  109.69    9.40
   6  -5   4  119.39   11.10
   6  -5   4  108.79   10.60
   6  -5   4  133.99    8.60
  -7   5  -4  208.18   12.60
   7  -5   4  231.38   14.50
   7  -5   4  208.38   11.30
   7  -5   4  213.48   14.80
  -8   5  -4  245.78   14.80
   8  -5   4  235.18   16.10
   8  -5   4  230.08   15.30
   8  -5   4  235.98   13.20
  -9   5  -4  247.78   15.40
   9  -5   4  199.68   17.30
   9  -5   4  232.18   14.00
   9  -5   4  202.48   15.80
 -10   5  -4  152.68   14.60
  10  -5   4  164.78   14.00
  10  -5   4  130.59   15.80
  10  -5   4  160.78   15.00
 -11   5  -4  230.08   20.10
  11  -5   4  182.88   16.40
  11  -5   4  199.28   17.70
  11  -5   4  202.08   19.80
  12   4  -4   11.60   10.60
  12   4  -4   12.10    9.50
 -12  -4   4    9.00    8.70
 -12  -4   4   17.60    9.00
  11   4  -4    7.60    9.60
  11   4  -4   -1.70    7.30
 -11  -4   4   -6.30    6.60
 -11  -4   4   -1.10    6.50
  10   4  -4   -5.80    5.90
  10   4  -4  -11.30    6.50
 -10  -4   4   -2.70    5.60
 -10  -4   4   -1.30    5.80
   9   4  -4   20.00    8.00
   9   4  -4   19.50    6.80
  -9  -4   4   12.90    6.00
  -9  -4   4   23.30    7.40
   8   4  -4   69.79    9.30
   8   4  -4   63.49   10.00
  -8  -4   4   81.69    9.40
  -8  -4   4   73.89    9.80
   7   4  -4  255.27   13.70
   7   4  -4  261.07   15.30
  -7  -4   4  260.87   12.50
  -7  -4   4  246.08   11.40
  -7  -4   4  247.38   14.30
   6   4  -4  117.09    8.90
   6   4  -4  116.59   10.30
  -6  -4   4  116.09    7.10
  -6  -4   4  119.09    8.00
  -6  -4   4  118.49   10.10
   5   4  -4  404.76   16.70
   5   4  -4  418.46   15.00
  -5  -4   4  365.26   15.40
  -5  -4   4  420.46   12.90
  -5  -4   4  410.36   16.40
  -5  -4   4  412.96   13.00
   4   4  -4  509.25   16.10
  -4  -4   4  496.15   17.30
  -4  -4   4  484.95   13.20
  -4  -4   4  500.95   17.70
  -4  -4   4  498.55   14.00
   3   4  -4  652.13   15.60
   3   4  -4  622.64   17.80
  -3  -4   4  602.04   15.70
  -3  -4   4  604.54   13.90
  -3  -4   4  628.74   19.40
  -3  -4   4  604.84   14.30
  -3  -4   4  606.04   19.00
   2   4  -4  766.12   18.90
   2   4  -4  772.22   19.90
  -2  -4   4  733.73   15.20
  -2  -4   4  749.73   14.90
  -2  -4   4  754.32   18.00
  -2  -4   4  762.02   21.10
  -2  -4   4  705.03   20.60
  -1  -4   4 1303.37   29.40
  -1  -4   4 1265.47   29.60
  -1  -4   4 1249.77   27.30
  -1  -4   4 1263.27   29.60
  -1  -4   4 1280.57   29.00
   0  -4   4 1601.94   35.60
   0  -4   4 1628.04   35.40
   0  -4   4 1685.03   37.00
   0  -4   4 1674.73   35.80
   0  -4   4 1672.93   34.50
  -1   4  -4 1498.45   32.00
   1  -4   4 1495.25   33.10
   1  -4   4 1486.85   32.10
   1  -4   4 1536.95   32.50
   1  -4   4 1456.15   34.80
  -2   4  -4  774.72   18.40
  -2   4  -4  796.82   19.70
   2  -4   4  704.73   18.30
   2  -4   4  779.82   20.50
   2  -4   4  745.63   15.60
   2  -4   4  770.12   16.30
   2  -4   4  743.13   21.90
  -3   4  -4 1311.57   27.50
  -3   4  -4 1276.67   29.50
   3  -4   4 1262.77   32.30
   3  -4   4 1220.88   27.10
   3  -4   4 1284.27   26.00
   3  -4   4 1221.48   27.00
   3  -4   4 1321.37   31.00
  -4   4  -4  646.94   18.80
  -4   4  -4  687.73   16.50
   4  -4   4  658.23   20.10
   4  -4   4  651.83   21.20
   4  -4   4  615.64   16.10
  -5   4  -4  685.03   20.40
   5  -4   4  692.83   18.00
   5  -4   4  669.03   22.30
   5  -4   4  653.83   21.50
  -6   4  -4  337.17   14.00
   6  -4   4  322.07   15.30
   6  -4   4  319.07   12.10
   6  -4   4  280.17   14.60
  -7   4  -4  387.86   16.20
   7  -4   4  383.96   14.70
   7  -4   4  400.06   18.10
   7  -4   4  379.46   17.40
  -8   4  -4  149.29   11.30
   8  -4   4  158.38   10.70
   8  -4   4  139.39   12.90
   8  -4   4  162.28   12.40
  -9   4  -4   70.89    9.90
   9  -4   4   60.59    9.60
   9  -4   4   60.49   10.10
   9  -4   4   98.59   10.20
 -10   4  -4   38.00    8.40
  10  -4   4   24.00    8.70
  10  -4   4   32.00    7.60
  10  -4   4   31.50    8.30
 -11   4  -4   50.99    9.70
  11  -4   4   56.79    9.90
  11  -4   4   45.90    9.50
  11  -4   4   62.39   12.50
  12   3  -4  218.68   20.40
  12   3  -4  189.38   19.00
 -12  -3   4  212.88   18.30
  11   3  -4  428.76   22.90
  11   3  -4  422.56   23.50
 -11  -3   4  408.06   22.10
 -11  -3   4  421.96   22.10
  10   3  -4  346.17   19.50
  10   3  -4  351.96   20.80
 -10  -3   4  352.46   19.40
 -10  -3   4  360.56   18.90
   9   3  -4  385.86   19.00
   9   3  -4  377.76   20.00
  -9  -3   4  420.96   18.90
  -9  -3   4  373.36   17.10
  -9  -3   4  335.77   18.10
   8   3  -4  698.23   25.70
   8   3  -4  644.64   22.70
  -8  -3   4  627.74   19.70
  -8  -3   4  620.64   22.10
  -8  -3   4  632.54   23.60
   7   3  -4  753.32   26.40
   7   3  -4  825.92   24.90
  -7  -3   4  829.72   26.30
  -7  -3   4  810.92   22.10
  -7  -3   4  791.32   23.70
   6   3  -4  289.87   12.90
   6   3  -4  280.77   14.50
  -6  -3   4  277.97   11.00
  -6  -3   4  276.67   11.90
  -6  -3   4  280.37   13.90
   5   3  -4  670.63   19.30
   5   3  -4  641.14   21.30
  -5  -3   4  652.63   17.60
  -5  -3   4  628.54   17.60
  -5  -3   4  639.34   20.90
   4   3  -4  657.23   20.50
   4   3  -4  681.63   18.50
  -4  -3   4  645.34   16.80
  -4  -3   4  640.74   20.20
  -4  -3   4  631.44   16.30
   3   3  -4  437.06   13.30
   3   3  -4  424.66   10.90
  -3  -3   4  416.26   10.80
  -3  -3   4  410.26   14.60
  -3  -3   4  418.56   14.90
  -3  -3   4  419.86   11.00
  -3  -3   4  443.36   12.40
   2   3  -4   44.20    4.20
  -2  -3   4   32.70    3.60
  -2  -3   4   37.70    3.70
  -2  -3   4   42.70    2.40
  -2  -3   4   34.10    4.70
  -2  -3   4   29.80    4.60
  -2  -3   4   36.00    2.20
  -1  -3   4  445.96   13.70
  -1  -3   4  441.56   12.10
  -1  -3   4  430.06   13.70
  -1  -3   4  436.96   12.90
  -1  -3   4  441.36   12.60
   0  -3   4  305.57   10.20
   0  -3   4  288.57    9.40
   0  -3   4  282.07   10.30
   0  -3   4  300.57   10.70
   0  -3   4  297.67    9.70
   1  -3   4   17.80    3.00
   1  -3   4   20.90    3.10
   1  -3   4   19.00    3.70
   1  -3   4   20.60    3.20
   1  -3   4   20.30    3.10
  -2   3  -4  134.99    6.40
  -2   3  -4  123.99    5.90
   2  -3   4  128.29    6.60
   2  -3   4  127.59    3.90
   2  -3   4  120.39    4.50
   2  -3   4  118.09    5.60
   2  -3   4  108.79    7.40
  -3   3  -4   21.30    3.60
  -3   3  -4   21.00    3.10
   3  -3   4   23.80    2.90
   3  -3   4   24.00    3.90
   3  -3   4   24.70    2.60
   3  -3   4   21.90    4.40
   3  -3   4   23.00    3.10
  -4   3  -4   31.10    3.60
  -4   3  -4   29.70    4.40
   4  -3   4   35.90    5.60
   4  -3   4   28.60    2.90
   4  -3   4   32.70    3.50
   4  -3   4   29.40    4.80
  -5   3  -4  276.07    9.40
  -5   3  -4  277.97   11.30
   5  -3   4  259.57    9.60
   5  -3   4  258.17   12.50
   5  -3   4  256.17   12.20
  -6   3  -4  362.96   14.20
  -6   3  -4  372.26   11.80
   6  -3   4  377.66   15.80
   6  -3   4  360.26   12.50
   6  -3   4  341.47   15.20
  -7   3  -4  200.38   11.30
   7  -3   4  210.08   10.30
   7  -3   4  194.38   12.50
   7  -3   4  208.88   12.40
  -8   3  -4  337.37   15.30
   8  -3   4  329.77   17.40
   8  -3   4  352.36   14.40
   8  -3   4  309.87   16.00
  -9   3  -4  395.96   18.10
   9  -3   4  398.86   20.30
   9  -3   4  410.36   17.00
   9  -3   4  382.76   18.30
 -10   3  -4  264.87   16.00
  10  -3   4  258.47   14.90
  10  -3   4  232.98   17.00
  10  -3   4  233.78   15.40
 -11   3  -4   84.19   11.80
  11  -3   4   89.59   12.10
  11  -3   4   74.59   10.80
  11  -3   4   93.59   14.60
 -12   3  -4  324.87   20.20
  12  -3   4  284.27   21.70
  12   2  -4   45.30   11.10
  12   2  -4   48.30   11.60
 -12  -2   4   26.50    9.30
  11   2  -4   18.40    8.50
  11   2  -4   27.30    9.00
 -11  -2   4   19.00    7.60
 -11  -2   4   23.80    8.60
  10   2  -4   -3.00    6.20
  10   2  -4    2.30    5.70
 -10  -2   4    0.70    5.40
 -10  -2   4    0.00    4.60
 -10  -2   4   -0.50    5.70
   9   2  -4    9.80    5.80
   9   2  -4    6.20    6.50
  -9  -2   4   11.90    5.60
  -9  -2   4    6.20    4.40
  -9  -2   4   19.20    6.60
   8   2  -4    8.50    6.10
   8   2  -4    8.70    5.20
  -8  -2   4    8.70    4.00
  -8  -2   4    5.20    4.70
  -8  -2   4    4.80    4.40
   7   2  -4   70.99    8.20
   7   2  -4   66.19    9.20
  -7  -2   4   91.59    8.50
  -7  -2   4   70.59    6.80
  -7  -2   4   60.49    8.10
   6   2  -4  381.16   14.60
   6   2  -4  372.76   16.50
  -6  -2   4  374.66   13.30
  -6  -2   4  362.36   15.30
  -6  -2   4  369.46   14.10
   5   2  -4  321.97   12.30
   5   2  -4  332.07   14.50
  -5  -2   4  313.57   13.50
  -5  -2   4  315.17   11.30
  -5  -2   4  317.27   11.80
   4   2  -4  554.84   18.60
   4   2  -4  612.64   16.60
  -4  -2   4  579.34   18.40
  -4  -2   4  585.24   15.80
  -4  -2   4  588.64   15.70
  -4  -2   4  551.94   15.80
   3   2  -4  693.53   14.40
   3   2  -4  679.63   17.30
   3   2  -4  688.33   19.80
  -3  -2   4  689.13   16.10
  -3  -2   4  671.13   15.70
  -3  -2   4  691.83   19.60
  -3  -2   4  657.73   16.80
   2   2  -4 2490.65   50.29
   2   2  -4 2444.76   47.30
  -2  -2   4 2412.66   44.70
  -2  -2   4 2383.86   47.10
  -2  -2   4 2432.66   49.90
  -2  -2   4 2452.45   49.70
  -2  -2   4 2331.57   45.90
  -2  -2   4 2382.96   44.50
   1   2  -4  715.63   16.40
  -1  -2   4  679.03   17.70
  -1  -2   4  697.53   18.10
  -1  -2   4  671.13   16.20
  -1  -2   4  648.94   16.30
   0  -2   4 1153.98   24.30
   0  -2   4 1134.29   25.50
   0  -2   4 1117.39   23.90
   0  -2   4 1082.89   25.20
   0  -2   4 1150.48   25.10
  -1   2  -4 2286.67   44.10
   1  -2   4 2126.89   44.90
   1  -2   4 2207.48   43.00
   1  -2   4 2167.08   43.30
   1  -2   4 2214.58   43.10
  -2   2  -4 2225.28   42.50
   2  -2   4 2042.40   39.70
   2  -2   4 2134.99   44.70
   2  -2   4 2114.39   42.60
   2  -2   4 2115.49   38.90
   2  -2   4 2106.59   40.90
   2  -2   4 2161.38   42.60
  -3   2  -4 1506.65   30.70
  -3   2  -4 1505.15   31.80
   3  -2   4 1426.06   29.90
   3  -2   4 1490.75   28.70
   3  -2   4 1478.45   33.80
   3  -2   4 1438.36   31.90
   3  -2   4 1430.26   28.50
  -4   2  -4 1747.93   34.70
  -4   2  -4 1701.13   36.40
   4  -2   4 1702.33   38.30
   4  -2   4 1669.93   33.60
   4  -2   4 1662.83   37.00
   4  -2   4 1635.34   34.90
   4  -2   4 1629.24   31.40
  -5   2  -4 1233.88   29.60
  -5   2  -4 1315.57   28.00
   5  -2   4 1277.87   31.40
   5  -2   4 1254.97   27.70
   5  -2   4 1263.27   31.50
  -6   2  -4  753.52   19.30
  -6   2  -4  750.72   21.50
   6  -2   4  765.22   22.90
   6  -2   4  799.02   23.70
   6  -2   4  756.12   19.80
  -7   2  -4  405.36   15.40
  -7   2  -4  429.16   13.70
   7  -2   4  415.06   17.60
   7  -2   4  438.26   14.70
   7  -2   4  445.16   17.00
  -8   2  -4  210.98   11.90
   8  -2   4  229.28   11.50
   8  -2   4  234.78   12.90
   8  -2   4  230.58   13.90
  -9   2  -4  365.76   16.60
   9  -2   4  345.37   16.40
   9  -2   4  342.57   18.50
   9  -2   4  367.66   15.50
 -10   2  -4   66.39    9.40
  10  -2   4   67.69   10.30
  10  -2   4   50.69    8.00
  10  -2   4   63.29   10.40
 -11   2  -4   70.69   10.20
  11  -2   4   37.70    7.90
  11  -2   4   54.49   10.20
  11  -2   4   46.20    8.80
 -12   2  -4   21.20    8.60
  12  -2   4   28.40    9.90
  12   1  -4  276.57   28.70
  12   1  -4  247.38   19.80
 -12  -1   4  252.67   18.30
 -12  -1   4  282.97   17.80
  11   1  -4  375.66   21.80
  11   1  -4  399.66   21.70
 -11  -1   4  399.06   20.50
 -11  -1   4  361.46   18.20
  10   1  -4  652.23   26.00
  10   1  -4  676.83   27.10
 -10  -1   4  718.23   26.70
 -10  -1   4  668.23   25.30
 -10  -1   4  631.84   23.00
   9   1  -4  440.96   20.10
   9   1  -4  444.26   21.00
  -9  -1   4  470.65   20.00
  -9  -1   4  502.15   20.80
  -9  -1   4  477.35   18.30
   8   1  -4  557.14   22.50
   8   1  -4  563.64   21.10
  -8  -1   4  537.65   20.60
  -8  -1   4  538.25   18.80
  -8  -1   4  597.34   21.20
   7   1  -4 1114.39   32.40
   7   1  -4 1122.89   30.30
  -7  -1   4 1078.69   29.80
  -7  -1   4 1100.19   30.50
  -7  -1   4 1055.19   28.10
   6   1  -4  934.81   28.20
   6   1  -4  975.90   26.20
  -6  -1   4  996.80   26.50
  -6  -1   4  957.80   27.10
  -6  -1   4  998.50   25.30
   5   1  -4  892.41   26.30
   5   1  -4  938.61   23.90
  -5  -1   4  920.11   25.10
  -5  -1   4  929.51   23.90
  -5  -1   4  929.41   23.10
   4   1  -4  366.86   14.30
   4   1  -4  351.96   11.70
  -4  -1   4  355.26   11.10
  -4  -1   4  370.46   13.40
  -4  -1   4  349.37   11.80
  -4  -1   4  360.76   11.70
   3   1  -4 1218.38   29.60
   3   1  -4 1206.68   26.10
  -3  -1   4 1175.98   26.30
  -3  -1   4 1224.48   28.70
  -3  -1   4 1235.88   26.30
  -3  -1   4 1166.18   25.10
   2   1  -4  879.71   19.00
   2   1  -4  878.61   22.20
  -2  -1   4  839.52   17.60
  -2  -1   4  832.82   21.30
  -2  -1   4  847.32   18.50
  -2  -1   4  836.32   17.70
  -2  -1   4  856.91   19.60
   1   1  -4   57.49    4.70
   1   1  -4   55.69    3.30
  -1  -1   4   54.59    3.60
  -1  -1   4   51.79    3.70
  -1  -1   4   55.59    2.80
  -1  -1   4   41.20    4.10
  -1  -1   4   52.49    2.30
   0   1  -4    6.00    2.00
   0  -1   4    7.70    1.60
   0  -1   4    9.10    2.20
   0  -1   4    9.50    2.20
   0  -1   4    7.90    1.90
  -1   1  -4  536.25   13.20
  -1   1  -4  523.55   13.70
   1  -1   4  514.65   12.30
   1  -1   4  490.35   14.00
   1  -1   4  540.85   13.40
   1  -1   4  514.05   10.30
   1  -1   4  517.05   10.20
  -2   1  -4    2.50    1.30
  -2   1  -4    1.10    1.50
   2  -1   4    1.40    0.90
   2  -1   4    2.20    2.10
   2  -1   4    1.50    1.50
   2  -1   4    4.10    1.70
   2  -1   4    1.40    1.00
  -3   1  -4   47.10    3.70
  -3   1  -4   49.99    2.80
  -3   1  -4   48.20    3.90
   3  -1   4   43.40    2.90
   3  -1   4   53.49    4.30
   3  -1   4   45.70    3.40
   3  -1   4   58.69    5.20
  -4   1  -4   10.10    2.40
  -4   1  -4   11.60    2.70
   4  -1   4   17.40    2.40
   4  -1   4   11.60    3.00
   4  -1   4    9.30    3.00
   4  -1   4    9.40    2.40
  -5   1  -4   65.19    4.80
  -5   1  -4   63.59    5.40
   5  -1   4   59.69    4.40
   5  -1   4   56.69    5.70
   5  -1   4   67.59    6.40
  -6   1  -4  421.66   14.30
  -6   1  -4  420.26   13.10
   6  -1   4  403.36   12.90
   6  -1   4  421.46   15.10
   6  -1   4  427.46   16.10
  -7   1  -4  416.26   14.90
  -7   1  -4  420.36   13.70
   7  -1   4  398.66   15.60
   7  -1   4  400.96   16.80
   7  -1   4  397.86   13.80
  -8   1  -4  221.38   11.80
  -8   1  -4  242.98   10.90
   8  -1   4  284.17   13.40
   8  -1   4  253.97   14.50
   8  -1   4  249.38   11.70
  -9   1  -4  242.48   11.40
  -9   1  -4  238.58   13.10
   9  -1   4  237.08   15.30
   9  -1   4  210.78   12.80
   9  -1   4  217.58   12.00
 -10   1  -4  540.35   20.60
  10  -1   4  546.35   20.70
  10  -1   4  503.15   22.90
  10  -1   4  537.15   19.90
 -11   1  -4  299.87   16.80
  11  -1   4  278.57   18.40
  11  -1   4  292.77   16.30
  11  -1   4  293.77   16.10
 -12   1  -4  129.99   14.10
  12  -1   4  152.08   16.30
 -13   1  -4  184.98   16.60
  13  -1   4  163.88   19.00
  12   0  -4   17.90    9.70
 -12   0   4   24.40    8.30
 -12   0   4    6.00    7.30
  11   0  -4    9.90    7.70
  11   0  -4   12.60    7.40
 -11   0   4   20.80    7.10
 -11   0   4   20.80    7.20
  10   0  -4   91.59   12.60
  10   0  -4  113.29   12.90
 -10   0   4  110.09   10.80
 -10   0   4   97.59   11.20
   9   0  -4    9.40    6.00
   9   0  -4    3.30    5.80
  -9   0   4   17.90    5.70
  -9   0   4    7.70    5.40
  -9   0   4    7.70    4.60
   8   0  -4    8.30    5.70
   8   0  -4   18.70    5.90
  -8   0   4   19.70    5.30
  -8   0   4   13.50    4.60
  -8   0   4   19.20    5.70
   7   0  -4   17.10    5.10
   7   0  -4   15.70    5.80
  -7   0   4   24.20    5.40
  -7   0   4   26.90    6.00
  -7   0   4   19.40    4.70
   6   0  -4  273.87   12.30
   6   0  -4  269.87   13.70
  -6   0   4  242.28   11.80
  -6   0   4  266.97   11.60
  -6   0   4  267.37   12.40
   5   0  -4  252.47   10.70
   5   0  -4  217.98   12.20
  -5   0   4  259.57   11.30
  -5   0   4  256.07   11.10
  -5   0   4  248.68   10.40
   4   0  -4  768.22   19.40
   4   0  -4  723.53   22.10
  -4   0   4  746.23   20.00
  -4   0   4  797.42   19.80
  -4   0   4  752.62   20.70
   3   0  -4  431.16   14.70
   3   0  -4  401.06   11.50
  -3   0   4  409.46   12.10
  -3   0   4  388.16   13.00
  -3   0   4  407.86   12.40
  -3   0   4  397.06   12.20
   2   0  -4  922.11   19.20
   2   0  -4  915.91   23.00
  -2   0   4  911.21   20.20
  -2   0   4  900.61   20.40
  -2   0   4  875.61   18.00
  -2   0   4  883.81   21.60
  -2   0   4  855.11   18.70
   1   0  -4 2498.95   50.79
   1   0  -4 2582.34   46.50
  -1   0   4 2485.65   47.30
  -1   0   4 2536.35   47.40
  -1   0   4 2486.85   49.70
  -1   0   4 2522.85   46.30
  -1   0   4 2548.55   48.50
   0   0  -4 2979.60   57.29
   0   0   4 3018.10   53.19
   0   0   4 2886.41   53.79
   0   0   4 2925.11   55.69
   0   0   4 2969.50   56.69
   0   0   4 2983.90   53.49
   0   0   4 2948.30   55.79
  -1   0  -4  719.13   16.90
  -1   0  -4  716.33   16.60
   1   0   4  698.63   16.20
   1   0   4  702.33   14.20
   1   0   4  701.03   14.00
   1   0   4  707.33   14.60
   1   0   4  707.03   17.00
  -2   0  -4 2362.26   44.90
  -2   0  -4 2338.57   43.40
   2   0   4 2303.37   45.80
   2   0   4 2270.27   43.40
   2   0   4 2244.68   42.50
   2   0   4 2288.77   44.50
   2   0   4 2288.27   42.40
  -3   0  -4 1895.91   33.80
  -3   0  -4 1906.11   37.60
   3   0   4 1872.91   35.80
   3   0   4 1862.21   37.50
   3   0   4 1869.11   37.50
   3   0   4 1802.92   36.10
  -4   0  -4 1996.40   39.60
  -4   0  -4 1903.41   39.70
   4   0   4 1974.00   41.40
   4   0   4 1938.51   38.30
   4   0   4 1959.10   40.90
  -5   0  -4 1484.85   31.20
  -5   0  -4 1426.46   31.60
   5   0   4 1463.85   33.00
   5   0   4 1377.26   33.00
   5   0   4 1422.16   30.20
  -6   0  -4 1663.03   35.00
  -6   0  -4 1620.34   35.50
   6   0   4 1557.94   36.40
   6   0   4 1575.74   34.30
   6   0   4 1573.84   37.90
  -7   0  -4 1307.77   30.20
  -7   0  -4 1298.57   31.10
   7   0   4 1285.17   29.90
   7   0   4 1278.57   31.70
   7   0   4 1248.98   33.60
  -8   0  -4  344.27   13.20
  -8   0  -4  320.87   13.50
   8   0   4  336.87   16.10
   8   0   4  330.37   14.20
   8   0   4  341.87   13.20
  -9   0  -4  313.17   13.60
  -9   0  -4  338.87   14.70
   9   0   4  313.97   14.60
   9   0   4  349.27   14.40
   9   0   4  352.76   17.30
 -10   0  -4  263.17   13.20
 -10   0  -4  276.87   14.20
  10   0   4  260.27   13.80
  10   0   4  272.87   16.60
  10   0   4  265.67   14.10
 -11   0  -4  155.88   12.40
  11   0   4  122.09   11.60
  11   0   4  147.79   14.40
 -12   0  -4   12.40    6.80
  12   0   4    2.10    7.40
 -13   0  -4   24.50    9.10
  13   0   4   16.10    9.40
  12  -1  -4  180.28   17.30
 -12   1   4  154.58   15.10
  11  -1  -4  318.47   19.20
  11  -1  -4  308.07   19.80
 -11   1   4  308.87   17.90
 -11   1   4  285.27   17.20
  10  -1  -4  674.13   26.00
  10  -1  -4  657.93   26.10
 -10   1   4  662.03   24.30
 -10   1   4  638.64   23.60
   9  -1  -4 1003.10   31.60
   9  -1  -4  973.30   31.40
  -9   1   4 1054.99   30.30
  -9   1   4 1009.40   29.60
  -9   1   4  996.90   31.20
   8  -1  -4 1029.80   30.90
   8  -1  -4 1016.20   30.00
  -8   1   4  972.60   29.60
  -8   1   4  967.00   28.20
  -8   1   4  997.70   28.50
   7  -1  -4  525.75   19.20
   7  -1  -4  515.65   20.30
  -7   1   4  545.05   18.40
  -7   1   4  576.74   19.90
  -7   1   4  542.05   18.50
   6  -1  -4  982.10   28.50
   6  -1  -4  975.50   26.90
  -6   1   4  990.50   27.10
  -6   1   4  994.90   26.30
  -6   1   4  996.10   26.20
   5  -1  -4 1353.46   34.80
   5  -1  -4 1368.76   32.70
  -5   1   4 1371.96   33.00
  -5   1   4 1415.06   32.70
  -5   1   4 1379.56   32.10
   4  -1  -4 1170.18   27.20
   4  -1  -4 1111.99   25.10
   4  -1  -4 1188.08   30.10
  -4   1   4 1151.18   27.70
  -4   1   4 1136.09   21.80
  -4   1   4 1191.48   27.30
  -4   1   4 1144.79   27.60
   3  -1  -4 1351.56   28.80
   3  -1  -4 1334.37   32.20
  -3   1   4 1366.86   29.50
  -3   1   4 1317.97   25.30
  -3   1   4 1363.86   29.90
  -3   1   4 1300.97   29.90
   2  -1  -4 1177.38   27.90
   2  -1  -4 1168.68   23.90
  -2   1   4 1129.99   25.20
  -2   1   4 1154.78   22.60
  -2   1   4 1137.49   25.80
  -2   1   4 1143.59   25.10
   1  -1  -4 1029.20   19.70
   1  -1  -4 1014.20   24.10
  -1   1   4  987.00   22.50
  -1   1   4  981.30   21.30
  -1   1   4  997.20   21.80
  -1   1   4 1007.20   20.40
  -1   1   4  994.30   20.30
   0  -1  -4  206.48    7.90
   0   1   4  196.48    6.00
   0   1   4  207.78    6.60
   0   1   4  205.28    7.20
   0   1   4  197.88    5.70
  -1  -1  -4   32.80    3.10
  -1  -1  -4   33.50    3.00
   1   1   4   32.50    2.70
   1   1   4   37.00    3.20
   1   1   4   32.70    2.20
   1   1   4   31.20    1.50
   1   1   4   30.00    2.20
  -2  -1  -4   19.60    2.60
  -2  -1  -4   23.00    2.20
   2   1   4   18.70    2.10
   2   1   4   21.40    2.00
   2   1   4   25.00    2.30
   2   1   4   18.10    2.80
   2   1   4   20.40    2.40
  -3  -1  -4   74.49    4.40
  -3  -1  -4   63.79    2.30
   3   1   4   62.89    3.50
   3   1   4   74.39    4.80
   3   1   4   71.19    4.30
   3   1   4   65.79    3.90
  -4  -1  -4   64.69    4.30
  -4  -1  -4   64.69    4.40
   4   1   4   60.99    4.90
   4   1   4   57.69    3.70
   4   1   4   69.49    5.00
  -5  -1  -4    3.70    2.10
  -5  -1  -4    4.40    1.90
  -5  -1  -4    5.80    2.20
   5   1   4    2.10    1.60
   5   1   4   11.20    2.90
   5   1   4    3.80    2.50
  -6  -1  -4   72.89    5.50
  -6  -1  -4   80.59    7.10
  -6  -1  -4   82.89    5.90
   6   1   4   78.49    6.10
   6   1   4   72.79    6.80
   6   1   4   73.99    5.20
  -7  -1  -4  264.77   11.00
  -7  -1  -4  282.67   11.20
   7   1   4  267.67   11.50
   7   1   4  270.87   13.10
   7   1   4  275.27   10.70
  -8  -1  -4  562.14   18.00
  -8  -1  -4  581.14   18.20
   8   1   4  547.55   17.40
   8   1   4  574.04   21.00
   8   1   4  566.34   18.50
  -9  -1  -4  382.86   15.40
  -9  -1  -4  383.76   15.30
   9   1   4  395.66   15.20
   9   1   4  413.16   15.90
   9   1   4  375.26   17.90
 -10  -1  -4  331.57   15.10
 -10  -1  -4  377.16   15.70
  10   1   4  319.47   15.00
  10   1   4  374.16   15.70
  10   1   4  377.76   18.80
 -11  -1  -4  384.66   17.50
 -11  -1  -4  385.36   17.40
  11   1   4  415.76   17.30
  11   1   4  350.66   19.80
 -12  -1  -4  277.77   16.00
 -12  -1  -4  277.17   16.20
  12   1   4  285.57   19.20
 -13  -1  -4  261.67   17.00
  13   1   4  187.98   18.50
  12  -2  -4   84.49   13.20
 -12   2   4   75.79   11.80
  11  -2  -4   11.30    7.50
 -11   2   4   -1.10    5.60
  10  -2  -4   29.30    8.00
  10  -2  -4   23.90    7.80
 -10   2   4   16.10    6.40
   9  -2  -4    4.60    5.10
   9  -2  -4    0.60    5.10
  -9   2   4   -2.60    4.10
  -9   2   4    6.60    4.40
   8  -2  -4   13.20    5.50
   8  -2  -4    9.20    5.50
  -8   2   4    4.70    4.60
  -8   2   4    9.50    4.20
  -8   2   4    4.20    4.10
   7  -2  -4   15.30    5.20
   7  -2  -4   27.80    6.30
  -7   2   4   26.60    5.20
  -7   2   4   24.90    4.90
  -7   2   4   21.10    5.20
   6  -2  -4   55.29    7.40
   6  -2  -4   70.09    7.30
  -6   2   4   47.90    6.20
  -6   2   4   61.89    6.10
  -6   2   4   61.89    7.20
   5  -2  -4  117.79    6.70
   5  -2  -4  102.19    8.50
   5  -2  -4  118.99    7.90
  -5   2   4  110.49    4.70
  -5   2   4  117.79    7.50
  -5   2   4  121.99    8.20
  -5   2   4  109.79    7.00
   4  -2  -4  831.62   23.50
   4  -2  -4  789.82   19.50
   4  -2  -4  820.22   21.20
  -4   2   4  794.92   17.10
  -4   2   4  808.52   21.70
  -4   2   4  795.82   20.50
  -4   2   4  784.32   20.90
   3  -2  -4 1265.37   28.00
   3  -2  -4 1283.57   27.10
   3  -2  -4 1232.98   30.90
  -3   2   4 1281.17   29.10
  -3   2   4 1304.27   28.80
  -3   2   4 1277.17   28.40
  -3   2   4 1266.77   25.30
   2  -2  -4  440.06   14.40
   2  -2  -4  431.26   11.40
   2  -2  -4  451.95   11.50
  -2   2   4  428.86   10.50
  -2   2   4  429.16   12.30
  -2   2   4  431.26   12.60
  -2   2   4  442.56   12.50
   1  -2  -4 1789.52   33.90
   1  -2  -4 1832.12   35.00
   1  -2  -4 1832.82   38.60
  -1   2   4 1808.32   35.00
  -1   2   4 1815.52   36.20
  -1   2   4 1822.52   36.50
  -1   2   4 1808.12   36.20
   0  -2  -4 2582.74   48.40
   0  -2  -4 2637.34   51.19
   0  -2  -4 2599.84   50.19
   0   2   4 2539.75   49.10
   0   2   4 2654.63   49.60
   0   2   4 2667.03   49.30
  -1  -2  -4 2226.68   41.70
  -1  -2  -4 2139.59   41.90
  -1  -2  -4 2066.69   41.90
   1   2   4 2167.38   41.10
   1   2   4 2131.29   41.60
   1   2   4 2140.89   40.60
  -2  -2  -4 1520.65   29.40
  -2  -2  -4 1579.44   29.70
  -2  -2  -4 1477.05   30.90
   2   2   4 1513.45   29.30
   2   2   4 1519.75   30.00
   2   2   4 1484.35   29.70
   2   2   4 1547.85   31.30
  -3  -2  -4 1726.33   31.80
  -3  -2  -4 1688.63   34.70
  -3  -2  -4 1724.93   33.50
   3   2   4 1664.23   33.50
   3   2   4 1701.73   33.50
   3   2   4 1715.73   35.10
   3   2   4 1711.53   34.30
  -4  -2  -4 1520.75   30.50
  -4  -2  -4 1518.05   30.80
  -4  -2  -4 1475.35   31.60
  -4  -2  -4 1453.85   27.70
   4   2   4 1447.66   30.20
   4   2   4 1513.25   32.20
   4   2   4 1505.25   32.00
  -5  -2  -4 1367.86   29.00
  -5  -2  -4 1375.86   30.20
  -5  -2  -4 1355.66   29.40
  -5  -2  -4 1317.97   25.40
   5   2   4 1389.96   29.00
   5   2   4 1338.67   31.30
   5   2   4 1338.67   30.20
  -6  -2  -4  843.42   20.50
  -6  -2  -4  815.82   21.10
  -6  -2  -4  864.71   21.80
   6   2   4  800.12   17.00
   6   2   4  863.51   23.60
   6   2   4  831.22   21.60
   6   2   4  836.52   20.50
  -7  -2  -4 2202.88   47.30
  -7  -2  -4 2186.48   46.20
   7   2   4 2212.38   47.20
   7   2   4 2256.17   46.40
   7   2   4 2243.38   50.29
  -8  -2  -4  722.13   21.50
  -8  -2  -4  725.13   20.60
   8   2   4  734.93   24.10
   8   2   4  738.43   21.10
   8   2   4  735.63   20.60
  -9  -2  -4  332.87   13.70
  -9  -2  -4  316.67   14.20
   9   2   4  334.57   13.80
   9   2   4  353.26   17.00
   9   2   4  336.07   13.80
 -10  -2  -4  219.68   12.10
 -10  -2  -4  247.08   13.10
  10   2   4  222.78   15.10
  10   2   4  237.98   12.40
 -11  -2  -4  252.27   14.70
 -11  -2  -4  262.47   13.90
  11   2   4  291.47   18.30
 -12  -2  -4  136.89   12.00
 -12  -2  -4  104.79   11.60
  12   2   4  102.69   14.30
 -13  -2  -4   30.60    8.00
 -13  -2  -4   41.00    9.30
  13   2   4   33.70   10.60
  12  -3  -4  206.68   18.90
 -12   3   4  241.28   18.10
  11  -3  -4  219.98   17.80
 -11   3   4  207.88   16.50
  10  -3  -4   93.89   11.00
  10  -3  -4   91.99   12.50
 -10   3   4   79.59   11.10
   9  -3  -4  291.37   16.20
   9  -3  -4  307.17   17.20
  -9   3   4  271.17   15.40
   8  -3  -4 1097.89   32.70
   8  -3  -4 1111.19   32.60
  -8   3   4 1150.68   29.90
  -8   3   4 1134.09   32.10
   7  -3  -4 1626.94   40.70
   7  -3  -4 1612.34   41.00
  -7   3   4 1552.44   39.30
  -7   3   4 1635.84   40.60
  -7   3   4 1600.04   37.40
   6  -3  -4 1111.09   29.70
   6  -3  -4 1053.39   30.00
  -6   3   4 1078.89   29.50
  -6   3   4 1095.19   28.90
  -6   3   4 1072.49   26.90
   5  -3  -4 1142.19   26.90
   5  -3  -4 1066.09   29.60
   5  -3  -4 1146.39   28.80
  -5   3   4 1143.89   26.80
  -5   3   4 1085.79   28.70
  -5   3   4 1121.79   24.30
  -5   3   4 1074.29   28.00
   4  -3  -4 1084.19   25.00
   4  -3  -4 1058.99   28.20
   4  -3  -4 1080.09   26.30
  -4   3   4 1035.00   26.10
  -4   3   4 1087.39   27.00
  -4   3   4 1059.49   23.00
  -4   3   4 1050.79   24.80
   3  -3  -4  784.12   21.80
   3  -3  -4  789.12   19.40
   3  -3  -4  741.53   18.60
  -3   3   4  772.22   20.20
  -3   3   4  754.62   18.60
  -3   3   4  768.42   19.70
  -3   3   4  764.12   17.60
   2  -3  -4  889.21   23.30
   2  -3  -4  950.80   20.40
   2  -3  -4  887.71   20.40
  -2   3   4  897.71   21.60
  -2   3   4  935.41   21.60
  -2   3   4  923.71   20.10
  -2   3   4  882.71   20.50
   1  -3  -4 2753.92   49.80
   1  -3  -4 2760.22   54.09
   1  -3  -4 2652.03   51.59
   1  -3  -4 2638.04   50.99
  -1   3   4 2717.53   51.19
  -1   3   4 2664.13   51.89
  -1   3   4 2673.73   51.89
   0  -3  -4 2289.07   43.00
   0  -3  -4 2316.67   45.00
   0  -3  -4 2276.87   43.70
   0  -3  -4 2214.48   40.80
   0   3   4 2218.28   43.50
   0   3   4 2203.78   43.30
   0   3   4 2271.87   43.70
  -1  -3  -4   80.39    3.80
  -1  -3  -4   88.59    4.50
  -1  -3  -4   88.49    4.40
   1   3   4   93.69    4.70
   1   3   4   89.89    4.00
   1   3   4   84.89    2.90
   1   3   4   82.99    4.10
  -2  -3  -4   46.70    3.00
  -2  -3  -4   41.00    2.90
  -2  -3  -4   55.59    3.80
   2   3   4   45.40    2.90
   2   3   4   41.80    2.60
   2   3   4   41.10    3.50
   2   3   4   45.20    3.00
  -3  -3  -4   85.49    4.30
  -3  -3  -4   77.49    3.60
  -3  -3  -4   75.69    4.60
   3   3   4   81.29    4.30
   3   3   4   82.19    4.80
   3   3   4   77.29    3.70
   3   3   4   74.09    4.00
  -4  -3  -4    6.00    1.30
  -4  -3  -4    0.30    1.20
  -4  -3  -4    1.30    1.70
  -4  -3  -4    1.40    1.30
   4   3   4    3.30    1.90
   4   3   4    0.90    1.70
  -5  -3  -4   93.09    5.80
  -5  -3  -4   87.99    5.30
  -5  -3  -4   92.89    3.90
  -5  -3  -4   87.19    4.80
   5   3   4  102.69    5.40
   5   3   4   84.39    6.10
   5   3   4   90.49    5.80
  -6  -3  -4  446.36   13.70
  -6  -3  -4  414.66   13.80
  -6  -3  -4  438.36   12.50
  -6  -3  -4  421.46   10.60
   6   3   4  431.16   13.00
   6   3   4  433.86   13.70
   6   3   4  407.36   14.80
  -7  -3  -4    2.20    2.50
  -7  -3  -4    8.80    3.00
  -7  -3  -4    7.00    1.90
  -7  -3  -4    7.60    2.70
   7   3   4    4.30    2.40
   7   3   4    5.80    3.00
   7   3   4    4.70    3.60
  -8  -3  -4  282.57   11.30
  -8  -3  -4  288.37   12.80
   8   3   4  302.97   11.90
   8   3   4  290.67   14.60
   8   3   4  281.37   11.80
  -9  -3  -4  376.66   14.00
  -9  -3  -4  372.36   15.50
   9   3   4  363.16   14.30
   9   3   4  374.86   14.40
   9   3   4  360.86   17.50
 -10  -3  -4  254.07   12.30
 -10  -3  -4  276.17   14.10
  10   3   4  261.27   12.50
  10   3   4  250.47   15.80
 -11  -3  -4  313.97   16.30
 -11  -3  -4  327.47   15.20
  11   3   4  368.06   19.90
 -12  -3  -4  526.45   20.60
 -12  -3  -4  570.34   22.90
  12   3   4  513.85   25.10
 -13  -3  -4  299.07   18.60
  13   3   4  301.27   21.70
 -14  -3  -4  243.88   18.50
  12  -4  -4   85.89   14.20
  11  -4  -4   99.39   15.20
 -11   4   4  101.29   13.30
  10  -4  -4   72.49   11.20
 -10   4   4   68.09   10.20
   9  -4  -4   37.70    8.40
   9  -4  -4   30.70    7.00
  -9   4   4   35.10    7.70
   8  -4  -4    3.20    4.30
   8  -4  -4   11.80    5.90
  -8   4   4    9.10    4.70
   7  -4  -4    2.30    4.10
   7  -4  -4    2.90    4.00
  -7   4   4   -0.10    3.30
   6  -4  -4  437.56   17.10
   6  -4  -4  424.56   17.20
  -6   4   4  427.66   16.30
  -6   4   4  462.75   14.50
  -6   4   4  431.66   17.00
  -6   4   4  426.16   13.50
   5  -4  -4  118.69    8.30
   5  -4  -4  124.99    7.60
   5  -4  -4  125.69    9.40
  -5   4   4  127.19    8.20
  -5   4   4  115.79    6.60
  -5   4   4  112.29    8.30
  -5   4   4  128.19    6.80
   4  -4  -4  113.29    8.20
   4  -4  -4  117.29    7.40
   4  -4  -4  112.69    6.90
  -4   4   4  114.19    6.20
  -4   4   4  125.29    7.80
  -4   4   4  129.99    7.60
  -4   4   4  126.29    6.20
   3  -4  -4  519.45   17.00
   3  -4  -4  516.95   15.20
   3  -4  -4  548.55   15.20
  -3   4   4  547.35   15.90
  -3   4   4  559.44   14.60
  -3   4   4  533.05   14.00
  -3   4   4  523.85   15.90
   2  -4  -4 1325.07   29.30
   2  -4  -4 1391.86   29.20
   2  -4  -4 1411.06   32.10
  -2   4   4 1358.86   30.10
  -2   4   4 1385.76   29.40
  -2   4   4 1422.06   30.40
  -2   4   4 1359.76   28.30
   1  -4  -4  579.54   14.60
   1  -4  -4  565.34   13.90
   1  -4  -4  605.74   16.60
   1  -4  -4  584.24   13.80
  -1   4   4  567.04   14.80
  -1   4   4  599.24   15.10
  -1   4   4  588.24   15.00
   0  -4  -4 2756.22   50.89
   0  -4  -4 2726.73   52.09
   0  -4  -4 2757.92   54.09
   0  -4  -4 2782.02   52.49
   0   4   4 2764.32   52.29
   0   4   4 2757.72   52.69
   0   4   4 2758.92   53.29
  -1  -4  -4 2609.34   50.09
  -1  -4  -4 2652.93   50.99
  -1  -4  -4 2581.54   48.40
  -1  -4  -4 2653.33   49.99
   1   4   4 2682.33   49.30
   1   4   4 2546.05   49.99
   1   4   4 2667.73   51.19
  -2  -4  -4 2810.82   53.59
  -2  -4  -4 2834.62   53.99
  -2  -4  -4 2853.91   53.29
   2   4   4 2790.72   54.39
   2   4   4 2880.21   52.19
   2   4   4 2750.32   53.19
   2   4   4 2767.52   52.29
  -3  -4  -4 2010.20   40.80
  -3  -4  -4 2048.59   39.80
  -3  -4  -4 1994.30   39.30
   3   4   4 2024.30   39.50
   3   4   4 1989.60   39.70
   3   4   4 2001.60   38.20
   3   4   4 2071.19   41.00
  -4  -4  -4  957.60   21.60
  -4  -4  -4  936.91   22.60
  -4  -4  -4  935.21   19.80
  -4  -4  -4  939.81   20.50
   4   4   4  971.90   22.10
   4   4   4  962.80   21.40
   4   4   4  924.71   22.20
  -5  -4  -4 1886.11   38.90
  -5  -4  -4 1840.52   40.00
  -5  -4  -4 1909.11   37.00
  -5  -4  -4 1898.81   37.00
   5   4   4 1885.91   38.50
   5   4   4 1879.91   39.40
   5   4   4 1848.92   39.80
  -6  -4  -4  586.54   14.40
  -6  -4  -4  579.54   17.30
  -6  -4  -4  604.74   15.00
  -6  -4  -4  570.14   16.50
   6   4   4  615.74   18.20
   6   4   4  587.14   16.70
   6   4   4  575.14   16.00
  -7  -4  -4  521.45   14.60
  -7  -4  -4  537.55   16.70
  -7  -4  -4  511.15   17.00
  -7  -4  -4  529.85   13.80
   7   4   4  524.75   15.70
   7   4   4  518.05   15.90
   7   4   4  517.25   17.90
  -8  -4  -4  861.21   22.10
  -8  -4  -4  870.31   22.00
  -8  -4  -4  832.32   24.50
  -8  -4  -4  799.22   28.10
   8   4   4  891.01   23.20
   8   4   4  880.71   23.20
   8   4   4  881.81   26.50
  -9  -4  -4  988.00   28.30
  -9  -4  -4  956.30   25.00
   9   4   4 1000.90   26.00
   9   4   4  994.50   30.40
 -10  -4  -4  277.37   12.30
 -10  -4  -4  261.27   14.40
  10   4   4  268.27   12.50
  10   4   4  276.07   16.80
 -11  -4  -4  125.99   11.80
 -11  -4  -4  129.09   10.90
  11   4   4  118.39   13.30
 -12  -4  -4  113.19   12.60
  12   4   4  128.29   15.00
 -13  -4  -4   36.40    9.80
  13   4   4   56.09   12.00
 -14  -4  -4    9.30    8.50
  14   4   4   20.50   12.40
  11  -5  -4  324.57   21.30
 -11   5   4  297.77   19.90
  10  -5  -4  386.66   21.10
 -10   5   4  395.66   20.70
   9  -5  -4  304.37   18.00
   9  -5  -4  271.97   15.80
  -9   5   4  301.47   17.00
   8  -5  -4  208.28   14.50
   8  -5  -4  216.48   13.70
  -8   5   4  196.88   13.30
   7  -5  -4  332.97   16.00
   7  -5  -4  323.87   16.10
  -7   5   4  364.56   16.20
   6  -5  -4  963.50   27.60
   6  -5  -4 1018.50   28.90
   6  -5  -4  959.20   28.20
  -6   5   4  945.51   24.60
  -6   5   4  983.10   27.70
   5  -5  -4 1410.16   32.90
   5  -5  -4 1360.06   34.30
   5  -5  -4 1384.16   35.20
  -5   5   4 1336.77   33.70
  -5   5   4 1382.96   29.80
  -5   5   4 1354.96   31.50
   4  -5  -4 1213.98   31.70
   4  -5  -4 1248.38   30.80
   4  -5  -4 1314.77   30.10
  -4   5   4 1248.38   26.90
  -4   5   4 1252.37   29.10
  -4   5   4 1272.77   30.80
  -4   5   4 1229.48   30.50
   3  -5  -4 1808.22   38.90
   3  -5  -4 1800.32   38.70
   3  -5  -4 1763.02   40.70
  -3   5   4 1864.11   39.50
  -3   5   4 1795.52   38.30
  -3   5   4 1762.92   39.10
   2  -5  -4  694.73   16.30
   2  -5  -4  758.32   18.50
   2  -5  -4  741.53   18.60
  -2   5   4  729.23   18.90
  -2   5   4  723.33   18.70
  -2   5   4  709.53   18.60
   1  -5  -4   73.39    4.40
   1  -5  -4   68.09    3.80
   1  -5  -4   62.39    4.40
   1  -5  -4   74.49    5.60
  -1   5   4   68.19    4.60
  -1   5   4   68.69    5.10
  -1   5   4   69.79    4.70
   0  -5  -4 1594.04   33.10
   0  -5  -4 1628.24   34.80
   0  -5  -4 1569.44   32.00
   0  -5  -4 1632.54   32.20
   0   5   4 1632.74   32.70
   0   5   4 1625.04   34.30
  -1  -5  -4 1086.49   23.20
  -1  -5  -4 1079.29   23.50
  -1  -5  -4 1057.89   22.50
  -1  -5  -4 1103.99   24.80
   1   5   4 1069.79   23.40
   1   5   4 1095.59   24.80
   1   5   4 1074.59   22.30
  -2  -5  -4  654.03   16.30
  -2  -5  -4  675.63   16.00
  -2  -5  -4  650.33   16.40
   2   5   4  636.04   15.40
   2   5   4  680.73   14.40
   2   5   4  658.43   17.10
   2   5   4  653.23   15.90
  -3  -5  -4   78.39    5.10
  -3  -5  -4   75.69    4.50
  -3  -5  -4   75.89    4.70
   3   5   4   73.49    4.50
   3   5   4   87.59    5.30
   3   5   4   74.99    4.60
   3   5   4   72.59    3.20
  -4  -5  -4    0.20    1.50
  -4  -5  -4    2.00    2.10
  -4  -5  -4    2.00    1.60
   4   5   4    0.40    1.80
   4   5   4    0.70    1.40
   4   5   4    1.20    1.80
  -5  -5  -4   98.29    5.80
  -5  -5  -4   90.89    5.10
  -5  -5  -4   87.99    4.20
  -5  -5  -4   80.49    6.00
   5   5   4   87.09    5.30
   5   5   4   87.99    6.00
   5   5   4   80.09    5.80
  -6  -5  -4   41.40    4.00
  -6  -5  -4   39.60    3.60
  -6  -5  -4   40.00    4.60
  -6  -5  -4   37.90    5.30
   6   5   4   35.10    5.50
   6   5   4   47.20    4.60
   6   5   4   45.50    4.70
  -7  -5  -4   99.09    5.80
  -7  -5  -4  102.19    6.00
  -7  -5  -4  116.89    7.50
  -7  -5  -4   93.89    7.70
   7   5   4  107.19    6.80
   7   5   4  110.89    8.30
   7   5   4  108.99    7.20
  -8  -5  -4  140.99    7.40
  -8  -5  -4  139.69    9.70
  -8  -5  -4  146.79    9.30
  -8  -5  -4  145.49    7.50
   8   5   4  138.59    8.40
   8   5   4  124.49    9.70
  -9  -5  -4  227.48   10.10
  -9  -5  -4  231.18   12.80
   9   5   4  222.48   14.00
   9   5   4  196.08   10.40
 -10  -5  -4  343.27   16.60
  10   5   4  340.07   14.00
  10   5   4  346.87   18.40
 -11  -5  -4  170.58   13.30
  11   5   4  169.48   14.80
 -12  -5  -4  169.88   14.50
  12   5   4  156.78   16.40
 -13  -5  -4  191.68   16.70
  13   5   4  220.38   20.00
 -14  -5  -4  374.16   22.80
  14   5   4  354.56   36.90
  11  -6  -4   97.49   14.50
  10  -6  -4   55.39   11.30
 -10   6   4   63.99   10.70
   9  -6  -4   16.00    7.90
  -9   6   4   25.50    7.60
   8  -6  -4   28.20    7.50
   8  -6  -4   35.20    7.20
  -8   6   4   23.70    6.80
   7  -6  -4  132.39   10.90
   7  -6  -4  135.29   11.90
  -7   6   4  127.49   10.80
   6  -6  -4   11.50    4.00
   6  -6  -4   13.70    5.00
   6  -6  -4   14.60    4.90
  -6   6   4   11.40    4.10
  -6   6   4   18.00    4.20
   5  -6  -4   57.39    7.10
   5  -6  -4   59.49    6.90
   5  -6  -4   62.39    7.30
  -5   6   4   69.89    6.70
  -5   6   4   74.19    7.20
   4  -6  -4  411.96   15.90
   4  -6  -4  426.86   14.90
   4  -6  -4  416.36   15.40
  -4   6   4  419.46   15.10
  -4   6   4  419.86   14.60
   3  -6  -4  231.98   11.20
   3  -6  -4  229.48   10.40
   3  -6  -4  249.97    7.50
   3  -6  -4  262.97   10.60
  -3   6   4  256.27   10.50
  -3   6   4  229.68   10.40
  -3   6   4  258.17   10.70
   2  -6  -4  750.42   19.50
   2  -6  -4  742.93   19.50
   2  -6  -4  706.63   16.00
   2  -6  -4  740.23   21.10
  -2   6   4  754.92   19.50
  -2   6   4  752.72   19.60
  -2   6   4  754.72   20.20
   1  -6  -4  675.93   17.40
   1  -6  -4  678.83   15.20
   1  -6  -4  675.63   19.10
   1  -6  -4  695.43   17.80
  -1   6   4  661.43   18.40
  -1   6   4  686.13   17.50
  -1   6   4  660.53   17.20
   0  -6  -4  772.62   18.80
   0  -6  -4  752.92   20.10
   0  -6  -4  747.93   18.20
   0  -6  -4  764.02   17.10
   0   6   4  770.62   18.50
   0   6   4  760.92   19.90
   0   6   4  752.02   17.80
  -1  -6  -4  807.22   20.70
  -1  -6  -4  820.02   18.80
  -1  -6  -4  831.72   19.60
  -1  -6  -4  815.02   19.10
   1   6   4  835.12   18.00
   1   6   4  836.22   19.40
   1   6   4  837.52   21.10
  -2  -6  -4 2825.62   55.29
  -2  -6  -4 2797.32   53.99
  -2  -6  -4 2771.12   53.99
   2   6   4 2760.22   55.59
   2   6   4 2692.43   53.79
   2   6   4 2819.62   53.79
   2   6   4 2777.32   51.29
  -3  -6  -4 2828.12   55.79
  -3  -6  -4 2811.52   55.09
  -3  -6  -4 2824.82   55.79
   3   6   4 2782.82   51.49
   3   6   4 2837.92   56.59
   3   6   4 2806.42   55.39
   3   6   4 2934.11   54.99
  -4  -6  -4 1418.66   30.30
  -4  -6  -4 1336.67   30.90
  -4  -6  -4 1355.26   29.90
   4   6   4 1345.77   30.80
   4   6   4 1406.16   30.70
  -5  -6  -4 1205.08   29.00
  -5  -6  -4 1201.58   23.70
  -5  -6  -4 1202.28   27.30
  -5  -6  -4 1196.78   27.60
   5   6   4 1228.58   28.20
   5   6   4 1217.38   27.10
   5   6   4 1187.58   28.50
  -6  -6  -4 1464.25   32.40
  -6  -6  -4 1470.35   35.00
  -6  -6  -4 1475.55   33.20
  -6  -6  -4 1479.85   29.30
   6   6   4 1480.45   33.50
   6   6   4 1564.44   32.80
   6   6   4 1390.56   34.20
  -7  -6  -4  731.93   20.80
  -7  -6  -4  764.02   19.70
  -7  -6  -4  735.53   22.40
   7   6   4  730.73   22.30
   7   6   4  751.02   20.60
  -8  -6  -4  437.56   14.20
  -8  -6  -4  404.36   15.30
  -8  -6  -4  403.66   16.50
   8   6   4  393.66   14.40
   8   6   4  420.26   17.00
  -9  -6  -4  343.37   13.10
  -9  -6  -4  326.97   15.60
  -9  -6  -4  329.67   16.10
   9   6   4  325.97   13.30
   9   6   4  328.47   16.40
 -10  -6  -4  388.26   18.00
  10   6   4  396.66   19.70
 -11  -6  -4  206.48   14.90
  11   6   4  215.18   16.70
 -12  -6  -4  170.18   15.00
  12   6   4  187.48   16.90
 -13  -6  -4  105.99   14.40
  13   6   4  111.49   17.60
 -14  -6  -4   50.39   12.30
  10  -7  -4  216.28   18.30
 -10   7   4  182.78   16.50
   9  -7  -4  398.56   21.60
  -9   7   4  371.96   19.70
   8  -7  -4  398.66   18.90
   8  -7  -4  420.96   20.70
  -8   7   4  427.56   20.00
   7  -7  -4  381.06   18.80
   7  -7  -4  382.96   17.80
  -7   7   4  383.16   17.60
  -7   7   4  399.16   16.20
   6  -7  -4  587.04   22.70
   6  -7  -4  629.14   22.40
   6  -7  -4  636.54   21.30
  -6   7   4  622.14   20.50
  -6   7   4  645.14   22.00
   5  -7  -4  462.05   18.40
   5  -7  -4  462.65   18.30
   5  -7  -4  478.25   17.30
  -5   7   4  458.45   17.40
  -5   7   4  481.75   17.00
   4  -7  -4  531.25   18.50
   4  -7  -4  546.25   17.90
   4  -7  -4  522.75   18.70
  -4   7   4  497.05   17.40
  -4   7   4  527.85   17.80
   3  -7  -4  865.21   23.40
   3  -7  -4  896.71   24.00
   3  -7  -4  836.62   24.50
  -3   7   4  866.41   23.40
  -3   7   4  862.91   23.90
   2  -7  -4 1548.15   35.20
   2  -7  -4 1552.14   35.00
   2  -7  -4 1556.94   36.70
  -2   7   4 1572.44   36.20
  -2   7   4 1513.85   34.60
   1  -7  -4  794.52   20.20
   1  -7  -4  767.62   16.30
   1  -7  -4  756.12   19.90
   1  -7  -4  736.23   21.20
  -1   7   4  737.93   19.30
  -1   7   4  754.52   19.30
  -1   7   4  748.53   21.10
   0  -7  -4  610.04   16.30
   0  -7  -4  567.94   13.80
   0  -7  -4  569.54   17.30
   0  -7  -4  561.04   15.80
   0   7   4  570.64   14.90
   0   7   4  578.74   17.50
   0   7   4  613.14   15.80
  -1  -7  -4  338.17   12.10
  -1  -7  -4  332.17   10.80
  -1  -7  -4  336.87    9.90
  -1  -7  -4  298.57   10.60
   1   7   4  331.37   10.50
   1   7   4  322.17    9.10
   1   7   4  308.57   11.90
  -2  -7  -4  383.76   13.20
  -2  -7  -4  420.76   12.50
  -2  -7  -4  417.16   12.10
  -2  -7  -4  403.86   12.30
   2   7   4  390.46   12.60
   2   7   4  426.46   12.10
   2   7   4  401.36    9.80
  -3  -7  -4  223.98    8.70
  -3  -7  -4  216.78    8.90
  -3  -7  -4  206.88    9.00
   3   7   4  225.28    9.20
   3   7   4  230.68    8.50
   3   7   4  213.18    5.60
   3   7   4  213.48    9.40
  -4  -7  -4   18.50    3.10
  -4  -7  -4   18.00    3.50
  -4  -7  -4   22.20    3.90
   4   7   4   23.00    4.00
   4   7   4   14.90    3.60
  -5  -7  -4   33.10    5.00
  -5  -7  -4   30.10    4.20
  -5  -7  -4   37.00    4.50
   5   7   4   25.90    4.50
   5   7   4   40.10    4.70
  -6  -7  -4    1.90    2.50
  -6  -7  -4    6.20    3.20
  -6  -7  -4    4.20    2.70
   6   7   4    6.00    3.00
   6   7   4    5.10    3.40
  -7  -7  -4   50.59    6.90
  -7  -7  -4   49.99    5.50
  -7  -7  -4   53.49    6.30
   7   7   4   47.00    6.90
   7   7   4   55.29    5.80
  -8  -7  -4    9.50    4.40
  -8  -7  -4    7.90    3.70
  -8  -7  -4    5.10    3.50
   8   7   4    6.30    4.40
   8   7   4   10.20    3.80
  -9  -7  -4   44.10    6.20
  -9  -7  -4   30.10    6.70
  -9  -7  -4   37.00    6.10
   9   7   4   42.80    7.80
   9   7   4   54.59    7.20
 -10  -7  -4  104.49   11.10
  10   7   4   98.19   11.50
 -11  -7  -4  334.47   18.40
  11   7   4  295.67   18.60
 -12  -7  -4  166.08   15.60
  12   7   4  220.98   18.10
 -13  -7  -4   91.79   13.30
  13   7   4   95.19   15.10
  10  -8  -4  138.79   16.80
   9  -8  -4  106.69   15.40
  -9   8   4  126.19   13.80
   8  -8  -4   13.90    8.10
  -8   8   4    3.90    5.90
   7  -8  -4    8.20    5.30
   7  -8  -4   -0.50    5.30
  -7   8   4    6.20    4.40
  -7   8   4    2.50    4.90
   6  -8  -4  103.69   10.10
   6  -8  -4  111.49   10.50
   6  -8  -4  116.79   11.50
  -6   8   4  105.09    9.40
  -6   8   4  116.59   10.60
   5  -8  -4   13.20    5.10
   5  -8  -4   19.40    5.40
   5  -8  -4   14.10    5.50
  -5   8   4   29.40    5.80
  -5   8   4   25.60    5.70
   4  -8  -4   23.30    5.40
   4  -8  -4   22.50    5.40
   4  -8  -4   21.30    5.00
  -4   8   4   21.00    4.80
  -4   8   4   24.00    5.40
   3  -8  -4   45.70    6.90
   3  -8  -4   49.20    6.70
   3  -8  -4   58.49    6.60
  -3   8   4   49.20    6.00
  -3   8   4   58.39    6.90
   2  -8  -4   64.29    6.90
   2  -8  -4   65.59    6.40
   2  -8  -4   64.09    6.40
  -2   8   4   63.29    6.90
  -2   8   4   60.99    5.70
   1  -8  -4  766.42   22.40
   1  -8  -4  764.82   20.80
   1  -8  -4  765.82   21.30
  -1   8   4  778.52   20.00
  -1   8   4  754.62   22.40
   0  -8  -4  835.92   18.40
   0  -8  -4  821.02   23.20
   0  -8  -4  838.12   21.60
   0  -8  -4  864.01   22.10
   0   8   4  816.42   23.30
   0   8   4  851.91   20.20
  -1  -8  -4  688.03   20.10
  -1  -8  -4  697.43   18.60
  -1  -8  -4  713.43   19.00
  -1  -8  -4  679.93   16.70
   1   8   4  683.83   16.10
   1   8   4  677.23   20.20
  -2  -8  -4  176.48    8.90
  -2  -8  -4  181.58    8.20
  -2  -8  -4  186.28    8.50
  -2  -8  -4  175.28    7.70
   2   8   4  183.28    5.80
   2   8   4  181.68    9.30
  -3  -8  -4 1564.34   36.10
  -3  -8  -4 1595.14   35.00
  -3  -8  -4 1676.43   35.10
   3   8   4 1524.25   36.30
   3   8   4 1610.84   36.00
  -4  -8  -4 1654.43   37.50
  -4  -8  -4 1662.93   37.70
  -4  -8  -4 1681.13   36.70
   4   8   4 1692.13   38.20
   4   8   4 1728.43   38.20
  -5  -8  -4  874.41   23.90
  -5  -8  -4  840.02   22.90
  -5  -8  -4  863.31   22.30
   5   8   4  881.41   23.50
   5   8   4  835.72   23.50
  -6  -8  -4 1008.30   26.10
  -6  -8  -4 1017.30   27.60
  -6  -8  -4 1025.70   25.80
   6   8   4  941.61   26.80
   6   8   4 1024.70   26.20
  -7  -8  -4 1104.09   30.30
  -7  -8  -4 1074.19   28.20
  -7  -8  -4 1100.29   28.20
   7   8   4 1102.29   30.20
   7   8   4 1102.89   28.10
  -8  -8  -4  640.34   20.70
  -8  -8  -4  656.03   20.40
  -8  -8  -4  620.14   22.40
   8   8   4  645.74   19.90
   8   8   4  641.64   22.40
  -9  -8  -4  421.46   16.50
  -9  -8  -4  409.86   18.50
  -9  -8  -4  445.26   17.50
   9   8   4  409.26   18.90
   9   8   4  408.16   15.60
 -10  -8  -4  315.77   17.50
 -10  -8  -4  309.87   16.40
  10   8   4  348.47   18.50
 -11  -8  -4  234.18   16.40
  11   8   4  222.98   16.90
 -12  -8  -4   94.19   13.50
  12   8   4   55.19   12.30
 -13  -8  -4   43.90   10.90
  13   8   4   31.70   11.40
   9  -9  -4  172.18   17.50
  -9   9   4  251.77   17.60
   8  -9  -4  379.46   22.30
  -8   9   4  417.16   21.10
   7  -9  -4  361.16   19.80
   7  -9  -4  369.96   18.00
  -7   9   4  374.36   18.10
  -7   9   4  351.46   18.40
   6  -9  -4  369.96   19.00
   6  -9  -4  371.56   17.60
   6  -9  -4  410.56   18.30
  -6   9   4  364.26   17.30
  -6   9   4  370.76   17.70
   5  -9  -4  550.14   20.20
   5  -9  -4  488.95   20.10
   5  -9  -4  584.24   22.20
  -5   9   4  511.35   19.70
  -5   9   4  524.75   20.60
   4  -9  -4  875.51   28.00
   4  -9  -4  909.91   28.00
   4  -9  -4 1014.20   28.00
  -4   9   4  983.20   27.40
  -4   9   4  932.61   28.30
   3  -9  -4  569.74   19.10
   3  -9  -4  555.94   20.00
   3  -9  -4  552.14   19.90
  -3   9   4  545.95   18.30
  -3   9   4  536.65   19.90
   2  -9  -4  486.65   16.80
   2  -9  -4  462.75   17.50
   2  -9  -4  441.66   16.80
  -2   9   4  497.35   16.00
  -2   9   4  454.25   17.80
   1  -9  -4  516.95   18.30
   1  -9  -4  517.65   16.90
   1  -9  -4  543.15   18.00
  -1   9   4  526.15   15.90
  -1   9   4  510.75   18.50
   0  -9  -4  843.12   24.20
   0  -9  -4  817.52   22.10
   0  -9  -4  830.32   23.10
   0   9   4  817.42   24.30
   0   9   4  826.22   20.30
  -1  -9  -4  601.64   18.30
  -1  -9  -4  591.34   19.30
  -1  -9  -4  602.34   17.70
   1   9   4  608.54   19.80
   1   9   4  632.34   16.40
  -2  -9  -4  135.09    8.60
  -2  -9  -4  140.99    7.20
  -2  -9  -4  131.09    8.00
  -2  -9  -4  126.89    7.40
   2   9   4  121.19    8.50
  -3  -9  -4  436.46   14.10
  -3  -9  -4  438.26   15.60
  -3  -9  -4  444.06   14.20
   3   9   4  420.66   15.60
   3   9   4  442.06   15.40
  -4  -9  -4  127.99    8.50
  -4  -9  -4  116.49    8.00
  -4  -9  -4  140.29    8.00
   4   9   4  139.69    8.90
   4   9   4  133.59    8.80
  -5  -9  -4    4.00    2.90
  -5  -9  -4   -0.30    3.00
  -5  -9  -4    6.70    3.40
   5   9   4   10.30    3.80
   5   9   4   -0.80    3.20
  -6  -9  -4    0.70    3.40
  -6  -9  -4    4.10    3.00
  -6  -9  -4    5.20    3.40
   6   9   4    3.40    3.30
   6   9   4   -1.00    3.40
  -7  -9  -4    2.20    3.50
  -7  -9  -4    1.20    3.70
  -7  -9  -4    0.60    3.20
   7   9   4   -4.80    3.50
   7   9   4    3.60    3.70
  -8  -9  -4   60.49    9.00
  -8  -9  -4   42.70    6.60
  -8  -9  -4   39.50    6.40
   8   9   4   50.19    7.00
   8   9   4   35.60    7.00
  -9  -9  -4   49.90    7.40
  -9  -9  -4   48.30    7.50
  -9  -9  -4   48.40    8.50
   9   9   4   47.90    8.30
   9   9   4   58.69    9.40
 -10  -9  -4   35.20    7.30
 -10  -9  -4   37.50    7.60
 -10  -9  -4   38.60    8.50
  10   9   4   35.80    8.80
 -11  -9  -4   36.70    9.50
  11   9   4   29.60    9.10
 -12  -9  -4   72.29   11.80
  12   9   4  107.19   15.20
  13   9   4  221.88   23.10
   8 -10  -4  135.09   16.50
  -8  10   4  115.09   14.10
   7 -10  -4   17.90    8.10
  -7  10   4   21.30    7.00
  -7  10   4   15.80    7.20
   6 -10  -4   -2.00    5.70
   6 -10  -4   -4.40    4.70
   6 -10  -4   -0.10    5.30
  -6  10   4   -3.30    5.10
  -6  10   4   -2.80    4.40
   5 -10  -4   40.40    7.70
   5 -10  -4   37.60    7.80
   5 -10  -4   45.40    8.30
  -5  10   4   26.40    6.40
  -5  10   4   38.30    7.80
   4 -10  -4    3.10    4.70
   4 -10  -4    5.20    5.10
   4 -10  -4    3.10    4.20
  -4  10   4   -1.70    4.20
  -4  10   4    1.80    3.80
   3 -10  -4   35.20    6.30
   3 -10  -4   43.00    7.20
   3 -10  -4   46.60    7.80
  -3  10   4   37.00    7.20
  -3  10   4   51.39    7.00
   2 -10  -4   22.00    4.70
   2 -10  -4   21.90    5.40
   2 -10  -4   17.00    5.20
  -2  10   4   12.10    4.80
  -2  10   4   17.90    4.20
   1 -10  -4   65.89    7.60
   1 -10  -4   70.19    7.30
   1 -10  -4   61.89    7.70
  -1  10   4   64.19    6.10
  -1  10   4   62.99    8.10
   0 -10  -4   87.49    7.70
   0 -10  -4   89.59    7.30
   0 -10  -4   65.69    7.70
   0  10   4   82.39    8.20
  -1 -10  -4  660.73   20.20
  -1 -10  -4  604.34   20.70
  -1 -10  -4  635.54   19.20
   1  10   4  632.74   21.50
  -2 -10  -4  388.36   15.60
  -2 -10  -4  401.56   14.00
  -2 -10  -4  385.96   14.90
   2  10   4  373.26   15.70
  -3 -10  -4  476.15   15.20
  -3 -10  -4  448.66   15.10
  -3 -10  -4  436.56   16.80
   3  10   4  470.95   17.50
   3  10   4  431.56   16.30
  -4 -10  -4  612.64   19.00
  -4 -10  -4  621.34   18.50
  -4 -10  -4  597.34   20.00
   4  10   4  581.94   19.80
   4  10   4  608.54   20.20
  -5 -10  -4  875.01   23.90
  -5 -10  -4  849.81   25.50
  -5 -10  -4  917.21   25.80
   5  10   4  916.61   26.50
   5  10   4  932.71   26.00
  -6 -10  -4  439.26   17.50
  -6 -10  -4  438.56   17.20
  -6 -10  -4  466.15   16.30
   6  10   4  444.26   16.90
   6  10   4  480.15   18.60
  -7 -10  -4  560.04   19.00
  -7 -10  -4  537.85   20.80
  -7 -10  -4  544.05   19.80
   7  10   4  535.15   20.70
   7  10   4  546.45   19.00
  -8 -10  -4  696.33   22.40
  -8 -10  -4  693.13   24.90
  -8 -10  -4  680.23   22.90
   8  10   4  681.83   24.90
   8  10   4  651.53   21.50
  -9 -10  -4  508.65   20.10
  -9 -10  -4  554.14   21.10
  -9 -10  -4  508.55   22.30
   9  10   4  513.85   22.20
 -10 -10  -4  234.38   15.10
 -10 -10  -4  225.58   15.20
 -10 -10  -4  249.68   17.30
  10  10   4  248.78   17.50
 -11 -10  -4  298.27   19.40
  11  10   4  258.17   19.30
 -12 -10  -4  191.38   18.90
  12  10   4  190.08   19.30
   7 -11  -4  323.17   21.00
  -7  11   4  322.07   19.00
  -7  11   4  328.77   19.60
   6 -11  -4  548.15   23.60
   6 -11  -4  570.94   23.80
   6 -11  -4  500.75   24.80
  -6  11   4  545.65   24.10
  -6  11   4  556.94   23.00
   5 -11  -4  258.97   17.10
   5 -11  -4  244.18   15.50
   5 -11  -4  266.47   15.80
  -5  11   4  229.88   16.30
  -5  11   4  215.58   14.40
   4 -11  -4  452.05   20.70
   4 -11  -4  426.46   19.80
   4 -11  -4  420.46   19.20
  -4  11   4  433.06   18.10
  -4  11   4  444.66   20.70
   3 -11  -4  718.43   25.30
   3 -11  -4  653.23   24.50
   3 -11  -4  669.53   23.40
  -3  11   4  708.73   22.50
  -3  11   4  702.13   25.80
   2 -11  -4  580.44   20.60
   2 -11  -4  584.84   21.90
   2 -11  -4  565.94   21.90
  -2  11   4  543.45   22.20
   1 -11  -4  418.66   16.50
   1 -11  -4  386.06   17.10
   1 -11  -4  432.16   18.20
  -1  11   4  382.06   18.00
   0 -11  -4  401.66   15.40
   0 -11  -4  382.36   16.40
   0 -11  -4  407.56   17.50
   0  11   4  358.76   17.10
  -1 -11  -4  533.45   19.10
  -1 -11  -4  508.85   19.70
  -1 -11  -4  535.45   17.80
   1  11   4  513.55   20.20
  -2 -11  -4  305.07   15.00
  -2 -11  -4  345.37   14.80
  -2 -11  -4  348.47   13.70
   2  11   4  351.26   16.10
  -3 -11  -4  136.89   10.40
  -3 -11  -4  138.39    8.80
   3  11   4  137.59   10.30
   3  11   4  148.69   10.40
  -4 -11  -4  251.07   11.70
  -4 -11  -4  258.77   14.10
  -4 -11  -4  266.27   13.80
   4  11   4  248.88   13.40
   4  11   4  268.97   13.40
  -5 -11  -4  124.89    9.60
  -5 -11  -4  128.89   10.20
  -5 -11  -4  109.39    8.40
   5  11   4  131.79   10.90
   5  11   4  112.89    9.50
  -6 -11  -4   -1.20    4.10
  -6 -11  -4    2.60    3.40
  -6 -11  -4    6.40    4.70
   6  11   4    1.60    4.70
   6  11   4    4.50    4.30
  -7 -11  -4    1.40    4.80
  -7 -11  -4    4.20    4.10
  -7 -11  -4   -1.40    4.50
   7  11   4    3.80    5.60
   7  11   4   -1.40    3.80
  -8 -11  -4   -5.60    3.80
  -8 -11  -4   -5.80    4.70
  -8 -11  -4   -3.20    4.40
   8  11   4    2.90    5.80
   8  11   4    4.20    4.50
  -9 -11  -4    5.20    6.30
  -9 -11  -4    5.70    5.20
  -9 -11  -4    9.40    6.10
   9  11   4   15.90    7.50
 -10 -11  -4   76.19   11.60
 -10 -11  -4   69.19   10.50
 -10 -11  -4   56.69    9.10
  10  11   4   72.49   11.80
 -11 -11  -4   95.79   14.70
 -11 -11  -4   72.79   12.50
  11  11   4   81.99   13.40
   6 -12  -4   24.50    9.80
  -6  12   4   24.30    8.50
  -6  12   4   20.90    8.60
   5 -12  -4    3.80    6.20
   5 -12  -4    2.40    6.90
   5 -12  -4   -9.70    5.40
  -5  12   4    7.40    6.80
   4 -12  -4    1.60    5.90
   4 -12  -4    4.20    6.10
   4 -12  -4   -2.00    4.80
  -4  12   4   -3.40    5.70
   3 -12  -4    5.10    5.90
   3 -12  -4    9.60    5.40
   3 -12  -4   -6.10    5.20
  -3  12   4   -0.80    5.30
   2 -12  -4   40.20    8.20
   2 -12  -4   31.20    6.80
   2 -12  -4   36.20    7.70
  -2  12   4   31.40    8.20
   1 -12  -4   85.89    9.30
   1 -12  -4   98.89   10.40
   1 -12  -4   95.09   11.30
  -1  12   4   72.49   10.50
   0 -12  -4   44.30    7.90
   0 -12  -4   35.30    7.40
   0 -12  -4   42.10    6.80
   0  12   4   41.20    7.90
  -1 -12  -4  181.18   12.20
  -1 -12  -4  182.28   10.90
  -1 -12  -4  182.68   13.00
   1  12   4  146.19   12.30
  -2 -12  -4  218.68   13.10
  -2 -12  -4  206.88   11.50
  -2 -12  -4  260.57   14.80
   2  12   4  231.28   14.00
  -3 -12  -4  155.98   11.90
  -3 -12  -4  128.49    9.40
   3  12   4  144.99   11.50
   3  12   4  180.98   12.30
  -4 -12  -4  266.67   12.70
  -4 -12  -4  280.17   15.20
   4  12   4  252.77   14.30
   4  12   4  288.97   15.00
  -5 -12  -4  466.65   19.70
  -5 -12  -4  497.75   17.80
   5  12   4  485.35   19.40
   5  12   4  490.35   20.50
  -6 -12  -4  445.76   17.40
  -6 -12  -4  448.46   19.40
  -6 -12  -4  438.46   18.70
   6  12   4  482.15   20.40
   6  12   4  444.76   18.50
  -7 -12  -4  332.27   15.60
  -7 -12  -4  351.96   17.60
  -7 -12  -4  357.26   17.90
   7  12   4  374.86   18.90
   7  12   4  332.87   16.10
  -8 -12  -4  253.47   16.10
  -8 -12  -4  263.37   14.70
  -8 -12  -4  262.97   16.90
   8  12   4  269.37   16.80
  -9 -12  -4  371.06   20.70
  -9 -12  -4  342.47   18.10
  -9 -12  -4  340.17   19.10
   9  12   4  349.47   20.70
 -10 -12  -4  234.38   18.60
 -10 -12  -4  278.57   17.70
 -10 -12  -4  257.27   18.40
  10  12   4  281.27   19.80
 -11 -12  -4  171.88   16.40
 -11 -12  -4  165.08   17.70
  11  12   4  177.78   17.80
   5 -13  -4  339.67   19.70
   5 -13  -4  314.27   20.70
  -5  13   4  303.37   19.90
   4 -13  -4  266.67   17.20
   4 -13  -4  222.08   17.30
   4 -13  -4  232.98   17.60
  -4  13   4  261.77   18.60
   3 -13  -4  343.17   19.10
   3 -13  -4  347.57   19.70
   3 -13  -4  377.86   19.20
  -3  13   4  327.37   19.70
   2 -13  -4  513.35   21.70
   2 -13  -4  587.24   24.30
   2 -13  -4  527.85   23.60
  -2  13   4  546.45   24.60
   1 -13  -4  486.65   21.80
   1 -13  -4  492.75   21.90
   1 -13  -4  504.75   20.20
  -1  13   4  465.65   21.90
   0 -13  -4  154.58   13.00
   0 -13  -4  157.38   13.60
   0 -13  -4  153.98   11.70
   0  13   4  151.08   13.40
  -1 -13  -4  299.17   14.40
  -1 -13  -4  282.07   15.80
  -1 -13  -4  264.77   16.20
   1  13   4  282.57   16.90
  -2 -13  -4  461.15   18.00
  -2 -13  -4  454.95   20.70
   2  13   4  488.85   20.50
   2  13   4  463.35   20.90
  -3 -13  -4   98.69    9.30
  -3 -13  -4   90.19   11.20
   3  13   4   84.89   10.90
   3  13   4  101.79   11.30
  -4 -13  -4  163.38   13.30
  -4 -13  -4  141.99   10.50
   4  13   4  144.49   12.10
   4  13   4  125.89   11.90
  -5 -13  -4  150.68   13.30
  -5 -13  -4  178.88   11.40
   5  13   4  146.79   13.20
   5  13   4  141.79   11.80
  -6 -13  -4  141.49   11.30
  -6 -13  -4  126.39   12.80
   6  13   4  131.49   13.50
   6  13   4  125.99   11.90
  -7 -13  -4   -1.20    5.70
  -7 -13  -4    0.30    4.80
   7  13   4   -0.30    6.40
   7  13   4   -0.40    5.10
  -8 -13  -4    2.10    6.00
  -8 -13  -4    0.60    5.10
  -8 -13  -4   -0.20    6.30
   8  13   4    6.60    7.60
  -9 -13  -4   -2.70    5.90
  -9 -13  -4   -0.40    6.90
  -9 -13  -4   -0.70    7.10
   9  13   4   -2.70    8.00
 -10 -13  -4   -1.70    7.50
 -10 -13  -4    4.90    7.10
 -10 -13  -4    4.60    8.00
  10  13   4    7.90    8.80
   3 -14  -4   12.40    8.30
   3 -14  -4    3.70    6.60
   3 -14  -4    6.90    7.90
  -3  14   4   -2.40    7.00
   2 -14  -4    4.20    6.10
   2 -14  -4   10.40    7.60
   2 -14  -4   13.10    7.40
  -2  14   4    6.80    7.00
   1 -14  -4   37.50    9.50
   1 -14  -4   52.89    9.10
   1 -14  -4   52.99   10.20
  -1  14   4   49.30    9.90
   0 -14  -4   67.99   10.60
   0 -14  -4   61.29    8.90
   0 -14  -4   67.89   10.80
   0  14   4   51.09   10.40
  -1 -14  -4   48.20    7.80
  -1 -14  -4   54.39    9.50
  -1 -14  -4   37.00    9.10
   1  14   4   65.09   10.60
  -2 -14  -4   79.59   11.50
  -2 -14  -4   67.09    9.20
   2  14   4   61.19   10.10
   2  14   4   49.60    9.70
  -3 -14  -4  225.48   16.40
  -3 -14  -4  215.58   13.10
   3  14   4  227.68   16.30
   3  14   4  228.28   16.20
  -4 -14  -4  179.68   15.00
  -4 -14  -4  180.38   12.30
   4  14   4  181.18   14.40
   4  14   4  169.08   14.30
  -5 -14  -4  147.89   14.40
  -5 -14  -4  134.59   11.40
   5  14   4  141.69   13.90
   5  14   4  140.69   13.20
  -6 -14  -4  158.58   14.90
  -6 -14  -4  152.98   12.60
   6  14   4  156.18   14.60
   6  14   4  166.38   14.00
  -7 -14  -4  271.07   18.20
  -7 -14  -4  308.17   16.50
   7  14   4  273.27   18.80
   7  14   4  322.47   17.90
  -8 -14  -4  317.87   17.60
  -8 -14  -4  243.68   18.30
   8  14   4  256.37   18.90
  -9 -14  -4  171.48   15.40
  -9 -14  -4  171.68   18.00
   1 -15  -4  379.56   20.20
   1 -15  -4  462.75   23.80
   1 -15  -4  411.26   22.80
   0 -15  -4  323.67   21.10
   0 -15  -4  301.37   19.90
   0 -15  -4  330.47   17.70
   0  15   4  289.47   20.20
  -1 -15  -4  141.69   15.60
  -1 -15  -4  151.88   13.20
  -1 -15  -4  154.38   15.40
   1  15   4  134.59   15.90
  -2 -15  -4  163.78   13.00
  -2 -15  -4  136.89   16.40
   2  15   4  167.68   16.40
   2  15   4  148.99   15.80
  -3 -15  -4  270.17   18.50
  -3 -15  -4  210.68   14.10
   3  15   4  207.48   16.80
   3  15   4  234.58   18.00
  -4 -15  -4   71.49   10.90
  -4 -15  -4   63.19   11.50
   4  15   4   47.90    9.80
   4  15   4   55.19   10.30
  -5 -15  -4   43.00   10.00
  -5 -15  -4   54.09    8.50
   5  15   4   38.30    9.80
   5  15   4   27.30    8.50
  -6 -15  -4   62.59    9.60
  -6 -15  -4   67.39   12.30
   6  15   4   51.99   10.40
   6  15   4   88.79   12.90
  -7 -15  -4   56.89    9.80
   5  11  -5    8.00    8.30
  -5 -11   5   19.70   15.70
   4  11  -5   19.20    9.20
  -4 -11   5   22.30    4.80
  -4 -11   5   21.80   10.00
   3  11  -5   14.50    8.40
  -3 -11   5    3.80    8.70
  -3 -11   5   17.90    4.30
   2  11  -5  129.79   14.20
  -2 -11   5  132.19   16.40
  -2 -11   5  126.29    7.60
   1  11  -5  104.19   14.40
  -1 -11   5  126.79    7.40
  -1 -11   5  110.49   14.60
   0  11  -5   59.09   11.20
   0 -11   5   53.99    6.30
   0 -11   5   62.09   11.00
  -1  11  -5   70.39   12.30
   1 -11   5   90.79    8.10
   1 -11   5  110.79   14.60
  -2  11  -5  127.89   17.40
   2 -11   5  130.29    9.60
   2 -11   5  153.28   15.30
   7  10  -5  185.08   17.10
  -7 -10   5  188.88   19.30
   6  10  -5  250.37   18.70
  -6 -10   5  295.67   20.40
  -6 -10   5  293.77   14.10
  -6 -10   5  307.87   21.50
   5  10  -5  197.58   16.20
  -5 -10   5  218.08   18.90
  -5 -10   5  224.88   11.20
   4  10  -5   89.49   12.40
  -4 -10   5  114.09    8.10
  -4 -10   5  132.89   15.20
   3  10  -5  270.77   16.90
  -3 -10   5  270.27   19.10
  -3 -10   5  243.98    9.90
   2  10  -5  174.28   14.60
  -2 -10   5  170.98   15.90
  -2 -10   5  176.78    7.90
   1  10  -5   98.79   12.50
   1  10  -5  118.69   13.20
  -1 -10   5  122.79   14.20
  -1 -10   5  110.59    6.30
   0  10  -5   84.49   12.50
   0 -10   5   76.79    6.10
   0 -10   5   65.99   10.50
   0 -10   5   61.99   10.10
  -1  10  -5   99.49   13.10
   1 -10   5  100.69   12.90
   1 -10   5   98.99    7.20
  -2  10  -5   28.20    9.40
   2 -10   5   47.50    7.00
   2 -10   5   26.00    8.10
  -3  10  -5    6.70    8.10
   3 -10   5   15.00    5.10
   3 -10   5   25.50    8.20
  -4  10  -5    6.50    8.40
   4 -10   5    3.20    4.90
   4 -10   5    5.00    8.10
   5 -10   5    7.10    8.60
   8   9  -5    2.50    9.20
   8   9  -5   -6.20    7.30
  -8  -9   5    7.00    6.20
  -8  -9   5    9.80    8.70
   7   9  -5   27.70    8.90
   7   9  -5    8.40    9.60
  -7  -9   5   10.20    9.20
  -7  -9   5   27.80    6.50
  -7  -9   5   11.50    8.20
   6   9  -5   -3.50    6.10
  -6  -9   5   11.90    8.60
  -6  -9   5    4.90    4.50
  -6  -9   5    2.70    7.20
   5   9  -5   -0.20    6.00
  -5  -9   5    8.90    6.60
  -5  -9   5   -0.10    3.40
  -5  -9   5    9.50    7.60
   4   9  -5   99.29   12.00
  -4  -9   5  102.69    7.30
  -4  -9   5   83.79   11.60
  -4  -9   5   93.39   13.70
   3   9  -5    5.00    5.60
  -3  -9   5   -2.00    6.00
  -3  -9   5   11.30    3.10
   2   9  -5   37.60    7.80
  -2  -9   5   32.60    4.40
  -2  -9   5   26.20    7.50
   1   9  -5  218.68   14.40
   1   9  -5  250.47   14.60
  -1  -9   5  218.58   14.90
  -1  -9   5  232.68    7.90
   0   9  -5  225.18   15.30
   0  -9   5  208.08   14.00
   0  -9   5  223.58   14.70
   0  -9   5  210.68    8.00
  -1   9  -5  123.99   13.40
   1  -9   5  130.99   11.90
   1  -9   5  134.89    7.10
  -2   9  -5  188.78   16.00
   2  -9   5  218.48   15.00
   2  -9   5  182.68    9.30
  -3   9  -5  206.48   17.40
   3  -9   5  216.28   11.00
   3  -9   5  224.48   15.40
  -4   9  -5  182.28   16.70
  -4   9  -5  175.78   13.20
   4  -9   5  175.38   11.10
   4  -9   5  215.38   16.30
  -5   9  -5  136.79   16.00
  -5   9  -5  145.89   12.60
   5  -9   5  130.89   14.00
   5  -9   5  141.29   11.50
  -6   9  -5  229.18   16.60
  -6   9  -5  244.68   19.70
   6  -9   5  221.98   13.90
   6  -9   5  263.67   18.90
   9   8  -5  212.88   20.80
   9   8  -5  155.38   16.80
  -9  -8   5  180.78   15.30
  -9  -8   5  211.48   19.50
   8   8  -5  202.98   15.90
   8   8  -5  227.88   19.30
  -8  -8   5  243.08   18.80
  -8  -8   5  206.88   14.40
   7   8  -5  149.49   17.00
   7   8  -5  158.48   14.10
  -7  -8   5  158.68   15.70
  -7  -8   5  173.58   11.90
   6   8  -5  276.17   16.60
  -6  -8   5  272.67   18.40
  -6  -8   5  265.37   12.60
  -6  -8   5  310.57   18.40
   5   8  -5  489.75   20.70
  -5  -8   5  491.55   22.30
  -5  -8   5  483.15   15.40
  -5  -8   5  477.85   22.70
   4   8  -5  331.27   16.90
  -4  -8   5  403.06   19.60
  -4  -8   5  366.86   18.30
  -4  -8   5  373.56   11.90
   3   8  -5  427.96   18.20
  -3  -8   5  469.25   12.40
  -3  -8   5  430.86   19.90
  -3  -8   5  460.25   19.20
   2   8  -5  229.98   13.70
   2   8  -5  263.47   13.50
  -2  -8   5  233.28   13.10
  -2  -8   5  232.28    7.60
  -2  -8   5  228.98   14.40
   1   8  -5  467.75   18.30
   1   8  -5  428.56   18.20
  -1  -8   5  454.55   18.40
  -1  -8   5  418.86   10.60
  -1  -8   5  462.75   19.20
   0   8  -5  136.99   11.90
   0  -8   5  127.69   10.60
   0  -8   5  134.19   11.30
   0  -8   5  125.19    5.50
  -1   8  -5  123.89   12.00
   1  -8   5  135.09   11.10
   1  -8   5  128.89   11.20
   1  -8   5  126.99    6.20
  -2   8  -5   91.89   11.30
  -2   8  -5   80.59    8.30
   2  -8   5  113.39    6.90
   2  -8   5   97.89   10.80
  -3   8  -5  148.79   13.80
  -3   8  -5  176.38   11.30
   3  -8   5  158.18   12.50
   3  -8   5  155.58    8.80
  -4   8  -5   -1.20    6.50
  -4   8  -5   -0.70    4.40
   4  -8   5   -2.50    3.40
   4  -8   5    1.20    5.30
  -5   8  -5   39.30    9.40
  -5   8  -5   32.30    7.20
   5  -8   5   29.80    6.00
   5  -8   5   38.10    8.40
  -6   8  -5    7.20    5.70
  -6   8  -5    5.70    7.30
   6  -8   5    1.70    6.20
   6  -8   5   -0.80    4.60
  -7   8  -5   -0.40    7.60
  -7   8  -5   -1.30    5.90
   7  -8   5   12.10    7.50
   7  -8   5   -1.90    5.50
  -8   8  -5   20.90    8.80
   8  -8   5   36.20   13.00
  10   7  -5   17.10    9.40
  10   7  -5   13.60   11.40
 -10  -7   5   34.60   11.00
 -10  -7   5   46.30   10.00
   9   7  -5  125.59   17.70
   9   7  -5  127.79   14.20
  -9  -7   5  129.19   13.60
  -9  -7   5  153.28   16.80
   8   7  -5   17.10    9.20
   8   7  -5   28.00    8.00
  -8  -7   5   32.60    7.10
  -8  -7   5   18.00    7.70
   7   7  -5    7.50    7.10
   7   7  -5    1.90    5.80
  -7  -7   5    2.90    4.20
  -7  -7   5    7.90    6.50
   6   7  -5    3.80    5.50
   6   7  -5   -2.60    6.20
  -6  -7   5    0.50    6.30
  -6  -7   5    1.70    3.50
  -6  -7   5    2.50    5.30
   5   7  -5   72.59    9.70
  -5  -7   5   63.89    9.50
  -5  -7   5   64.19    9.90
  -5  -7   5   68.89    6.70
   4   7  -5   43.30    7.20
  -4  -7   5   47.30    5.10
  -4  -7   5   43.40    7.60
  -4  -7   5   37.10    8.20
   3   7  -5   55.29    7.70
  -3  -7   5   48.40    7.90
  -3  -7   5   56.59    4.40
  -3  -7   5   59.79    8.40
   2   7  -5   43.70    6.60
   2   7  -5   47.00    6.90
  -2  -7   5   58.99    3.60
  -2  -7   5   56.99    9.00
  -2  -7   5   60.79    7.90
   1   7  -5   78.39    8.70
  -1  -7   5   82.39    9.30
  -1  -7   5   91.79    8.40
  -1  -7   5   77.69    3.50
  -1  -7   5   86.19    8.50
   0   7  -5  297.27   15.00
   0   7  -5  309.07   12.00
   0  -7   5  299.27   14.20
   0  -7   5  276.57   13.30
  -1   7  -5  390.46   14.30
  -1   7  -5  373.76   17.50
   1  -7   5  407.56   15.90
   1  -7   5  389.56   16.20
   1  -7   5  370.86   10.30
  -2   7  -5  306.07   12.90
  -2   7  -5  308.67   16.50
   2  -7   5  287.67   14.20
   2  -7   5  293.87    9.90
  -3   7  -5  161.38   13.70
  -3   7  -5  160.28   10.20
   3  -7   5  173.88   12.30
   3  -7   5  174.98    8.40
   3  -7   5  160.48   13.70
  -4   7  -5  759.82   23.60
   4  -7   5  739.23   27.70
   4  -7   5  794.12   25.90
   4  -7   5  718.03   20.20
  -5   7  -5  221.28   13.10
   5  -7   5  228.08   16.60
   5  -7   5  206.18   14.10
   5  -7   5  217.28   11.20
  -6   7  -5  137.89   12.10
   6  -7   5  136.29   13.00
   6  -7   5  134.39   10.10
   6  -7   5  133.09   14.60
  -7   7  -5  270.57   16.30
   7  -7   5  306.47   15.20
   7  -7   5  276.87   19.50
   7  -7   5  299.17   18.00
  -8   7  -5  360.46   21.60
  -8   7  -5  368.26   19.60
   8  -7   5  318.47   17.00
   8  -7   5  322.17   20.60
  -9   7  -5  171.18   22.10
  -9   7  -5  121.39   15.10
   9  -7   5  137.29   14.90
   9  -7   5  133.99   16.30
  10   6  -5  285.67   19.70
  10   6  -5  217.98   20.90
 -10  -6   5  257.97   18.40
 -10  -6   5  247.28   19.50
   9   6  -5  106.09   16.70
   9   6  -5   99.99   13.50
  -9  -6   5  108.89   12.80
  -9  -6   5  122.59   14.90
   8   6  -5  249.48   18.60
   8   6  -5  269.57   16.30
  -8  -6   5  243.88   14.70
  -8  -6   5  245.08   17.60
   7   6  -5  481.55   20.10
   7   6  -5  434.06   21.80
  -7  -6   5  499.45   18.10
  -7  -6   5  473.45   21.90
   6   6  -5  427.56   18.30
   6   6  -5  431.56   20.50
  -6  -6   5  433.16   15.30
  -6  -6   5  420.86   19.90
   5   6  -5  284.77   14.30
  -5  -6   5  276.77   15.80
  -5  -6   5  286.57   11.10
  -5  -6   5  323.87   16.50
   4   6  -5  613.14   20.40
  -4  -6   5  603.64   15.80
  -4  -6   5  642.34   22.60
  -4  -6   5  607.04   22.10
   3   6  -5  744.43   22.30
  -3  -6   5  694.93   23.10
  -3  -6   5  704.03   16.20
  -3  -6   5  740.83   24.00
   2   6  -5  575.54   18.30
   2   6  -5  567.04   18.90
  -2  -6   5  591.54   12.60
  -2  -6   5  564.34   12.70
  -2  -6   5  620.14   20.90
  -2  -6   5  588.84   19.80
  -2  -6   5  576.94   16.50
   1   6  -5  632.74   20.60
  -1  -6   5  683.33   20.70
  -1  -6   5  719.33   21.00
  -1  -6   5  679.23   21.60
  -1  -6   5  660.73   18.50
   0   6  -5  508.35   18.70
   0   6  -5  519.95   15.60
   0  -6   5  517.05   16.80
   0  -6   5  531.45   17.90
   0  -6   5  492.35   17.20
  -1   6  -5  528.15   16.40
  -1   6  -5  542.95   16.40
   1  -6   5  521.05   19.70
   1  -6   5  503.95   17.50
   1  -6   5  518.05   11.70
   1  -6   5  530.25   17.50
  -2   6  -5  107.49    7.80
   2  -6   5  118.39   10.30
   2  -6   5   90.19    4.90
   2  -6   5   94.19    8.50
   2  -6   5  101.39    8.00
  -3   6  -5  149.39    9.40
   3  -6   5  136.89   11.50
   3  -6   5  133.39    6.70
   3  -6   5  145.39    9.90
  -4   6  -5  105.89    8.80
   4  -6   5   97.09    9.20
   4  -6   5   93.19    6.70
   4  -6   5   97.09   10.80
  -5   6  -5  102.39    9.70
   5  -6   5  117.19   10.40
   5  -6   5   93.19    7.50
   5  -6   5  114.59   11.80
  -6   6  -5    8.30    4.90
   6  -6   5    8.60    4.10
   6  -6   5    4.10    5.60
   6  -6   5    4.00    5.30
  -7   6  -5   11.90    5.90
   7  -6   5    5.00    4.50
   7  -6   5   13.40    6.50
   7  -6   5    7.50    6.90
  -8   6  -5   -0.60    5.40
   8  -6   5    1.70    5.10
   8  -6   5   -5.70    5.40
   8  -6   5   -0.10    6.70
  -9   6  -5   26.90    8.00
   9  -6   5   28.70    7.60
   9  -6   5   26.90    9.30
   9  -6   5   21.40    9.10
  10  -6   5   30.30    8.80
  10  -6   5   44.00   11.00
  10  -6   5   33.30   12.80
  11   5  -5  156.78   17.80
  11   5  -5  207.08   21.60
 -11  -5   5  208.08   18.00
 -11  -5   5  233.38   19.60
  10   5  -5   87.59   14.80
  10   5  -5  112.19   14.30
 -10  -5   5   93.59   13.80
 -10  -5   5  120.79   15.40
   9   5  -5   99.19   15.30
   9   5  -5  107.89   13.00
  -9  -5   5  118.89   13.00
  -9  -5   5   93.39   13.40
   8   5  -5   86.19   13.30
   8   5  -5   78.69   11.10
  -8  -5   5   62.39    8.80
  -8  -5   5   96.19   12.30
   7   5  -5   90.39   10.30
   7   5  -5   96.09   12.20
  -7  -5   5  125.99   12.40
  -7  -5   5  101.29    9.40
   6   5  -5   -1.80    4.40
   6   5  -5   10.40    5.00
  -6  -5   5   -0.30    4.40
  -6  -5   5    9.80    3.80
   5   5  -5   -2.80    4.20
   5   5  -5    2.00    3.80
  -5  -5   5    0.10    2.50
  -5  -5   5    5.50    4.50
   4   5  -5    4.00    3.50
  -4  -5   5   -2.30    2.60
  -4  -5   5   -3.20    3.70
  -4  -5   5    2.50    2.30
  -4  -5   5    8.50    4.20
   3   5  -5   40.20    6.00
   3   5  -5   34.30    6.70
  -3  -5   5   40.60    4.90
  -3  -5   5   27.20    5.60
  -3  -5   5   27.50    3.20
  -3  -5   5   35.20    5.90
   2   5  -5   78.39    6.80
   2   5  -5   80.99    6.50
  -2  -5   5   72.99    3.20
  -2  -5   5   73.09    7.80
  -2  -5   5   79.09    7.50
  -2  -5   5   69.69    3.40
  -2  -5   5   81.49    5.90
   1   5  -5   73.99    6.70
  -1  -5   5   80.29    7.70
  -1  -5   5   68.79    6.20
  -1  -5   5   69.59    7.00
  -1  -5   5   76.79    5.90
   0  -5   5  228.68   10.40
   0  -5   5  229.98   10.40
   0  -5   5  223.98   10.80
   0  -5   5  222.48    9.60
   0  -5   5  218.88   11.40
  -1   5  -5  538.25   16.00
  -1   5  -5  539.45   15.80
   1  -5   5  519.65   16.40
   1  -5   5  520.65   18.50
   1  -5   5  488.35   16.50
  -2   5  -5  801.02   20.30
  -2   5  -5  777.92   21.20
   2  -5   5  772.92   24.40
   2  -5   5  778.42   20.80
   2  -5   5  768.42   16.50
   2  -5   5  776.32   17.20
   2  -5   5  799.62   22.50
  -3   5  -5  256.07   11.10
  -3   5  -5  266.47   11.40
   3  -5   5  264.47    8.40
   3  -5   5  242.18   13.40
   3  -5   5  267.47   12.60
  -4   5  -5  506.05   17.30
   4  -5   5  517.45   20.10
   4  -5   5  510.75   14.30
   4  -5   5  524.85   18.60
  -5   5  -5  727.03   22.30
   5  -5   5  695.63   19.00
   5  -5   5  702.93   23.30
   5  -5   5  699.03   24.70
  -6   5  -5  491.25   18.70
   6  -5   5  488.05   21.10
   6  -5   5  505.45   20.00
   6  -5   5  494.15   16.30
  -7   5  -5  313.57   15.80
   7  -5   5  331.07   18.00
   7  -5   5  362.26   18.50
   7  -5   5  331.77   14.20
  -8   5  -5  299.87   16.30
   8  -5   5  327.57   19.00
   8  -5   5  322.77   18.90
   8  -5   5  342.07   15.50
  -9   5  -5  261.87   16.60
   9  -5   5  274.97   18.70
   9  -5   5  302.37   19.20
   9  -5   5  331.37   16.70
 -10   5  -5  182.48   16.10
[truncated: 427,492 more chars]
