# Supplementary material for: Dual-Emitting Cyclometalated Platinum Compounds with Isocyanide Ligands
Source: ACS Omega. 2025 Oct 13;10(41):49052–60. doi: 10.1021/acsomega.5c07648 (PMC12547795; doi:10.1021/acsomega.5c07648)
Supplement: Supplementary file 6 [file ao5c07648_si_006.cif]

data_global
_audit_creation_method                  'APEX3 v2019.11-0'

_publ_requested_journal                 ?

_publ_contact_author_name               ?
_publ_contact_author_address            
;
;
_publ_contact_author_email              jotanski@vassar.edu
_publ_contact_author_fax                ?
_publ_contact_author_phone              ?

_publ_section_title                     
;
;
_publ_section_abstract                  
;
;
_publ_section_references                
;
;
_publ_section_comment                   
;
;

data_CA3053Pt
_chemical_name_systematic               ?
_chemical_name_common                   ?
_chemical_formula_moiety                'C24 H24 N2 Pt'
_chemical_formula_sum                   'C24 H24 N2 Pt'
_chemical_formula_iupac                 ?
_chemical_formula_weight                535.54

_chemical_melting_point                 ?

_space_group_crystal_system             monoclinic
_space_group_IT_number                  14
_space_group_name_H-M_alt               'P 1 21/n 1'
_space_group_name_Hall                  '-P 2yn'
loop_
    _space_group_symop_operation_xyz
    'x, y, z'
    '-x+1/2, y+1/2, -z+1/2'
    '-x, -y, -z'
    'x-1/2, -y-1/2, z-1/2'

_cell_length_a                          12.0943(10)
_cell_length_b                          9.8596(8)
_cell_length_c                          17.2814(15)
_cell_angle_alpha                       90
_cell_angle_beta                        91.5250(10)
_cell_angle_gamma                       90
_cell_volume                            2060.0(3)
_cell_formula_units_Z                   4
_cell_measurement_reflns_used           9891
_cell_measurement_theta_min             2.3579
_cell_measurement_theta_max             28.1204
_cell_measurement_temperature           125.(2)

_exptl_crystal_description              needle
_exptl_crystal_colour                   yellow
_exptl_crystal_size_max                 0.350
_exptl_crystal_size_mid                 0.110
_exptl_crystal_size_min                 0.040
_exptl_crystal_density_diffrn           1.727
_exptl_crystal_density_meas             ?
_exptl_crystal_density_method           'not measured'
_exptl_crystal_F_000                    1040

_exptl_absorpt_coefficient_mu           6.821
_exptl_absorpt_correction_type          Multi-Scan
_exptl_absorpt_process_details          
;
SADABS-2016/2 - Bruker AXS area detector scaling and absorption correction
;
_exptl_absorpt_correction_T_min         0.42
_exptl_absorpt_correction_T_max         0.77

_exptl_special_details                  
;
; 

_diffrn_ambient_temperature             125.(2)

_diffrn_source                          'sealed X-ray tube'
_diffrn_source_type                     'Bruker APEX-II CCD' 
_diffrn_source_power                    1.50
_diffrn_source_current                  30.0
_diffrn_source_voltage                  45

_diffrn_radiation_probe                 X-ray
_diffrn_radiation_type                  MoK\a 
_diffrn_radiation_wavelength            0.71073
_diffrn_radiation_monochromator         graphite 

_diffrn_measurement_device              'three-circle diffractometer'
_diffrn_measurement_device_type         'Bruker APEX-II CCD' 
_diffrn_measurement_method              '\f and \w scans' 

_diffrn_detector_area_resol_mean        8.3333
_diffrn_reflns_number                   47727
_diffrn_reflns_av_R_equivalents         0.0497
_diffrn_reflns_av_unetI/netI            0.0323
_diffrn_reflns_theta_min                2.03
_diffrn_reflns_theta_max                30.53
_diffrn_reflns_theta_full               25.24
_diffrn_measured_fraction_theta_max     0.996
_diffrn_measured_fraction_theta_full    0.996
_diffrn_reflns_limit_h_min              -17
_diffrn_reflns_limit_h_max              17
_diffrn_reflns_limit_k_min              -14
_diffrn_reflns_limit_k_max              13
_diffrn_reflns_limit_l_min              -24
_diffrn_reflns_limit_l_max              24

_refine_special_details                 
;
;

_reflns_number_total                    6279
_reflns_number_gt                       5055
_reflns_threshold_expression            'I > 2\s(I)'
_reflns_Friedel_coverage                0.000
_reflns_Friedel_fraction_max            .
_reflns_Friedel_fraction_full           .

_refine_ls_structure_factor_coef        Fsqd
_refine_ls_matrix_type                  full
_refine_ls_R_factor_all                 0.0389
_refine_ls_R_factor_gt                  0.0247
_refine_ls_wR_factor_gt                 0.0501
_refine_ls_wR_factor_ref                0.0544
_refine_ls_goodness_of_fit_ref          1.029
_refine_ls_restrained_S_all             1.029
_refine_ls_number_reflns                6279
_refine_ls_number_parameters            247
_refine_ls_number_restraints            0
_refine_ls_number_constraints           ?
_refine_ls_hydrogen_treatment           constr
_refine_ls_weighting_scheme             calc
_refine_ls_weighting_details            
    'w=1/[\s^2^(Fo^2^)+(0.0257P)^2^+0.8291P] where P=(Fo^2^+2Fc^2^)/3'

_atom_sites_solution_hydrogens          geom
_atom_sites_solution_primary            dual
_atom_sites_solution_secondary          difmap

_refine_ls_shift/su_max                 0.002
_refine_ls_shift/su_mean                0.000
_refine_diff_density_max                1.577
_refine_diff_density_min                -1.170
_refine_ls_extinction_method            none
_refine_ls_extinction_coef              ?

loop_
    _atom_type_symbol
    _atom_type_description
    _atom_type_scat_dispersion_real
    _atom_type_scat_dispersion_imag
    _atom_type_scat_source
    C C 0.0033 0.0016 'International Tables Vol C Tables 4.2.6.8 and 6.1.1.4'
    H H 0.0000 0.0000 'International Tables Vol C Tables 4.2.6.8 and 6.1.1.4'
    N N 0.0061 0.0033 'International Tables Vol C Tables 4.2.6.8 and 6.1.1.4'
    Pt Pt -1.7033 8.3905
     'International Tables Vol C Tables 4.2.6.8 and 6.1.1.4'

_computing_data_collection              
    'Bruker Instrument Service v2021.1.0.3'
_computing_cell_refinement              
    'SAINT V8.40B (Bruker Nano, Inc., 2019)'
_computing_data_reduction               
    'SAINT V8.40B (Bruker Nano, Inc., 2019)'
_computing_structure_solution           'SHELXT 2018/2 (Sheldrick, 2018)'
_computing_structure_refinement         'SHELXL-2017/1 (Sheldrick, 2017)'
_computing_molecular_graphics           ?
_computing_publication_material         ?

loop_
    _atom_site_type_symbol
    _atom_site_label
    _atom_site_fract_x
    _atom_site_fract_y
    _atom_site_fract_z
    _atom_site_U_iso_or_equiv
    _atom_site_adp_type
    _atom_site_calc_flag
    _atom_site_refinement_flags_adp
    _atom_site_refinement_flags_occupancy
    _atom_site_refinement_flags_posn
    _atom_site_occupancy
    _atom_site_disorder_assembly
    _atom_site_disorder_group
    Pt Pt 0.20393(2) 0.44910(2) 0.54087(2) 0.01805(4) Uani d . . . 1 . .
    N N1 0.12489(19) 0.5190(2) 0.43771(13) 0.0174(5) Uani d . . . 1 . .
    N N2 0.3320(2) 0.2025(3) 0.47602(14) 0.0236(5) Uani d . . . 1 . .
    C C1 0.2657(3) 0.4028(4) 0.64937(18) 0.0340(8) Uani d . . . 1 . .
    H H1A 0.204696 0.396883 0.685451 0.051 Uiso calc U . R 1 . .
    H H1B 0.317328 0.473882 0.666652 0.051 Uiso calc U . R 1 . .
    H H1C 0.304449 0.315654 0.647842 0.051 Uiso calc U . R 1 . .
    C C2 0.2781(2) 0.2896(3) 0.50019(16) 0.0214(6) Uani d . . . 1 . .
    C C3 0.4106(2) 0.1239(3) 0.43820(16) 0.0211(6) Uani d . . . 1 . .
    C C4 0.5186(3) 0.1731(3) 0.43509(17) 0.0261(6) Uani d . . . 1 . .
    C C5 0.5502(3) 0.3049(3) 0.4744(2) 0.0371(8) Uani d . . . 1 . .
    H H5A 0.532715 0.299814 0.529328 0.056 Uiso calc U . R 1 . .
    H H5B 0.508775 0.379595 0.449995 0.056 Uiso calc U . R 1 . .
    H H5C 0.629691 0.320648 0.469236 0.056 Uiso calc U . R 1 . .
    C C6 0.5936(3) 0.0980(4) 0.3933(2) 0.0351(8) Uani d . . . 1 . .
    H H6A 0.66795 0.128238 0.390149 0.042 Uiso calc U . R 1 . .
    C C7 0.5611(3) -0.0209(4) 0.3562(2) 0.0355(8) Uani d . . . 1 . .
    H H7A 0.613307 -0.070782 0.327563 0.043 Uiso calc U . R 1 . .
    C C8 0.4540(3) -0.0672(3) 0.36049(19) 0.0330(8) Uani d . . . 1 . .
    H H8A 0.433326 -0.148611 0.334467 0.04 Uiso calc U . R 1 . .
    C C9 0.3754(3) 0.0032(3) 0.40239(17) 0.0246(6) Uani d . . . 1 . .
    C C10 0.2584(3) -0.0453(3) 0.4091(2) 0.0364(8) Uani d . . . 1 . .
    H H10A 0.207766 0.021994 0.386144 0.055 Uiso calc U . R 1 . .
    H H10B 0.241762 -0.057745 0.46385 0.055 Uiso calc U . R 1 . .
    H H10C 0.249397 -0.131817 0.381767 0.055 Uiso calc U . R 1 . .
    C C11 0.1395(2) 0.6279(3) 0.57851(15) 0.0172(5) Uani d . . . 1 . .
    C C12 0.1502(2) 0.6952(3) 0.64943(16) 0.0222(6) Uani d . . . 1 . .
    H H12A 0.19287 0.654451 0.690071 0.027 Uiso calc U . R 1 . .
    C C13 0.1003(3) 0.8201(3) 0.66253(17) 0.0255(6) Uani d . . . 1 . .
    H H13A 0.110323 0.862708 0.711526 0.031 Uiso calc U . R 1 . .
    C C14 0.0364(3) 0.8834(3) 0.60538(18) 0.0257(6) Uani d . . . 1 . .
    H H14A 0.001197 0.967586 0.615331 0.031 Uiso calc U . R 1 . .
    C C15 0.0245(2) 0.8216(3) 0.53303(17) 0.0230(6) Uani d . . . 1 . .
    H H15A -0.018258 0.863684 0.492873 0.028 Uiso calc U . R 1 . .
    C C16 0.0760(2) 0.6971(3) 0.52017(15) 0.0191(6) Uani d . . . 1 . .
    C C17 0.0706(2) 0.6293(3) 0.44503(15) 0.0189(6) Uani d . . . 1 . .
    H H17A 0.028099 0.665901 0.402989 0.023 Uiso calc U . R 1 . .
    C C18 0.1218(2) 0.4469(3) 0.36319(15) 0.0200(5) Uani d . . . 1 . .
    H H18A 0.075301 0.498295 0.325394 0.024 Uiso calc U . R 1 . .
    H H18B 0.08766 0.356547 0.370052 0.024 Uiso calc U . R 1 . .
    C C19 0.2367(2) 0.4296(3) 0.33172(15) 0.0201(6) Uani d . . . 1 . .
    C C20 0.2657(3) 0.3075(3) 0.29660(17) 0.0260(6) Uani d . . . 1 . .
    H H20A 0.213111 0.236144 0.292399 0.031 Uiso calc U . R 1 . .
    C C21 0.3710(3) 0.2897(3) 0.26773(17) 0.0301(7) Uani d . . . 1 . .
    H H21A 0.390033 0.206302 0.243955 0.036 Uiso calc U . R 1 . .
    C C22 0.4478(3) 0.3927(4) 0.27357(18) 0.0315(7) Uani d . . . 1 . .
    H H22A 0.519683 0.38042 0.25378 0.038 Uiso calc U . R 1 . .
    C C23 0.4202(3) 0.5144(3) 0.30834(19) 0.0307(7) Uani d . . . 1 . .
    H H23A 0.472855 0.58567 0.312334 0.037 Uiso calc U . R 1 . .
    C C24 0.3148(3) 0.5317(3) 0.33738(18) 0.0252(6) Uani d . . . 1 . .
    H H24A 0.296313 0.614954 0.361471 0.03 Uiso calc U . R 1 . .

loop_
    _atom_site_aniso_label
    _atom_site_aniso_U_11
    _atom_site_aniso_U_22
    _atom_site_aniso_U_33
    _atom_site_aniso_U_12
    _atom_site_aniso_U_13
    _atom_site_aniso_U_23
    Pt 0.01649(6) 0.02092(6) 0.01669(5) 0.00214(5) -0.00032(4) -0.00167(4)
    N1 0.0177(12) 0.0202(12) 0.0143(11) -0.0024(9) 0.0019(9) -0.0009(8)
    N2 0.0254(13) 0.0224(13) 0.0227(12) 0.0034(11) -0.0028(10) -0.0002(10)
    C1 0.038(2) 0.0395(18) 0.0240(16) 0.0136(16) -0.0078(14) -0.0001(14)
    C2 0.0223(15) 0.0231(15) 0.0187(14) 0.0008(12) -0.0024(11) -0.0004(11)
    C3 0.0232(15) 0.0192(15) 0.0209(13) 0.0064(11) 0.0020(11) 0.0004(10)
    C4 0.0256(16) 0.0290(17) 0.0238(15) -0.0002(13) 0.0009(12) 0.0049(12)
    C5 0.040(2) 0.0287(18) 0.043(2) -0.0085(15) -0.0006(16) 0.0008(15)
    C6 0.0268(18) 0.044(2) 0.0348(18) 0.0044(15) 0.0094(14) 0.0108(16)
    C7 0.040(2) 0.037(2) 0.0303(18) 0.0129(16) 0.0128(15) 0.0023(14)
    C8 0.045(2) 0.0270(18) 0.0271(16) 0.0092(15) 0.0014(14) -0.0037(13)
    C9 0.0292(17) 0.0232(14) 0.0213(14) 0.0038(13) -0.0009(12) 0.0008(12)
    C10 0.0303(18) 0.0316(18) 0.047(2) -0.0039(15) -0.0049(15) -0.0099(15)
    C11 0.0132(13) 0.0196(14) 0.0189(13) -0.0017(10) 0.0037(10) -0.0010(10)
    C12 0.0184(14) 0.0276(15) 0.0205(14) 0.0000(12) -0.0003(11) -0.0011(11)
    C13 0.0235(15) 0.0310(17) 0.0223(14) -0.0036(13) 0.0034(11) -0.0080(12)
    C14 0.0260(16) 0.0221(15) 0.0293(16) -0.0005(12) 0.0063(12) -0.0041(12)
    C15 0.0257(16) 0.0207(15) 0.0229(14) 0.0029(12) 0.0046(11) 0.0016(11)
    C16 0.0204(14) 0.0199(14) 0.0173(13) -0.0057(11) 0.0034(10) -0.0005(10)
    C17 0.0176(14) 0.0220(15) 0.0172(13) -0.0035(11) 0.0009(10) 0.0030(10)
    C18 0.0220(14) 0.0221(14) 0.0159(12) -0.0040(12) 0.0012(10) -0.0026(11)
    C19 0.0217(14) 0.0248(15) 0.0138(12) -0.0002(11) 0.0027(10) -0.0007(10)
    C20 0.0328(17) 0.0234(15) 0.0220(15) -0.0004(13) 0.0034(12) -0.0020(11)
    C21 0.041(2) 0.0281(16) 0.0220(15) 0.0105(14) 0.0082(13) -0.0009(12)
    C22 0.0278(17) 0.0408(19) 0.0262(16) 0.0073(15) 0.0080(13) 0.0052(14)
    C23 0.0263(17) 0.0336(18) 0.0328(18) -0.0038(14) 0.0084(14) 0.0003(14)
    C24 0.0247(16) 0.0238(16) 0.0273(15) -0.0037(12) 0.0065(12) -0.0032(12)

_geom_special_details                   
;

All esds (except the esd in the dihedral angle between two l.s. planes)
are estimated using the full covariance matrix.  The cell esds are taken
into account individually in the estimation of esds in distances, angles
and torsion angles; correlations between esds in cell parameters are only
used when they are defined by crystal symmetry.  An approximate (isotropic)
treatment of cell esds is used for estimating esds involving l.s. planes.
;

loop_
    _geom_bond_atom_site_label_1
    _geom_bond_atom_site_label_2
    _geom_bond_site_symmetry_2
    _geom_bond_distance
    _geom_bond_publ_flag
    Pt C2 . 1.951(3) ?
    Pt C11 . 2.041(3) ?
    Pt C1 . 2.051(3) ?
    Pt N1 . 2.116(2) ?
    N1 C17 . 1.278(4) ?
    N1 C18 . 1.471(3) ?
    N2 C2 . 1.163(4) ?
    N2 C3 . 1.402(4) ?
    C1 H1A . 0.98 ?
    C1 H1B . 0.98 ?
    C1 H1C . 0.98 ?
    C3 C4 . 1.396(4) ?
    C3 C9 . 1.402(4) ?
    C4 C6 . 1.388(4) ?
    C4 C5 . 1.510(4) ?
    C5 H5A . 0.98 ?
    C5 H5B . 0.98 ?
    C5 H5C . 0.98 ?
    C6 C7 . 1.388(5) ?
    C6 H6A . 0.95 ?
    C7 C8 . 1.377(5) ?
    C7 H7A . 0.95 ?
    C8 C9 . 1.396(4) ?
    C8 H8A . 0.95 ?
    C9 C10 . 1.501(5) ?
    C10 H10A . 0.98 ?
    C10 H10B . 0.98 ?
    C10 H10C . 0.98 ?
    C11 C12 . 1.397(4) ?
    C11 C16 . 1.424(4) ?
    C12 C13 . 1.392(4) ?
    C12 H12A . 0.95 ?
    C13 C14 . 1.387(4) ?
    C13 H13A . 0.95 ?
    C14 C15 . 1.395(4) ?
    C14 H14A . 0.95 ?
    C15 C16 . 1.397(4) ?
    C15 H15A . 0.95 ?
    C16 C17 . 1.460(4) ?
    C17 H17A . 0.95 ?
    C18 C19 . 1.516(4) ?
    C18 H18A . 0.99 ?
    C18 H18B . 0.99 ?
    C19 C24 . 1.382(4) ?
    C19 C20 . 1.397(4) ?
    C20 C21 . 1.391(4) ?
    C20 H20A . 0.95 ?
    C21 C22 . 1.379(5) ?
    C21 H21A . 0.95 ?
    C22 C23 . 1.387(5) ?
    C22 H22A . 0.95 ?
    C23 C24 . 1.392(4) ?
    C23 H23A . 0.95 ?
    C24 H24A . 0.95 ?

loop_
    _geom_angle_atom_site_label_1
    _geom_angle_atom_site_label_2
    _geom_angle_atom_site_label_3
    _geom_angle_site_symmetry_1
    _geom_angle_site_symmetry_3
    _geom_angle
    _geom_angle_publ_flag
    C2 Pt C11 . . 173.91(11) ?
    C2 Pt C1 . . 89.46(12) ?
    C11 Pt C1 . . 91.92(12) ?
    C2 Pt N1 . . 99.24(10) ?
    C11 Pt N1 . . 79.59(10) ?
    C1 Pt N1 . . 171.14(11) ?
    C17 N1 C18 . . 119.8(2) ?
    C17 N1 Pt . . 114.55(18) ?
    C18 N1 Pt . . 125.51(18) ?
    C2 N2 C3 . . 165.9(3) ?
    Pt C1 H1A . . 109.5 ?
    Pt C1 H1B . . 109.5 ?
    H1A C1 H1B . . 109.5 ?
    Pt C1 H1C . . 109.5 ?
    H1A C1 H1C . . 109.5 ?
    H1B C1 H1C . . 109.5 ?
    N2 C2 Pt . . 173.1(3) ?
    C4 C3 C9 . . 123.5(3) ?
    C4 C3 N2 . . 118.2(3) ?
    C9 C3 N2 . . 118.2(3) ?
    C6 C4 C3 . . 117.4(3) ?
    C6 C4 C5 . . 122.1(3) ?
    C3 C4 C5 . . 120.5(3) ?
    C4 C5 H5A . . 109.5 ?
    C4 C5 H5B . . 109.5 ?
    H5A C5 H5B . . 109.5 ?
    C4 C5 H5C . . 109.5 ?
    H5A C5 H5C . . 109.5 ?
    H5B C5 H5C . . 109.5 ?
    C7 C6 C4 . . 120.6(3) ?
    C7 C6 H6A . . 119.7 ?
    C4 C6 H6A . . 119.7 ?
    C8 C7 C6 . . 120.7(3) ?
    C8 C7 H7A . . 119.6 ?
    C6 C7 H7A . . 119.6 ?
    C7 C8 C9 . . 121.1(3) ?
    C7 C8 H8A . . 119.4 ?
    C9 C8 H8A . . 119.4 ?
    C8 C9 C3 . . 116.7(3) ?
    C8 C9 C10 . . 122.6(3) ?
    C3 C9 C10 . . 120.8(3) ?
    C9 C10 H10A . . 109.5 ?
    C9 C10 H10B . . 109.5 ?
    H10A C10 H10B . . 109.5 ?
    C9 C10 H10C . . 109.5 ?
    H10A C10 H10C . . 109.5 ?
    H10B C10 H10C . . 109.5 ?
    C12 C11 C16 . . 115.4(2) ?
    C12 C11 Pt . . 131.5(2) ?
    C16 C11 Pt . . 113.01(19) ?
    C13 C12 C11 . . 122.2(3) ?
    C13 C12 H12A . . 118.9 ?
    C11 C12 H12A . . 118.9 ?
    C14 C13 C12 . . 121.2(3) ?
    C14 C13 H13A . . 119.4 ?
    C12 C13 H13A . . 119.4 ?
    C13 C14 C15 . . 118.9(3) ?
    C13 C14 H14A . . 120.5 ?
    C15 C14 H14A . . 120.6 ?
    C14 C15 C16 . . 119.4(3) ?
    C14 C15 H15A . . 120.3 ?
    C16 C15 H15A . . 120.3 ?
    C15 C16 C11 . . 122.8(3) ?
    C15 C16 C17 . . 122.3(3) ?
    C11 C16 C17 . . 114.9(2) ?
    N1 C17 C16 . . 117.8(3) ?
    N1 C17 H17A . . 121.1 ?
    C16 C17 H17A . . 121.1 ?
    N1 C18 C19 . . 111.5(2) ?
    N1 C18 H18A . . 109.3 ?
    C19 C18 H18A . . 109.3 ?
    N1 C18 H18B . . 109.3 ?
    C19 C18 H18B . . 109.3 ?
    H18A C18 H18B . . 108.0 ?
    C24 C19 C20 . . 118.7(3) ?
    C24 C19 C18 . . 121.6(3) ?
    C20 C19 C18 . . 119.7(3) ?
    C21 C20 C19 . . 120.5(3) ?
    C21 C20 H20A . . 119.8 ?
    C19 C20 H20A . . 119.8 ?
    C22 C21 C20 . . 120.1(3) ?
    C22 C21 H21A . . 119.9 ?
    C20 C21 H21A . . 119.9 ?
    C21 C22 C23 . . 119.9(3) ?
    C21 C22 H22A . . 120.0 ?
    C23 C22 H22A . . 120.0 ?
    C22 C23 C24 . . 119.7(3) ?
    C22 C23 H23A . . 120.1 ?
    C24 C23 H23A . . 120.1 ?
    C19 C24 C23 . . 121.0(3) ?
    C19 C24 H24A . . 119.5 ?
    C23 C24 H24A . . 119.5 ?

loop_
    _geom_torsion_atom_site_label_1
    _geom_torsion_atom_site_label_2
    _geom_torsion_atom_site_label_3
    _geom_torsion_atom_site_label_4
    _geom_torsion_site_symmetry_1
    _geom_torsion_site_symmetry_2
    _geom_torsion_site_symmetry_3
    _geom_torsion_site_symmetry_4
    _geom_torsion
    _geom_torsion_publ_flag
    C2 N2 C3 C4 . . . . 39.0(13) ?
    C2 N2 C3 C9 . . . . -138.1(11) ?
    C9 C3 C4 C6 . . . . 0.7(4) ?
    N2 C3 C4 C6 . . . . -176.1(3) ?
    C9 C3 C4 C5 . . . . 179.3(3) ?
    N2 C3 C4 C5 . . . . 2.4(4) ?
    C3 C4 C6 C7 . . . . 0.3(5) ?
    C5 C4 C6 C7 . . . . -178.3(3) ?
    C4 C6 C7 C8 . . . . -0.5(5) ?
    C6 C7 C8 C9 . . . . -0.3(5) ?
    C7 C8 C9 C3 . . . . 1.2(5) ?
    C7 C8 C9 C10 . . . . -179.2(3) ?
    C4 C3 C9 C8 . . . . -1.4(4) ?
    N2 C3 C9 C8 . . . . 175.4(3) ?
    C4 C3 C9 C10 . . . . 178.9(3) ?
    N2 C3 C9 C10 . . . . -4.2(4) ?
    C16 C11 C12 C13 . . . . 1.2(4) ?
    Pt C11 C12 C13 . . . . 178.4(2) ?
    C11 C12 C13 C14 . . . . 0.6(4) ?
    C12 C13 C14 C15 . . . . -1.6(4) ?
    C13 C14 C15 C16 . . . . 0.7(4) ?
    C14 C15 C16 C11 . . . . 1.2(4) ?
    C14 C15 C16 C17 . . . . -177.6(3) ?
    C12 C11 C16 C15 . . . . -2.1(4) ?
    Pt C11 C16 C15 . . . . -179.8(2) ?
    C12 C11 C16 C17 . . . . 176.8(2) ?
    Pt C11 C16 C17 . . . . -1.0(3) ?
    C18 N1 C17 C16 . . . . 179.9(2) ?
    Pt N1 C17 C16 . . . . 4.2(3) ?
    C15 C16 C17 N1 . . . . 176.6(3) ?
    C11 C16 C17 N1 . . . . -2.3(4) ?
    C17 N1 C18 C19 . . . . 122.0(3) ?
    Pt N1 C18 C19 . . . . -62.9(3) ?
    N1 C18 C19 C24 . . . . -39.9(4) ?
    N1 C18 C19 C20 . . . . 139.5(3) ?
    C24 C19 C20 C21 . . . . -0.2(4) ?
    C18 C19 C20 C21 . . . . -179.7(3) ?
    C19 C20 C21 C22 . . . . 0.0(5) ?
    C20 C21 C22 C23 . . . . 0.1(5) ?
    C21 C22 C23 C24 . . . . 0.1(5) ?
    C20 C19 C24 C23 . . . . 0.5(5) ?
    C18 C19 C24 C23 . . . . 179.9(3) ?
    C22 C23 C24 C19 . . . . -0.4(5) ?

_shelx_res_file                         
;

TITL CA3053Pt_a.res in P2(1)/n
    CA3053Pt_a.res
    created by SHELXL-2017/1 at 13:54:37 on 15-Aug-2024
REM Old TITL CA3053Pt in P2(1)/n
REM SHELXT solution in P2(1)/n: R1 0.052, Rweak 0.002, Alpha 0.082
REM <I/s>   0.296 for  261 systematic absences,  Orientation as input
REM Formula found by SHELXT:  C23 N3 Pt

CELL  0.71073  12.0943   9.8596  17.2814   90.000   91.525   90.000
ZERR    4.000   0.0010   0.0008   0.0015    0.000    0.001    0.000
LATT  1
SYMM 1/2-X, 1/2+Y, 1/2-Z
SFAC C H N PT
UNIT 96 96 8 4
TEMP -148
SIZE 0.35 0.11 0.04
REM yellow needle
L.S. 16
BOND $H
CONF
HTAB
REM No hydrogen bonds found for HTAB generation
ACTA
LIST 4
FMAP 2
PLAN 20
REM EXTI    0.000000
WGHT    0.025700    0.829100
FVAR       0.27291
PT    4    0.203933    0.449103    0.540866    11.00000    0.01649    0.02092 =
         0.01669   -0.00167   -0.00032    0.00214
N1    3    0.124894    0.518983    0.437711    11.00000    0.01770    0.02023 =
         0.01427   -0.00088    0.00186   -0.00239
N2    3    0.331992    0.202464    0.476020    11.00000    0.02544    0.02239 =
         0.02266   -0.00018   -0.00282    0.00340
C1    1    0.265660    0.402841    0.649367    11.00000    0.03804    0.03950 =
         0.02399   -0.00006   -0.00780    0.01361
AFIX 137
H1A   2    0.204696    0.396883    0.685451    11.00000   -1.50000
H1B   2    0.317328    0.473882    0.666652    11.00000   -1.50000
H1C   2    0.304449    0.315654    0.647842    11.00000   -1.50000
AFIX   0
C2    1    0.278089    0.289629    0.500185    11.00000    0.02226    0.02315 =
         0.01874   -0.00044   -0.00242    0.00079
C3    1    0.410613    0.123865    0.438201    11.00000    0.02323    0.01920 =
         0.02088    0.00035    0.00202    0.00640
C4    1    0.518609    0.173103    0.435094    11.00000    0.02557    0.02898 =
         0.02380    0.00488    0.00091   -0.00020
C5    1    0.550222    0.304851    0.474358    11.00000    0.03962    0.02871 =
         0.04292    0.00084   -0.00056   -0.00846
AFIX 137
H5A   2    0.532715    0.299814    0.529328    11.00000   -1.50000
H5B   2    0.508775    0.379595    0.449995    11.00000   -1.50000
H5C   2    0.629691    0.320648    0.469236    11.00000   -1.50000
AFIX   0
C6    1    0.593634    0.097984    0.393342    11.00000    0.02679    0.04419 =
         0.03481    0.01080    0.00937    0.00437
AFIX  43
H6A   2    0.667950    0.128238    0.390149    11.00000   -1.20000
AFIX   0
C7    1    0.561127   -0.020864    0.356227    11.00000    0.03967    0.03732 =
         0.03026    0.00225    0.01283    0.01292
AFIX  43
H7A   2    0.613307   -0.070782    0.327563    11.00000   -1.20000
AFIX   0
C8    1    0.454033   -0.067249    0.360491    11.00000    0.04507    0.02697 =
         0.02707   -0.00374    0.00136    0.00916
AFIX  43
H8A   2    0.433326   -0.148611    0.334467    11.00000   -1.20000
AFIX   0
C9    1    0.375427    0.003234    0.402387    11.00000    0.02920    0.02325 =
         0.02133    0.00077   -0.00087    0.00376
C10   1    0.258435   -0.045295    0.409121    11.00000    0.03027    0.03158 =
         0.04695   -0.00991   -0.00495   -0.00392
AFIX 137
H10A  2    0.207766    0.021994    0.386144    11.00000   -1.50000
H10B  2    0.241762   -0.057745    0.463850    11.00000   -1.50000
H10C  2    0.249397   -0.131817    0.381767    11.00000   -1.50000
AFIX   0
C11   1    0.139468    0.627938    0.578509    11.00000    0.01325    0.01962 =
         0.01892   -0.00097    0.00372   -0.00168
C12   1    0.150165    0.695244    0.649430    11.00000    0.01843    0.02756 =
         0.02046   -0.00114   -0.00031    0.00004
AFIX  43
H12A  2    0.192870    0.654451    0.690071    11.00000   -1.20000
AFIX   0
C13   1    0.100333    0.820096    0.662533    11.00000    0.02352    0.03100 =
         0.02227   -0.00799    0.00336   -0.00363
AFIX  43
H13A  2    0.110323    0.862708    0.711526    11.00000   -1.20000
AFIX   0
C14   1    0.036357    0.883446    0.605381    11.00000    0.02597    0.02206 =
         0.02929   -0.00406    0.00631   -0.00050
AFIX  43
H14A  2    0.001197    0.967586    0.615331    11.00000   -1.20000
AFIX   0
C15   1    0.024495    0.821554    0.533034    11.00000    0.02566    0.02069 =
         0.02291    0.00162    0.00458    0.00292
AFIX  43
H15A  2   -0.018258    0.863684    0.492873    11.00000   -1.20000
AFIX   0
C16   1    0.076047    0.697071    0.520172    11.00000    0.02038    0.01986 =
         0.01733   -0.00048    0.00344   -0.00569
C17   1    0.070590    0.629267    0.445029    11.00000    0.01763    0.02197 =
         0.01719    0.00297    0.00091   -0.00346
AFIX  43
H17A  2    0.028099    0.665901    0.402989    11.00000   -1.20000
AFIX   0
C18   1    0.121782    0.446872    0.363187    11.00000    0.02200    0.02214 =
         0.01594   -0.00258    0.00123   -0.00404
AFIX  23
H18A  2    0.075301    0.498295    0.325394    11.00000   -1.20000
H18B  2    0.087660    0.356547    0.370052    11.00000   -1.20000
AFIX   0
C19   1    0.236716    0.429576    0.331715    11.00000    0.02169    0.02478 =
         0.01385   -0.00074    0.00269   -0.00021
C20   1    0.265696    0.307517    0.296604    11.00000    0.03282    0.02342 =
         0.02200   -0.00195    0.00337   -0.00035
AFIX  43
H20A  2    0.213111    0.236144    0.292399    11.00000   -1.20000
AFIX   0
C21   1    0.371017    0.289674    0.267734    11.00000    0.04075    0.02812 =
         0.02196   -0.00086    0.00816    0.01050
AFIX  43
H21A  2    0.390033    0.206302    0.243955    11.00000   -1.20000
AFIX   0
C22   1    0.447840    0.392744    0.273569    11.00000    0.02784    0.04083 =
         0.02616    0.00523    0.00799    0.00728
AFIX  43
H22A  2    0.519683    0.380420    0.253780    11.00000   -1.20000
AFIX   0
C23   1    0.420152    0.514399    0.308342    11.00000    0.02626    0.03362 =
         0.03276    0.00033    0.00841   -0.00380
AFIX  43
H23A  2    0.472855    0.585670    0.312334    11.00000   -1.20000
AFIX   0
C24   1    0.314809    0.531675    0.337381    11.00000    0.02469    0.02380 =
         0.02730   -0.00320    0.00650   -0.00372
AFIX  43
H24A  2    0.296313    0.614954    0.361471    11.00000   -1.20000

AFIX   0
HKLF 4


REM  CA3053Pt_a.res in P2(1)/n
REM R1 =  0.0247 for    5055 Fo > 4sig(Fo)  and  0.0389 for all    6279 data
REM    247 parameters refined using      0 restraints

END

WGHT      0.0257      0.8292

REM No hydrogen bonds found for HTAB generation

REM Highest difference peak  1.577,  deepest hole -1.170,  1-sigma level  0.138
Q1    1   0.2029  0.6501  0.5396  11.00000  0.05    1.58
Q2    1   0.3866  0.4516  0.3766  11.00000  0.05    1.45
Q3    1   0.2618  0.4770  0.5151  11.00000  0.05    1.01
Q4    1   0.2061  0.3795  0.5627  11.00000  0.05    0.99
Q5    1   0.1423  0.3912  0.5676  11.00000  0.05    0.90
Q6    1   0.2795  0.3775  0.5354  11.00000  0.05    0.78
Q7    1   0.2831  0.5177  0.5657  11.00000  0.05    0.77
Q8    1   0.1633  0.5644  0.5447  11.00000  0.05    0.76
Q9    1   0.2040  0.3940  0.5020  11.00000  0.05    0.75
Q10   1   0.1635  0.4579  0.5541  11.00000  0.05    0.73
Q11   1   0.0963  0.4558  0.5357  11.00000  0.05    0.70
Q12   1   0.1267  0.5176  0.5577  11.00000  0.05    0.70
Q13   1   0.2104  0.5551  0.5400  11.00000  0.05    0.70
Q14   1   0.2073  0.5036  0.5780  11.00000  0.05    0.69
Q15   1   0.2029  0.5217  0.4956  11.00000  0.05    0.67
Q16   1   0.1170  0.6749  0.5474  11.00000  0.05    0.64
Q17   1   0.2849  0.3783  0.5719  11.00000  0.05    0.63
Q18   1   0.1273  0.5101  0.5163  11.00000  0.05    0.59
Q19   1   0.1238  0.4070  0.5024  11.00000  0.05    0.58
Q20   1   0.3202  0.4488  0.5268  11.00000  0.05    0.53
;
_shelx_res_checksum                     94080

_shelx_hkl_file                         
;
  -1   0   0    1.30    1.20
   1   0   0    0.90    1.00
   2   0   0 3068.79   80.29
   2   0   0 3017.00   80.99
  -2   0   0 3149.08   80.59
   2   0   0 3210.08   81.79
  -2   0   0 3037.30   81.49
  -2   0   0 3111.09   84.39
  -2   0   0 2948.51   78.49
  -3   0   0   -1.10    4.50
  -3   0   0    2.00    6.40
  -3   0   0    2.50    2.20
  -3   0   0   -3.90    2.70
   3   0   0   -2.90    3.90
   3   0   0    3.20    3.80
   3   0   0    3.00    3.20
  -4   0   0  525.15   17.40
  -4   0   0  570.94   23.20
  -4   0   0  566.34   26.30
   4   0   0  552.14   20.70
   4   0   0  557.34   22.80
   4   0   0  535.35   21.80
  -4   0   0  566.44   21.00
   5   0   0   -2.90    4.70
   5   0   0   -3.90    5.90
   5   0   0    2.20    4.30
  -5   0   0   -1.70    5.60
  -5   0   0   -0.50    3.90
  -5   0   0    0.50    2.80
  -5   0   0   -9.40    6.20
  -6   0   0   50.99   10.70
   6   0   0   50.59    9.70
  -6   0   0   58.29    6.10
  -6   0   0   54.59    8.40
   6   0   0   48.50   10.50
  -6   0   0   53.89   12.60
   6   0   0   57.59    8.70
  -7   0   0   -8.20    7.30
   7   0   0   -4.80    6.10
   7   0   0  -12.90    6.20
   7   0   0    3.20    5.80
  -7   0   0  -12.90    7.40
  -7   0   0    1.30    5.00
  -8   0   0  978.30   41.90
   8   0   0  981.40   42.20
   8   0   0  991.00   38.20
  -8   0   0  973.90   43.70
   8   0   0  974.20   40.50
   8   0   0  907.81   31.00
  -8   0   0  991.00   37.90
  -9   0   0    1.00   10.30
   9   0   0  -11.10    8.00
   9   0   0    3.20    9.40
   9   0   0   15.00    9.00
  -9   0   0   13.80    8.50
  -9   0   0   -6.00    9.90
  10   0   0 1389.66   52.09
  10   0   0 1310.07   56.19
  10   0   0 1364.06   54.99
 -10   0   0 1375.36   56.89
 -10   0   0 1310.97   54.69
 -11   0   0   -2.60   12.10
  11   0   0  -10.10    9.20
 -11   0   0    5.20   13.80
  11   0   0   -4.80   10.90
  11   0   0    6.70   12.10
  12   0   0 1179.28   56.59
 -12   0   0 1137.09   53.39
 -12   0   0 1281.47   56.99
  12   0   0 1216.58   52.19
  13   0   0    6.50   13.60
 -13   0   0   -9.40   15.20
  13   0   0   -7.50   15.90
 -13   0   0    6.40   15.50
 -14   0   0  361.96   34.30
  14   0   0  263.57   33.40
 -14   0   0  287.27   33.90
  14   0   0  339.47   32.00
  15   0   0  -11.60   20.40
 -15   0   0   -4.00   19.10
 -16   0   0    4.30   20.60
  16   0   0    8.70   21.60
  17   0   0   21.50   26.00
 -17   0   0   33.60   24.00
   0  -1   0   -0.10    1.00
   0  -1   0    3.10    0.90
   0  -1   0    1.70    0.90
   0  -1   0   -0.10    1.00
   0   1   0    2.60    1.10
   0   1   0    2.30    0.90
   0   1   0    2.80    1.30
  -1  -1   0 1816.62   46.80
   1  -1   0 1713.93   47.10
   1  -1   0 1772.72   46.40
  -1  -1   0 1732.43   46.00
   1  -1   0 1733.63   46.20
   1  -1   0 1749.53   45.60
   1   1   0 1846.12   47.70
  -1   1   0 1775.92   46.80
  -1   1   0 1782.92   46.90
   1   1   0 1751.02   46.90
  -1   1   0 1783.92   46.70
   1   1   0 1777.12   47.00
  -2  -1   0  371.96   13.20
   2  -1   0  350.76   12.70
   2  -1   0  355.56   12.20
  -2  -1   0  351.96   12.80
  -2  -1   0  368.26   14.70
   2  -1   0  354.86   13.60
   2  -1   0  382.96   13.00
   2   1   0  359.96   12.20
   2   1   0  369.86   13.80
  -2   1   0  362.16   13.90
  -2   1   0  350.76   12.90
   2   1   0  380.66   15.10
   2   1   0  357.46   12.70
  -2   1   0  365.66   12.00
   3  -1   0 4830.02  126.29
  -3  -1   0 4760.32  126.69
   3  -1   0 4747.52  125.39
   3  -1   0 4666.53  124.49
   3  -1   0 4967.70  126.19
  -3  -1   0 4810.42  125.79
  -3  -1   0 4996.80  128.89
  -3   1   0 4935.41  128.19
   3   1   0 4709.53  124.39
  -3   1   0 4754.92  125.49
  -3   1   0 4707.53  123.09
   3   1   0 4722.93  126.89
   3   1   0 4816.42  123.99
  -4  -1   0  345.07   15.50
   4  -1   0  332.47   15.50
   4  -1   0  347.67   15.40
   4  -1   0  332.67   15.90
  -4  -1   0  326.97   18.40
  -4  -1   0  311.77   17.20
  -4   1   0  327.87   14.70
  -4   1   0  331.97   18.40
   4   1   0  327.17   13.30
  -4   1   0  329.67   12.30
   4   1   0  306.87   14.10
  -4   1   0  323.47   14.80
   4   1   0  319.17   17.50
   4   1   0  333.17   16.60
   5  -1   0 1850.51   55.69
  -5  -1   0 1817.02   58.49
  -5  -1   0 1720.63   58.79
   5  -1   0 1917.51   56.99
  -5  -1   0 1867.21   55.49
   5  -1   0 1786.22   55.39
   5   1   0 1807.42   51.59
  -5   1   0 1743.13   50.19
   5   1   0 1860.81   54.09
   5   1   0 1872.61   57.49
   5   1   0 1879.41   58.99
  -5   1   0 1857.61   54.99
  -5   1   0 1806.32   54.59
  -5   1   0 1942.51   61.49
  -6  -1   0  456.05   21.40
   6  -1   0  473.45   23.70
  -6  -1   0  456.85   25.60
   6  -1   0  468.75   22.10
   6  -1   0  447.76   22.10
  -6  -1   0  429.56   24.60
   6   1   0  462.45   18.20
   6   1   0  430.06   20.20
  -6   1   0  435.66   20.90
   6   1   0  457.45   25.00
  -6   1   0  443.76   21.80
  -6   1   0  524.05   28.60
   6   1   0  479.75   23.90
  -6   1   0  450.05   16.80
  -7  -1   0 1782.02   63.89
  -7  -1   0 1862.11   63.99
   7  -1   0 1828.92   60.79
   7  -1   0 1952.30   63.39
   7  -1   0 1900.21   60.49
  -7  -1   0 1910.11   60.09
   7   1   0 1947.41   65.09
   7   1   0 1944.81   62.99
   7   1   0 1826.02   54.29
   7   1   0 1922.11   58.89
  -7   1   0 1925.21   68.19
  -7   1   0 1794.82   60.39
  -7   1   0 1886.21   59.59
  -8  -1   0  130.19   15.30
   8  -1   0  142.39   18.10
  -8  -1   0  124.59   17.50
   8  -1   0  115.69   14.60
   8  -1   0   98.89   14.60
  -8  -1   0  127.19   17.20
  -8   1   0  137.69   16.40
   8   1   0  121.49   16.00
  -8   1   0   93.99   13.40
   8   1   0  127.99   11.20
   8   1   0  130.99   14.60
   8   1   0   77.59   15.60
  -8   1   0  107.99   18.20
  -9  -1   0  648.54   35.70
   9  -1   0  712.53   33.70
   9  -1   0  723.73   35.10
  -9  -1   0  688.63   32.90
   9  -1   0  746.03   36.70
  -9  -1   0  782.22   38.00
  -9   1   0  613.24   38.20
  -9   1   0  646.14   34.50
   9   1   0  656.23   26.50
   9   1   0  731.13   36.00
   9   1   0  723.93   32.20
   9   1   0  659.63   36.50
  10  -1   0    3.00   10.50
  10  -1   0   -5.60   11.10
 -10  -1   0   15.50   12.70
  10  -1   0   17.00   12.30
 -10  -1   0  -10.50   10.80
 -10   1   0   -6.10   12.10
 -10   1   0    5.30   11.90
  10   1   0    0.90    8.90
  10   1   0    2.70   11.60
  10   1   0    4.40   11.50
  11  -1   0    1.20   12.00
  11  -1   0   -7.30   11.50
 -11  -1   0   12.40   12.80
  11  -1   0  -10.00    9.80
 -11  -1   0    2.80   12.30
  11   1   0    3.60    9.60
 -11   1   0   -4.60   12.00
  11   1   0   -3.80   12.90
 -11   1   0   -7.60   12.80
  11   1   0    1.60   11.80
 -12  -1   0   95.89   20.00
 -12  -1   0   37.30   16.80
  12  -1   0   62.79   18.10
  12  -1   0   58.19   17.10
  12  -1   0   87.49   18.80
  12   1   0   88.59   16.50
 -12   1   0   49.40   16.90
  12   1   0   61.89   20.10
 -12   1   0   74.99   22.10
 -13  -1   0  214.98   27.90
  13  -1   0  273.87   31.70
 -13  -1   0  274.07   30.50
  13  -1   0  251.87   28.30
 -13   1   0  297.77   31.20
 -13   1   0  224.08   30.50
  13   1   0  293.47   34.50
  13   1   0  242.28   26.30
 -14  -1   0  102.19   22.20
 -14  -1   0  117.39   23.60
  14  -1   0   62.59   21.30
  14  -1   0   55.29   19.50
 -14   1   0   98.69   24.70
 -14   1   0   76.09   20.80
  14   1   0   76.79   23.60
 -15  -1   0  643.14   45.40
 -15  -1   0  654.83   47.00
  15  -1   0  703.63   47.70
  15  -1   0  697.23   51.39
 -15   1   0  798.92   53.09
  15   1   0  658.93   50.99
 -16  -1   0   36.30   23.20
  16  -1   0   14.30   22.60
 -16   1   0   63.89   26.30
  16   1   0   42.20   25.10
 -17  -1   0  300.37   38.60
  17  -1   0  306.37   40.50
  17   1   0  303.07   43.10
 -17   1   0  407.76   44.50
   0  -2   0 4937.31  127.69
   0  -2   0 4974.50  128.79
   0  -2   0 4912.71  128.49
   0  -2   0 5019.40  128.39
   0   2   0 5161.08  130.09
   0   2   0 4940.11  128.99
   0   2   0 5090.99  127.39
   1  -2   0 3189.68   85.09
   1  -2   0 3277.27   86.19
   1  -2   0 3292.97   85.29
  -1  -2   0 3127.29   84.49
  -1  -2   0 3171.08   84.19
  -1  -2   0 3248.67   85.39
  -1  -2   0 3339.67   86.29
  -1   2   0 3232.78   85.79
   1   2   0 3329.07   86.99
  -1   2   0 3417.16   86.59
   1   2   0 3280.77   86.09
  -1   2   0 3323.77   85.39
   1   2   0 3417.36   85.89
  -1   2   0 3063.69   83.19
  -2  -2   0 2675.53   74.89
   2  -2   0 2720.13   71.69
   2  -2   0 2795.62   75.09
   2  -2   0 2710.03   72.89
  -2  -2   0 2685.73   72.19
  -2  -2   0 2811.82   74.09
   2  -2   0 2762.62   73.49
  -2  -2   0 2783.42   72.49
  -2   2   0 2745.53   74.19
   2   2   0 2789.62   74.89
  -2   2   0 2747.63   73.79
   2   2   0 2927.51   76.09
  -2   2   0 2725.03   73.89
   2   2   0 2722.43   74.59
  -3  -2   0 1646.14   48.70
  -3  -2   0 1606.44   46.50
   3  -2   0 1558.84   44.80
   3  -2   0 1612.24   47.70
   3  -2   0 1629.64   45.90
  -3  -2   0 1608.84   45.20
   3  -2   0 1624.34   45.00
   3   2   0 1554.74   44.40
   3   2   0 1601.34   47.50
  -3   2   0 1554.74   46.10
   3   2   0 1593.34   49.20
  -3   2   0 1594.04   45.00
   3   2   0 1616.24   46.50
  -3   2   0 1586.84   47.40
  -4  -2   0  308.77   15.20
  -4  -2   0  301.07   14.70
   4  -2   0  329.77   15.00
   4  -2   0  303.97   14.50
  -4  -2   0  303.47   17.70
   4  -2   0  325.87   16.20
   4  -2   0  315.87   13.70
  -4   2   0  293.67   13.00
  -4   2   0  284.07   15.90
  -4   2   0  315.67   14.80
   4   2   0  323.37   13.70
   4   2   0  313.57   14.50
   4   2   0  316.97   18.10
   4   2   0  272.17   15.60
   5  -2   0  582.64   23.60
  -5  -2   0  555.04   23.10
   5  -2   0  512.25   23.40
  -5  -2   0  552.04   26.90
   5  -2   0  565.24   21.90
   5  -2   0  550.74   22.90
  -5  -2   0  536.35   23.40
  -5   2   0  563.64   19.90
   5   2   0  567.84   27.00
  -5   2   0  582.84   23.10
   5   2   0  536.75   21.40
  -5   2   0  566.14   25.90
   5   2   0  568.34   24.80
   5   2   0  549.54   21.30
   6  -2   0    3.00    5.20
  -6  -2   0   -5.90    5.30
   6  -2   0    1.90    5.70
  -6  -2   0    1.60    7.60
  -6  -2   0   -0.50    4.70
   6  -2   0    0.20    5.40
   6   2   0   -3.40    6.50
  -6   2   0    0.10    4.30
   6   2   0   10.90    6.60
  -6   2   0   -9.60    6.00
   6   2   0    1.40    5.00
   6   2   0   -4.30    4.20
  -6   2   0   -2.10    5.50
  -6   2   0    1.10    3.80
   7  -2   0  108.29   14.20
   7  -2   0   55.39   10.50
  -7  -2   0   99.99   16.90
  -7  -2   0  101.69   12.80
  -7  -2   0   68.89   12.20
   7  -2   0   76.49   12.00
   7   2   0   94.29   10.50
   7   2   0   76.79   13.50
  -7   2   0  103.99   12.60
   7   2   0   77.59   12.90
  -7   2   0  110.99    9.30
  -7   2   0   82.79   11.30
  -7   2   0   89.49   16.20
   7   2   0  107.19   11.80
   8  -2   0  704.23   32.90
  -8  -2   0  654.23   31.90
  -8  -2   0  644.44   29.90
   8  -2   0  667.73   31.50
  -8  -2   0  599.04   34.70
   8  -2   0  664.63   31.30
  -8   2   0  636.04   23.20
   8   2   0  612.34   25.60
  -8   2   0  609.84   36.30
  -8   2   0  603.94   29.20
   8   2   0  638.94   32.70
   8   2   0  653.63   34.80
   8   2   0  684.93   29.00
  -8   2   0  618.74   29.20
   9  -2   0  255.27   23.10
   9  -2   0  254.77   24.00
  -9  -2   0  331.57   24.50
   9  -2   0  264.17   24.50
  -9  -2   0  277.77   21.60
  -9  -2   0  285.57   28.20
   9   2   0  262.47   17.30
  -9   2   0  292.17   24.70
   9   2   0  298.07   20.90
  -9   2   0  234.68   27.10
   9   2   0  317.87   25.10
   9   2   0  225.58   24.60
  10  -2   0 1121.39   48.70
 -10  -2   0 1245.88   52.89
  10  -2   0 1097.19   48.00
  10  -2   0 1236.18   50.99
 -10  -2   0 1142.09   48.90
 -10   2   0 1055.89   54.19
  10   2   0 1166.18   50.79
  10   2   0 1079.49   51.29
  10   2   0 1155.48   45.20
 -10   2   0 1076.69   47.60
 -11  -2   0  855.81   43.00
 -11  -2   0  778.12   43.50
  11  -2   0  879.11   44.00
  11  -2   0  826.52   43.60
  11  -2   0  719.63   40.40
 -11   2   0  834.72   42.30
  11   2   0  737.83   44.60
  11   2   0  855.91   39.00
  11   2   0  901.81   45.60
 -11   2   0  759.62   47.60
 -12  -2   0  923.31   48.00
 -12  -2   0  920.61   46.60
  12  -2   0  915.71   46.30
  12  -2   0  918.81   47.90
  12  -2   0  860.01   47.70
 -12   2   0  877.91   51.69
  12   2   0  839.02   49.30
 -12   2   0  819.42   45.70
  12   2   0  877.91   41.50
 -13  -2   0  165.78   25.40
  13  -2   0  156.68   25.20
 -13  -2   0  124.39   23.90
  13  -2   0  160.08   25.60
 -13   2   0  111.99   25.50
  13   2   0  127.99   25.70
 -13   2   0  125.89   23.90
 -14  -2   0  155.48   25.60
  14  -2   0  181.78   28.80
 -14  -2   0  147.59   26.40
  14  -2   0  138.49   25.10
  14   2   0  164.78   29.80
 -14   2   0  169.08   29.50
 -15  -2   0   -0.30   19.30
  15  -2   0   29.80   20.90
 -15  -2   0    0.90   18.00
  15  -2   0  -19.10   18.60
 -15   2   0   -0.20   22.10
  15   2   0   35.20   22.00
 -16  -2   0    5.90   19.60
  16  -2   0   -3.40   21.30
  16  -2   0    0.00   20.60
 -16   2   0    1.00   23.40
  16   2   0   35.20   26.40
 -17  -2   0   -3.30   22.70
 -17   2   0  -17.90   28.60
   0  -3   0   -2.50    2.90
   0  -3   0    1.00    2.60
   0  -3   0    2.70    3.00
   0   3   0   -3.70    3.40
   0   3   0    5.70    3.30
   0   3   0    3.10    2.50
   0   3   0    2.20    2.50
   1  -3   0  316.97   13.40
  -1  -3   0  328.87   14.50
  -1  -3   0  306.97   12.90
  -1  -3   0  346.77   13.50
  -1  -3   0  317.77   12.20
   1  -3   0  352.26   14.50
   1  -3   0  322.87   13.30
  -1   3   0  310.27   11.00
   1   3   0  326.77   14.20
  -1   3   0  340.57   14.10
   1   3   0  329.47   15.60
   1   3   0  352.56   13.70
  -1   3   0  358.16   15.40
  -1   3   0  325.17   13.20
   2  -3   0 1676.03   49.30
  -2  -3   0 1707.43   49.40
   2  -3   0 1652.23   47.60
  -2  -3   0 1593.44   46.20
  -2  -3   0 1644.04   47.80
   2  -3   0 1572.94   44.50
  -2  -3   0 1623.44   46.10
   2  -3   0 1678.43   47.20
  -2   3   0 1747.83   49.10
  -2   3   0 1619.84   48.00
   2   3   0 1675.83   49.10
   2   3   0 1740.43   49.60
   2   3   0 1702.73   50.19
  -2   3   0 1713.03   48.50
   3  -3   0  542.35   20.00
  -3  -3   0  522.85   21.90
  -3  -3   0  520.25   18.50
  -3  -3   0  540.35   18.80
   3  -3   0  524.15   17.90
   3  -3   0  533.65   21.90
   3  -3   0  541.75   19.40
  -3   3   0  537.95   20.50
  -3   3   0  541.65   20.50
   3   3   0  528.75   22.60
  -3   3   0  530.35   20.90
   3   3   0  539.25   22.00
   3   3   0  531.95   21.50
   4  -3   0 3351.26   91.59
   4  -3   0 3271.87   91.79
  -4  -3   0 3453.85   97.29
   4  -3   0 3464.55   96.19
   4  -3   0 3427.16   93.39
  -4  -3   0 3340.57   91.99
  -4  -3   0 3398.36   94.39
   4   3   0 3469.25   94.99
   4   3   0 3326.87   91.09
   4   3   0 3432.56   95.69
  -4   3   0 3452.65   94.09
  -4   3   0 3512.45   92.79
  -4   3   0 3368.86   95.49
   4   3   0 3437.56   98.09
   5  -3   0 1015.00   37.00
  -5  -3   0 1011.30   39.10
   5  -3   0 1002.30   33.00
  -5  -3   0  965.00   33.50
   5  -3   0 1031.50   34.20
  -5  -3   0  988.40   35.30
   5  -3   0  945.01   34.30
   5   3   0 1004.90   39.40
  -5   3   0 1057.99   35.20
   5   3   0 1003.60   35.00
   5   3   0 1016.10   32.50
   5   3   0 1023.60   37.20
  -5   3   0 1005.50   32.70
  -5   3   0  921.31   36.30
   6  -3   0 2003.40   58.19
   6  -3   0 1906.11   59.99
  -6  -3   0 1889.51   60.29
  -6  -3   0 1900.01   59.29
   6  -3   0 1981.50   59.79
   6  -3   0 1953.10   62.39
  -6  -3   0 1950.70   66.19
  -6   3   0 1930.41   63.79
   6   3   0 1858.91   57.19
   6   3   0 1830.12   58.59
  -6   3   0 1997.10   56.49
   6   3   0 1852.51   62.49
  -6   3   0 1944.71   59.99
   6   3   0 1967.80   65.89
  -7  -3   0  738.93   30.90
   7  -3   0  735.63   30.80
  -7  -3   0  686.73   30.40
   7  -3   0  739.13   31.20
   7  -3   0  729.83   32.60
  -7  -3   0  707.63   36.30
  -7   3   0  642.34   29.20
   7   3   0  689.73   27.80
   7   3   0  695.43   32.70
   7   3   0  665.93   28.30
  -7   3   0  712.23   25.90
   7   3   0  707.63   35.60
  -7   3   0  705.43   34.60
   8  -3   0 1065.19   43.20
   8  -3   0 1074.19   42.20
   8  -3   0  979.70   40.50
  -8  -3   0 1081.69   41.60
  -8  -3   0 1006.70   47.10
  -8  -3   0  953.50   40.00
   8   3   0  962.10   45.50
   8   3   0  980.90   37.70
  -8   3   0 1061.59   39.30
  -8   3   0 1009.00   34.30
  -8   3   0  987.60   45.90
   8   3   0 1053.79   44.10
   8   3   0 1068.59   38.20
   9  -3   0  500.95   29.30
  -9  -3   0  480.25   29.00
   9  -3   0  459.35   29.40
   9  -3   0  435.66   28.80
  -9  -3   0  440.16   32.90
   9   3   0  478.75   25.40
   9   3   0  429.56   31.70
  -9   3   0  450.25   34.20
   9   3   0  427.16   24.30
  -9   3   0  501.55   27.40
   9   3   0  523.65   31.50
 -10  -3   0   59.09   14.90
  10  -3   0   51.99   15.20
  10  -3   0   72.19   16.20
 -10  -3   0   52.79   15.90
  10  -3   0   32.00   14.30
  10   3   0   76.39   13.30
 -10   3   0  108.79   23.10
  10   3   0   99.89   18.90
 -10   3   0   67.79   15.20
  10   3   0   32.60   15.30
  11  -3   0   98.79   18.60
 -11  -3   0   99.99   21.20
 -11  -3   0   79.49   16.30
  11  -3   0   69.49   17.90
  11  -3   0   75.29   18.10
 -11   3   0   62.59   21.60
  11   3   0   86.79   21.50
 -11   3   0   53.09   15.40
  11   3   0   83.39   15.40
 -12  -3   0   83.89   19.10
  12  -3   0   77.59   20.60
 -12  -3   0   63.49   19.20
  12  -3   0  116.09   21.10
  12  -3   0   82.49   19.40
  12   3   0   58.49   19.90
 -12   3   0   76.09   24.20
 -12   3   0   94.19   20.20
  13  -3   0  262.37   31.40
 -13  -3   0  239.88   28.60
 -13  -3   0  287.47   33.70
  13  -3   0  245.88   30.60
 -13   3   0  319.37   39.20
  13   3   0  290.37   35.60
 -14  -3   0  258.67   31.50
  14  -3   0  232.68   30.70
  14  -3   0  290.77   34.60
 -14  -3   0  211.48   29.70
  14   3   0  225.18   34.50
 -14   3   0  198.28   34.40
 -15  -3   0  130.59   26.50
  15  -3   0  178.18   29.50
 -15  -3   0  152.18   27.50
  15   3   0  128.59   30.20
 -15   3   0  121.69   31.20
 -16  -3   0  179.48   32.30
 -16  -3   0  329.87   39.60
  16  -3   0  277.17   37.20
  16   3   0  216.48   37.80
 -16   3   0  371.76   45.20
   0  -4   0  228.48   12.90
   0  -4   0  255.57   12.50
   0  -4   0  232.08   12.40
   0   4   0  216.48   12.70
   0   4   0  234.98   11.60
   0   4   0  235.18   10.80
   0   4   0  252.17   14.90
   1  -4   0 4528.25  120.49
   1  -4   0 4473.65  120.79
  -1  -4   0 4588.54  120.79
   1  -4   0 4417.76  121.49
  -1  -4   0 4334.77  119.69
  -1  -4   0 4512.65  118.79
  -1  -4   0 4582.34  121.99
  -1   4   0 4559.74  116.99
   1   4   0 4607.04  124.19
  -1   4   0 4551.74  121.79
   1   4   0 4652.73  119.89
  -1   4   0 4604.44  123.49
  -1   4   0 4502.55  120.09
   1   4   0 4646.73  122.19
  -2  -4   0  663.63   26.10
   2  -4   0  685.73   24.70
   2  -4   0  670.53   24.40
   2  -4   0  735.63   26.90
  -2  -4   0  719.33   25.20
  -2  -4   0  700.53   23.20
  -2  -4   0  695.33   23.70
  -2   4   0  713.33   27.00
   2   4   0  721.33   28.40
   2   4   0  723.83   26.40
  -2   4   0  687.63   25.00
   2   4   0  689.63   25.70
   3  -4   0 1323.27   40.00
  -3  -4   0 1248.28   42.50
  -3  -4   0 1313.27   41.10
   3  -4   0 1230.58   36.60
   3  -4   0 1298.07   43.00
  -3  -4   0 1263.47   38.50
  -3  -4   0 1244.48   38.60
   3  -4   0 1296.37   40.40
  -3   4   0 1289.47   41.80
  -3   4   0 1276.17   41.50
   3   4   0 1270.97   43.60
   3   4   0 1304.17   42.50
  -3   4   0 1315.87   41.50
   3   4   0 1398.46   43.60
   4  -4   0   -3.70    5.20
  -4  -4   0    2.20    4.40
  -4  -4   0    6.30    4.40
   4  -4   0    7.60    4.10
  -4  -4   0    7.70    4.40
  -4  -4   0    0.60    5.80
   4  -4   0   -0.30    4.70
   4  -4   0   -0.80    4.40
   4   4   0   -7.40    5.70
  -4   4   0    4.60    6.40
   4   4   0    8.60    5.90
  -4   4   0   -8.20    4.60
   4   4   0   -8.70    6.00
  -4   4   0   -3.00    4.50
   5  -4   0  114.09   14.60
  -5  -4   0   71.79    9.00
  -5  -4   0   89.79   13.00
   5  -4   0   87.39    9.90
  -5  -4   0   72.39    8.70
   5  -4   0  108.69   10.40
  -5  -4   0   76.39   10.50
   5  -4   0   92.49   10.80
  -5   4   0   94.79   12.90
  -5   4   0   88.79   10.50
   5   4   0   82.59   13.10
  -5   4   0   91.99   10.90
   5   4   0  116.89   14.10
   5   4   0   82.39   12.00
   6  -4   0   20.30    6.80
  -6  -4   0   23.40    7.60
   6  -4   0   10.60    7.70
   6  -4   0    6.10    6.60
  -6  -4   0   11.10    9.10
  -6  -4   0   21.00    7.20
   6  -4   0   15.20    7.00
  -6   4   0    5.90    8.40
  -6   4   0   10.00    6.60
   6   4   0   12.60    8.40
   6   4   0   16.10   10.40
   6   4   0   15.40    6.00
   6   4   0   18.20    8.60
  -6   4   0   14.20    6.30
  -7  -4   0  469.05   24.90
  -7  -4   0  479.15   24.10
   7  -4   0  450.15   26.50
   7  -4   0  449.76   22.80
   7  -4   0  469.65   24.20
   7  -4   0  477.55   25.30
  -7  -4   0  475.95   31.40
  -7   4   0  505.75   22.20
   7   4   0  500.25   25.70
   7   4   0  472.45   22.20
  -7   4   0  483.55   28.70
  -7   4   0  456.15   24.60
   7   4   0  503.15   28.40
   7   4   0  464.55   29.30
   8  -4   0   18.90   10.70
   8  -4   0   19.90   10.40
  -8  -4   0   42.10   11.40
  -8  -4   0   51.59   16.30
  -8  -4   0   34.90   10.40
   8  -4   0   54.29   11.00
   8  -4   0   44.20   11.10
   8   4   0   41.70   12.10
   8   4   0   41.50    9.40
  -8   4   0   47.70    9.40
  -8   4   0   15.50   11.90
   8   4   0   22.20   13.40
   8   4   0   51.19   11.90
  -9  -4   0 1206.88   46.20
   9  -4   0 1164.38   46.90
  -9  -4   0 1029.70   52.29
   9  -4   0 1176.58   49.40
   9  -4   0 1160.98   46.80
  -9   4   0 1008.00   50.99
   9   4   0 1178.18   44.50
   9   4   0 1157.98   52.59
  -9   4   0 1103.69   43.70
   9   4   0 1128.39   42.20
   9   4   0 1041.90   49.30
  10  -4   0  108.09   18.60
  10  -4   0  148.99   20.00
  10  -4   0  145.79   22.40
 -10  -4   0  151.78   19.80
 -10  -4   0  113.79   22.90
 -10   4   0   99.69   22.70
 -10   4   0  137.49   18.60
  10   4   0  119.59   21.90
  10   4   0  125.69   25.40
 -11  -4   0  790.72   46.80
  11  -4   0  701.43   41.50
  11  -4   0  764.82   41.20
  11  -4   0  798.62   41.10
 -11  -4   0  693.33   38.90
 -11   4   0  711.93   49.70
  11   4   0  612.64   43.00
 -11   4   0  769.62   38.70
 -12  -4   0  125.89   25.40
  12  -4   0   78.89   24.30
 -12  -4   0  113.69   19.90
  12  -4   0  109.49   22.20
  12   4   0   92.69   22.70
 -12   4   0   77.69   26.40
 -12   4   0  106.39   21.20
 -13  -4   0  600.04   40.00
 -13  -4   0  632.04   46.60
  13  -4   0  556.34   42.10
  13   4   0  539.75   44.60
 -13   4   0  526.25   49.70
 -14  -4   0   18.80   18.10
 -14  -4   0   17.20   20.00
  14  -4   0   35.70   21.40
  14   4   0    3.70   20.90
 -14   4   0   34.50   24.80
 -15  -4   0   38.70   23.20
  15  -4   0   72.69   24.30
 -15   4   0   33.70   27.40
  15   4   0   45.90   24.60
 -16  -4   0  -17.20   19.90
  16  -4   0   21.80   23.00
  16   4   0   -8.80   24.70
 -16   4   0   18.90   27.20
   0  -5   0   -2.40    4.50
   0  -5   0   -1.70    4.90
   0  -5   0   -0.70    3.70
   0   5   0    4.50    5.50
   0   5   0    1.70    3.90
   0   5   0   -1.10    3.40
   0   5   0    0.70    4.00
  -1  -5   0    2.00    3.70
   1  -5   0    0.00    4.40
  -1  -5   0   -0.10    5.10
  -1  -5   0   -0.20    4.20
   1  -5   0   -0.80    3.70
  -1  -5   0    5.50    4.40
   1  -5   0    3.10    4.60
  -1   5   0    1.10    4.50
   1   5   0  -11.40    5.40
  -1   5   0    3.90    4.00
   1   5   0    2.30    4.50
  -1   5   0    1.60    6.40
   1   5   0   -2.90    3.90
  -1   5   0   -0.90    2.70
   2  -5   0 1667.43   54.79
  -2  -5   0 1780.42   50.89
  -2  -5   0 1755.82   53.39
   2  -5   0 1770.52   52.99
  -2  -5   0 1736.73   55.09
   2  -5   0 1773.72   53.09
  -2  -5   0 1700.73   51.69
  -2   5   0 1739.13   55.79
   2   5   0 1869.11   58.09
  -2   5   0 1732.73   53.09
   2   5   0 1714.83   54.79
   2   5   0 1813.12   53.49
  -3  -5   0   10.60    5.00
   3  -5   0    6.10    4.80
  -3  -5   0   -0.60    3.90
   3  -5   0    3.20    5.70
  -3  -5   0    6.70    6.70
  -3  -5   0    7.70    5.20
   3  -5   0   11.90    5.50
  -3   5   0    6.40    5.40
   3   5   0   11.00    6.80
   3   5   0    9.70    6.20
  -3   5   0  -10.20    5.70
   3   5   0   10.70    6.40
  -3   5   0   12.50    6.60
  -4  -5   0 2058.89   60.89
  -4  -5   0 2195.68   64.79
   4  -5   0 2060.29   63.29
   4  -5   0 2143.39   67.29
  -4  -5   0 2060.59   60.99
   4  -5   0 2108.69   62.79
  -4  -5   0 1997.90   66.29
   4   5   0 2166.78   68.39
   4   5   0 2172.68   67.49
  -4   5   0 2183.88   65.19
  -4   5   0 2125.99   65.39
   4   5   0 2077.99   66.09
  -4   5   0 2145.69   64.79
  -5  -5   0    1.30    5.00
  -5  -5   0   11.00    6.00
   5  -5   0   -5.00    4.90
   5  -5   0   -6.90    6.30
  -5  -5   0    0.50    5.20
   5  -5   0   -3.10    4.70
   5  -5   0    2.50    5.70
  -5  -5   0    6.00    7.90
  -5   5   0    4.70    6.20
  -5   5   0   -0.20    5.40
  -5   5   0    9.00    7.00
   5   5   0    4.20    7.30
   5   5   0    5.00    7.30
   5   5   0    1.10    7.10
  -6  -5   0 2555.44   74.29
  -6  -5   0 2603.84   83.09
   6  -5   0 2502.35   76.79
  -6  -5   0 2435.66   77.59
   6  -5   0 2520.75   73.69
  -6  -5   0 2368.26   72.69
   6  -5   0 2569.84   74.89
   6  -5   0 2523.45   80.89
  -6   5   0 2422.96   79.79
  -6   5   0 2618.64   76.09
   6   5   0 2591.84   83.59
   6   5   0 2589.84   80.39
  -6   5   0 2568.14   79.49
   6   5   0 2570.04   80.59
   7  -5   0   76.29   11.90
  -7  -5   0   60.09    9.70
  -7  -5   0   54.79   11.70
   7  -5   0   47.60   10.00
  -7  -5   0   84.09   11.90
   7  -5   0   51.29   12.70
   7  -5   0   59.79   11.40
  -7  -5   0   45.50   14.80
   7   5   0   50.49   13.80
  -7   5   0   74.99   14.30
   7   5   0   47.40   12.80
   7   5   0   61.09   15.90
  -7   5   0   29.90    9.50
  -8  -5   0 1050.29   46.60
   8  -5   0 1159.28   48.50
   8  -5   0 1155.28   42.30
  -8  -5   0 1083.49   40.10
   8  -5   0 1137.49   43.30
   8  -5   0 1186.68   45.70
  -8  -5   0 1086.89   42.30
  -8  -5   0 1109.19   52.29
   8   5   0 1165.68   46.10
  -8   5   0 1116.79   49.90
   8   5   0 1102.29   49.10
   8   5   0 1108.19   50.69
  -8   5   0 1114.59   40.70
  -9  -5   0   23.90   12.10
   9  -5   0   11.60   12.30
  -9  -5   0    9.10   13.90
   9  -5   0   26.70   11.60
   9  -5   0   27.70   11.10
   9   5   0   -1.00   14.20
   9   5   0   19.80   12.90
  -9   5   0   24.60   14.10
  10  -5   0  111.29   21.40
  10  -5   0   67.29   14.70
 -10  -5   0   80.59   16.00
 -10  -5   0   44.60   18.90
  10   5   0   42.40   16.90
 -10   5   0   53.79   18.40
 -10   5   0   69.79   15.30
 -11  -5   0   22.90   12.40
  11  -5   0  -11.20   13.60
 -11  -5   0    9.00   16.50
  11  -5   0   13.80   13.90
 -11   5   0   -3.40   12.10
 -11   5   0  -20.70   17.60
  11   5   0  -10.80   15.90
  12  -5   0   69.79   19.40
 -12  -5   0   59.79   22.00
 -12  -5   0   61.59   16.70
 -12   5   0   88.19   27.70
  12   5   0  106.29   24.50
 -13  -5   0   24.30   19.70
  13  -5   0   19.30   19.30
  13   5   0    0.50   19.00
 -13   5   0   11.80   24.10
 -14  -5   0  377.26   42.20
  14  -5   0  349.47   38.80
 -14   5   0  288.47   43.60
  14   5   0  432.26   47.40
 -15  -5   0   12.70   22.90
  15  -5   0  -21.00   19.90
  15   5   0   -5.50   20.80
 -15   5   0   -3.30   27.30
  16  -5   0  459.45   48.10
 -16  -5   0  323.77   41.00
   0  -6   0   52.19    9.30
   0  -6   0   43.70    9.20
   0  -6   0   36.30    8.30
   0   6   0   59.39    7.30
   0   6   0   35.90    7.50
   0   6   0   49.90    9.40
   0   6   0   52.89   11.20
  -1  -6   0 2352.26   70.79
  -1  -6   0 2342.47   71.09
   1  -6   0 2432.46   71.49
   1  -6   0 2411.76   71.79
   1  -6   0 2374.26   72.49
  -1  -6   0 2500.75   73.39
  -1   6   0 2444.56   75.69
   1   6   0 2418.76   76.59
  -1   6   0 2432.96   66.19
  -1   6   0 2481.85   73.29
   1   6   0 2352.16   72.89
  -1   6   0 2406.66   70.39
   1   6   0 2476.55   69.29
   2  -6   0  443.26   21.40
  -2  -6   0  472.15   20.80
   2  -6   0  420.76   22.70
  -2  -6   0  469.95   23.80
  -2  -6   0  444.36   19.30
  -2  -6   0  447.36   21.70
   2  -6   0  439.46   21.30
   2   6   0  415.96   25.60
  -2   6   0  457.55   22.60
  -2   6   0  416.96   24.20
   2   6   0  420.56   22.60
   2   6   0  461.55   21.30
  -2   6   0  433.06   21.10
  -3  -6   0 1355.86   42.20
   3  -6   0 1322.77   44.30
   3  -6   0 1370.36   45.40
  -3  -6   0 1371.66   48.00
  -3  -6   0 1339.47   45.60
  -3  -6   0 1251.57   43.00
   3  -6   0 1285.97   47.40
   3   6   0 1358.66   47.40
   3   6   0 1391.66   46.60
   3   6   0 1310.47   50.19
  -3   6   0 1361.86   46.10
  -3   6   0 1394.16   46.60
  -3   6   0 1383.86   48.30
  -4  -6   0  133.29   16.70
  -4  -6   0  138.59   12.50
  -4  -6   0  159.08   15.50
   4  -6   0  157.58   14.80
  -4  -6   0  129.39   12.00
   4  -6   0  147.59   14.90
   4  -6   0  137.69   17.10
  -4   6   0  139.29   15.50
  -4   6   0  138.49   15.90
   4   6   0  106.89   16.00
   4   6   0  159.88   16.50
  -4   6   0  121.69   13.40
   4   6   0  141.29   16.70
  -5  -6   0   77.29   12.40
  -5  -6   0   38.80   10.80
   5  -6   0   56.19   11.00
   5  -6   0   47.70   10.00
   5  -6   0   50.49   12.80
  -5  -6   0   61.89    9.10
  -5  -6   0   61.69    9.30
  -5   6   0   47.90   10.90
   5   6   0   62.39   13.70
   5   6   0   54.59   11.40
  -5   6   0   56.59   11.40
   5   6   0   57.79   13.60
  -6  -6   0   -4.50    6.70
   6  -6   0    0.00    7.10
  -6  -6   0   -6.30    6.40
  -6  -6   0    5.90    6.50
   6  -6   0    7.70    9.90
  -6  -6   0    4.20    9.10
   6  -6   0    9.90    7.60
   6   6   0    2.50    9.30
   6   6   0  -23.20    8.10
  -6   6   0   -3.00    8.50
   6   6   0  -19.60    8.90
  -6   6   0    2.40    8.20
   7  -6   0   35.00   12.50
   7  -6   0   52.29   12.90
  -7  -6   0   66.89   16.20
  -7  -6   0   41.10   11.80
   7  -6   0   84.49   12.90
  -7  -6   0   56.89   11.20
  -7   6   0   63.09   11.80
  -7   6   0   62.39   14.90
   7   6   0   49.70   13.50
   7   6   0   43.30   18.90
   7   6   0   59.69   15.40
   8  -6   0  129.09   19.30
   8  -6   0  109.09   14.80
  -8  -6   0  117.39   22.00
   8  -6   0  102.79   16.10
  -8  -6   0  123.69   15.40
  -8   6   0   90.29   14.50
   8   6   0  125.19   18.90
  -8   6   0   78.49   17.90
   8   6   0  115.49   20.00
   9  -6   0  678.43   36.70
  -9  -6   0  667.43   44.30
   9  -6   0  622.44   38.50
  -9  -6   0  762.12   34.60
   9  -6   0  673.83   33.20
   9   6   0  702.63   37.50
  -9   6   0  665.23   41.90
   9   6   0  683.33   41.90
 -10  -6   0   87.89   15.50
 -10  -6   0   65.89   21.80
  10  -6   0   84.79   18.60
  10  -6   0   62.09   17.80
  10  -6   0   97.29   16.70
  10   6   0   91.09   22.90
  10   6   0   73.99   19.80
 -10   6   0   86.29   22.90
 -11  -6   0 1008.40   57.99
  11  -6   0 1036.60   53.19
  11   6   0  974.20   55.19
 -11   6   0  944.31   58.79
 -12  -6   0   75.09   23.20
  12  -6   0   20.40   17.30
 -12   6   0   55.49   25.20
  12   6   0   47.60   22.60
  13  -6   0  432.06   40.70
 -13  -6   0  390.76   43.70
 -13   6   0  400.16   48.80
  13   6   0  347.77   40.00
 -14  -6   0   14.70   22.00
  14  -6   0   -2.10   19.70
  14   6   0   -5.90   22.70
 -14   6   0   12.50   27.30
 -15  -6   0   84.69   29.00
  15  -6   0   68.19   27.60
  15   6   0   54.09   29.00
 -15   6   0   68.49   35.40
   0  -7   0   -5.80    6.00
   0  -7   0   -0.60    7.10
   0  -7   0   -7.90    5.00
   0   7   0  -12.20    7.70
   0   7   0   -3.20    6.00
   0   7   0    7.60    6.50
   0   7   0    6.20    5.00
   1  -7   0   36.40    8.60
   1  -7   0   38.10    9.60
   1  -7   0   38.00    9.90
  -1  -7   0   44.60    9.60
  -1  -7   0   26.20    8.40
  -1  -7   0   53.39   11.20
  -1   7   0   43.60   12.40
   1   7   0   45.50    9.00
  -1   7   0   54.79    7.10
   1   7   0   30.80    7.80
  -1   7   0   35.30    8.20
  -1   7   0   44.70   10.90
   1   7   0   34.50   12.00
   1   7   0   49.10   10.60
   2  -7   0  394.76   21.00
  -2  -7   0  337.87   22.30
   2  -7   0  300.87   21.30
   2  -7   0  324.57   20.00
  -2  -7   0  337.57   17.80
  -2  -7   0  295.17   19.70
  -2  -7   0  362.06   19.80
   2   7   0  309.77   19.00
  -2   7   0  352.16   20.30
  -2   7   0  384.36   35.80
   2   7   0  282.37   23.80
   2   7   0  351.36   21.80
  -2   7   0  326.97   23.70
   3  -7   0  390.46   22.40
  -3  -7   0  354.86   19.10
  -3  -7   0  395.16   22.80
   3  -7   0  424.16   25.10
  -3  -7   0  378.76   24.20
   3  -7   0  377.26   21.40
  -3  -7   0  372.76   20.60
  -3   7   0  429.16   26.40
   3   7   0  395.16   27.60
  -3   7   0  366.06   22.60
   3   7   0  420.96   24.70
   3   7   0  408.96   22.60
   4  -7   0  773.12   37.10
   4  -7   0  908.01   35.60
  -4  -7   0  769.02   32.10
   4  -7   0  808.62   33.80
  -4  -7   0  813.82   37.50
  -4  -7   0  889.41   31.90
  -4   7   0  846.22   37.70
   4   7   0  913.31   40.30
   4   7   0  829.12   40.50
  -4   7   0  831.42   36.20
   4   7   0  919.91   37.40
  -5  -7   0  752.42   35.00
  -5  -7   0  738.83   31.20
  -5  -7   0  809.42   31.30
  -5  -7   0  806.72   38.40
   5  -7   0  833.62   34.00
   5  -7   0  761.32   37.70
   5  -7   0  831.02   35.10
  -5   7   0  850.81   37.00
   5   7   0  825.62   38.10
   5   7   0  767.52   40.00
  -5   7   0  748.13   35.80
   6  -7   0 1258.97   46.30
  -6  -7   0 1252.97   44.10
   6  -7   0 1247.28   52.39
  -6  -7   0 1215.18   52.79
  -6  -7   0 1260.27   49.50
   6  -7   0 1327.67   49.00
  -6   7   0 1311.67   51.59
   6   7   0 1253.67   52.49
   6   7   0 1323.17   54.29
  -6   7   0 1307.67   49.30
  -7  -7   0  409.86   32.20
   7  -7   0  441.56   26.40
  -7  -7   0  438.76   24.80
   7  -7   0  461.55   31.50
   7  -7   0  422.56   27.30
   7   7   0  442.76   32.10
   7   7   0  427.46   31.50
  -7   7   0  411.56   27.20
  -7   7   0  455.45   30.70
  -8  -7   0  366.86   35.70
   8  -7   0  397.16   25.60
  -8  -7   0  425.16   26.50
   8  -7   0  388.16   31.30
   8  -7   0  356.26   28.20
  -8   7   0  332.67   31.70
  -8   7   0  376.36   26.60
   8   7   0  360.86   35.50
   8   7   0  371.36   33.20
   9  -7   0   12.30   13.10
   9  -7   0   29.50   16.30
   9  -7   0   49.40   13.60
  -9  -7   0   19.90   15.50
   9   7   0    7.40   14.80
   9   7   0   -4.60   15.50
  -9   7   0   -6.20   14.50
  10  -7   0   65.99   19.90
  10  -7   0   44.60   22.00
 -10  -7   0   52.29   23.40
 -10   7   0   32.60   19.10
  10   7   0   31.80   17.30
  10   7   0   46.20   19.80
 -11  -7   0   -6.10   18.90
  11  -7   0   13.30   18.80
 -11   7   0   32.20   21.60
  11   7   0  -13.20   17.00
  12  -7   0    4.60   18.80
 -12  -7   0   56.39   25.30
 -12   7   0   14.30   25.90
  12   7   0   28.90   22.10
 -13  -7   0   21.20   22.50
  13  -7   0   60.79   24.60
  13   7   0   45.10   25.60
 -13   7   0  137.49   34.00
  14  -7   0  151.18   32.20
 -14  -7   0  172.88   35.00
 -14   7   0  139.59   39.20
  14   7   0  107.19   31.90
   0  -8   0 1628.44   54.19
   0  -8   0 1475.75   53.79
   0  -8   0 1562.04   54.99
   0   8   0 1543.45   59.49
   0   8   0 1538.35   51.29
   1  -8   0  303.87   22.30
  -1  -8   0  262.57   21.50
   1  -8   0  281.77   20.90
  -1  -8   0  344.57   22.10
  -1  -8   0  265.07   20.30
   1  -8   0  288.97   20.70
   1   8   0  264.87   26.40
  -1   8   0  278.37   26.30
  -1   8   0  276.77   19.50
   1   8   0  241.78   18.20
   1   8   0  300.07   17.70
  -2  -8   0  984.80   40.00
   2  -8   0  987.90   39.90
   2  -8   0 1070.79   42.30
  -2  -8   0  977.90   39.00
  -2  -8   0 1068.69   42.90
   2  -8   0 1025.00   40.20
   2   8   0 1007.30   37.20
   2   8   0  951.90   46.20
  -2   8   0 1026.10   39.70
  -2   8   0  944.71   44.20
   2   8   0 1023.50   37.90
  -3  -8   0  203.68   18.60
   3  -8   0  240.98   19.40
   3  -8   0  227.08   23.40
  -3  -8   0  252.37   22.00
   3  -8   0  253.17   21.80
  -3  -8   0  233.18   22.40
  -3  -8   0  262.37   17.80
   3   8   0  250.67   27.40
  -3   8   0  241.58   21.90
   3   8   0  257.87   21.80
  -3   8   0  229.48   24.10
   4  -8   0  316.87   25.20
  -4  -8   0  297.67   25.20
  -4  -8   0  353.46   21.90
  -4  -8   0  317.17   19.90
  -4  -8   0  342.17   24.00
   4  -8   0  378.36   24.10
   4  -8   0  332.77   22.50
  -4   8   0  390.46   27.30
   4   8   0  300.87   23.60
  -4   8   0  370.76   24.90
   4   8   0  294.97   28.60
  -5  -8   0   15.60    9.50
   5  -8   0   11.30   11.70
  -5  -8   0   -2.70    9.20
   5  -8   0   -5.70    8.10
  -5  -8   0    3.20    7.40
   5  -8   0   -8.00    7.90
  -5   8   0   -1.30   10.50
   5   8   0   -5.90   11.70
   5   8   0   -8.50   10.00
  -5   8   0    7.90   10.20
   6  -8   0   55.69   13.20
  -6  -8   0   40.10   15.20
   6  -8   0   43.40   14.50
   6  -8   0   39.60   11.80
   6   8   0   51.39   15.20
  -6   8   0   63.79   15.20
   6   8   0   83.69   19.60
  -6   8   0   26.00   13.10
   7  -8   0   75.79   14.60
   7  -8   0   61.69   15.80
   7  -8   0   71.89   17.10
  -7  -8   0   76.49   18.70
  -7   8   0   59.39   17.10
   7   8   0   59.09   17.40
   7   8   0   77.99   20.00
  -7   8   0   56.09   15.20
  -8  -8   0  295.67   34.30
   8  -8   0  297.17   32.80
   8  -8   0  269.67   24.70
   8  -8   0  326.37   29.50
  -8   8   0  247.18   24.90
   8   8   0  276.67   31.50
   8   8   0  267.67   30.60
  -8   8   0  299.57   31.50
  -9  -8   0  172.38   29.00
   9  -8   0  236.18   32.30
   9  -8   0  210.78   22.80
  -9   8   0  136.49   25.70
   9   8   0   84.89   21.70
   9   8   0  218.38   28.10
  10  -8   0  528.75   40.60
 -10  -8   0  448.46   45.00
  10   8   0  407.86   37.60
 -10   8   0  459.15   44.60
  10   8   0  504.55   45.50
 -11  -8   0  159.28   31.40
  11  -8   0  157.58   28.60
 -11   8   0  168.08   32.60
  11   8   0  130.09   27.10
  12  -8   0  347.47   38.80
 -12  -8   0  295.97   43.70
  12   8   0  309.17   41.40
 -12   8   0  338.07   46.00
 -13  -8   0   41.20   26.00
  13  -8   0   16.80   22.70
 -13   8   0   30.40   31.70
  13   8   0   25.90   24.50
 -14  -8   0   48.30   30.20
  14   8   0   30.30   25.70
   0  -9   0    2.40    9.00
   0  -9   0   -6.10    8.10
   0  -9   0    4.30   10.30
   0   9   0   -1.10   12.00
   0   9   0   11.70    8.90
  -1  -9   0  116.69   17.90
   1  -9   0  102.49   16.50
  -1  -9   0   97.49   15.20
   1  -9   0  107.49   17.00
   1  -9   0   96.99   15.60
  -1  -9   0  109.09   16.20
   1   9   0   85.29   13.40
   1   9   0  119.59   19.80
  -1   9   0   87.29   18.70
  -1   9   0  109.29   15.10
   2  -9   0   40.90   11.40
  -2  -9   0   39.70   11.90
   2  -9   0   27.00   11.80
   2  -9   0   25.00   11.60
  -2  -9   0   28.80   13.10
  -2  -9   0   27.10   12.30
   2   9   0   27.20    9.70
   2   9   0   32.50   16.50
  -2   9   0   21.30   10.70
  -2   9   0   16.50   13.00
  -3  -9   0  540.75   30.90
   3  -9   0  490.75   31.30
   3  -9   0  527.45   29.60
  -3  -9   0  505.95   30.50
   3  -9   0  535.45   30.40
  -3  -9   0  551.04   33.30
  -3   9   0  516.95   33.80
   3   9   0  567.04   34.50
   3   9   0  529.45   36.70
  -3   9   0  563.84   31.10
   3   9   0  540.65   27.00
   4  -9   0  203.88   20.80
   4  -9   0  178.08   20.20
   4  -9   0  202.98   25.40
  -4  -9   0  174.98   23.00
  -4   9   0  170.88   23.30
   4   9   0  157.58   23.90
   4   9   0  210.58   21.70
  -4   9   0  205.88   22.10
   5  -9   0 1274.47   56.39
  -5  -9   0 1331.97   56.89
   5  -9   0 1295.37   51.09
   5  -9   0 1345.57   52.09
   5   9   0 1337.47   60.79
  -5   9   0 1337.17   55.59
   5   9   0 1284.77   53.09
  -5   9   0 1297.07   54.19
   6  -9   0  110.69   21.20
   6  -9   0   92.19   18.20
   6  -9   0   72.29   15.50
  -6  -9   0   99.69   20.10
  -6   9   0   90.89   19.60
  -6   9   0   74.99   17.30
   6   9   0  105.09   22.70
   6   9   0   70.89   18.10
  -7  -9   0  873.81   48.70
   7  -9   0  793.72   39.00
   7  -9   0  780.42   45.60
   7  -9   0  825.22   46.30
   7   9   0  844.02   48.90
  -7   9   0  749.13   41.20
  -7   9   0  757.92   44.20
   7   9   0  782.92   44.30
  -8  -9   0   57.09   20.60
   8  -9   0   19.50   18.80
   8  -9   0   73.69   17.40
   8   9   0   48.00   19.80
  -8   9   0   71.19   18.10
   8   9   0   68.39   21.00
  -8   9   0   37.90   19.00
   9  -9   0  202.38   30.60
  -9  -9   0  192.88   32.40
  -9   9   0  171.18   28.70
   9   9   0  138.19   26.10
   9   9   0  135.29   25.90
 -10  -9   0    1.60   23.80
  10  -9   0   18.50   19.50
  10   9   0    6.70   19.60
 -10   9   0   -0.90   19.60
  10   9   0  -31.10   16.00
  11  -9   0   -2.10   20.40
 -11  -9   0    1.90   23.00
  11   9   0   -9.90   20.00
 -11   9   0   14.10   24.30
  12  -9   0  -16.10   21.30
 -12  -9   0   14.10   25.50
 -12   9   0  -35.20   27.30
  12   9   0   -4.80   21.10
 -13  -9   0  166.58   44.10
  13   9   0   92.79   29.50
   0 -10   0  559.44   34.40
   0 -10   0  586.84   34.20
   0 -10   0  602.74   42.50
   0  10   0  524.45   38.70
   0  10   0  534.15   29.60
  -1 -10   0   64.39   16.50
  -1 -10   0   59.39   14.90
   1 -10   0   57.19   15.20
   1 -10   0   39.50   14.20
   1 -10   0   32.90   14.10
  -1  10   0   37.70   12.40
   1  10   0   37.10   16.00
   1  10   0   51.49   17.30
  -1  10   0   57.99   18.40
   2 -10   0  711.23   39.30
   2 -10   0  781.02   37.40
   2 -10   0  696.93   37.40
  -2 -10   0  768.22   40.50
  -2  10   0  688.13   36.30
  -2  10   0  729.93   43.10
   2  10   0  718.73   44.20
   3 -10   0    9.90   11.20
   3 -10   0   38.60   15.10
   3 -10   0   18.70   12.40
  -3 -10   0   17.60   13.90
  -3  10   0   13.60   14.90
  -3  10   0    9.10   12.20
   3  10   0   14.90   16.00
   4 -10   0  182.88   21.70
   4 -10   0  192.58   24.50
  -4 -10   0  191.18   25.30
  -4  10   0  182.98   22.80
   4  10   0  167.18   28.50
  -4  10   0  177.38   25.40
  -5 -10   0   -2.90   14.60
   5 -10   0   -7.50   11.80
   5 -10   0   -7.60   13.30
  -5  10   0    6.30   14.30
  -5  10   0   -6.60   14.30
   5  10   0   -4.60   15.40
   6 -10   0   35.20   15.00
  -6 -10   0   46.60   18.80
   6 -10   0   41.40   18.20
   6  10   0   16.00   18.40
  -6  10   0   24.20   15.80
  -6  10   0   30.00   16.20
   7 -10   0    7.90   13.40
   7 -10   0   -9.80   14.20
  -7 -10   0   -5.10   16.70
  -7  10   0   -1.40   14.80
   7  10   0    2.80   17.30
  -7  10   0  -10.20   16.30
   7  10   0  -25.40   13.30
  -8 -10   0  346.77   39.10
   8 -10   0  246.68   32.90
   8  10   0  309.57   34.80
   8  10   0  198.58   31.20
  -8  10   0  263.97   31.20
  -8  10   0  272.07   34.00
   9 -10   0  -11.60   17.90
  -9 -10   0   -4.80   20.20
   9  10   0   10.60   19.60
   9  10   0    7.30   17.20
  -9  10   0  -21.80   18.10
 -10 -10   0  518.15   52.89
  10 -10   0  411.56   43.60
 -10  10   0  507.85   49.80
  10  10   0  401.76   46.60
  10  10   0  477.95   46.60
 -11 -10   0   -7.30   25.50
  11 -10   0  -11.30   21.60
 -11  10   0    5.50   26.70
  11  10   0  -13.90   20.10
  12  10   0  299.47   40.70
   0 -11   0   11.30   14.00
   0 -11   0   -3.10   12.50
   0  11   0  -16.10   15.00
  -1 -11   0   83.79   20.50
   1 -11   0  119.49   20.90
   1 -11   0   35.30   16.90
  -1  11   0   63.49   19.00
   1  11   0   51.49   19.70
   2 -11   0  156.08   23.20
   2 -11   0  151.38   22.20
  -2 -11   0  124.09   21.70
  -2  11   0  148.79   26.70
   2  11   0  114.89   23.90
  -2  11   0  164.08   22.40
  -3 -11   0  336.17   33.40
   3 -11   0  286.37   28.20
   3 -11   0  258.07   29.00
  -3  11   0  324.97   30.70
  -3  11   0  300.47   33.80
   3  11   0  268.07   34.00
  -4 -11   0   76.59   21.70
   4 -11   0   57.49   20.00
   4 -11   0   37.80   15.50
   4  11   0   44.10   19.30
  -4  11   0   15.90   18.70
  -4  11   0   30.70   15.60
   5 -11   0  529.85   35.80
  -5 -11   0  548.85   42.00
   5 -11   0  539.55   41.30
  -5  11   0  498.05   40.30
  -5  11   0  498.45   38.60
   5  11   0  607.14   46.10
  -6 -11   0   66.79   23.50
   6 -11   0   68.19   23.00
   6 -11   0   51.99   17.70
  -6  11   0   76.59   21.40
  -6  11   0   75.09   22.60
   6  11   0   64.49   22.30
   7 -11   0  465.85   43.10
  -7 -11   0  458.45   45.10
  -7  11   0  470.45   42.00
   7  11   0  408.36   42.30
  -7  11   0  435.76   38.90
  -8 -11   0   22.40   22.20
   8 -11   0   25.90   21.90
   8  11   0   49.00   23.20
  -8  11   0   27.90   22.20
  -9 -11   0  118.59   30.30
   9 -11   0  106.89   27.70
   9  11   0  134.09   29.60
  -9  11   0   62.99   27.30
 -10 -11   0    6.70   28.00
  10 -11   0   12.10   23.80
 -10  11   0   -2.30   26.30
   0 -12   0  685.23   43.50
   0  12   0  592.84   47.40
   1 -12   0  294.27   30.80
  -1 -12   0  304.87   33.60
   1  12   0  187.98   32.20
  -1  12   0  250.97   34.70
   2 -12   0  278.47   29.00
  -2 -12   0  314.27   33.50
   2 -12   0  300.07   33.80
   2  12   0  205.38   33.00
  -2  12   0  249.38   33.80
  -3 -12   0   85.99   22.70
   3 -12   0    8.40   18.70
   3 -12   0   57.79   18.10
  -3  12   0   36.30   20.90
   3  12   0   85.89   27.70
  -4 -12   0   31.10   20.50
   4 -12   0   49.20   18.40
   4 -12   0   11.10   18.30
  -4  12   0   14.90   19.80
   4  12   0   49.40   25.50
   5 -12   0  -10.20   19.40
  -5 -12   0  -30.40   17.20
   5 -12   0   11.00   17.20
   5  12   0  -16.40   19.30
  -5  12   0   12.40   18.80
  -5  12   0   -8.60   17.50
   6 -12   0   -9.10   18.60
  -6 -12   0   -8.00   19.50
   6  12   0    5.10   21.10
  -6  12   0   -5.90   18.60
  -6  12   0   16.10   20.50
   7 -12   0   33.60   23.60
  -7 -12   0   70.59   27.60
  -7  12   0   61.79   23.10
  -7  12   0   39.70   23.70
   7  12   0   46.10   26.30
  -8 -12   0  113.09   33.00
   8 -12   0  129.29   31.40
  -8  12   0  148.19   32.80
   8  12   0   81.79   29.90
  -9  12   0   83.79   30.60
   9  12   0   74.59   30.30
   0 -13   0   -7.40   16.50
   0  13   0  -20.20   19.20
  -1 -13   0    0.50   18.80
   1 -13   0   17.90   18.30
  -1  13   0   12.10   21.60
   1  13   0   20.60   23.30
   2 -13   0   57.49   21.30
  -2 -13   0   45.90   22.60
   2  13   0   73.49   26.30
  -2  13   0  104.19   28.10
   3 -13   0  115.09   24.50
  -3 -13   0   87.39   26.20
   3 -13   0   96.89   44.80
   3  13   0  103.49   30.60
  -3  13   0   45.00   24.30
  -4 -13   0  210.18   34.30
   4 -13   0  238.18   35.20
   4 -13   0  193.38   28.20
  -4  13   0  159.88   32.80
   4  13   0  225.08   38.00
  -5 -13   0   50.69   27.30
   5 -13   0  109.59   29.80
   5  13   0   66.29   27.70
  -5  13   0   27.90   23.60
   6 -13   0  185.98   34.20
  -6  13   0  174.08   32.50
   6  13   0  227.08   38.90
   0 -14   0   44.50   23.30
  -1 -14   0  249.97   35.70
   1 -14   0  338.07   38.00
 -17   0   1  436.66   44.40
  17   0  -1  410.36   47.80
  16   0  -1   -9.70   20.40
 -16   0   1   -4.50   20.80
  15   0  -1 1302.17   60.59
  15   0  -1 1182.78   65.39
 -15   0   1 1141.29   59.79
 -15   0   1 1196.28   62.39
 -14   0   1    8.70   17.20
  14   0  -1   13.80   15.60
 -14   0   1    0.60   17.30
  14   0  -1  -10.80   15.90
 -13   0   1  535.45   39.50
  13   0  -1  641.94   43.70
  13   0  -1  628.34   38.60
 -13   0   1  595.34   42.60
  12   0  -1    2.10   11.90
 -12   0   1   24.80   15.80
  12   0  -1  -12.70   11.60
  12   0  -1  -20.40   12.60
 -12   0   1  -15.20   13.30
  11   0  -1  136.29   20.50
  11   0  -1  103.19   17.60
 -11   0   1  149.99   22.50
 -11   0   1  101.69   20.20
  11   0  -1  105.49   20.40
  10   0  -1   -4.60    9.50
 -10   0   1  -14.20   10.60
  10   0  -1  -10.20    8.60
  10   0  -1    2.80   11.80
 -10   0   1  -15.20   10.40
   9   0  -1  173.58   20.80
   9   0  -1  245.98   22.70
  -9   0   1  163.78   21.50
  -9   0   1  151.58   21.00
   9   0  -1  173.98   18.50
  -8   0   1    6.00    6.80
   8   0  -1   -1.70    6.80
   8   0  -1    6.50    8.40
   8   0  -1   -7.90    8.30
  -8   0   1    3.20    9.80
  -8   0   1  -11.50    9.30
  -7   0   1  887.21   39.70
  -7   0   1  877.51   33.10
   7   0  -1  823.12   36.50
  -7   0   1  832.12   36.70
   7   0  -1  902.11   35.80
   7   0  -1  824.42   33.40
   6   0  -1   -4.60    4.90
  -6   0   1    4.20    6.50
  -6   0   1   -4.50    7.30
   6   0  -1   -2.80    4.30
   6   0  -1   -1.70    6.80
  -6   0   1   -5.90    4.00
  -5   0   1 2599.64   78.09
   5   0  -1 2478.05   73.39
   5   0  -1 2594.64   75.49
   5   0  -1 2496.65   72.59
  -5   0   1 2482.85   71.59
  -5   0   1 2488.05   74.89
  -4   0   1    7.80    5.10
  -4   0   1    2.30    3.40
  -4   0   1   -0.30    5.80
   4   0  -1   -0.50    3.30
   4   0  -1   -3.80    4.20
   4   0  -1    2.40    3.90
   3   0  -1 4107.69  113.09
  -3   0   1 4375.86  115.29
  -3   0   1 4311.47  112.39
  -3   0   1 4308.97  114.59
   3   0  -1 4385.86  114.69
   3   0  -1 4295.17  113.39
   2   0  -1    1.50    2.30
   2   0  -1    1.20    2.80
  -2   0   1   -0.30    2.50
   2   0  -1   -0.70    2.10
  -2   0   1    6.10    3.20
  -2   0   1    2.70    2.10
   1   0  -1  304.07   10.60
  -1   0   1  335.17   10.00
   1   0  -1  381.46   10.70
  -1   0   1  311.77   10.70
   1   0  -1  360.56    9.90
   1   0  -1  316.57    9.90
   1   0   1  398.36   12.20
  -1   0  -1  358.36   11.50
   1   0   1  388.06   11.10
   1   0   1  403.96   12.10
  -1   0  -1  401.06   12.60
  -1   0  -1  373.46   11.80
  -2   0  -1   -1.30    1.90
   2   0   1    1.30    1.90
  -2   0  -1    3.50    4.20
  -2   0  -1    0.20    1.90
   2   0   1    4.80    2.70
  -2   0  -1   -3.40    3.00
   2   0   1   -1.30    2.60
   3   0   1 1757.72   48.60
  -3   0  -1 1770.32   49.70
   3   0   1 1847.82   51.09
   3   0   1 1702.43   50.69
  -3   0  -1 1747.73   51.39
  -3   0  -1 1797.12   54.69
  -3   0  -1 1688.33   47.80
  -4   0  -1    2.10    2.90
  -4   0  -1   -5.50    5.40
   4   0   1   -0.10    4.20
   4   0   1    6.30    3.90
  -4   0  -1    1.30    5.50
  -4   0  -1    1.80    3.40
   4   0   1   -0.10    4.00
   5   0   1 3413.36   97.19
  -5   0  -1 3507.85  101.89
  -5   0  -1 3344.27   90.79
   5   0   1 3362.66   96.39
  -5   0  -1 3452.65   97.49
   5   0   1 3423.56   93.49
  -5   0  -1 3374.16   94.59
  -6   0  -1   -8.40    4.60
  -6   0  -1    2.90    6.80
  -6   0  -1    1.90    8.30
  -6   0  -1    1.70    3.70
   6   0   1    3.30    6.50
   6   0   1   -6.80    5.30
   6   0   1    1.30    4.60
  -7   0  -1 2818.62   89.29
  -7   0  -1 2799.62   85.59
  -7   0  -1 2636.14   75.89
   7   0   1 2657.33   80.69
   7   0   1 2768.02   85.89
   7   0   1 2856.81   85.09
  -7   0  -1 2805.22   82.29
   8   0   1   -1.60    7.60
   8   0   1   -1.20    9.10
  -8   0  -1    0.40    4.70
  -8   0  -1    0.80    9.30
  -8   0  -1    5.10    6.50
  -8   0  -1   -1.20    8.40
   8   0   1   -9.30    6.20
  -9   0  -1 1349.96   53.69
  -9   0  -1 1198.68   49.30
   9   0   1 1211.18   45.90
   9   0   1 1218.38   49.40
  -9   0  -1 1230.78   46.90
   9   0   1 1193.68   50.89
 -10   0  -1    5.30   12.20
  10   0   1   -5.10   10.50
  10   0   1    6.60    9.70
  10   0   1  -18.10   11.40
 -10   0  -1    9.80   11.70
  11   0   1  175.08   22.70
 -11   0  -1  130.19   21.50
 -11   0  -1  161.48   21.80
  11   0   1  112.89   20.60
  11   0   1  117.69   17.70
 -12   0  -1    5.30   14.10
  12   0   1  -18.00   13.40
  12   0   1  -21.20   10.80
 -12   0  -1   -3.60   13.90
 -13   0  -1  230.18   29.80
  13   0   1  263.97   27.30
 -13   0  -1  206.18   25.70
  13   0   1  209.98   28.80
  14   0   1   14.70   16.10
 -14   0  -1   -1.30   17.00
  14   0   1   23.20   19.70
 -14   0  -1   45.50   27.80
  15   0   1  337.57   39.40
 -15   0  -1  434.06   41.00
 -16   0  -1   16.30   20.80
  16   0   1   -6.20   21.90
 -17   0  -1  442.96   44.00
  17   0   1  317.07   42.60
  17  -1  -1    4.60   25.30
 -17  -1   1    2.00   22.20
 -17   1   1   -4.10   23.90
  17   1  -1   -2.70   24.70
 -16  -1   1   67.49   23.60
  16  -1  -1   72.39   27.30
 -16  -1   1   93.69   28.10
  16  -1  -1   67.49   23.70
 -16   1   1  112.49   30.20
  16   1  -1   46.00   25.70
 -15  -1   1   18.90   18.60
  15  -1  -1   -0.60   21.50
  15  -1  -1   13.20   19.00
 -15  -1   1   -9.40   18.40
 -15   1   1   20.70   21.20
  15   1  -1    0.50   20.80
 -14  -1   1  211.78   29.10
  14  -1  -1  208.18   27.50
 -14  -1   1  221.08   30.00
  14  -1  -1  188.58   29.00
  14   1  -1  199.88   31.40
  14   1  -1  206.48   26.60
 -14   1   1  182.28   27.30
 -14   1   1  178.68   30.80
 -13  -1   1   58.79   19.00
  13  -1  -1   38.70   18.20
  13  -1  -1   11.20   17.40
 -13  -1   1   60.59   18.20
  13   1  -1   31.60   20.30
  13   1  -1   36.20   16.50
 -13   1   1   89.29   20.30
 -13   1   1   28.50   19.00
  12  -1  -1 1043.50   51.09
 -12  -1   1  908.41   48.20
  12  -1  -1  981.80   49.00
 -12  -1   1 1010.70   48.80
  12  -1  -1  934.01   46.50
 -12   1   1  928.91   49.00
  12   1  -1  863.11   49.20
  12   1  -1 1006.00   45.60
 -12   1   1  903.61   51.09
  12   1  -1  887.81   48.40
 -11  -1   1  109.89   20.70
  11  -1  -1  111.59   20.10
 -11  -1   1  106.69   19.10
  11  -1  -1  100.99   19.20
  11  -1  -1  111.09   18.60
  11   1  -1   95.29   17.70
  11   1  -1  149.49   22.80
 -11   1   1   87.39   20.80
 -11   1   1  130.39   21.80
  11   1  -1  133.09   18.60
 -10  -1   1 1182.08   50.59
  10  -1  -1 1160.18   49.90
  10  -1  -1 1189.18   50.89
  10  -1  -1 1104.99   47.70
 -10  -1   1 1158.18   51.19
 -10   1   1 1130.59   50.09
 -10   1   1 1129.59   54.19
  10   1  -1 1254.07   47.60
  10   1  -1 1126.99   52.09
  10   1  -1 1263.47   51.49
   9  -1  -1  358.26   25.80
   9  -1  -1  355.66   23.80
   9  -1  -1  277.37   22.80
  -9  -1   1  285.67   27.30
  -9  -1   1  334.97   26.10
  -9   1   1  288.27   24.10
   9   1  -1  341.37   26.40
  -9   1   1  271.47   28.50
   9   1  -1  329.07   22.20
   9   1  -1  335.87   24.70
   8  -1  -1 1534.15   54.09
  -8  -1   1 1474.45   57.49
  -8  -1   1 1504.15   51.99
  -8  -1   1 1613.54   57.19
   8  -1  -1 1577.34   56.49
   8  -1  -1 1549.94   54.49
   8   1  -1 1608.84   58.29
  -8   1   1 1539.85   54.79
   8   1  -1 1572.44   52.69
  -8   1   1 1413.56   58.79
  -8   1   1 1511.35   51.89
   8   1  -1 1539.75   55.59
  -7  -1   1   53.89    9.70
   7  -1  -1   43.10    9.50
   7  -1  -1   54.29   11.90
  -7  -1   1   56.19   12.90
   7  -1  -1   53.09   10.10
  -7  -1   1   48.20   11.30
   7   1  -1   64.89   10.40
   7   1  -1   61.69   13.10
  -7   1   1   59.79   10.00
   7   1  -1   42.50   10.60
  -7   1   1   54.39   11.30
  -7   1   1   43.60   12.90
   6  -1  -1  807.92   32.70
  -6  -1   1  804.12   30.20
   6  -1  -1  822.62   32.00
   6  -1  -1  751.02   30.80
  -6  -1   1  780.92   34.00
  -6  -1   1  812.92   35.70
   6   1  -1  797.52   32.50
   6   1  -1  831.52   30.60
   6   1  -1  809.52   34.30
  -6   1   1  829.42   35.20
  -6   1   1  793.42   31.00
  -6   1   1  814.82   30.40
  -5  -1   1  113.09   13.50
   5  -1  -1  116.69   11.70
   5  -1  -1  130.39   12.70
  -5  -1   1  110.39   14.20
   5  -1  -1  120.99   11.20
  -5  -1   1  132.29   11.60
  -5   1   1  116.69   10.90
   5   1  -1  107.99   11.80
  -5   1   1  122.89   11.90
   5   1  -1   94.09    9.90
  -5   1   1   97.29   11.90
   5   1  -1  121.49   13.70
   4  -1  -1   -2.00    3.30
   4  -1  -1    5.80    3.90
  -4  -1   1    4.70    6.40
  -4  -1   1    8.20    4.30
   4  -1  -1    4.20    4.90
  -4  -1   1    8.60    5.50
  -4   1   1   11.50    5.30
   4   1  -1    4.40    3.20
   4   1  -1   10.60    4.80
  -4   1   1    5.00    3.60
   4   1  -1    1.60    3.50
  -4   1   1    3.60    4.00
   4   1  -1    6.60    5.50
   3  -1  -1 1782.62   50.29
  -3  -1   1 1783.02   48.90
  -3  -1   1 1678.43   52.89
  -3  -1   1 1745.53   50.79
   3  -1  -1 1702.33   49.40
   3  -1  -1 1675.23   48.60
   3  -1  -1 1721.13   48.50
  -3   1   1 1808.42   48.80
   3   1  -1 1701.83   46.80
   3   1  -1 1702.93   50.29
  -3   1   1 1656.03   49.40
   3   1  -1 1739.63   48.90
   3   1  -1 1794.42   51.59
   2  -1  -1 3728.03  100.49
   2  -1  -1 3840.22  101.99
   2  -1  -1 3853.71  100.49
  -2  -1   1 3887.41  103.89
   2  -1  -1 3843.92  100.09
  -2  -1   1 3889.61  100.79
  -2  -1   1 3976.10  100.69
   2   1  -1 3898.61  102.49
  -2   1   1 3842.72  101.09
  -2   1   1 3981.20   98.99
   2   1  -1 3862.61  100.89
   2   1  -1 3872.91  101.59
   2   1  -1 3892.51   99.99
  -2   1   1 3956.80  100.59
   1  -1  -1  494.75   15.80
  -1  -1   1  518.35   14.90
   1  -1  -1  479.35   14.80
   1  -1  -1  498.15   14.40
   1  -1  -1  506.75   15.30
  -1  -1   1  523.65   16.60
   1   1  -1  477.75   15.10
   1   1  -1  506.85   15.50
   1   1  -1  492.45   15.40
  -1   1   1  496.75   15.20
  -1   1   1  522.25   15.00
   1   1  -1  510.25   15.90
   0  -1  -1 6018.30  153.68
   0  -1   1 6036.80  154.48
   0  -1  -1 6037.10  154.28
   0  -1   1 6139.09  153.88
   0  -1   1 6012.60  153.88
   0  -1  -1 5919.81  153.68
   0  -1  -1 6058.99  154.08
   0  -1  -1 6079.89  153.58
   0   1  -1 6053.49  154.28
   0   1  -1 6113.79  154.18
   0   1   1 6178.28  153.18
   0   1  -1 6200.88  155.08
   0   1  -1 6131.69  153.08
   0   1   1 6317.77  154.88
  -1  -1  -1  546.65   16.40
  -1  -1  -1  559.34   16.50
   1  -1   1  543.85   16.20
   1  -1   1  569.94   17.00
  -1  -1  -1  556.64   16.70
   1  -1   1  535.35   15.20
   1  -1   1  527.15   16.30
   1   1   1  564.34   17.30
   1   1   1  561.04   17.40
   1   1   1  538.95   16.40
  -1   1  -1  548.25   17.00
  -1   1  -1  576.54   17.90
   2  -1   1 7652.13  191.78
  -2  -1  -1 7297.17  191.38
   2  -1   1 7276.97  189.48
  -2  -1  -1 7526.45  191.68
  -2  -1  -1 7395.56  191.78
   2  -1   1 7563.24  191.48
   2  -1   1 7559.74  191.18
  -2   1  -1 7857.21  195.38
   2   1   1 7717.63  193.38
  -2   1  -1 7510.35  191.08
  -2   1  -1 7449.75  191.48
   2   1   1 7399.96  191.58
   2   1   1 7368.36  191.78
   3  -1   1 1728.83   49.99
  -3  -1  -1 1852.91   51.39
   3  -1   1 1767.02   49.99
   3  -1   1 1777.22   49.90
  -3  -1  -1 1743.33   50.69
  -3  -1  -1 1702.33   50.09
  -3   1  -1 1728.73   48.40
   3   1   1 1732.33   50.79
  -3   1  -1 1769.92   49.80
   3   1   1 1723.73   49.00
   3   1   1 1830.12   52.59
   3   1   1 1693.13   47.70
  -3   1  -1 1821.22   55.49
  -4  -1  -1 1183.78   39.30
  -4  -1  -1 1229.88   37.90
   4  -1   1 1221.98   38.10
  -4  -1  -1 1138.49   39.50
   4  -1   1 1166.68   37.50
   4  -1   1 1189.88   37.20
  -4   1  -1 1185.08   44.00
  -4   1  -1 1200.48   35.10
   4   1   1 1165.18   35.30
  -4   1  -1 1199.08   37.30
  -4   1  -1 1168.68   36.00
   4   1   1 1166.68   35.60
   4   1   1 1248.28   40.60
   4   1   1 1191.28   39.00
  -5  -1  -1    4.90    4.50
  -5  -1  -1   15.00    7.80
  -5  -1  -1   -6.80    5.40
   5  -1   1   17.50    6.00
   5  -1   1    6.40    4.90
   5  -1   1    0.50    5.10
   5   1   1    2.00    6.10
  -5   1  -1    6.60    8.20
   5   1   1   11.40    4.70
  -5   1  -1    9.70    5.70
   5   1   1    9.70    4.60
  -5   1  -1    7.10    4.70
  -5   1  -1    8.30    3.90
   5   1   1    8.50    5.50
   6  -1   1   75.59   10.50
   6  -1   1   57.69    9.30
  -6  -1  -1   45.90   11.10
  -6  -1  -1   82.79   10.70
  -6  -1  -1   64.89   11.80
   6  -1   1   82.69   11.20
  -6   1  -1   78.59   10.70
   6   1   1   86.49    9.50
   6   1   1   73.39   11.90
  -6   1  -1   77.49   10.30
  -6   1  -1   42.10   13.20
  -6   1  -1   77.39    7.70
   6   1   1   88.29   12.40
   6   1   1   74.39    8.70
  -7  -1  -1    7.20    8.90
   7  -1   1    9.30    6.90
  -7  -1  -1   -3.80    6.00
  -7  -1  -1   -2.70    7.70
   7  -1   1    1.70    6.50
   7  -1   1   -2.70    6.80
   7   1   1    3.30    8.00
   7   1   1   -1.60    5.00
  -7   1  -1    6.10    6.20
   7   1   1    2.00    5.10
  -7   1  -1    2.70    4.60
  -7   1  -1    2.50    7.20
  -7   1  -1    4.80   10.10
   7   1   1   13.10    7.80
   8  -1   1  556.84   30.00
  -8  -1  -1  570.94   31.30
   8  -1   1  554.24   27.10
   8  -1   1  548.35   28.40
  -8  -1  -1  520.35   30.30
  -8  -1  -1  491.35   25.90
   8   1   1  509.55   28.70
  -8   1  -1  494.45   25.90
  -8   1  -1  552.84   34.00
   8   1   1  568.84   31.30
  -8   1  -1  514.05   28.10
   8   1   1  505.35   22.40
   8   1   1  572.74   25.60
  -8   1  -1  497.65   20.70
   9  -1   1  194.28   21.20
   9  -1   1  196.68   19.70
  -9  -1  -1  207.28   22.50
  -9  -1  -1  174.28   18.40
  -9  -1  -1  190.28   21.60
   9  -1   1  181.58   21.20
  -9   1  -1  189.68   19.70
   9   1   1  234.58   24.40
  -9   1  -1  189.28   13.30
  -9   1  -1  214.88   23.00
   9   1   1  163.98   22.10
   9   1   1  176.68   14.70
  -9   1  -1  181.58   24.70
   9   1   1  196.08   18.30
  10  -1   1 1653.03   65.19
  10  -1   1 1756.52   61.99
 -10  -1  -1 1646.14   64.69
 -10  -1  -1 1748.13   65.59
  10  -1   1 1760.62   65.19
  10   1   1 1843.92   66.69
 -10   1  -1 1612.64   62.99
  10   1   1 1750.82   59.89
  10   1   1 1714.23   67.39
 -10   1  -1 1734.73   68.79
 -11  -1  -1  123.69   20.70
  11  -1   1  157.18   22.60
 -11  -1  -1  152.78   21.40
  11  -1   1  137.29   20.00
  11  -1   1  115.09   20.50
  11   1   1  147.49   23.60
 -11   1  -1  139.29   22.60
 -11   1  -1  129.39   19.60
  11   1   1  169.58   33.00
  11   1   1  171.18   19.80
 -12  -1  -1 1329.47   58.39
  12  -1   1 1337.07   55.59
  12  -1   1 1386.06   60.79
 -12  -1  -1 1298.67   57.39
 -12   1  -1 1242.18   55.09
  12   1   1 1182.88   58.89
 -12   1  -1 1307.37   60.49
  12   1   1 1347.97   53.29
 -13  -1  -1   97.79   21.30
 -13  -1  -1   68.69   19.10
  13  -1   1   79.69   20.70
  13  -1   1   85.39   20.20
  13   1   1   80.89   22.70
 -13   1  -1  130.39   21.70
  13   1   1   97.89   18.80
 -13   1  -1   93.59   22.50
 -14  -1  -1  700.33   43.70
 -14  -1  -1  727.43   46.40
  14  -1   1  698.33   47.60
  14  -1   1  685.53   43.60
 -14   1  -1  598.84   46.20
  14   1   1  675.33   49.00
 -15  -1  -1   38.90   22.00
  15  -1   1   26.20   19.70
  15  -1   1   -3.20   21.20
  15   1   1   12.00   22.20
 -15   1  -1   41.00   22.80
  16  -1   1   74.79   27.50
 -16  -1  -1   28.80   21.40
  16   1   1   45.30   24.20
 -16   1  -1   68.29   25.50
  17  -1   1   -4.60   24.20
 -17  -1  -1   16.20   24.00
  17   1   1    5.30   25.60
 -17   1  -1   14.50   23.90
  17  -2  -1  232.28   36.20
  17   2  -1  194.68   56.69
 -17   2   1  175.98   37.30
  16  -2  -1  168.48   30.90
 -16  -2   1  165.58   28.00
  16  -2  -1  127.69   31.70
 -16  -2   1  171.38   30.60
  16   2  -1  140.69   31.90
 -16   2   1  159.08   33.10
  15  -2  -1  420.66   41.20
  15  -2  -1  416.76   40.50
 -15  -2   1  286.17   35.70
 -15  -2   1  384.56   37.30
  15   2  -1  316.17   38.50
 -15   2   1  375.36   40.20
  14  -2  -1  253.97   31.80
 -14  -2   1  265.17   33.00
 -14  -2   1  222.08   28.80
  14  -2  -1  230.78   29.80
 -14   2   1  229.18   32.70
  14   2  -1  198.48   30.60
 -14   2   1  195.38   28.70
 -13  -2   1  497.25   36.70
  13  -2  -1  387.46   36.80
 -13  -2   1  438.76   37.20
  13  -2  -1  533.85   38.40
  13   2  -1  493.45   34.00
  13   2  -1  454.55   41.50
 -13   2   1  476.45   38.90
 -13   2   1  444.86   43.00
  12  -2  -1  214.88   26.80
 -12  -2   1  223.38   28.50
  12  -2  -1  208.08   26.80
  12  -2  -1  224.18   26.90
 -12  -2   1  220.38   25.80
  12   2  -1  169.68   26.90
  12   2  -1  223.28   24.30
 -12   2   1  195.78   31.40
 -12   2   1  248.68   28.40
  11  -2  -1   26.60   13.90
  11  -2  -1   42.90   15.30
 -11  -2   1   26.40   13.30
 -11  -2   1   16.50   14.20
  11  -2  -1   27.50   14.80
 -11   2   1   15.10   13.60
  11   2  -1   28.00   11.90
  11   2  -1   18.10   14.10
  11   2  -1   29.80   16.20
 -11   2   1   10.30   17.10
 -10  -2   1   64.29   15.50
  10  -2  -1   49.40   13.50
  10  -2  -1   29.10   13.40
  10  -2  -1   23.70   13.80
 -10  -2   1   72.89   16.40
  10   2  -1   72.39   14.10
 -10   2   1   65.19   15.00
  10   2  -1   85.59   17.00
 -10   2   1   67.09   19.80
  10   2  -1   37.00   15.40
   9  -2  -1  178.68   19.50
  -9  -2   1  173.98   22.70
   9  -2  -1  196.78   21.60
  -9  -2   1  166.88   20.10
   9  -2  -1  167.38   19.20
  -9   2   1  176.28   23.80
  -9   2   1  161.68   19.10
   9   2  -1  150.28   20.10
   9   2  -1  134.39   20.30
   9   2  -1  135.39   16.50
   8  -2  -1  171.98   18.60
   8  -2  -1  153.48   17.00
  -8  -2   1  188.28   21.60
  -8  -2   1  125.59   16.20
  -8  -2   1  132.29   15.20
   8  -2  -1  101.69   15.30
  -8   2   1  137.39   18.90
   8   2  -1  115.59   18.10
   8   2  -1  144.79   18.50
   8   2  -1  145.29   15.50
  -8   2   1  135.69   15.60
  -8   2   1  133.99   15.60
   8   2  -1  116.09   11.70
  -7  -2   1  799.72   32.50
  -7  -2   1  842.62   38.50
  -7  -2   1  791.02   34.30
   7  -2  -1  889.31   35.40
   7  -2  -1  799.32   32.80
   7  -2  -1  861.21   35.10
   7   2  -1  784.72   37.10
   7   2  -1  795.52   29.00
   7   2  -1  825.52   35.80
   7   2  -1  807.22   32.00
  -7   2   1  848.62   33.10
  -7   2   1  830.52   37.10
  -7   2   1  877.21   33.00
  -6  -2   1 1024.60   42.90
   6  -2  -1 1102.89   38.10
  -6  -2   1  997.30   38.10
   6  -2  -1 1140.39   39.60
  -6  -2   1 1091.69   37.90
   6  -2  -1 1096.19   39.80
  -6   2   1 1042.60   36.80
   6   2  -1 1093.49   34.90
  -6   2   1 1105.89   37.60
  -6   2   1 1040.00   32.00
   6   2  -1 1084.79   37.00
   6   2  -1 1089.49   40.40
  -6   2   1 1056.19   40.50
   6   2  -1 1050.79   42.10
  -5  -2   1 3201.88   91.29
  -5  -2   1 3241.38   96.99
   5  -2  -1 3414.06   92.39
  -5  -2   1 3194.08   91.09
   5  -2  -1 3302.87   90.39
   5  -2  -1 3332.27   93.39
   5  -2  -1 3315.67   91.19
   5   2  -1 3204.18   88.79
  -5   2   1 3292.67   86.49
   5   2  -1 3260.17   90.39
   5   2  -1 3211.68   93.49
  -5   2   1 3179.78   92.99
   5   2  -1 3259.27   95.79
  -5   2   1 3308.37   90.89
  -4  -2   1 1508.45   44.50
   4  -2  -1 1416.26   43.40
   4  -2  -1 1444.16   43.30
  -4  -2   1 1416.96   43.40
   4  -2  -1 1538.75   44.40
  -4  -2   1 1472.95   48.80
   4  -2  -1 1495.05   46.10
   4   2  -1 1435.16   43.20
  -4   2   1 1522.25   44.20
   4   2  -1 1445.66   45.90
  -4   2   1 1413.96   45.20
   4   2  -1 1421.06   43.30
  -4   2   1 1429.26   41.00
   3  -2  -1 4211.58  110.89
   3  -2  -1 4219.08  113.99
   3  -2  -1 4268.07  111.49
   3  -2  -1 4240.38  111.69
  -3  -2   1 4127.69  110.39
  -3  -2   1 4340.87  115.79
  -3  -2   1 4333.57  112.39
   3   2  -1 4139.79  111.39
   3   2  -1 4360.56  115.29
   3   2  -1 4234.68  112.09
  -3   2   1 4262.27  110.39
  -3   2   1 4217.58  111.89
   3   2  -1 4294.67  113.69
  -3   2   1 4130.29  112.69
   2  -2  -1  620.84   20.30
  -2  -2   1  638.84   20.80
   2  -2  -1  641.54   21.00
  -2  -2   1  656.43   21.00
   2  -2  -1  671.53   22.60
  -2  -2   1  654.73   23.20
  -2  -2   1  633.74   19.20
  -2   2   1  658.13   21.00
   2   2  -1  656.03   22.10
   2   2  -1  668.23   22.90
  -2   2   1  669.03   21.60
  -2   2   1  665.83   20.90
   2   2  -1  641.04   22.00
  -1  -2   1  263.97   11.40
   1  -2  -1  247.08   10.60
  -1  -2   1  265.17   10.30
   1  -2  -1  262.37   11.40
  -1  -2   1  258.57    8.70
   1  -2  -1  247.38    9.80
  -1  -2   1  235.18   10.40
   1   2  -1  289.87   11.30
  -1   2   1  253.97   10.60
  -1   2   1  276.27   11.50
  -1   2   1  255.47   10.20
   1   2  -1  247.68   11.00
   1   2  -1  257.07   12.00
   0  -2  -1   71.29    5.20
   0  -2  -1   66.59    4.80
   0  -2   1   67.09    5.80
   0  -2  -1   69.39    5.80
   0  -2   1   65.59    5.60
   0  -2  -1   67.09    5.20
   0  -2   1   65.09    5.20
   0   2   1   72.29    5.30
   0   2  -1   61.69    5.50
   0   2  -1   70.99    6.80
   0   2  -1   68.29    5.00
   0   2  -1   61.59    4.40
   0   2   1   67.69    4.30
   0   2   1   77.79    7.10
  -1  -2  -1   82.49    5.80
  -1  -2  -1   80.59    4.80
   1  -2   1   82.69    5.50
  -1  -2  -1   87.19    6.00
  -1  -2  -1   96.79    7.00
   1  -2   1   95.19    6.10
   1  -2   1   84.49    6.80
  -1   2  -1   90.69    7.30
   1   2   1   92.49    7.50
  -1   2  -1   85.69    6.40
  -1   2  -1   87.49    6.30
   1   2   1   91.89    7.60
  -1   2  -1   82.59    5.20
   1   2   1   87.29    6.30
   2  -2   1  249.28   11.80
  -2  -2  -1  245.98   10.70
   2  -2   1  251.07   11.10
  -2  -2  -1  248.18   11.70
  -2  -2  -1  258.97   11.40
   2  -2   1  253.27    9.90
   2  -2   1  233.18   10.00
  -2   2  -1  249.58   11.40
  -2   2  -1  254.07   12.00
  -2   2  -1  257.47   11.60
   2   2   1  253.97   13.10
   2   2   1  252.27   11.70
   2   2   1  261.77   12.50
   3  -2   1  942.81   30.60
  -3  -2  -1  925.01   29.10
   3  -2   1  886.41   27.30
   3  -2   1  931.11   28.60
   3  -2   1  956.10   29.50
  -3  -2  -1  964.80   30.20
  -3  -2  -1  903.71   30.40
  -3   2  -1  968.70   29.90
   3   2   1  922.81   30.30
   3   2   1  965.90   32.90
  -3   2  -1  919.31   31.70
   3   2   1  881.91   26.60
  -3   2  -1  904.61   29.00
   3   2   1  935.61   30.30
  -4  -2  -1 1019.20   33.80
   4  -2   1 1014.50   33.80
   4  -2   1 1053.69   35.00
   4  -2   1 1041.00   33.30
  -4  -2  -1 1085.39   34.60
   4  -2   1 1040.70   31.60
  -4  -2  -1 1041.70   36.00
  -4   2  -1 1072.89   32.50
   4   2   1 1012.30   33.50
  -4   2  -1 1026.90   34.00
   4   2   1  998.60   31.00
   4   2   1 1051.39   35.20
   4   2   1 1045.70   37.40
  -4   2  -1 1064.69   37.80
  -5  -2  -1 2785.72   82.09
   5  -2   1 2732.13   78.39
   5  -2   1 2742.03   79.29
  -5  -2  -1 2773.52   78.89
   5  -2   1 2911.91   78.99
  -5  -2  -1 2675.13   78.99
  -5   2  -1 2775.42   78.39
   5   2   1 2660.23   75.09
  -5   2  -1 2675.53   75.19
   5   2   1 2699.53   76.89
   5   2   1 2752.42   82.79
  -5   2  -1 2680.03   83.89
   5   2   1 2762.32   80.59
   6  -2   1 1373.66   45.20
  -6  -2  -1 1274.27   48.20
  -6  -2  -1 1315.87   45.60
   6  -2   1 1283.57   44.00
   6  -2   1 1329.77   44.70
   6   2   1 1334.07   41.90
   6   2   1 1294.17   48.10
   6   2   1 1315.97   46.50
  -6   2  -1 1235.48   41.50
  -6   2  -1 1317.47   50.89
  -6   2  -1 1273.47   40.00
   6   2   1 1286.57   41.10
  -7  -2  -1 1526.15   52.49
  -7  -2  -1 1443.66   56.89
   7  -2   1 1653.23   53.89
  -7  -2  -1 1509.15   54.49
   7  -2   1 1555.34   52.99
   7  -2   1 1634.94   54.09
  -7   2  -1 1608.64   52.49
   7   2   1 1558.14   49.40
  -7   2  -1 1605.44   47.60
   7   2   1 1596.34   49.50
  -7   2  -1 1553.84   50.59
  -7   2  -1 1573.74   60.89
   7   2   1 1574.44   55.39
   7   2   1 1583.74   57.69
   8  -2   1  689.83   32.10
   8  -2   1  721.13   33.40
   8  -2   1  716.53   32.90
  -8  -2  -1  647.94   33.30
  -8  -2  -1  680.23   31.50
  -8  -2  -1  580.94   34.80
  -8   2  -1  710.03   31.10
   8   2   1  639.04   35.60
   8   2   1  732.13   34.40
  -8   2  -1  708.23   31.00
  -8   2  -1  701.53   38.80
   8   2   1  667.43   28.40
   8   2   1  676.33   28.00
  -8   2  -1  681.63   25.70
  -9  -2  -1  834.92   37.70
  -9  -2  -1  829.52   42.70
   9  -2   1  911.61   41.00
  -9  -2  -1  794.32   40.00
   9  -2   1  903.41   39.90
   9  -2   1  872.81   38.70
   9   2   1  855.81   33.50
  -9   2  -1  863.71   30.90
   9   2   1  866.61   35.10
   9   2   1  800.22   42.30
  -9   2  -1  855.51   37.90
   9   2   1  935.41   42.10
  -9   2  -1  910.81   46.70
  10  -2   1  304.37   28.80
 -10  -2  -1  324.47   31.60
 -10  -2  -1  389.46   28.80
  10  -2   1  334.57   30.00
  10  -2   1  332.37   26.00
  10   2   1  323.17   23.30
  10   2   1  257.47   27.40
 -10   2  -1  307.67   26.00
 -10   2  -1  343.77   34.10
  10   2   1  314.97   29.40
 -11  -2  -1   63.69   18.40
  11  -2   1   46.60   16.80
  11  -2   1   85.29   17.90
  11  -2   1   70.79   18.20
 -11  -2  -1   93.49   18.50
  11   2   1   58.69   14.20
 -11   2  -1   46.30   15.10
  11   2   1   74.69   20.30
 -11   2  -1   52.59   18.00
 -12  -2  -1   98.09   20.30
 -12  -2  -1    8.40   15.50
  12  -2   1   69.39   20.20
  12  -2   1  111.09   20.40
  12   2   1   61.89   23.50
  12   2   1   60.79   19.80
 -12   2  -1   62.29   20.50
 -12   2  -1   99.39   20.40
 -13  -2  -1   61.89   19.70
  13  -2   1   56.99   18.80
  13  -2   1   46.40   19.40
 -13  -2  -1   96.29   21.70
 -13   2  -1   77.39   22.40
  13   2   1   65.19   23.00
  14  -2   1  130.09   23.00
 -14  -2  -1  199.98   28.40
  14  -2   1  132.69   26.10
 -14  -2  -1  146.49   25.80
 -14   2  -1  152.18   29.30
  14   2   1  118.99   26.40
  15  -2   1  177.88   31.00
 -15  -2  -1  214.78   30.30
 -15  -2  -1  212.58   30.00
  15  -2   1  267.37   34.40
 -15   2  -1  217.38   34.10
  15   2   1  316.87   41.00
 -16  -2  -1   58.99   23.30
  16  -2   1   91.39   29.00
  16  -2   1   46.80   23.90
  16   2   1  103.39   30.30
 -16   2  -1   61.79   26.30
  17  -2   1  249.08   55.49
 -17  -2  -1  188.68   33.50
 -16  -3   1   30.70   20.90
  16  -3  -1  -10.20   20.70
 -16   3   1   21.50   26.70
  16   3  -1    5.30   24.10
 -15  -3   1   16.00   19.90
  15  -3  -1    5.30   19.70
 -15  -3   1   27.00   19.80
 -15   3   1   -0.20   22.70
  15   3  -1   -7.90   20.50
 -14  -3   1   51.49   21.00
  14  -3  -1   30.70   19.00
  14  -3  -1   -6.90   28.40
 -14  -3   1   22.30   17.00
 -14   3   1   19.10   23.80
  14   3  -1   25.20   19.90
  13  -3  -1  195.58   27.00
 -13  -3   1  227.98   30.40
  13  -3  -1  222.28   28.90
 -13  -3   1  224.28   26.60
 -13   3   1  208.28   28.90
  13   3  -1  250.97   33.30
 -13   3   1  197.38   33.30
  12  -3  -1  150.28   23.80
 -12  -3   1  165.38   26.00
  12  -3  -1  215.38   27.60
 -12  -3   1  208.58   24.90
  12  -3  -1  141.09   23.80
 -12   3   1  181.88   31.70
  12   3  -1  154.28   25.90
 -12   3   1  202.58   26.30
  12   3  -1  197.08   26.20
 -11  -3   1  624.24   36.50
 -11  -3   1  655.43   41.30
  11  -3  -1  745.23   39.50
  11  -3  -1  639.64   37.40
  11  -3  -1  653.43   38.30
  11   3  -1  614.54   41.00
 -11   3   1  567.84   44.10
 -11   3   1  605.94   36.60
  11   3  -1  639.04   39.90
  11   3  -1  658.13   34.10
  10  -3  -1  525.25   32.10
  10  -3  -1  463.75   30.80
  10  -3  -1  488.75   32.00
 -10  -3   1  479.55   30.80
 -10  -3   1  550.54   36.90
 -10   3   1  522.45   30.20
  10   3  -1  513.25   28.60
 -10   3   1  442.56   36.40
  10   3  -1  518.35   33.70
  10   3  -1  458.35   33.80
  -9  -3   1 1170.28   46.10
   9  -3  -1 1099.89   47.40
   9  -3  -1 1143.49   47.10
  -9  -3   1 1092.59   51.29
   9  -3  -1 1156.58   46.60
   9   3  -1 1098.19   42.90
  -9   3   1 1162.48   52.29
   9   3  -1 1180.28   51.59
   9   3  -1 1145.09   41.10
   9   3  -1 1091.59   48.60
  -9   3   1 1180.48   45.40
   8  -3  -1  498.65   29.40
  -8  -3   1  541.25   28.00
   8  -3  -1  562.74   28.70
   8  -3  -1  538.45   27.70
  -8  -3   1  574.44   34.40
  -8  -3   1  560.74   27.90
   8   3  -1  581.24   32.90
  -8   3   1  515.45   26.70
   8   3  -1  568.94   26.50
   8   3  -1  533.25   30.50
  -8   3   1  539.75   31.60
  -8   3   1  531.45   21.30
   8   3  -1  527.25   25.00
   7  -3  -1  689.93   29.00
  -7  -3   1  680.73   29.40
  -7  -3   1  641.04   35.60
   7  -3  -1  759.52   31.30
  -7  -3   1  680.93   29.80
   7  -3  -1  674.93   32.30
   7  -3  -1  711.93   30.20
  -7   3   1  633.44   32.30
   7   3  -1  712.23   34.80
   7   3  -1  659.83   28.10
  -7   3   1  719.13   29.80
   7   3  -1  679.63   28.20
  -7   3   1  684.13   24.80
   7   3  -1  706.63   32.90
  -6  -3   1  721.93   29.10
  -6  -3   1  725.73   34.90
   6  -3  -1  717.93   28.90
   6  -3  -1  740.63   31.70
   6  -3  -1  717.83   29.40
   6  -3  -1  711.03   28.00
  -6  -3   1  713.23   28.10
   6   3  -1  696.93   33.40
   6   3  -1  696.93   27.60
  -6   3   1  757.22   29.10
   6   3  -1  713.33   31.90
  -6   3   1  724.03   25.10
   6   3  -1  701.63   28.10
  -6   3   1  707.93   31.20
   5  -3  -1    3.40    5.20
   5  -3  -1   -3.00    5.00
   5  -3  -1    2.90    4.60
  -5  -3   1    4.40    5.00
  -5  -3   1   -6.70    4.10
   5  -3  -1    2.30    4.50
  -5  -3   1   -7.60    6.50
   5   3  -1    7.40    4.60
  -5   3   1   10.20    6.00
  -5   3   1    1.70    4.60
   5   3  -1    0.80    5.30
   5   3  -1   -2.90    6.40
   5   3  -1    1.80    5.30
  -5   3   1    5.90    4.50
  -4  -3   1  167.78   11.40
  -4  -3   1  168.08   10.00
   4  -3  -1  166.08   12.90
  -4  -3   1  183.88   17.10
   4  -3  -1  141.69   10.00
   4  -3  -1  144.59   10.70
   4  -3  -1  151.68   10.90
   4   3  -1  149.29   14.40
   4   3  -1  169.08   10.70
   4   3  -1  152.58   12.50
  -4   3   1  153.28   12.30
  -4   3   1  156.18   11.30
  -4   3   1  148.59   10.40
   4   3  -1  150.48   12.40
   3  -3  -1  643.34   23.20
  -3  -3   1  626.14   25.70
   3  -3  -1  669.73   25.60
  -3  -3   1  661.83   23.50
  -3  -3   1  660.43   21.20
   3  -3  -1  643.04   22.90
  -3  -3   1  637.34   22.60
   3   3  -1  693.53   26.30
  -3   3   1  661.43   23.40
  -3   3   1  689.33   23.50
   3   3  -1  710.73   25.60
  -3   3   1  688.63   24.60
   3   3  -1  660.93   25.10
   2  -3  -1  476.55   18.30
  -2  -3   1  473.15   16.20
   2  -3  -1  513.85   18.20
  -2  -3   1  501.65   18.60
   2  -3  -1  483.85   19.80
  -2  -3   1  549.54   20.60
  -2  -3   1  500.25   18.30
   2   3  -1  535.75   20.20
   2   3  -1  509.45   20.70
  -2   3   1  490.95   18.80
  -2   3   1  516.55   18.80
  -2   3   1  517.85   19.40
   2   3  -1  504.65   19.70
   1  -3  -1 2364.66   63.69
  -1  -3   1 2316.57   63.89
  -1  -3   1 2315.37   61.69
   1  -3  -1 2190.68   64.29
   1  -3  -1 2349.17   64.39
  -1  -3   1 2245.68   63.79
  -1  -3   1 2400.36   65.09
  -1   3   1 2392.16   65.69
  -1   3   1 2354.86   64.09
   1   3  -1 2357.56   65.19
   1   3  -1 2354.56   66.49
  -1   3   1 2319.07   64.19
   1   3  -1 2430.46   64.39
   0  -3   1 1450.15   42.00
   0  -3   1 1478.65   41.60
   0  -3  -1 1458.55   41.00
   0  -3  -1 1445.66   42.20
   0  -3  -1 1411.66   41.00
   0  -3  -1 1438.06   41.10
   0  -3   1 1486.65   41.80
   0   3   1 1412.26   41.60
   0   3  -1 1456.05   43.80
   0   3  -1 1433.66   40.50
   0   3  -1 1413.76   42.30
   0   3   1 1444.96   39.00
   0   3  -1 1381.76   39.80
   0   3   1 1461.35   43.60
  -1  -3  -1 1998.20   55.89
  -1  -3  -1 2062.89   56.69
  -1  -3  -1 2113.49   58.69
  -1  -3  -1 2076.59   57.39
   1  -3   1 2007.40   56.79
   1  -3   1 2094.99   57.49
   1  -3   1 2111.39   58.79
  -1   3  -1 2039.30   55.69
  -1   3  -1 2055.99   58.39
  -1   3  -1 2038.40   56.79
   1   3   1 2150.78   57.39
   1   3   1 2116.69   60.19
  -1   3  -1 2131.69   59.79
   1   3   1 2075.19   57.99
  -2  -3  -1  896.51   27.80
  -2  -3  -1  848.92   26.10
   2  -3   1  887.21   28.60
   2  -3   1  862.71   26.50
  -2  -3  -1  891.11   28.80
   2  -3   1  893.11   30.00
   2  -3   1  915.71   27.50
  -2  -3  -1  928.11   30.00
   2   3   1  951.10   30.60
   2   3   1  899.31   30.90
   2   3   1  913.81   29.60
  -2   3  -1  909.61   30.10
  -2   3  -1  876.01   28.80
  -3  -3  -1 1422.76   44.20
  -3  -3  -1 1344.07   39.30
   3  -3   1 1445.66   41.00
  -3  -3  -1 1377.16   41.50
   3  -3   1 1392.26   40.70
   3  -3   1 1410.96   44.20
   3  -3   1 1430.16   42.70
  -3  -3  -1 1378.06   43.00
  -3   3  -1 1412.86   44.10
   3   3   1 1457.35   45.80
  -3   3  -1 1436.36   43.20
  -3   3  -1 1393.76   43.10
   3   3   1 1510.65   45.10
   3   3   1 1409.76   43.60
   4  -3   1  148.09   10.30
   4  -3   1  152.08   11.20
   4  -3   1  158.38   12.60
  -4  -3  -1  150.88   11.70
   4  -3   1  160.88    9.80
  -4  -3  -1  166.18   13.30
  -4  -3  -1  147.49   10.90
  -4   3  -1  146.79   10.70
  -4   3  -1  154.18   11.20
   4   3   1  159.58   12.30
   4   3   1  144.59   15.20
   4   3   1  149.49   13.00
  -4   3  -1  157.18   14.60
   5  -3   1  223.48   14.50
   5  -3   1  222.38   15.70
   5  -3   1  239.38   12.80
   5  -3   1  251.07   14.10
  -5  -3  -1  213.88   14.00
  -5  -3  -1  214.58   16.70
  -5  -3  -1  221.98   14.80
   5   3   1  202.58   15.10
   5   3   1  222.18   11.70
  -5   3  -1  223.48   14.70
   5   3   1  222.78   17.90
  -5   3  -1  204.48   12.90
   5   3   1  218.38   15.10
  -5   3  -1  201.98   16.90
   6  -3   1   -2.90    5.50
  -6  -3  -1    8.20    6.70
  -6  -3  -1   -3.20    7.70
   6  -3   1    6.30    5.50
   6  -3   1    7.90    6.80
   6  -3   1   -0.50    5.40
  -6  -3  -1    5.30    5.70
   6   3   1   -4.70    7.20
  -6   3  -1    2.00    5.20
   6   3   1    1.60    6.80
   6   3   1    1.80    4.30
   6   3   1    6.70    6.20
  -6   3  -1    7.40    5.90
  -6   3  -1   -5.80    7.40
  -7  -3  -1   41.70   10.30
   7  -3   1   42.20   10.40
  -7  -3  -1   32.20   13.00
   7  -3   1   29.80    9.60
  -7  -3  -1   46.80   10.00
   7  -3   1   49.60   10.80
  -7   3  -1   45.50    8.20
  -7   3  -1   34.30    8.40
  -7   3  -1   28.20   12.10
   7   3   1   41.60   10.90
  -7   3  -1   36.60    9.00
   7   3   1   16.40   11.00
   7   3   1   55.69   10.40
   7   3   1   32.00    7.40
  -8  -3  -1   65.29   13.20
  -8  -3  -1   63.49   11.80
   8  -3   1   60.69   11.70
  -8  -3  -1   42.90   13.60
   8  -3   1   48.00   11.80
   8  -3   1   60.79   12.70
  -8   3  -1   63.89    9.70
   8   3   1   28.90   11.80
   8   3   1   62.19   13.30
  -8   3  -1   86.59   17.90
  -8   3  -1   56.39   10.60
   8   3   1   65.59   10.40
  -8   3  -1   52.39   10.60
   8   3   1   51.09   10.60
  -9  -3  -1  775.02   38.30
  -9  -3  -1  791.52   37.50
   9  -3   1  886.91   39.40
   9  -3   1  792.12   38.40
  -9  -3  -1  846.82   43.90
   9  -3   1  832.82   39.20
   9   3   1  875.41   34.20
  -9   3  -1  833.72   46.10
   9   3   1  808.52   42.70
  -9   3  -1  821.92   31.10
   9   3   1  873.71   34.90
  -9   3  -1  833.92   35.80
   9   3   1  811.92   40.60
 -10  -3  -1 1066.29   46.80
  10  -3   1 1063.89   46.90
 -10  -3  -1 1005.60   50.89
  10  -3   1 1041.20   47.60
  10  -3   1 1085.19   47.40
 -10   3  -1 1005.70   53.89
 -10   3  -1 1049.20   44.10
  10   3   1 1050.09   41.00
  10   3   1 1050.39   50.79
  11  -3   1 1180.38   52.29
  11  -3   1 1273.57   53.59
  11  -3   1 1185.98   53.19
 -11  -3  -1 1101.69   51.49
 -11  -3  -1 1162.08   55.89
 -11   3  -1 1167.88   60.29
 -11   3  -1 1193.48   50.29
  11   3   1 1151.98   56.69
  12  -3   1  435.36   35.20
  12  -3   1  415.56   34.50
 -12  -3  -1  504.95   37.90
 -12  -3  -1  487.45   35.50
 -12   3  -1  454.05   43.50
  12   3   1  476.15   38.20
 -13  -3  -1  548.25   42.20
  13  -3   1  565.74   40.80
  13  -3   1  558.24   40.40
 -13  -3  -1  619.14   40.40
 -13   3  -1  555.74   46.00
  13   3   1  433.16   42.10
  14  -3   1   50.49   21.30
 -14  -3  -1   25.50   19.30
 -14  -3  -1   72.29   21.70
  14  -3   1   54.99   21.30
  14   3   1   35.30   21.60
 -14   3  -1   58.89   25.20
 -15  -3  -1   95.89   26.10
  15  -3   1  162.48   30.10
 -15  -3  -1  114.79   25.40
  15  -3   1  175.88   45.90
  15   3   1  207.38   34.60
 -15   3  -1  165.48   32.70
 -16  -3  -1   62.99   24.90
  16  -3   1   37.90   24.50
  16   3   1   49.60   26.70
 -16   3  -1   32.10   26.60
 -16  -4   1  477.25   47.00
  16  -4  -1  467.95   45.90
 -16   4   1  514.15   53.89
  16   4  -1  420.46   49.00
 -15  -4   1   12.70   21.80
  15  -4  -1   44.10   22.00
 -15   4   1   41.80   27.60
  15   4  -1    9.70   23.20
  14  -4  -1  650.83   47.20
 -14  -4   1  713.63   49.80
  14   4  -1  607.04   49.50
 -14   4   1  479.85   50.19
 -13  -4   1   59.49   18.90
 -13  -4   1   35.70   17.90
  13  -4  -1   48.00   19.30
 -13   4   1   50.39   26.70
  13   4  -1   23.50   18.60
 -12  -4   1  229.68   30.40
  12  -4  -1  269.27   30.00
  12  -4  -1  210.28   28.50
 -12  -4   1  220.68   25.60
 -12   4   1  198.98   33.00
  12   4  -1  184.18   28.70
 -12   4   1  239.98   27.80
  11  -4  -1   12.80   12.20
 -11  -4   1   11.50   13.10
  11  -4  -1   10.80   13.30
 -11  -4   1   -2.30   12.50
  11  -4  -1   -9.00   11.50
 -11   4   1   18.80   11.80
 -11   4   1   -2.80   18.30
  11   4  -1   12.30   16.20
  10  -4  -1   15.00   11.00
  10  -4  -1   -2.40   11.30
 -10  -4   1   10.90   12.80
 -10  -4   1   -4.70    9.70
  10  -4  -1    7.10   11.20
 -10   4   1    4.30   10.20
  10   4  -1  -10.30   10.60
 -10   4   1  -14.00   11.40
  10   4  -1   -8.40    8.30
  10   4  -1   -4.20   12.20
   9  -4  -1   18.20   10.30
   9  -4  -1   18.10   12.10
  -9  -4   1   26.10   11.60
   9  -4  -1   33.90   13.10
  -9  -4   1   -0.30   12.40
  -9   4   1   23.40   12.80
   9   4  -1   39.40   16.70
   9   4  -1   43.70   10.70
  -9   4   1   31.40   11.40
   9   4  -1   26.10   11.40
   9   4  -1   27.40   14.10
  -8  -4   1  628.64   38.00
  -8  -4   1  648.54   34.70
   8  -4  -1  666.13   31.70
  -8  -4   1  661.33   30.50
   8  -4  -1  703.53   31.10
   8  -4  -1  710.83   32.70
   8  -4  -1  689.53   35.20
   8   4  -1  671.83   35.50
  -8   4   1  651.23   35.50
   8   4  -1  642.44   30.80
  -8   4   1  689.63   26.70
   8   4  -1  704.63   30.20
   8   4  -1  631.14   36.60
  -7  -4   1   54.19   10.40
   7  -4  -1   34.70    9.70
   7  -4  -1   45.30   11.00
   7  -4  -1   47.10   10.30
  -7  -4   1   45.80   10.00
   7  -4  -1   64.19   13.30
  -7  -4   1   22.40   13.20
  -7   4   1   49.90    8.40
   7   4  -1   38.50    9.30
   7   4  -1   50.59   11.20
   7   4  -1   50.79   13.80
  -7   4   1   14.80    9.40
   7   4  -1   48.10   10.90
  -6  -4   1 1872.71   58.69
  -6  -4   1 1862.61   55.49
   6  -4  -1 1831.62   56.49
   6  -4  -1 1820.62   56.49
  -6  -4   1 1812.82   64.69
   6  -4  -1 1770.82   57.29
   6  -4  -1 1822.12   61.29
   6   4  -1 1842.52   61.59
   6   4  -1 1877.01   59.39
  -6   4   1 1770.42   57.59
  -6   4   1 1800.12   54.79
   6   4  -1 1766.52   55.69
   6   4  -1 1827.82   63.99
  -5  -4   1  297.67   15.20
   5  -4  -1  334.57   17.30
   5  -4  -1  285.87   15.20
   5  -4  -1  294.97   17.00
  -5  -4   1  298.17   17.40
  -5  -4   1  297.47   21.00
  -5  -4   1  276.27   15.60
   5  -4  -1  313.37   19.70
   5   4  -1  303.37   20.80
  -5   4   1  300.07   18.70
   5   4  -1  299.57   19.20
   5   4  -1  300.37   19.60
  -5   4   1  352.16   17.00
  -5   4   1  330.37   17.80
   4  -4  -1 2860.41   81.19
   4  -4  -1 2842.32   81.09
  -4  -4   1 2761.42   79.99
  -4  -4   1 2945.21   82.29
   4  -4  -1 2955.00   85.19
  -4  -4   1 2884.01   78.59
  -4  -4   1 2818.42   85.39
  -4   4   1 2973.60   81.69
   4   4  -1 2884.11   84.09
  -4   4   1 2931.01   82.09
   4   4  -1 2959.60   85.99
  -4   4   1 2842.42   83.19
   4   4  -1 2875.01   84.29
  -3  -4   1  233.68   11.30
   3  -4  -1  248.68   13.70
   3  -4  -1  240.68   15.50
  -3  -4   1  235.28   15.40
   3  -4  -1  239.68   13.20
  -3  -4   1  211.28   12.50
  -3  -4   1  222.98   13.10
  -3   4   1  235.58   14.40
   3   4  -1  263.97   15.90
  -3   4   1  250.77   14.70
   3   4  -1  252.07   16.20
   3   4  -1  235.78   15.00
  -3   4   1  233.78   13.40
  -2  -4   1 2638.64   74.09
  -2  -4   1 2696.83   74.89
   2  -4  -1 2775.12   76.89
  -2  -4   1 2630.74   76.39
   2  -4  -1 2659.93   74.89
   2  -4  -1 2686.13   74.49
  -2  -4   1 2641.14   71.69
   2   4  -1 2797.72   78.79
   2   4  -1 2648.33   76.29
  -2   4   1 2703.23   76.49
   2   4  -1 2725.63   75.89
  -2   4   1 2650.53   75.09
  -2   4   1 2630.04   74.99
  -1  -4   1   61.99    8.10
  -1  -4   1   51.89    6.90
  -1  -4   1   34.00    6.00
   1  -4  -1   59.29    8.30
  -1  -4   1   62.39    5.90
   1  -4  -1   59.79    7.80
   1  -4  -1   50.19    6.60
  -1   4   1   58.09    8.90
   1   4  -1   54.29    8.70
  -1   4   1   57.79    7.20
   1   4  -1   50.79    7.30
   1   4  -1   48.90    6.70
  -1   4   1   59.09    7.20
   0  -4  -1  232.38   11.90
   0  -4  -1  231.18   13.10
   0  -4  -1  206.88   11.80
   0  -4   1  244.98   13.10
   0  -4   1  232.98   12.80
   0  -4  -1  231.58   11.60
   0  -4   1  244.08   12.40
   0   4  -1  222.88   10.90
   0   4   1  222.08    9.90
   0   4  -1  219.58   10.90
   0   4  -1  229.88   13.00
   0   4   1  240.68   14.60
   0   4  -1  231.08   14.70
   0   4   1  232.98   12.60
  -1  -4  -1   41.80    5.80
   1  -4   1   48.70    6.60
  -1  -4  -1   54.69    6.70
   1  -4   1   39.80    7.00
  -1  -4  -1   36.60    5.70
   1  -4   1   48.20    6.40
  -1  -4  -1   37.70    6.90
  -1   4  -1   47.80    5.50
  -1   4  -1   43.00    6.00
   1   4   1   52.89    6.80
  -1   4  -1   58.09    9.10
   1   4   1   48.50    8.80
   1   4   1   35.10    6.40
  -1   4  -1   52.89    8.10
  -2  -4  -1  119.69    9.00
  -2  -4  -1  122.29    9.90
  -2  -4  -1  109.99    8.20
  -2  -4  -1  132.39   11.10
   2  -4   1  116.49    9.50
   2  -4   1  140.69   11.30
   2  -4   1  147.29    9.70
  -2   4  -1  126.29    7.80
   2   4   1  133.79   13.30
  -2   4  -1  156.78   12.40
  -2   4  -1  123.69   10.10
   2   4   1  142.39   11.10
   2   4   1  146.19   10.90
  -2   4  -1  111.19   10.70
   3  -4   1   62.89    8.20
   3  -4   1   55.49    6.10
  -3  -4  -1   51.99    8.70
   3  -4   1   72.19    9.80
   3  -4   1   63.29    7.40
  -3  -4  -1   44.30    7.30
  -3  -4  -1   52.99    6.90
  -3  -4  -1   55.39    6.10
  -3   4  -1   57.89    8.60
   3   4   1   56.29    8.60
  -3   4  -1   59.49    9.20
   3   4   1   43.30    8.70
   3   4   1   56.39    9.70
  -3   4  -1   71.99    9.60
   4  -4   1 2530.85   75.79
  -4  -4  -1 2478.25   75.49
   4  -4   1 2557.84   73.29
  -4  -4  -1 2471.05   69.19
  -4  -4  -1 2490.65   71.49
   4  -4   1 2539.25   70.29
  -4  -4  -1 2549.04   74.19
   4  -4   1 2582.04   71.19
  -4   4  -1 2585.24   74.29
  -4   4  -1 2565.14   75.39
   4   4   1 2653.03   77.59
   4   4   1 2488.25   75.99
  -4   4  -1 2542.35   73.89
   4   4   1 2480.75   74.59
  -5  -4  -1   36.00    7.50
  -5  -4  -1   40.80    6.70
   5  -4   1   40.60    7.70
  -5  -4  -1   44.30   10.30
  -5  -4  -1   47.30    8.20
   5  -4   1   44.20    7.30
   5  -4   1   44.50    7.60
   5  -4   1   44.10   10.40
  -5   4  -1   34.50    7.80
   5   4   1   34.00    9.20
  -5   4  -1   42.50    9.60
  -5   4  -1   45.10    8.40
   5   4   1   43.30   10.80
   5   4   1   33.40    9.10
  -6  -4  -1 2760.12   80.29
  -6  -4  -1 2864.41   82.99
   6  -4   1 2719.53   81.39
  -6  -4  -1 2836.72   86.99
   6  -4   1 2743.33   79.69
   6  -4   1 2685.33   77.89
   6  -4   1 2723.93   84.19
   6   4   1 2687.83   83.99
   6   4   1 2736.53   87.49
  -6   4  -1 2769.32   81.99
  -6   4  -1 2677.93   85.79
   6   4   1 2730.73   82.59
  -6   4  -1 2725.73   79.39
   7  -4   1  300.57   17.70
   7  -4   1  251.87   20.60
   7  -4   1  260.67   19.00
  -7  -4  -1  260.37   20.00
  -7  -4  -1  279.87   26.20
   7  -4   1  253.17   19.60
  -7  -4  -1  294.77   19.50
  -7   4  -1  290.47   17.50
   7   4   1  304.27   22.90
  -7   4  -1  268.47   19.00
  -7   4  -1  282.77   23.30
   7   4   1  307.17   24.80
   7   4   1  286.37   16.30
   7   4   1  324.07   20.90
  -8  -4  -1 1738.53   60.59
   8  -4   1 1791.22   62.29
  -8  -4  -1 1775.82   59.39
   8  -4   1 1775.32   60.39
   8  -4   1 1747.53   59.29
  -8  -4  -1 1715.93   66.59
   8   4   1 1793.72   63.79
  -8   4  -1 1738.63   54.99
   8   4   1 1673.43   58.29
   8   4   1 1727.83   54.59
  -8   4  -1 1596.94   65.69
   8   4   1 1675.03   65.59
   9  -4   1  231.38   22.80
  -9  -4  -1  228.58   22.40
   9  -4   1  190.58   22.20
  -9  -4  -1  195.88   26.80
   9  -4   1  243.88   23.30
  -9  -4  -1  218.08   22.70
   9   4   1  247.58   19.60
  -9   4  -1  274.47   22.00
   9   4   1  232.78   21.90
  -9   4  -1  242.58   17.70
  -9   4  -1  223.38   28.20
   9   4   1  187.38   25.00
 -10  -4  -1  330.47   27.30
  10  -4   1  310.17   28.60
  10  -4   1  401.46   29.40
 -10  -4  -1  327.17   34.70
  10  -4   1  307.27   28.90
  10   4   1  344.57   26.80
 -10   4  -1  341.37   35.60
 -10   4  -1  357.86   25.40
  10   4   1  325.47   32.80
  11  -4   1   -1.70   12.60
 -11  -4  -1    7.10   13.30
  11  -4   1    0.90   13.90
 -11  -4  -1    1.50   15.10
  11  -4   1    8.20   13.20
 -11   4  -1   22.10   18.40
  11   4   1    5.10   15.10
 -11   4  -1   -3.10   12.50
 -12  -4  -1   -4.70   15.90
  12  -4   1   14.80   15.50
 -12  -4  -1   -7.60   13.10
  12  -4   1   32.60   15.80
  12   4   1  -15.60   14.50
 -12   4  -1   -1.60   19.30
  13  -4   1   -4.70   17.80
 -13  -4  -1   10.50   21.90
 -13  -4  -1   -1.70   14.70
  13   4   1  -17.90   15.80
 -13   4  -1   -7.50   20.20
 -14  -4  -1  196.18   27.40
 -14  -4  -1  178.38   31.10
  14  -4   1  162.28   28.90
  14   4   1  154.08   28.80
 -14   4  -1  169.98   32.70
 -15  -4  -1   20.00   21.70
 -15  -4  -1   12.10   20.70
  15  -4   1   13.50   20.50
 -15   4  -1   -8.40   22.30
  15   4   1   13.30   22.30
 -16  -4  -1  429.86   46.60
  16  -4   1  431.56   44.60
  16   4   1  333.87   45.10
 -16   4  -1  491.45   51.09
 -16  -5   1   15.50   23.80
  16  -5  -1   -8.60   22.50
  15  -5  -1   20.60   22.10
 -15  -5   1   24.10   22.50
  15   5  -1   -1.90   22.90
 -15   5   1  -37.10   27.30
  14  -5  -1   -2.20   19.30
 -14  -5   1   10.80   20.70
 -14   5   1    3.40   25.90
  14   5  -1  -13.50   21.40
  13  -5  -1  308.67   35.20
 -13  -5   1  365.86   39.60
 -13   5   1  374.56   45.00
  13   5  -1  319.87   38.60
 -12  -5   1   27.20   19.60
  12  -5  -1   24.90   16.70
  12  -5  -1   13.40   17.00
  12   5  -1   -8.30   16.40
 -12   5   1   14.50   14.70
 -12   5   1   14.40   20.80
 -11  -5   1 1114.69   47.00
  11  -5  -1 1015.20   52.29
  11  -5  -1 1124.59   50.89
 -11  -5   1 1025.10   56.79
 -11   5   1 1039.60   58.79
  11   5  -1 1058.29   56.19
 -11   5   1 1076.69   47.80
  10  -5  -1   -8.50   11.70
 -10  -5   1   15.50   11.10
  10  -5  -1   -4.90   11.10
 -10  -5   1    4.30   14.90
 -10   5   1   -6.10   10.40
  10   5  -1  -17.80   11.40
 -10   5   1    9.90   13.20
   9  -5  -1 1175.88   47.20
   9  -5  -1 1206.28   49.70
  -9  -5   1 1211.98   57.89
   9  -5  -1 1263.17   54.09
  -9  -5   1 1331.67   47.70
   9   5  -1 1265.17   46.70
   9   5  -1 1306.87   55.59
  -9   5   1 1169.78   54.49
   9   5  -1 1248.08   56.39
   9   5  -1 1257.57   49.00
  -8  -5   1    1.20    8.60
   8  -5  -1   -3.30    9.20
  -8  -5   1   -7.70    7.60
   8  -5  -1    0.70    8.20
   8  -5  -1   -3.80    8.80
  -8  -5   1    6.20   12.10
  -8   5   1   -2.60    8.00
  -8   5   1   -4.30   10.20
   8   5  -1    1.30   10.70
   8   5  -1    3.10    9.50
   8   5  -1   -3.70   10.80
  -7  -5   1  790.22   30.90
   7  -5  -1  744.33   31.80
   7  -5  -1  730.93   31.90
   7  -5  -1  718.73   36.30
  -7  -5   1  813.72   40.90
   7  -5  -1  840.32   34.70
  -7  -5   1  762.32   31.40
  -7  -5   1  796.02   34.70
  -7   5   1  813.12   31.40
  -7   5   1  714.73   35.80
   7   5  -1  816.12   35.70
   7   5  -1  778.52   38.20
   7   5  -1  716.63   38.60
   6  -5  -1   15.70    7.30
  -6  -5   1   17.40    8.30
  -6  -5   1   12.60    6.90
  -6  -5   1    3.90    9.20
   6  -5  -1    8.80    7.30
  -6  -5   1   20.10    7.90
   6  -5  -1   14.60    7.70
   6  -5  -1    5.00    8.30
  -6   5   1   -6.50    7.50
  -6   5   1   23.30   10.10
   6   5  -1   10.50    7.80
   6   5  -1    8.90    9.30
   6   5  -1   -8.80    8.10
  -5  -5   1    8.80    5.40
   5  -5  -1    6.20    7.00
  -5  -5   1   15.60    8.60
   5  -5  -1    1.20    6.00
  -5  -5   1    7.00    6.40
  -5  -5   1    8.40    6.20
   5  -5  -1   10.90    6.80
   5   5  -1    5.10    7.80
   5   5  -1    9.10    7.50
  -5   5   1   11.90    7.20
   5   5  -1    4.60    7.30
  -5   5   1   12.60    7.00
  -5   5   1    3.40    6.40
   4  -5  -1    9.80    6.30
   4  -5  -1   15.30    6.00
  -4  -5   1    9.00    5.40
   4  -5  -1   11.40    7.50
  -4  -5   1    6.50    7.50
  -4  -5   1   14.10    5.90
  -4  -5   1    5.60    4.60
  -4   5   1   15.20    6.40
   4   5  -1   15.00    7.40
   4   5  -1    1.00    6.70
  -4   5   1    6.90    7.20
  -4   5   1    7.40    6.40
   4   5  -1  -11.90    6.10
  -3  -5   1  356.76   14.90
  -3  -5   1  335.37   19.40
  -3  -5   1  299.17   16.10
  -3  -5   1  325.57   17.10
   3  -5  -1  356.46   17.80
   3  -5  -1  331.97   17.20
   3  -5  -1  358.86   19.70
  -3   5   1  338.97   18.10
   3   5  -1  318.97   18.50
   3   5  -1  313.37   20.60
  -3   5   1  365.36   19.30
  -3   5   1  348.17   18.00
   3   5  -1  314.67   18.70
  -2  -5   1   34.50    7.00
   2  -5  -1   28.10    6.70
  -2  -5   1   31.50    6.60
  -2  -5   1   35.20    5.40
  -2  -5   1   22.20    7.20
   2  -5  -1   22.70    7.30
   2  -5  -1   25.50    6.10
  -2   5   1   29.30    6.90
  -2   5   1   25.80    7.70
   2   5  -1   41.10    9.80
   2   5  -1   32.00    7.40
   2   5  -1   31.90    7.20
  -1  -5   1 3233.58   91.59
  -1  -5   1 3209.18   91.59
   1  -5  -1 3351.66   92.79
   1  -5  -1 3296.67   92.89
  -1  -5   1 3425.46   93.49
   1  -5  -1 3298.87   91.49
  -1   5   1 3281.97   92.69
   1   5  -1 3221.88   88.99
  -1   5   1 3351.26   95.19
   1   5  -1 3380.36   90.99
   1   5  -1 3359.16   96.59
   1   5  -1 3371.36   93.89
  -1   5   1 3266.97   91.49
   0  -5  -1    6.50    5.70
   0  -5   1    5.90    5.10
   0  -5   1   11.30    5.60
   0  -5   1   -0.30    4.20
   0  -5  -1    8.40    4.70
   0  -5  -1   11.10    5.30
   0   5   1   11.60    3.70
   0   5   1   -2.00    5.80
   0   5  -1   12.30    7.40
   0   5   1    5.40    5.30
   0   5  -1    1.70    4.20
   0   5  -1    5.60    5.30
   0   5  -1    4.30    3.60
   0   5   1   11.70    4.90
  -1  -5  -1 3207.78   89.59
  -1  -5  -1 2984.10   86.09
   1  -5   1 3130.59   87.39
  -1  -5  -1 3172.78   86.29
  -1  -5  -1 3131.79   87.59
   1  -5   1 3099.79   89.09
   1  -5   1 3117.29   87.49
   1   5   1 3197.18   91.99
  -1   5  -1 3167.28   84.39
   1   5   1 3034.20   88.49
   1   5   1 3308.77   85.89
  -1   5  -1 3148.98   89.29
  -1   5  -1 3196.38   91.69
  -1   5  -1 3067.79   86.29
   2  -5   1    8.30    5.10
  -2  -5  -1    2.70    4.40
   2  -5   1   10.90    6.20
  -2  -5  -1    4.10    4.30
  -2  -5  -1    1.50    5.50
   2  -5   1    6.30    5.00
  -2  -5  -1    4.90    4.30
  -2   5  -1    2.40    3.30
   2   5   1    0.10    6.40
  -2   5  -1    7.90    6.50
  -2   5  -1    3.90    4.70
   2   5   1    3.50    4.90
  -2   5  -1   -4.20    4.20
   2   5   1   -6.30    5.20
   3  -5   1 1738.93   52.49
  -3  -5  -1 1787.72   54.69
  -3  -5  -1 1827.62   52.49
   3  -5   1 1745.33   53.99
   3  -5   1 1613.54   49.30
  -3  -5  -1 1732.13   56.29
   3  -5   1 1797.92   56.89
  -3  -5  -1 1692.43   50.79
  -3   5  -1 1782.52   56.59
   3   5   1 1866.81   59.19
   3   5   1 1809.82   55.79
  -3   5  -1 1747.53   55.19
   3   5   1 1790.92   55.69
  -3   5  -1 1705.73   54.39
   4  -5   1    5.00    5.60
  -4  -5  -1    3.10    5.00
   4  -5   1    5.00    6.50
  -4  -5  -1    3.00    6.70
   4  -5   1    0.70    4.00
   4  -5   1    4.80    5.10
  -4  -5  -1    0.70    4.70
  -4  -5  -1    4.40    4.60
  -4   5  -1   -2.20    5.60
   4   5   1    7.20    6.20
   4   5   1  -11.70    6.30
   4   5   1   -7.50    6.70
  -4   5  -1   13.30    6.20
  -4   5  -1   -6.90    5.80
  -5  -5  -1  274.17   14.40
  -5  -5  -1  245.28   15.80
   5  -5   1  295.57   15.60
   5  -5   1  266.77   17.40
   5  -5   1  260.47   15.80
  -5  -5  -1  268.37   19.90
   5  -5   1  289.27   19.80
  -5  -5  -1  288.47   18.50
   5   5   1  287.77   21.00
   5   5   1  266.17   19.30
  -5   5  -1  255.97   19.30
   5   5   1  310.67   21.30
  -5   5  -1  263.67   17.90
  -5   5  -1  309.17   19.00
  -6  -5  -1  115.39   17.30
   6  -5   1  115.89   16.40
  -6  -5  -1  129.49   11.40
  -6  -5  -1  117.69   15.00
   6  -5   1  122.29   12.80
  -6  -5  -1  127.89   13.60
   6  -5   1  147.59   13.60
   6  -5   1  151.08   15.60
   6   5   1   80.79   15.80
   6   5   1   97.19   16.20
   6   5   1  129.19   16.30
  -6   5  -1  120.09   13.80
  -6   5  -1  120.49   16.60
  -6   5  -1  181.28   16.60
  -7  -5  -1  244.78   25.20
  -7  -5  -1  228.68   15.70
   7  -5   1  222.68   16.60
   7  -5   1  238.88   23.70
  -7  -5  -1  228.68   20.80
   7  -5   1  213.18   19.70
  -7  -5  -1  234.28   18.20
   7  -5   1  215.18   17.90
   7   5   1  204.38   21.90
  -7   5  -1  216.18   23.20
   7   5   1  227.08   23.40
   7   5   1  215.08   21.00
  -7   5  -1  239.68   18.00
   8  -5   1    6.40   10.30
  -8  -5  -1   -8.80    8.40
  -8  -5  -1  -19.00    7.70
  -8  -5  -1  -33.60    8.70
   8  -5   1   10.10    8.30
   8  -5   1    4.00    8.60
   8  -5   1    4.50    8.80
   8   5   1   -5.20   10.20
  -8   5  -1    2.50    8.40
   8   5   1  -10.10   10.90
  -8   5  -1    8.70   10.80
   9  -5   1  546.15   34.00
  -9  -5  -1  590.44   31.90
   9  -5   1  600.64   31.80
  -9  -5  -1  559.94   39.50
   9  -5   1  588.44   33.60
  -9   5  -1  596.74   28.30
   9   5   1  636.24   33.50
   9   5   1  573.74   37.30
  -9   5  -1  544.65   38.30
  10  -5   1    3.70   12.10
 -10  -5  -1    4.10   15.40
 -10  -5  -1  -15.40   10.20
  10  -5   1   -3.80   10.70
 -10   5  -1   -9.80   14.30
 -10   5  -1   -3.40   10.20
  10   5   1   -2.10   11.60
  10   5   1   11.70   14.60
  11  -5   1 1172.18   54.69
 -11  -5  -1 1105.29   60.09
 -11  -5  -1 1174.28   50.69
 -11   5  -1 1165.68   63.49
  11   5   1 1104.39   57.69
  12  -5   1   25.10   17.10
 -12  -5  -1   25.80   19.40
 -12  -5  -1   22.10   14.10
 -12   5  -1  -21.90   17.90
  12   5   1    3.70   17.10
 -13  -5  -1  799.42   54.59
 -13  -5  -1  840.22   46.90
  13  -5   1  792.02   49.70
 -13   5  -1  716.73   57.19
  13   5   1  759.52   52.39
 -14  -5  -1   25.50   21.60
  14  -5   1   -4.70   18.90
 -14   5  -1  -15.60   22.50
  14   5   1   12.70   22.20
  15  -5   1  228.18   33.90
 -15  -5  -1  238.58   36.30
  15   5   1  210.98   36.10
 -15   5  -1  190.58   37.90
  16  -5   1   -4.30   23.50
 -16  -5  -1    5.50   22.20
 -15  -6   1   81.19   29.10
  15  -6  -1   28.60   24.70
  15   6  -1   55.49   26.90
 -15   6   1   70.39   36.20
 -14  -6   1  425.56   45.20
  14  -6  -1  479.75   45.10
 -14   6   1  496.15   57.09
  14   6  -1  388.36   44.60
 -13  -6   1   40.20   22.20
  13  -6  -1   56.99   23.30
 -13   6   1   45.70   29.00
  13   6  -1   70.69   25.60
 -12  -6   1  226.08   34.70
  12  -6  -1  262.37   32.50
 -12   6   1  235.68   38.50
  12   6  -1  161.78   30.10
 -11  -6   1   -2.70   16.30
  11  -6  -1   28.90   15.10
  11  -6  -1   13.50   15.80
 -11   6   1   30.00   15.10
  11   6  -1    5.30   17.20
 -11   6   1    3.30   17.80
 -10  -6   1   36.40   18.70
  10  -6  -1   37.30   15.90
  10  -6  -1   16.60   12.40
  10  -6  -1   40.70   15.50
 -10   6   1   17.70   16.60
  10   6  -1   11.40   15.80
   9  -6  -1   -7.70    9.50
   9  -6  -1  -17.50   11.70
   9  -6  -1   13.10   12.20
  -9  -6   1   14.10   10.10
  -9  -6   1  -11.50   13.70
   9   6  -1  -22.20   12.20
   9   6  -1  -19.00   13.70
  -9   6   1   -0.30   13.20
  -8  -6   1  179.38   17.80
   8  -6  -1  185.18   19.20
  -8  -6   1  181.78   25.00
   8  -6  -1  185.18   20.60
   8  -6  -1  183.28   22.20
  -8   6   1  143.59   21.20
  -8   6   1  220.18   19.70
   8   6  -1  180.28   21.90
   8   6  -1  183.18   24.80
  -7  -6   1  103.89   13.60
   7  -6  -1  146.99   15.90
  -7  -6   1  133.39   20.80
  -7  -6   1  143.39   14.10
   7  -6  -1  128.79   16.60
   7  -6  -1  126.69   18.50
  -7   6   1  170.58   21.00
   7   6  -1  131.99   20.70
  -7   6   1  146.49   16.20
   7   6  -1  150.58   20.90
   7   6  -1  115.39   17.80
   6  -6  -1 1071.09   41.40
   6  -6  -1 1068.59   45.30
   6  -6  -1 1054.99   40.50
  -6  -6   1 1031.30   41.80
  -6  -6   1 1089.09   37.50
  -6  -6   1 1049.89   38.80
  -6  -6   1 1102.79   47.30
  -6   6   1 1124.59   41.50
   6   6  -1 1117.99   45.50
   6   6  -1 1030.00   45.90
   6   6  -1 1151.08   46.70
  -6   6   1 1037.90   43.70
   5  -6  -1  288.37   18.70
  -5  -6   1  252.17   19.00
   5  -6  -1  245.48   22.70
  -5  -6   1  266.57   15.70
   5  -6  -1  262.37   18.60
  -5  -6   1  292.07   22.40
  -5  -6   1  239.58   17.10
  -5   6   1  318.37   20.60
   5   6  -1  306.97   21.90
  -5   6   1  245.88   19.70
   5   6  -1  261.57   21.50
   5   6  -1  286.47   23.20
  -4  -6   1 1915.91   64.69
  -4  -6   1 1912.91   61.49
   4  -6  -1 1966.60   65.29
   4  -6  -1 1962.50   61.19
  -4  -6   1 1877.01   56.69
   4  -6  -1 2028.90   61.59
  -4  -6   1 1994.10   59.99
   4   6  -1 1963.10   63.99
  -4   6   1 1890.11   62.49
  -4   6   1 1942.81   62.89
   4   6  -1 1979.70   66.99
   4   6  -1 1970.20   64.19
   3  -6  -1  305.87   17.40
   3  -6  -1  304.17   19.90
  -3  -6   1  258.27   16.70
  -3  -6   1  255.47   14.00
   3  -6  -1  304.57   17.70
  -3  -6   1  277.57   17.60
  -3  -6   1  308.57   19.90
   3   6  -1  283.87   19.10
  -3   6   1  318.07   18.70
   3   6  -1  274.77   18.60
   3   6  -1  260.87   21.40
  -3   6   1  313.67   18.60
  -3   6   1  264.97   19.70
  -2  -6   1 1417.96   45.90
  -2  -6   1 1362.46   47.40
   2  -6  -1 1408.56   45.60
  -2  -6   1 1372.36   41.90
   2  -6  -1 1346.97   45.60
  -2  -6   1 1319.97   44.60
   2  -6  -1 1342.07   47.10
  -2   6   1 1393.86   48.90
  -2   6   1 1401.96   45.70
   2   6  -1 1396.66   45.40
   2   6  -1 1383.46   50.99
   2   6  -1 1374.16   47.60
   1  -6  -1   54.19    8.70
  -1  -6   1   65.69    9.40
   1  -6  -1   70.09   10.20
   1  -6  -1   81.19   11.70
  -1  -6   1   65.29    9.90
  -1  -6   1   69.69   10.60
   1   6  -1   70.49    9.20
  -1   6   1   57.69    9.90
   1   6  -1   82.79   13.50
  -1   6   1   61.19    9.50
  -1   6   1   59.29   11.90
   1   6  -1   44.70    9.40
   1   6  -1   69.49    8.50
   0  -6   1   27.50    8.10
   0  -6  -1   20.60    6.20
   0  -6   1   23.70    7.90
   0  -6   1   24.50    6.70
   0  -6  -1   21.70    7.80
   0  -6  -1   18.80    6.80
   0   6   1   21.20    6.70
   0   6  -1   32.60    6.30
   0   6  -1   17.90    8.30
   0   6   1   31.10    5.50
   0   6  -1   25.90    7.80
   0   6  -1   26.80    6.40
   0   6   1   28.10    7.30
   0   6   1   18.00    8.30
  -1  -6  -1    1.80    4.70
  -1  -6  -1    2.80    6.70
   1  -6   1   -4.80    4.80
   1  -6   1    5.50    6.50
  -1  -6  -1    3.20    4.70
  -1  -6  -1    3.20    5.10
   1  -6   1    5.70    4.90
  -1   6  -1    5.30    8.00
   1   6   1  -10.70    4.80
  -1   6  -1   11.30    6.00
   1   6   1    9.20    8.70
  -1   6  -1    8.10    4.10
   1   6   1   -0.10    5.50
  -1   6  -1    5.00    6.10
   2  -6   1  366.56   19.10
  -2  -6  -1  385.16   18.30
   2  -6   1  390.16   21.60
  -2  -6  -1  363.86   18.40
  -2  -6  -1  387.16   20.30
  -2  -6  -1  403.56   22.20
   2  -6   1  383.66   19.80
  -2   6  -1  409.06   20.00
   2   6   1  407.06   19.70
  -2   6  -1  407.46   21.20
   2   6   1  371.06   23.70
  -2   6  -1  385.36   23.10
  -2   6  -1  388.76   16.00
   2   6   1  398.36   21.50
   3  -6   1   99.79   13.00
  -3  -6  -1   53.49   10.60
   3  -6   1   67.29    7.30
  -3  -6  -1   68.59    8.80
  -3  -6  -1   73.89    9.10
   3  -6   1   77.69   10.20
  -3  -6  -1   57.69    9.60
   3  -6   1   73.79   10.60
  -3   6  -1   60.19   12.00
  -3   6  -1   89.69   12.60
  -3   6  -1   81.99   11.40
   3   6   1   51.89   10.80
   3   6   1   82.89   11.80
   3   6   1   66.19   13.70
   4  -6   1 1435.46   47.50
  -4  -6  -1 1408.46   48.10
  -4  -6  -1 1388.56   43.90
  -4  -6  -1 1343.37   50.09
  -4  -6  -1 1387.16   45.10
   4  -6   1 1389.16   50.39
   4  -6   1 1282.57   41.80
   4  -6   1 1461.75   46.30
   4   6   1 1411.76   49.50
   4   6   1 1416.26   50.19
  -4   6  -1 1424.86   49.99
  -4   6  -1 1484.85   49.50
   4   6   1 1328.77   51.99
  -4   6  -1 1409.16   49.10
   5  -6   1  383.66   20.40
  -5  -6  -1  329.27   17.90
  -5  -6  -1  373.16   19.90
   5  -6   1  378.76   24.40
  -5  -6  -1  401.56   24.80
   5  -6   1  361.06   21.60
   5  -6   1  356.96   17.70
  -5  -6  -1  373.66   22.60
   5   6   1  346.17   25.60
  -5   6  -1  376.56   23.30
  -5   6  -1  380.86   22.60
   5   6   1  357.66   24.30
   5   6   1  330.07   22.60
  -5   6  -1  386.56   23.80
  -6  -6  -1 1912.31   64.19
   6  -6   1 1964.40   67.69
   6  -6   1 1938.71   60.49
   6  -6   1 1969.50   63.79
  -6  -6  -1 1934.11   64.09
   6  -6   1 1766.32   64.69
  -6  -6  -1 1924.71   60.69
  -6  -6  -1 1853.81   67.89
  -6   6  -1 1986.40   64.19
  -6   6  -1 1868.71   66.49
   6   6   1 1936.81   68.69
   6   6   1 2054.69   68.89
   7  -6   1  101.19   15.10
   7  -6   1  156.08   19.70
  -7  -6  -1   82.59   13.00
  -7  -6  -1   79.09   14.80
   7  -6   1  112.09   14.10
  -7  -6  -1   52.99   15.00
   7   6   1  110.49   17.70
  -7   6  -1  107.99   17.20
  -7   6  -1  106.99   15.50
   7   6   1   81.19   16.80
  -8  -6  -1 1059.79   42.10
  -8  -6  -1 1076.59   51.89
  -8  -6  -1 1021.70   52.89
   8  -6   1 1022.40   40.10
   8  -6   1 1047.00   47.80
   8  -6   1 1087.69   45.00
  -8   6  -1 1072.49   42.20
  -8   6  -1 1004.70   49.60
   8   6   1 1062.79   46.80
   8   6   1 1023.90   49.70
   9  -6   1   71.49   13.70
   9  -6   1   61.09   16.00
   9  -6   1   58.59   17.20
  -9  -6  -1   59.29   18.80
  -9  -6  -1   59.79   13.80
  -9   6  -1   65.59   18.90
  -9   6  -1   60.39   13.40
   9   6   1   67.09   17.10
   9   6   1   62.59   18.90
 -10  -6  -1  261.17   33.30
  10  -6   1  222.98   27.00
 -10  -6  -1  269.97   24.90
  10   6   1  300.87   32.90
 -10   6  -1  245.78   33.30
  10   6   1  259.37   26.70
 -11  -6  -1  -12.70   16.60
  11  -6   1  -21.70   14.80
 -11  -6  -1   17.40   13.00
 -11   6  -1  -13.70   18.50
  11   6   1   -4.40   17.00
 -12  -6  -1   14.80   20.30
  12  -6   1   -3.60   15.70
  12   6   1  -22.70   15.30
 -12   6  -1    8.70   23.00
  13  -6   1   24.80   20.60
 -13  -6  -1   67.69   25.60
  13   6   1   10.50   20.80
 -13   6  -1  -25.50   23.50
  14  -6   1  181.48   31.90
 -14  -6  -1  124.09   30.00
  14   6   1  184.48   34.50
 -14   6  -1  268.97   44.10
 -15  -6  -1   25.70   24.80
  15  -6   1   67.89   27.40
 -15   6  -1   31.70   31.30
  15   6   1   82.29   30.20
 -15  -7   1   19.20   28.50
  14  -7  -1   45.10   24.40
 -14  -7   1   24.30   25.90
 -14   7   1    3.60   29.50
  14   7  -1   49.50   26.80
 -13  -7   1  273.67   40.20
  13  -7  -1  260.27   38.10
 -13   7   1  222.38   39.90
  13   7  -1  219.88   35.70
 -12  -7   1  134.59   30.20
  12  -7  -1  145.59   26.90
  12   7  -1  139.29   28.10
 -12   7   1   83.39   29.50
  11  -7  -1  512.85   41.90
 -11  -7   1  539.55   51.29
  11   7  -1  571.04   44.60
 -11   7   1  630.24   48.40
  10  -7  -1  446.56   30.50
  10  -7  -1  484.35   41.90
  10  -7  -1  397.56   32.70
 -10  -7   1  427.16   43.10
 -10   7   1  390.96   38.90
  10   7  -1  422.76   40.90
  -9  -7   1  755.32   49.00
   9  -7  -1  780.62   37.80
   9  -7  -1  773.52   44.50
   9  -7  -1  778.32   40.80
  -9   7   1  792.72   45.90
   9   7  -1  795.32   46.80
   9   7  -1  813.22   43.30
   8  -7  -1  245.58   26.30
   8  -7  -1  238.58   24.20
  -8  -7   1  262.87   30.80
   8  -7  -1  323.47   24.50
   8   7  -1  361.36   34.00
  -8   7   1  299.57   23.70
  -8   7   1  318.87   30.20
   8   7  -1  337.67   30.30
   7  -7  -1  223.98   25.10
  -7  -7   1  250.37   28.00
   7  -7  -1  295.97   22.80
   7  -7  -1  316.27   23.80
  -7   7   1  253.87   25.90
   7   7  -1  287.57   27.70
   7   7  -1  277.07   29.10
  -7   7   1  286.07   23.30
   6  -7  -1   23.30   12.60
  -6  -7   1   17.80    8.30
   6  -7  -1   30.10   10.50
  -6  -7   1   24.10   13.00
   6  -7  -1   38.40   11.70
  -6  -7   1   30.00   10.00
   6   7  -1   12.30   11.70
  -6   7   1   10.10   10.60
  -6   7   1    9.90   10.90
   6   7  -1   18.20   12.50
   5  -7  -1   84.49   15.00
   5  -7  -1  114.69   15.00
  -5  -7   1  104.89   13.80
  -5  -7   1  113.59   14.80
  -5  -7   1   80.79   16.00
  -5  -7   1  105.89   11.60
   5  -7  -1  104.69   14.30
   5   7  -1   93.89   17.30
  -5   7   1   79.49   14.60
   5   7  -1   80.19   15.70
   5   7  -1  113.89   16.30
  -5   7   1   76.79   14.40
   4  -7  -1   49.60   11.20
   4  -7  -1   31.80    9.80
  -4  -7   1   32.90   11.80
  -4  -7   1   34.30    7.60
   4  -7  -1   41.30   12.00
  -4  -7   1   24.10    8.50
  -4  -7   1   24.20    9.50
   4   7  -1   39.90   11.70
   4   7  -1   23.10   12.50
  -4   7   1   19.50    9.50
  -4   7   1   -3.20    9.10
   4   7  -1   21.80   10.00
   3  -7  -1  355.56   20.60
  -3  -7   1  339.37   20.00
  -3  -7   1  309.17   16.90
  -3  -7   1  338.97   20.90
   3  -7  -1  356.26   20.90
   3  -7  -1  335.17   23.00
  -3  -7   1  323.17   22.40
   3   7  -1  375.06   22.10
  -3   7   1  319.97   21.30
   3   7  -1  336.37   22.80
  -3   7   1  323.67   23.50
   3   7  -1  304.87   25.20
  -2  -7   1  322.17   21.50
   2  -7  -1  318.07   19.80
   2  -7  -1  323.17   20.40
   2  -7  -1  263.77   20.30
  -2  -7   1  337.57   20.20
  -2  -7   1  307.57   19.30
   2   7  -1  311.87   17.10
  -2   7   1  325.97   20.00
   2   7  -1  277.77   26.30
  -2   7   1  312.97   22.90
   2   7  -1  312.57   21.40
   2   7  -1  332.27   19.10
   1  -7  -1 1100.29   42.30
  -1  -7   1 1198.18   42.30
   1  -7  -1 1152.68   42.60
  -1  -7   1 1173.68   42.20
   1  -7  -1 1221.28   42.30
  -1  -7   1 1166.78   43.40
  -1   7   1 1199.78   41.20
   1   7  -1 1210.48   39.90
  -1   7   1 1138.09   46.00
   1   7  -1 1116.69   46.80
   1   7  -1 1126.29   38.60
   1   7  -1 1148.69   43.50
   0  -7   1  929.61   36.20
   0  -7   1  948.71   37.10
   0  -7  -1  909.71   37.20
   0  -7   1  934.01   36.90
   0  -7  -1 1002.90   37.00
   0  -7  -1  947.81   36.40
   0   7   1  951.00   31.10
   0   7  -1  948.81   34.10
   0   7   1  937.21   35.20
   0   7  -1  991.50   38.70
   0   7   1  949.71   41.20
   0   7  -1  966.90   41.30
   0   7  -1  988.90   33.30
  -1  -7  -1  868.51   32.80
   1  -7   1  843.52   33.50
   1  -7   1  804.02   34.20
   1  -7   1  805.62   33.10
  -1  -7  -1  835.82   33.30
  -1  -7  -1  874.41   35.60
   1   7   1  892.71   41.30
  -1   7  -1  773.32   34.50
   1   7   1  797.32   38.00
  -1   7  -1  840.72   28.70
  -1   7  -1  808.32   31.50
   1   7   1  802.12   31.30
   1   7   1  838.12   29.70
  -1   7  -1  786.32   37.30
  -2  -7  -1  783.62   31.00
  -2  -7  -1  777.52   34.50
   2  -7   1  809.02   32.50
   2  -7   1  789.22   34.40
  -2  -7  -1  825.52   30.60
   2  -7   1  790.62   32.10
  -2  -7  -1  790.52   32.80
  -2   7  -1  790.62   32.10
  -2   7  -1  779.52   26.90
   2   7   1  777.62   30.70
  -2   7  -1  819.62   34.40
  -2   7  -1  838.52   37.30
   2   7   1  733.03   37.40
   3  -7   1  878.21   34.70
  -3  -7  -1  816.12   31.90
   3  -7   1  843.22   33.20
   3  -7   1  899.41   37.80
  -3  -7  -1  851.61   36.80
  -3  -7  -1  851.01   31.80
  -3   7  -1  879.81   38.40
  -3   7  -1  867.11   40.20
   3   7   1  803.52   39.30
  -3   7  -1  763.62   34.10
   3   7   1  838.02   34.20
   4  -7   1  366.26   21.30
   4  -7   1  365.66   22.50
  -4  -7  -1  410.56   23.70
   4  -7   1  386.56   25.30
  -4  -7  -1  369.06   20.40
  -4  -7  -1  373.46   24.90
  -4  -7  -1  384.66   20.10
  -4   7  -1  381.86   25.60
   4   7   1  369.96   27.00
   4   7   1  349.96   24.00
  -4   7  -1  378.36   23.60
   5  -7   1  180.58   16.90
  -5  -7  -1  171.18   18.00
   5  -7   1  174.98   18.20
   5  -7   1  129.09   17.50
  -5  -7  -1  153.28   15.10
  -5  -7  -1  155.88   20.60
  -5   7  -1  146.89   18.30
   5   7   1  164.98   20.10
  -5   7  -1  166.08   19.20
   5   7   1  129.89   20.10
  -6  -7  -1   -9.10    8.00
   6  -7   1   -5.20    9.60
  -6  -7  -1   -2.20   10.10
   6  -7   1  -10.00    8.10
  -6  -7  -1    5.40    8.30
   6  -7   1   11.30    7.90
  -6   7  -1   -6.90    9.40
   6   7   1  -20.70   11.00
   6   7   1  -19.90   10.50
  -6   7  -1   -1.60    9.30
  -7  -7  -1   52.69   13.30
   7  -7   1   87.69   16.70
   7  -7   1   70.69   14.40
   7  -7   1   42.30   11.80
  -7  -7  -1   30.60   11.30
  -7  -7  -1   39.60   15.60
   7   7   1   24.00   14.00
  -7   7  -1   55.99   13.70
  -7   7  -1   21.10   12.30
   7   7   1   56.99   16.40
  -8  -7  -1  125.49   16.60
  -8  -7  -1  117.29   23.20
   8  -7   1   93.09   18.50
   8  -7   1  132.79   17.00
   8  -7   1  170.28   21.50
   8   7   1  125.49   20.90
  -8   7  -1  109.39   16.30
  -8   7  -1  102.39   19.60
   8   7   1   83.79   20.40
  -9  -7  -1  283.97   34.40
  -9  -7  -1  274.17   24.30
   9  -7   1  266.87   26.20
   9  -7   1  275.97   31.00
  -9   7  -1  280.37   33.30
   9   7   1  302.27   29.30
   9   7   1  272.57   31.50
 -10  -7  -1  307.47   37.20
  10  -7   1  331.67   32.50
  10   7   1  235.58   32.00
 -10   7  -1  320.97   37.00
  10   7   1  302.17   30.50
  11  -7   1  269.47   32.70
 -11  -7  -1  275.87   36.10
 -11   7  -1  310.87   39.90
  11   7   1  288.37   35.80
  12  -7   1  317.77   36.90
 -12  -7  -1  320.07   41.40
  12   7   1  258.57   35.90
 -12   7  -1  233.68   40.50
  13  -7   1  481.35   47.30
 -13  -7  -1  400.06   46.20
 -13   7  -1  407.56   50.49
  13   7   1  366.36   43.80
  14  -7   1  119.59   31.70
 -14  -7  -1  121.29   32.10
 -14   7  -1  120.69   38.70
  14   7   1  137.19   32.70
 -14  -8   1  125.09   34.30
  14   8  -1  155.48   50.79
 -13  -8   1  184.78   35.90
  13  -8  -1  162.18   34.10
 -13   8   1  175.68   40.20
  13   8  -1  152.58   33.40
  12  -8  -1   37.60   21.10
 -12  -8   1   40.60   25.60
 -12   8   1   -5.50   24.40
  12   8  -1   11.70   21.70
 -11  -8   1   58.69   25.20
  11  -8  -1   50.39   22.90
 -11   8   1   57.29   23.70
  11   8  -1  124.69   27.30
 -10  -8   1  -16.90   17.70
  10  -8  -1  -25.20   15.30
  10  -8  -1   -8.80   14.50
  10   8  -1  -15.80   14.70
 -10   8   1  -11.20   17.60
   9  -8  -1   27.30   15.80
   9  -8  -1   13.40   16.90
   9  -8  -1   26.10   13.90
  -9  -8   1    5.50   17.90
   9   8  -1   36.70   17.00
   9   8  -1    5.80   14.80
  -9   8   1   24.20   17.00
   8  -8  -1  163.18   21.10
   8  -8  -1  203.18   22.20
   8  -8  -1  123.99   23.00
  -8  -8   1  157.18   27.30
   8   8  -1  171.48   26.30
  -8   8   1  171.98   25.30
   8   8  -1  129.59   23.60
  -8   8   1  172.78   20.80
   7  -8  -1  415.46   28.80
   7  -8  -1  321.37   31.20
   7  -8  -1  426.76   28.20
  -7  -8   1  447.76   35.00
   7   8  -1  430.26   32.90
   7   8  -1  419.56   34.30
  -7   8   1  372.96   28.50
  -7   8   1  477.65   32.80
   6  -8  -1  259.77   26.80
   6  -8  -1  358.16   26.10
  -6  -8   1  377.76   33.80
   6  -8  -1  373.46   25.20
  -6   8   1  397.96   29.10
   6   8  -1  328.47   30.30
  -6   8   1  351.06   27.00
   6   8  -1  308.97   31.10
  -5  -8   1  563.04   30.00
  -5  -8   1  569.94   34.60
   5  -8  -1  618.94   31.20
   5  -8  -1  610.24   31.40
   5  -8  -1  557.64   34.10
  -5   8   1  641.04   33.60
   5   8  -1  629.84   38.00
   5   8  -1  591.94   33.30
  -5   8   1  617.94   33.50
  -4  -8   1  351.26   24.90
   4  -8  -1  311.47   25.50
  -4  -8   1  348.07   22.90
   4  -8  -1  340.57   23.30
  -4  -8   1  365.76   26.10
   4  -8  -1  370.56   24.40
  -4  -8   1  349.17   19.40
  -4   8   1  315.97   25.90
   4   8  -1  285.67   29.30
  -4   8   1  336.27   24.50
   4   8  -1  335.67   24.40
  -3  -8   1  652.53   34.00
  -3  -8   1  669.73   31.00
   3  -8  -1  697.53   34.40
   3  -8  -1  683.23   31.90
  -3  -8   1  727.23   33.10
   3  -8  -1  681.93   31.60
  -3   8   1  666.93   32.40
   3   8  -1  665.03   38.10
  -3   8   1  733.33   36.60
   3   8  -1  713.93   32.20
   2  -8  -1  298.17   21.30
  -2  -8   1  252.27   21.20
  -2  -8   1  253.27   20.20
  -2  -8   1  233.98   22.30
   2  -8  -1  245.18   22.10
   2  -8  -1  267.47   20.60
  -2   8   1  269.87   20.50
   2   8  -1  268.97   17.70
   2   8  -1  245.68   18.60
   2   8  -1  305.17   28.80
  -2   8   1  245.68   24.90
   1  -8  -1  218.38   20.30
  -1  -8   1  238.88   21.30
   1  -8  -1  224.28   20.70
  -1  -8   1  249.18   22.20
  -1  -8   1  229.38   21.20
   1  -8  -1  236.78   19.60
   1   8  -1  264.77   25.70
  -1   8   1  271.27   26.40
  -1   8   1  237.88   18.70
   1   8  -1  250.37   17.20
   1   8  -1  196.28   16.20
   0  -8   1   99.99   13.80
   0  -8  -1   89.09   12.90
   0  -8  -1   84.29   13.80
   0  -8   1   75.09   13.20
   0  -8   1   71.09   13.20
   0  -8  -1   63.19   12.60
   0   8  -1   97.09   12.60
   0   8   1   69.19   15.60
   0   8   1   92.29   12.90
   0   8  -1   85.99   10.60
   0   8  -1   66.09   15.60
  -1  -8  -1   12.70    9.60
  -1  -8  -1    8.40    8.10
   1  -8   1   -8.60    7.40
   1  -8   1   -1.20    7.00
   1  -8   1    2.30    8.40
  -1  -8  -1    4.20    8.30
  -1   8  -1    2.80   10.00
   1   8   1   -0.70    9.50
   1   8   1    3.80    7.50
  -1   8  -1   12.30    8.10
   1   8   1   11.30   11.00
   2  -8   1   53.69   13.10
   2  -8   1   69.69   12.50
   2  -8   1   81.79   13.00
  -2  -8  -1   62.29   12.00
  -2  -8  -1   63.39   12.00
  -2  -8  -1  102.09   15.70
   2   8   1   68.69   16.30
  -2   8  -1   68.29   12.80
  -2   8  -1   48.90   14.10
   2   8   1   60.09   11.80
  -3  -8  -1  679.33   31.90
  -3  -8  -1  627.64   27.80
   3  -8   1  564.84   28.70
  -3  -8  -1  603.54   32.90
   3  -8   1  569.84   31.70
   3  -8   1  672.33   31.50
  -3  -8  -1  587.94   28.70
   3   8   1  640.54   29.80
  -3   8  -1  604.64   34.10
   3   8   1  632.44   36.90
  -3   8  -1  655.13   31.60
   4  -8   1  297.87   26.10
   4  -8   1  271.27   20.80
  -4  -8  -1  295.07   24.60
  -4  -8  -1  289.57   23.20
   4  -8   1  306.57   22.70
  -4  -8  -1  333.77   20.30
  -4   8  -1  292.47   23.10
  -4   8  -1  309.27   28.00
   4   8   1  282.57   22.70
   4   8   1  277.77   28.50
  -5  -8  -1  756.22   32.10
  -5  -8  -1  631.44   36.80
   5  -8   1  748.63   38.30
   5  -8   1  731.63   35.50
   5  -8   1  712.53   33.00
  -5  -8  -1  690.23   35.20
   5   8   1  752.42   41.60
   5   8   1  662.73   35.80
  -5   8  -1  719.93   36.80
  -5   8  -1  814.52   38.50
   6  -8   1  483.05   33.50
  -6  -8  -1  542.55   27.50
  -6  -8  -1  492.05   33.70
   6  -8   1  504.75   28.00
   6  -8   1  485.35   29.90
  -6   8  -1  509.05   32.90
   6   8   1  520.55   36.00
  -6   8  -1  506.15   31.60
   6   8   1  503.45   32.90
  -7  -8  -1  822.22   45.80
   7  -8   1  924.41   45.70
  -7  -8  -1  786.42   37.10
   7  -8   1  821.92   37.00
   7  -8   1  816.32   40.20
  -7   8  -1  726.13   42.50
   7   8   1  776.82   44.10
   7   8   1  855.01   44.70
  -7   8  -1  839.72   40.60
  -8  -8  -1  418.56   39.40
   8  -8   1  378.26   26.80
   8  -8   1  342.67   33.20
  -8   8  -1  434.66   30.70
  -8   8  -1  342.97   35.00
   8   8   1  442.06   34.90
   8   8   1  408.06   36.00
  -9  -8  -1  541.35   43.60
   9  -8   1  538.35   39.60
  -9   8  -1  534.75   42.30
   9   8   1  545.35   40.10
   9   8   1  496.45   38.80
  10  -8   1   39.10   18.70
 -10  -8  -1   55.29   24.50
 -10   8  -1   26.70   20.10
  10   8   1   31.60   19.30
  10   8   1    9.50   19.50
 -11  -8  -1   -8.70   19.80
  11  -8   1  -21.10   15.70
 -11   8  -1  -43.60   18.50
  11   8   1  -32.90   16.30
  12  -8   1   -6.20   19.90
 -12  -8  -1   -8.80   22.10
 -12   8  -1  -31.10   24.00
  12   8   1   20.20   22.10
 -13  -8  -1   47.70   28.80
  13  -8   1   36.50   23.80
 -13   8  -1   62.09   33.40
  13   8   1   62.89   26.20
 -14  -8  -1    9.90   25.80
  14   8   1   33.50   28.20
 -13  -9   1  -13.80   30.10
  13   9  -1    2.00   23.50
  12  -9  -1  196.48   32.20
 -12  -9   1  257.27   41.80
  12   9  -1  234.18   36.90
 -12   9   1  262.07   43.40
  11  -9  -1   47.10   22.80
 -11  -9   1   61.39   29.00
  11   9  -1   50.89   23.90
 -11   9   1   77.59   28.60
  10  -9  -1  697.33   48.90
 -10  -9   1  687.83   53.69
  10   9  -1  618.84   47.30
 -10   9   1  515.15   48.70
  -9  -9   1   57.79   22.70
   9  -9  -1   50.19   20.30
   9  -9  -1   68.19   17.00
  -9   9   1   58.29   22.30
   9   9  -1   40.50   19.80
   9   9  -1   47.00   20.00
   8  -9  -1  613.44   42.30
   8  -9  -1  588.04   36.20
  -8  -9   1  631.34   45.70
   8  -9  -1  579.84   36.80
  -8   9   1  630.34   45.20
  -8   9   1  517.25   40.00
   8   9  -1  525.45   40.10
   8   9  -1  535.25   42.00
  -7  -9   1   -1.50   15.40
   7  -9  -1   25.50   14.50
   7  -9  -1    5.10   14.50
   7  -9  -1   33.00   14.10
  -7   9   1    1.50   14.60
   7   9  -1   -4.90   14.40
   7   9  -1    0.70   14.50
  -7   9   1    3.10   14.30
  -6  -9   1  155.68   24.60
   6  -9  -1  165.98   22.30
   6  -9  -1  218.98   28.00
   6  -9  -1  169.98   21.40
   6   9  -1  184.18   27.50
  -6   9   1  177.58   23.50
  -6   9   1  178.58   23.40
   6   9  -1  216.88   25.70
   5  -9  -1   25.10   12.10
  -5  -9   1    7.20   12.80
   5  -9  -1   29.50   14.70
   5  -9  -1   22.80   10.80
   5   9  -1  -18.70   10.70
  -5   9   1   12.40   14.10
   5   9  -1   -5.40   14.20
  -5   9   1   12.70   12.70
   4  -9  -1    6.90   12.10
   4  -9  -1   -1.10    9.80
  -4  -9   1   -3.30   11.20
   4  -9  -1   -7.90    9.30
  -4   9   1    4.60   12.00
   4   9  -1   -9.00    8.90
  -4   9   1   -0.50   10.20
   4   9  -1   -7.80   13.00
   3  -9  -1    6.80    9.70
  -3  -9   1   -9.30   10.50
   3  -9  -1   -3.50    9.20
   3  -9  -1    7.10    9.20
  -3  -9   1   -0.50    9.20
  -3   9   1  -21.40   10.00
   3   9  -1   -3.90    9.60
  -3   9   1    7.00   10.00
   3   9  -1   -8.90   12.10
   2  -9  -1  683.83   33.70
   2  -9  -1  678.63   34.40
  -2  -9   1  671.13   36.10
  -2  -9   1  695.33   33.80
   2  -9  -1  642.64   34.80
  -2   9   1  720.43   33.80
   2   9  -1  733.63   41.50
  -2   9   1  713.33   39.50
  -1  -9   1   38.20   12.30
  -1  -9   1   28.40   11.10
  -1  -9   1   33.70   12.50
   1  -9  -1   35.90   12.10
   1  -9  -1   36.10   12.60
   1  -9  -1   33.60   11.60
  -1   9   1   48.80   12.00
   1   9  -1   39.10   10.30
  -1   9   1    6.20   11.80
   1   9  -1   49.80   15.80
   0  -9  -1  990.60   42.10
   0  -9  -1 1011.10   42.70
   0  -9   1  948.31   42.30
   0  -9   1 1057.89   42.30
   0  -9  -1 1035.40   44.20
   0  -9   1 1075.99   44.10
   0   9  -1  992.50   39.30
   0   9   1  988.40   48.50
   0   9  -1  983.80   48.80
   0   9   1 1053.99   40.70
   1  -9   1   -6.10    8.40
  -1  -9  -1   27.20   11.60
   1  -9   1   31.60   12.50
  -1  -9  -1   43.50   12.80
  -1  -9  -1   22.60   11.60
   1  -9   1    7.80    9.50
  -1   9  -1    3.50   11.20
   1   9   1   27.70   13.90
   1   9   1   18.10    9.90
  -1   9  -1   15.20    9.80
   2  -9   1  935.41   39.80
   2  -9   1 1001.00   43.40
   2  -9   1  924.21   39.90
  -2  -9  -1  952.80   39.90
  -2  -9  -1  993.50   41.30
  -2  -9  -1  966.30   43.70
  -2   9  -1  885.01   39.30
  -2   9  -1  871.01   45.40
   2   9   1  833.22   46.20
   2   9   1  949.40   38.20
   3  -9   1  -12.90    7.70
   3  -9   1   20.40   11.20
   3  -9   1   -7.20    9.10
  -3  -9  -1   -2.70   10.80
  -3  -9  -1    5.50    9.30
   3   9   1  -18.90   10.90
  -3   9  -1    5.30    9.90
  -3   9  -1   10.10   12.20
  -4  -9  -1  340.77   26.40
   4  -9   1  334.57   23.90
   4  -9   1  368.96   28.40
  -4  -9  -1  343.07   22.60
  -4  -9  -1  300.77   28.40
   4  -9   1  317.47   25.40
  -4   9  -1  251.27   27.90
  -4   9  -1  303.47   25.60
   4   9   1  330.57   24.90
   4   9   1  411.56   37.30
  -5  -9  -1   63.39   16.90
   5  -9   1   33.80   12.50
   5  -9   1   54.99   15.50
   5  -9   1   51.19   15.10
   5   9   1   13.00   15.40
   5   9   1   -8.70   12.50
  -5   9  -1   80.29   17.90
  -5   9  -1   39.40   14.70
   6  -9   1    6.60   13.80
  -6  -9  -1    8.80   15.00
   6  -9   1   13.20   11.60
   6   9   1  -28.50   12.60
   6   9   1  -13.90   11.60
  -6   9  -1  -12.90   11.20
  -6   9  -1   17.10   14.20
   7  -9   1   20.60   17.30
  -7  -9  -1   -8.40   14.10
   7  -9   1    1.20   10.80
  -7   9  -1    5.50   15.50
  -7   9  -1   17.10   14.50
   7   9   1   -2.80   16.50
   7   9   1    3.70   14.40
   8  -9   1  241.28   31.00
  -8  -9  -1  195.58   29.00
  -8   9  -1  199.18   25.10
  -8   9  -1  187.88   29.20
   8   9   1  172.98   26.10
   8   9   1  178.58   26.60
   9  -9   1   41.20   19.70
  -9  -9  -1   28.50   21.10
  -9   9  -1   16.50   20.70
   9   9   1    9.90   18.60
   9   9   1   20.60   18.50
 -10  -9  -1  542.45   52.59
  10  -9   1  525.75   47.60
  10   9   1  374.36   40.20
 -10   9  -1  515.85   48.00
  10   9   1  522.65   43.50
  11  -9   1   32.40   22.20
 -11  -9  -1   25.60   27.30
 -11   9  -1  -31.20   21.80
  11   9   1   17.40   20.90
 -12  -9  -1  542.75   58.19
  12  -9   1  559.74   52.09
  12   9   1  515.65   50.69
 -12   9  -1  469.85   57.29
 -13  -9  -1   57.19   33.30
  13   9   1  -12.50   23.40
  12  10  -1   12.80   25.10
  11 -10  -1   28.00   25.50
 -11 -10   1   25.40   29.00
 -11  10   1   41.50   28.70
  11  10  -1   29.20   23.70
  10 -10  -1  -26.30   19.40
 -10 -10   1   -5.00   22.40
 -10  10   1    7.80   21.70
  10  10  -1  -26.50   20.10
  -9 -10   1   58.19   25.70
   9 -10  -1   50.79   22.80
   9  10  -1   53.09   22.10
  -9  10   1   58.09   23.40
   9  10  -1   69.09   23.50
  -8 -10   1  -14.70   19.00
   8 -10  -1   -6.40   16.80
   8 -10  -1  -17.40   14.70
   8  10  -1    1.60   18.80
   8  10  -1  -12.40   15.30
  -8  10   1   14.50   16.70
   7 -10  -1  450.55   33.20
  -7 -10   1  463.15   42.70
   7 -10  -1  361.26   37.00
  -7  10   1  387.66   35.70
   7  10  -1  474.15   45.20
  -7  10   1  465.35   37.90
   7  10  -1  434.96   40.00
   6 -10  -1  -17.60   11.30
  -6 -10   1   -2.50   15.90
   6 -10  -1   11.20   14.10
   6 -10  -1   20.20   12.90
  -6  10   1    8.60   14.00
  -6  10   1   -8.10   14.10
   6  10  -1   16.00   15.40
   6  10  -1   23.10   14.90
  -5 -10   1  795.82   46.10
   5 -10  -1  877.51   42.10
   5 -10  -1  806.42   46.00
   5 -10  -1  862.21   41.70
   5  10  -1  792.92   49.10
  -5  10   1  755.52   42.60
  -5  10   1  831.02   45.80
   4 -10  -1   12.80   12.40
   4 -10  -1   -6.50   11.10
  -4 -10   1  -15.60   12.70
   4 -10  -1   12.10   14.10
  -4  10   1    0.40   13.20
   4  10  -1    8.20   14.40
  -4  10   1  -17.00   11.20
   3 -10  -1  824.02   44.50
  -3 -10   1  948.91   46.00
   3 -10  -1  818.82   41.20
   3 -10  -1  931.71   42.60
  -3  10   1  870.81   42.60
   3  10  -1  943.21   51.39
  -3  10   1  934.81   47.90
  -2 -10   1   -0.60   10.30
   2 -10  -1    0.50   11.00
   2 -10  -1   -9.30    9.90
  -2 -10   1  -17.80   11.00
   2 -10  -1    4.00   11.70
  -2  10   1  -13.30    9.70
  -2  10   1  -21.10   11.70
   2  10  -1   32.00   16.80
   1 -10  -1  325.87   27.40
   1 -10  -1  333.97   29.20
   1 -10  -1  280.77   26.90
  -1 -10   1  327.07   29.60
  -1 -10   1  291.47   27.00
  -1  10   1  309.67   24.40
   1  10  -1  267.87   31.00
  -1  10   1  249.38   29.30
   0 -10   1   -2.80   10.90
   0 -10  -1    3.80   11.20
   0 -10   1   -1.50   11.60
   0 -10  -1   25.20   13.50
   0 -10  -1   12.00   10.70
   0  10  -1    1.10   13.60
   0  10   1   -6.20   12.90
   0  10   1    3.40    9.70
   1 -10   1    2.70   11.70
  -1 -10  -1    5.60   10.60
  -1 -10  -1    2.20   14.40
  -1 -10  -1    5.50   12.20
   1 -10   1   13.40   12.30
  -1  10  -1   12.90   10.80
   1  10   1   11.40    9.70
   1  10   1   24.30   15.40
  -1  10  -1   -5.40   12.40
   2 -10   1    0.30   11.10
  -2 -10  -1   -8.00   10.00
   2 -10   1   13.80   11.10
  -2 -10  -1   13.90   13.50
  -2  10  -1   -2.40   10.60
  -2  10  -1   16.00   14.70
   2  10   1  -23.70   13.00
   2  10   1   -1.20    9.30
   3 -10   1  387.16   30.90
  -3 -10  -1  413.16   32.50
   3 -10   1  397.76   28.20
  -3  10  -1  429.36   34.40
  -3  10  -1  391.66   28.80
   3  10   1  349.77   36.30
   4 -10   1   12.80   11.60
   4 -10   1   13.80   14.10
  -4 -10  -1   31.00   14.90
  -4  10  -1   -5.90   13.50
  -4  10  -1   11.10   13.00
   4  10   1   12.60   16.70
   5 -10   1  715.73   43.10
  -5 -10  -1  815.22   45.90
   5 -10   1  756.92   38.80
   5  10   1  769.32   49.10
  -5  10  -1  735.93   43.40
  -5  10  -1  757.72   42.60
   6 -10   1    8.20   15.70
   6 -10   1    3.90   11.90
  -6 -10  -1   -7.50   16.00
   6  10   1   -8.30   15.00
  -6  10  -1   -8.00   14.40
  -6  10  -1   -0.60   14.00
  -7 -10  -1  714.23   48.50
   7 -10   1  784.62   48.10
   7  10   1  816.22   66.49
  -7  10  -1  722.83   46.50
   7  10   1  781.52   50.69
  -7  10  -1  726.13   44.40
   8 -10   1   -4.00   15.60
  -8 -10  -1   18.50   21.50
   8  10   1    0.30   17.80
   8  10   1   -2.20   15.90
  -8  10  -1   -2.00   14.90
  -8  10  -1   10.10   18.70
   9 -10   1  295.37   37.80
  -9 -10  -1  326.27   41.50
  -9  10  -1  287.27   38.50
   9  10   1  317.87   37.50
   9  10   1  278.27   35.60
 -10 -10  -1    7.60   23.40
  10 -10   1   16.80   21.50
 -10  10  -1   -2.90   22.40
  10  10   1   11.00   21.10
  10  10   1  -36.70   18.50
 -11 -10  -1  -15.90   26.40
  11 -10   1   22.70   24.20
  11  10   1   15.00   22.50
 -11  10  -1    0.00   27.90
 -12  10  -1  -16.70   34.60
  12  10   1   -2.60   22.90
  10 -11  -1  438.76   49.10
 -10 -11   1  404.66   49.50
 -10  11   1  337.77   45.80
  10  11  -1  442.76   66.49
   9 -11  -1   29.60   24.30
  -9 -11   1   48.70   26.90
  -9  11   1   21.30   24.20
   9  11  -1   44.00   25.40
   8 -11  -1  262.87   36.50
  -8 -11   1  320.77   40.30
   8  11  -1  245.78   35.20
  -8  11   1  214.38   32.00
   7 -11  -1   -6.90   17.00
   7 -11  -1   15.80   16.30
  -7 -11   1   25.80   21.90
  -7  11   1   -2.00   17.30
   7  11  -1    9.60   19.40
  -7  11   1   35.50   20.80
  -6 -11   1   62.79   23.20
   6 -11  -1  101.59   20.20
   6 -11  -1  101.09   23.70
  -6  11   1   77.79   21.30
  -6  11   1   77.89   22.10
   6  11  -1   84.19   23.30
   5 -11  -1   25.10   17.90
   5 -11  -1    9.20   15.00
  -5 -11   1   -7.50   16.00
  -5  11   1   -4.40   15.00
   5  11  -1   -5.70   17.90
  -5  11   1   25.00   16.50
   4 -11  -1    6.80   13.50
  -4 -11   1   -9.50   15.20
   4 -11  -1   -6.90   14.70
  -4  11   1    4.70   14.40
   4  11  -1   -8.00   16.80
  -4  11   1   -2.30   15.30
  -3 -11   1    9.20   16.10
   3 -11  -1    4.40   13.10
   3 -11  -1    5.60   15.30
  -3  11   1  -17.50   14.00
   3  11  -1   -5.50   16.40
  -3  11   1   11.60   14.30
   2 -11  -1  260.47   29.90
  -2 -11   1  253.07   28.30
   2 -11  -1  244.58   26.90
  -2  11   1  174.98   28.10
   2  11  -1  198.18   30.90
  -2  11   1  249.88   26.00
  -1 -11   1   92.39   20.30
   1 -11  -1   96.49   19.30
   1 -11  -1   86.19   18.40
  -1 -11   1   97.09   20.40
  -1  11   1   56.09   20.10
   1  11  -1   86.59   23.00
  -1  11   1   68.49   16.70
   0 -11   1  724.13   41.80
   0 -11   1  763.32   42.60
   0 -11  -1  799.82   44.10
   0  11   1  690.13   47.60
   0  11  -1  795.62   49.30
   1 -11   1   51.69   16.50
   1 -11   1   93.29   19.80
  -1 -11  -1  127.79   22.40
  -1  11  -1   93.99   22.90
   1  11   1   52.39   20.90
   2 -11   1  586.94   38.50
   2 -11   1  512.75   34.40
  -2 -11  -1  556.34   39.00
   2  11   1  538.75   42.30
  -2  11  -1  548.75   41.70
   3 -11   1    5.90   12.70
   3 -11   1   -2.10   15.40
  -3 -11  -1   27.70   16.70
   3  11   1   13.60   17.10
  -3  11  -1   -2.10   15.40
  -3  11  -1   46.70   21.30
  -4 -11  -1  252.27   30.40
   4 -11   1  225.38   29.50
   4 -11   1  290.37   28.00
   4  11   1  288.27   35.20
  -4  11  -1  250.77   29.10
  -4  11  -1  220.78   30.50
  -5 -11  -1    8.10   17.20
   5 -11   1    6.00   14.20
   5 -11   1    1.70   16.90
   5  11   1  -23.10   16.40
  -5  11  -1   -5.50   15.00
  -5  11  -1   10.70   16.60
   6 -11   1   -4.00   17.60
  -6 -11  -1   -4.00   16.50
  -6  11  -1    9.80   17.00
   6  11   1   -5.10   17.70
  -6  11  -1   29.60   18.60
  -7 -11  -1   17.40   20.70
   7 -11   1   11.50   19.50
   7  11   1   -8.50   18.80
  -7  11  -1  -23.20   15.00
  -7  11  -1   -3.50   18.90
   8 -11   1   85.49   26.60
  -8 -11  -1   33.40   25.00
   8  11   1   57.79   25.20
  -8  11  -1   49.10   24.00
  -8  11  -1   78.49   24.30
   9 -11   1   77.59   25.90
  -9 -11  -1   72.69   29.90
   9  11   1   10.10   23.80
  -9  11  -1  112.79   31.00
  10 -11   1  246.08   37.10
 -10 -11  -1  277.47   43.60
  10  11   1  308.07   41.70
 -10  11  -1  330.77   46.30
   9  12  -1    5.50   24.40
  -9  12   1   13.50   28.70
   8 -12  -1   44.70   25.60
  -8 -12   1   24.10   26.30
  -8  12   1   13.80   24.20
   8  12  -1   37.60   26.70
   7 -12  -1   65.09   26.60
  -7 -12   1   78.99   28.60
  -7  12   1   94.79   27.40
   7  12  -1  135.69   32.60
  -7  12   1  100.09   25.90
   6 -12  -1   68.99   25.30
   6 -12  -1  102.49   22.60
  -6 -12   1   71.19   25.00
   6  12  -1   70.99   27.80
  -6  12   1   46.90   21.50
  -6  12   1   75.09   24.00
   5 -12  -1  235.98   28.20
  -5 -12   1  221.48   32.80
   5 -12  -1  176.68   29.40
   5  12  -1  183.48   34.10
  -5  12   1  248.38   31.30
  -5  12   1  199.38   31.10
   4 -12  -1  320.97   37.40
   4 -12  -1  276.47   31.30
  -4 -12   1  260.07   33.20
  -4  12   1  264.17   32.00
   4  12  -1  348.27   42.40
  -4  12   1  255.27   34.40
   3 -12  -1  184.18   28.00
  -3 -12   1  237.08   30.00
   3 -12  -1  297.27   31.00
   3  12  -1  290.37   39.70
  -3  12   1  210.48   31.70
   2 -12  -1  120.69   35.60
  -2 -12   1  118.79   25.00
   2 -12  -1  117.19   22.80
  -2  12   1  154.18   29.60
   2  12  -1  161.88   29.80
   1 -12  -1   69.19   20.10
  -1 -12   1  115.59   23.50
  -1  12   1   30.40   20.90
   1  12  -1   72.29   23.30
   0 -12  -1    4.30   16.20
   0 -12   1   21.50   17.50
   0  12   1   -9.90   17.20
   0  12  -1   -6.30   18.30
  -1 -12  -1   -7.40   15.70
   1 -12   1   16.10   18.10
   1 -12   1    3.10   14.70
  -1  12  -1    6.40   18.90
   1  12   1   18.10   19.30
   2 -12   1   34.70   16.60
  -2 -12  -1   30.00   18.90
   2 -12   1   28.70   18.60
   2  12   1  -12.70   17.40
  -2  12  -1   23.50   20.70
  -3 -12  -1   75.09   22.60
   3 -12   1  106.89   20.80
   3 -12   1   87.59   21.90
  -3  12  -1   99.39   26.00
   3  12   1   64.89   24.10
   4 -12   1  179.88   25.30
   4 -12   1   82.29   23.90
  -4 -12  -1  122.79   25.70
   4  12   1  152.88   30.60
  -4  12  -1  116.69   26.30
   5 -12   1  171.58   30.30
  -5 -12  -1  188.88   30.70
   5  12   1  181.18   32.80
  -5  12  -1  206.18   32.60
   6 -12   1  129.49   29.60
  -6 -12  -1  169.88   31.40
   6  12   1   93.59   27.30
  -6  12  -1  137.39   27.70
  -7 -12  -1  239.18   36.70
   7 -12   1  178.48   30.90
   7  12   1  202.08   35.80
  -7  12  -1  212.98   32.60
  -7  12  -1  208.28   35.80
  -8 -12  -1  150.28   33.70
   8 -12   1  156.98   32.40
  -8  12  -1  184.98   36.10
   8  12   1  165.38   33.30
   6 -13  -1   -9.40   22.60
  -6  13   1   -9.30   22.40
   6  13  -1   11.40   25.10
  -5 -13   1   13.10   22.80
   5 -13  -1    6.10   18.40
   5 -13  -1   11.20   23.50
  -5  13   1   24.80   23.20
   5  13  -1   -9.00   22.70
   4 -13  -1   -6.50   22.00
  -4 -13   1    8.10   21.50
   4 -13  -1   -0.50   18.20
   4  13  -1   25.60   25.90
  -4  13   1    3.60   21.40
  -3 -13   1   41.30   22.80
   3 -13  -1   67.19   21.80
  -3  13   1   29.30   24.60
   3  13  -1   41.20   25.60
  -2 -13   1    2.40   20.70
   2 -13  -1   27.20   19.30
  -2  13   1   15.50   21.70
   2  13  -1   12.90   23.00
   1 -13  -1  266.47   32.20
  -1 -13   1  214.68   31.00
  -1  13   1  253.97   36.80
   1  13  -1  223.58   36.30
   0 -13   1  152.98   27.10
   0 -13  -1  168.58   28.70
   0  13   1  132.19   30.00
   0  13  -1  121.59   30.40
   1 -13   1  423.16   38.30
  -1 -13  -1  403.16   40.50
  -1  13  -1  317.77   40.30
   1  13   1  363.86   43.20
   2 -13   1  146.89   25.50
  -2 -13  -1  181.78   31.20
   2  13   1  127.59   31.50
  -2  13  -1   80.39   26.40
   3 -13   1  175.58   26.90
  -3 -13  -1  184.68   31.80
   3 -13   1  162.68   31.20
  -3  13  -1  175.38   32.50
   3  13   1  154.68   32.80
  -4 -13  -1   27.90   24.60
   4 -13   1   15.30   22.30
  -4  13  -1   26.70   22.40
   4  13   1   51.29   27.60
   5 -13   1    7.20   22.60
  -5 -13  -1    8.80   21.90
  -5  13  -1  -30.00   21.10
   5  13   1  -17.10   20.50
   6 -13   1   23.80   23.90
   6  13   1   22.30   26.40
  -6  13  -1   -2.20   21.30
   1 -14  -1   20.80   22.00
  -1 -14   1   36.20   23.20
   0 -14  -1  -13.60   20.40
   0 -14   1  -16.60   18.80
  -1 -14  -1   -5.10   23.60
   1 -14   1    7.60   20.50
 -17   0   2    5.80   24.60
  17   0  -2  -17.00   24.40
 -16   0   2   92.09   26.30
  16   0  -2   60.99   30.10
 -16   0   2  113.19   27.50
  16   0  -2   86.99   27.30
  15   0  -2    4.40   18.60
 -15   0   2   30.50   22.20
 -15   0   2  -23.10   17.90
  15   0  -2  -33.60   19.00
 -14   0   2   61.99   22.10
 -14   0   2   52.89   21.40
  14   0  -2   71.09   18.60
  14   0  -2   26.00   18.80
 -13   0   2   -6.50   16.10
  13   0  -2   -3.70   15.30
 -13   0   2   11.80   16.80
  13   0  -2   -3.70   13.30
  13   0  -2  -20.00   13.10
 -12   0   2  493.95   37.60
  12   0  -2  507.15   35.70
 -12   0   2  511.45   37.40
  12   0  -2  556.34   34.90
  12   0  -2  528.75   37.60
 -11   0   2  -13.10   10.90
  11   0  -2   -3.00   10.40
 -11   0   2  -11.20   12.00
  11   0  -2   -8.60    9.90
  11   0  -2    4.40   11.90
  10   0  -2 1595.34   61.29
 -10   0   2 1795.62   67.39
 -10   0   2 1694.33   66.09
  10   0  -2 1735.53   64.19
  10   0  -2 1730.63   66.39
   9   0  -2   15.40    9.90
  -9   0   2   20.40   12.40
  -9   0   2   11.00   12.30
   9   0  -2    1.40    9.30
   9   0  -2   -4.40    7.70
   8   0  -2 1902.71   66.59
  -8   0   2 1834.72   67.69
  -8   0   2 1905.91   66.99
  -8   0   2 1927.11   61.29
   8   0  -2 1899.81   64.49
   8   0  -2 1941.81   63.49
  -7   0   2    1.90    8.70
  -7   0   2   -2.20    5.50
   7   0  -2   -1.50    5.40
   7   0  -2    1.20    6.90
   7   0  -2    1.20    6.80
  -7   0   2   -4.50    7.20
   6   0  -2 1831.02   59.19
  -6   0   2 1929.01   63.29
  -6   0   2 1873.51   61.69
   6   0  -2 1870.21   59.19
   6   0  -2 1933.21   61.89
  -6   0   2 1913.41   57.39
   5   0  -2    1.40    4.70
  -5   0   2    0.80    5.30
  -5   0   2   -8.10    5.40
  -5   0   2    1.90    4.50
   5   0  -2    0.10    4.30
   5   0  -2   -1.60    5.10
  -4   0   2   93.49   10.50
   4   0  -2   95.19    9.40
  -4   0   2   94.89    8.50
   4   0  -2   73.59    8.60
  -4   0   2   84.39    9.50
   4   0  -2   94.49   10.00
   3   0  -2   -0.50    3.70
   3   0  -2   -1.20    3.40
  -3   0   2    6.30    4.30
   3   0  -2    0.40    3.30
  -3   0   2   -1.60    3.30
   2   0  -2   81.79    6.30
   2   0  -2   74.19    5.40
  -2   0   2   68.69    6.60
  -2   0   2   74.59    5.30
   2   0  -2   65.79    6.20
   2   0  -2   74.49    5.00
   1   0  -2    1.50    1.70
  -1   0   2    0.90    1.30
   1   0  -2    0.60    1.50
   1   0  -2    2.20    1.80
   1   0  -2   -0.10    1.30
   0   0  -2 9128.89  223.88
   0   0  -2 8673.73  223.58
   0   0  -2 8913.61  223.48
   0   0  -2 8945.91  224.18
   0   0  -2 8705.33  222.98
  -1   0  -2    2.80    2.00
   1   0   2    1.50    1.30
  -1   0  -2    2.20    1.90
   1   0   2    1.90    1.80
  -1   0  -2   -1.00    1.20
  -1   0  -2    3.80    2.00
   2   0   2 6325.47  166.98
   2   0   2 6478.25  166.88
  -2   0  -2 6525.95  166.68
   2   0   2 6448.65  164.88
  -2   0  -2 6560.34  168.08
  -2   0  -2 6614.84  166.18
  -3   0  -2    5.60    4.60
   3   0   2   -3.20    3.60
   3   0   2   -0.20    3.60
  -3   0  -2    0.30    3.00
   3   0   2    3.50    2.80
  -3   0  -2   -2.70    4.30
  -3   0  -2    0.90    3.20
   4   0   2 3702.23   98.69
  -4   0  -2 3408.66  101.79
   4   0   2 3519.45   98.49
  -4   0  -2 3608.34   97.09
  -4   0  -2 3603.44   95.39
   4   0   2 3655.33   95.29
  -4   0  -2 3461.35   97.79
   5   0   2   10.00    4.50
   5   0   2   -2.90    4.90
  -5   0  -2   -4.60    6.30
  -5   0  -2    1.00    6.00
   5   0   2   -3.50    4.80
  -5   0  -2   -0.10    3.60
  -5   0  -2   -0.20    3.50
  -6   0  -2  330.47   20.40
   6   0   2  312.07   19.20
   6   0   2  293.87   16.10
  -6   0  -2  311.17   15.00
  -6   0  -2  299.37   22.60
  -6   0  -2  314.77   17.70
   6   0   2  327.07   20.10
  -7   0  -2  -10.30    7.40
   7   0   2   -0.60    6.50
   7   0   2   -6.60    5.20
   7   0   2    8.50    8.40
  -7   0  -2   -6.90    4.40
  -7   0  -2   -2.40    8.80
  -7   0  -2    9.40    6.40
   8   0   2  324.37   19.90
  -8   0  -2  325.77   16.90
   8   0   2  297.77   22.10
  -8   0  -2  354.36   26.70
  -8   0  -2  315.67   20.80
  -8   0  -2  366.86   24.00
   8   0   2  329.07   24.40
  -9   0  -2   -1.10    6.40
  -9   0  -2   12.40   11.20
  -9   0  -2    2.60   10.20
   9   0   2   -7.20    8.70
  -9   0  -2    6.70    8.50
   9   0   2   -4.20    7.30
   9   0   2   -0.10    9.00
  10   0   2 1127.99   51.59
  10   0   2 1186.48   50.19
 -10   0  -2 1119.99   48.80
  10   0   2 1149.48   45.60
 -10   0  -2 1140.99   51.89
  11   0   2   12.40   10.40
  11   0   2   -0.50   12.90
 -11   0  -2    9.50   11.50
 -11   0  -2   -5.20   12.30
  12   0   2 1217.58   59.69
 -12   0  -2 1303.67   55.69
  12   0   2 1326.37   53.59
 -12   0  -2 1311.97   59.39
 -13   0  -2    5.00   15.30
 -13   0  -2   13.60   14.90
  13   0   2    1.70   13.20
  13   0   2    9.80   17.10
  14   0   2  839.12   51.99
 -14   0  -2  756.62   48.70
 -15   0  -2   52.09   21.40
  15   0   2    2.30   21.50
 -16   0  -2  226.38   32.90
  16   0   2  245.28   38.40
  17   0   2  -20.80   24.70
 -17   0  -2   14.30   22.80
 -17  -1   2  248.88   34.40
  17  -1  -2  264.67   39.20
 -17   1   2  196.48   35.10
  17   1  -2  194.98   37.60
  16  -1  -2   17.00   22.80
 -16  -1   2   25.30   22.40
  16  -1  -2  -14.70   20.40
 -16  -1   2   -7.10   19.30
 -16   1   2   44.40   24.50
  16   1  -2   17.10   22.50
  15  -1  -2  894.01   51.89
 -15  -1   2  865.41   52.49
  15  -1  -2  778.22   53.59
 -15  -1   2  771.52   49.40
 -15   1   2  703.13   52.59
  15   1  -2  784.72   57.39
  15   1  -2  680.93   52.79
 -15   1   2  716.13   51.49
  14  -1  -2  165.48   26.40
 -14  -1   2  173.38   27.60
 -14  -1   2  153.78   26.90
  14  -1  -2  181.98   28.70
 -14   1   2  138.69   26.60
  14   1  -2  105.49   24.50
 -14   1   2  142.29   27.90
  14   1  -2  122.09   22.80
  13  -1  -2  862.71   47.00
 -13  -1   2  743.93   45.50
  13  -1  -2  798.92   47.80
 -13  -1   2  783.52   47.20
  13  -1  -2  849.52   48.10
 -13   1   2  884.61   51.59
  13   1  -2  858.81   45.40
  13   1  -2  804.22   49.60
  13   1  -2  835.82   54.89
 -13   1   2  818.62   48.70
 -12  -1   2   92.69   19.80
  12  -1  -2   96.89   20.50
  12  -1  -2   74.89   19.20
 -12  -1   2   67.59   19.40
  12  -1  -2  116.49   22.00
  12   1  -2   75.29   20.30
 -12   1   2   50.69   21.40
  12   1  -2   64.79   18.30
 -12   1   2  107.59   23.40
  12   1  -2  109.49   20.10
 -11  -1   2  402.36   30.80
  11  -1  -2  343.57   30.30
  11  -1  -2  376.66   30.60
  11  -1  -2  366.96   29.80
 -11  -1   2  334.77   32.40
  11   1  -2  318.67   31.70
  11   1  -2  371.76   27.70
 -11   1   2  294.97   30.00
  11   1  -2  380.86   30.50
 -11   1   2  340.57   34.00
 -10  -1   2   15.10   12.30
  10  -1  -2    3.90   10.00
  10  -1  -2  -11.10    9.80
 -10  -1   2    2.40   11.00
  10  -1  -2   -3.10   10.00
  10   1  -2    9.70   11.50
  10   1  -2   -9.80    9.80
  10   1  -2   14.30    9.80
 -10   1   2  -10.90   12.80
 -10   1   2   -7.60   10.40
  -9  -1   2   30.80   13.70
   9  -1  -2    2.70    9.90
   9  -1  -2    8.90    8.60
  -9  -1   2   29.20   12.20
   9  -1  -2   13.60   10.90
   9   1  -2   19.50   10.00
  -9   1   2   15.40   12.70
   9   1  -2   29.50   12.00
  -9   1   2   52.19   14.00
   9   1  -2   25.50   10.70
   8  -1  -2   -1.90    7.30
   8  -1  -2    0.20    9.00
  -8  -1   2    7.60    7.60
  -8  -1   2   -7.80    8.00
   8  -1  -2   -3.80    5.80
  -8  -1   2   -1.70    9.40
   8   1  -2    1.80    7.10
   8   1  -2   -7.40    8.40
  -8   1   2    4.20    7.70
  -8   1   2  -19.30    8.70
   8   1  -2   -2.10    7.30
  -8   1   2   -1.80    8.10
  -7  -1   2 1048.20   37.70
   7  -1  -2 1106.59   40.90
   7  -1  -2 1013.10   40.70
   7  -1  -2 1061.39   39.70
  -7  -1   2 1068.29   42.40
  -7  -1   2 1038.40   44.00
  -7   1   2 1067.29   37.80
  -7   1   2 1092.39   43.10
   7   1  -2 1068.49   41.00
   7   1  -2 1084.79   43.40
  -7   1   2  958.90   39.40
   7   1  -2 1062.49   39.20
  -6  -1   2  157.38   12.70
   6  -1  -2  167.68   16.40
  -6  -1   2  169.78   18.50
   6  -1  -2  193.38   14.40
   6  -1  -2  182.28   16.50
  -6  -1   2  187.78   18.10
   6   1  -2  153.88   16.50
  -6   1   2  175.58   15.70
   6   1  -2  176.68   17.10
   6   1  -2  184.78   14.00
  -6   1   2  176.38   16.60
  -6   1   2  191.68   13.10
   5  -1  -2 1954.30   59.69
  -5  -1   2 1924.41   57.19
  -5  -1   2 1905.01   61.69
  -5  -1   2 1981.90   63.99
   5  -1  -2 1996.90   57.89
   5  -1  -2 2005.40   60.09
  -5   1   2 1934.91   58.69
   5   1  -2 1970.50   61.49
  -5   1   2 1979.60   57.29
   5   1  -2 1964.20   58.69
  -5   1   2 1930.71   59.39
   5   1  -2 1900.21   59.69
   4  -1  -2  785.22   28.50
  -4  -1   2  756.22   31.30
   4  -1  -2  760.32   26.00
  -4  -1   2  804.12   30.10
   4  -1  -2  773.62   26.90
  -4  -1   2  809.52   26.20
   4  -1  -2  805.22   27.80
   4   1  -2  771.92   29.20
  -4   1   2  804.32   28.30
  -4   1   2  737.23   26.80
   4   1  -2  736.73   27.10
   4   1  -2  759.02   28.00
   3  -1  -2 9419.26  244.78
   3  -1  -2 9497.25  243.28
   3  -1  -2 9559.34  246.48
   3  -1  -2 9579.94  244.28
  -3  -1   2 9649.93  246.58
  -3  -1   2 9999.00  243.78
  -3  -1   2 9496.35  249.48
   3   1  -2 9716.43  245.28
   3   1  -2 9458.85  245.58
  -3   1   2 9150.38  244.28
   3   1  -2 9876.31  246.88
   3   1  -2 9338.37  241.98
   2  -1  -2  705.53   20.80
  -2  -1   2  704.23   26.00
   2  -1  -2  702.63   22.50
   2  -1  -2  677.33   21.30
   2  -1  -2  730.13   21.30
  -2  -1   2  698.13   22.80
  -2  -1   2  766.72   22.60
   2  -1  -2  700.73   23.70
   2   1  -2  724.73   22.80
  -2   1   2  739.43   20.30
   2   1  -2  729.73   23.70
  -2   1   2  729.23   22.30
   2   1  -2  735.93   21.80
   2   1  -2  697.63   22.80
   1  -1  -2 4477.45  117.79
  -1  -1   2 4734.43  121.69
   1  -1  -2 4600.74  117.69
   1  -1  -2 4570.94  120.19
   1  -1  -2 4664.93  117.49
   1  -1  -2 4489.65  119.49
  -1   1   2 4835.92  119.49
   1   1  -2 4627.04  119.79
   1   1  -2 4453.15  118.89
   1   1  -2 4660.13  119.09
   1   1  -2 4740.63  119.79
   1   1  -2 4838.82  120.39
  -1   1   2 4805.82  118.99
   0  -1  -2  318.07    9.60
   0  -1  -2  326.67    9.60
   0  -1  -2  314.77   10.90
   0  -1  -2  314.87   10.90
   0  -1  -2  325.07   10.40
   0  -1   2  343.07   10.70
   0  -1   2  337.87   11.50
   0   1   2  336.87   11.80
   0   1  -2  331.87   11.30
   0   1  -2  322.57   10.90
   0   1  -2  323.67   10.60
   0   1  -2  328.77   11.90
   0   1   2  309.17   10.00
   1  -1   2   55.79    4.40
  -1  -1  -2   52.49    4.50
  -1  -1  -2   49.80    4.10
  -1  -1  -2   50.49    4.00
  -1  -1  -2   46.70    4.30
   1  -1   2   44.50    4.30
  -1   1  -2   54.29    5.40
  -1   1  -2   51.09    4.60
   1   1   2   47.90    4.60
   1   1   2   51.19    5.30
  -1   1  -2   54.59    4.70
  -1   1  -2   48.80    7.10
  -2  -1  -2  105.09    7.10
  -2  -1  -2   93.69    7.30
   2  -1   2   83.69    6.80
  -2  -1  -2   91.99    7.00
  -2  -1  -2   97.69    6.50
   2  -1   2   97.99    7.10
   2  -1   2  109.59    7.10
   2   1   2  109.99    7.10
  -2   1  -2  111.49    7.50
  -2   1  -2  110.69   13.00
   2   1   2  119.39    8.50
  -2   1  -2   99.99    6.80
   3  -1   2  259.17   11.80
  -3  -1  -2  241.98   12.00
  -3  -1  -2  245.28   12.00
  -3  -1  -2  246.18   11.90
   3  -1   2  250.87   12.10
   3  -1   2  247.48   12.10
  -3  -1  -2  236.18   12.50
  -3   1  -2  248.58   11.90
  -3   1  -2  237.08   18.00
   3   1   2  235.38    9.50
  -3   1  -2  253.17   11.70
   3   1   2  272.17   13.70
   3   1   2  258.07   12.70
  -4  -1  -2   -0.20    4.30
   4  -1   2    2.70    3.90
   4  -1   2   -3.80    3.40
  -4  -1  -2    3.90    5.00
  -4  -1  -2    6.50    4.10
  -4  -1  -2    5.80    3.70
   4  -1   2    5.70    4.50
  -4   1  -2    6.00    4.40
  -4   1  -2   -0.50    3.20
   4   1   2    1.70    4.60
   4   1   2    1.00    4.30
  -4   1  -2    3.90    3.60
  -4   1  -2   11.00    7.90
   4   1   2    7.90    3.50
   5  -1   2 2022.60   60.29
  -5  -1  -2 1940.01   62.09
  -5  -1  -2 1958.80   59.29
   5  -1   2 1976.40   60.09
  -5  -1  -2 2041.80   57.59
   5  -1   2 1908.51   58.19
  -5  -1  -2 1945.21   60.99
   5   1   2 1993.70   56.19
   5   1   2 1954.00   61.09
  -5   1  -2 1964.60   59.09
  -5   1  -2 2081.09   68.89
  -5   1  -2 1997.30   56.69
   5   1   2 1987.70   62.29
  -5   1  -2 1950.50   58.29
  -6  -1  -2  158.58   13.20
  -6  -1  -2  133.49   15.60
   6  -1   2  164.78   12.90
  -6  -1  -2  142.49   16.40
   6  -1   2  149.79   14.20
   6  -1   2  159.38   15.10
   6   1   2  164.48   16.10
   6   1   2  136.79   11.10
  -6   1  -2  184.28   21.30
   6   1   2  176.78   17.40
  -6   1  -2  149.79   10.90
  -6   1  -2  166.18   13.00
  -6   1  -2  173.38   15.00
   7  -1   2 2823.42   86.29
  -7  -1  -2 2762.52   89.29
  -7  -1  -2 2961.80   85.39
   7  -1   2 2860.81   87.19
  -7  -1  -2 2601.04   87.59
   7  -1   2 2908.41   83.99
  -7   1  -2 2878.01   84.59
  -7   1  -2 2821.62   85.09
   7   1   2 2825.22   87.49
  -7   1  -2 3019.90   94.99
   7   1   2 2920.21   89.59
  -7   1  -2 2761.52   79.69
   7   1   2 2910.61   81.69
   7   1   2 2869.11   81.09
  -8  -1  -2  363.46   26.10
  -8  -1  -2  318.97   21.20
   8  -1   2  338.07   24.10
   8  -1   2  378.26   23.50
  -8  -1  -2  304.07   24.30
   8  -1   2  352.46   21.30
  -8   1  -2  322.67   23.10
   8   1   2  284.17   22.60
  -8   1  -2  317.57   20.90
   8   1   2  334.07   25.60
  -8   1  -2  392.66   28.60
  -8   1  -2  309.47   16.80
   8   1   2  336.37   19.30
   8   1   2  293.57   17.90
   9  -1   2 1213.48   50.69
  -9  -1  -2 1195.78   47.50
  -9  -1  -2 1224.68   52.09
   9  -1   2 1217.38   49.70
   9  -1   2 1311.47   47.70
  -9  -1  -2 1283.87   52.19
   9   1   2 1222.78   44.70
  -9   1  -2 1235.08   48.80
   9   1   2 1281.67   53.19
   9   1   2 1314.17   51.49
  -9   1  -2 1228.28   54.59
  -9   1  -2 1221.38   41.10
   9   1   2 1242.78   42.80
  -9   1  -2 1270.97   48.00
  10  -1   2  183.98   20.20
 -10  -1  -2  146.59   21.00
  10  -1   2  134.29   21.90
  10  -1   2  164.78   22.20
 -10  -1  -2  141.69   20.50
 -10  -1  -2  161.38   22.40
 -10   1  -2  158.98   22.90
  10   1   2  168.48   18.30
  10   1   2  127.69   21.90
  10   1   2  159.38   21.90
 -10   1  -2  183.78   22.00
  11  -1   2  185.08   21.10
 -11  -1  -2  178.18   23.60
  11  -1   2  148.39   23.00
 -11  -1  -2  196.68   25.30
  11   1   2  168.58   19.90
 -11   1  -2  198.88   22.60
  11   1   2  142.89   22.10
 -11   1  -2  156.98   24.40
 -12  -1  -2   27.50   15.80
  12  -1   2  -15.70   14.20
 -12  -1  -2    3.80   12.70
  12  -1   2    6.30   12.50
  12   1   2   -7.20   15.00
  12   1   2  -13.90   10.20
 -12   1  -2  -15.00   14.10
 -12   1  -2    9.60   13.10
  13  -1   2   16.20   13.80
 -13  -1  -2    2.90   14.90
 -13  -1  -2   10.40   14.80
  13  -1   2   -0.70   15.10
  13   1   2  -32.00   12.70
 -13   1  -2  -17.40   14.80
  14  -1   2  -11.60   16.70
  14  -1   2    7.80   16.70
 -14  -1  -2   41.40   20.40
 -14   1  -2   -0.30   16.90
  14   1   2   29.20   20.70
  15  -1   2  205.38   33.20
 -15  -1  -2  225.68   31.60
  15   1   2  196.18   33.40
 -15   1  -2  271.47   33.40
 -16  -1  -2   77.29   24.80
  16  -1   2   44.40   25.90
 -16   1  -2   28.40   23.30
  16   1   2   91.29   28.30
 -17  -1  -2  354.76   40.40
  17  -1   2  209.28   37.10
  17   1   2  211.48   39.50
 -17   1  -2  259.47   40.30
 -17  -2   2   91.09   30.00
  17  -2  -2   86.49   29.90
  17   2  -2   82.39   40.30
 -17   2   2   61.19   29.60
 -16  -2   2  102.59   34.20
 -16  -2   2  148.29   29.90
  16  -2  -2   80.99   26.60
  16   2  -2   25.20   25.60
 -16   2   2   43.30   27.70
 -15  -2   2   -1.10   18.00
  15  -2  -2  -10.20   19.20
 -15  -2   2  -29.10   17.40
  15  -2  -2   21.50   19.90
 -15   2   2  -17.80   21.00
  15   2  -2   -3.90   21.10
 -15   2   2    3.80   21.40
 -14  -2   2   29.70   19.80
  14  -2  -2   25.00   18.20
  14  -2  -2   -2.70   16.60
 -14  -2   2   13.90   15.70
 -14   2   2  -17.00   19.40
  14   2  -2  -20.90   21.00
 -14   2   2  -10.30   18.90
  14   2  -2   11.30   18.10
  13  -2  -2   -1.10   15.40
 -13  -2   2    0.20   16.20
  13  -2  -2   19.70   16.60
 -13  -2   2    5.40   14.50
  13  -2  -2   -8.30   14.80
 -13   2   2    3.30   17.10
  13   2  -2   27.90   18.20
 -13   2   2    7.40   20.40
  13   2  -2    2.40   13.40
  12  -2  -2  423.46   36.70
  12  -2  -2  344.87   32.00
 -12  -2   2  354.16   31.30
 -12  -2   2  357.46   34.00
  12  -2  -2  315.97   31.60
 -12   2   2  370.46   39.20
  12   2  -2  367.66   31.20
  12   2  -2  318.47   32.00
 -12   2   2  335.07   33.60
  12   2  -2  358.76   34.90
  11  -2  -2  685.93   38.70
 -11  -2   2  667.53   40.30
  11  -2  -2  711.63   39.50
 -11  -2   2  713.93   38.30
  11  -2  -2  607.94   37.60
  11   2  -2  636.34   41.00
 -11   2   2  551.14   41.50
  11   2  -2  693.13   36.00
 -11   2   2  651.63   38.60
  11   2  -2  668.93   39.70
 -10  -2   2  973.10   48.00
  10  -2  -2  958.00   44.70
  10  -2  -2  986.40   44.60
  10  -2  -2 1008.40   46.40
 -10  -2   2 1011.80   44.40
  10   2  -2 1059.79   49.70
  10   2  -2  985.30   46.60
 -10   2   2  943.91   50.39
 -10   2   2 1026.70   45.20
  10   2  -2 1020.10   43.00
  -9  -2   2  491.45   28.50
  -9  -2   2  410.36   30.80
   9  -2  -2  431.26   28.00
   9  -2  -2  507.65   29.60
   9  -2  -2  434.56   27.20
  -9   2   2  449.76   31.90
   9   2  -2  486.45   29.80
  -9   2   2  438.16   27.70
   9   2  -2  418.86   30.00
   9   2  -2  529.95   27.70
  -8  -2   2  676.93   32.50
   8  -2  -2  677.33   31.90
   8  -2  -2  765.52   34.60
  -8  -2   2  691.73   30.90
  -8  -2   2  720.03   37.30
   8  -2  -2  754.22   34.20
   8   2  -2  725.13   34.70
   8   2  -2  727.33   36.60
   8   2  -2  712.13   31.60
  -8   2   2  692.23   32.30
   8   2  -2  678.93   26.10
  -8   2   2  698.13   35.40
   7  -2  -2 1210.48   44.00
  -7  -2   2 1142.79   47.80
  -7  -2   2 1126.09   42.90
   7  -2  -2 1188.08   44.80
  -7  -2   2 1203.18   41.50
   7  -2  -2 1213.68   42.50
  -7   2   2 1177.08   42.40
   7   2  -2 1145.89   44.70
   7   2  -2 1177.68   42.20
   7   2  -2 1192.18   47.20
  -7   2   2 1207.28   41.60
   7   2  -2 1150.78   37.40
  -7   2   2 1173.48   45.20
  -6  -2   2 1245.68   42.20
   6  -2  -2 1257.57   44.00
  -6  -2   2 1175.58   40.40
   6  -2  -2 1183.48   40.70
  -6  -2   2 1211.08   47.30
   6  -2  -2 1237.98   42.40
   6   2  -2 1154.48   45.20
  -6   2   2 1207.08   43.10
  -6   2   2 1229.68   40.50
   6   2  -2 1197.48   41.20
   6   2  -2 1181.28   43.50
   6   2  -2 1188.08   37.60
  -5  -2   2  328.17   17.20
  -5  -2   2  318.07   16.40
   5  -2  -2  343.87   17.70
  -5  -2   2  348.37   22.30
   5  -2  -2  336.47   16.70
   5  -2  -2  365.16   17.50
   5  -2  -2  363.06   19.40
   5   2  -2  327.67   17.20
   5   2  -2  297.07   19.70
  -5   2   2  341.87   16.70
   5   2  -2  342.27   18.70
  -5   2   2  343.67   18.10
   5   2  -2  341.27   15.40
  -4  -2   2  218.38   11.80
   4  -2  -2  202.38   12.00
   4  -2  -2  178.68   10.80
   4  -2  -2  188.88   11.50
  -4  -2   2  182.58   11.20
  -4  -2   2  190.48   17.30
   4  -2  -2  206.18   13.60
   4   2  -2  207.58   11.50
  -4   2   2  186.08    9.10
  -4   2   2  195.68   12.30
  -4   2   2  210.38   14.10
   4   2  -2  205.18   13.10
   4   2  -2  218.78   14.50
   4   2  -2  193.58   11.90
   3  -2  -2 1536.85   45.00
  -3  -2   2 1559.94   49.30
  -3  -2   2 1505.35   42.60
   3  -2  -2 1525.75   43.10
   3  -2  -2 1550.24   47.10
   3  -2  -2 1536.85   43.70
  -3  -2   2 1561.74   44.50
   3   2  -2 1507.05   45.00
   3   2  -2 1548.65   44.90
   3   2  -2 1548.95   47.40
  -3   2   2 1574.64   42.80
  -3   2   2 1528.45   45.40
   3   2  -2 1553.54   46.20
   2  -2  -2 2298.97   62.69
  -2  -2   2 2319.47   65.09
   2  -2  -2 2243.88   60.89
   2  -2  -2 2293.47   62.79
  -2  -2   2 2301.47   61.79
  -2  -2   2 2250.37   62.59
   2  -2  -2 2232.18   63.79
   2   2  -2 2232.18   62.89
   2   2  -2 2349.06   64.09
   2   2  -2 2314.47   63.29
  -2   2   2 2317.67   61.69
  -2   2   2 2295.87   62.69
  -1  -2   2  208.98   10.40
   1  -2  -2  245.58    9.00
  -1  -2   2  224.18   11.00
   1  -2  -2  224.98   10.30
  -1  -2   2  223.18    9.50
   1  -2  -2  228.38   10.80
   1  -2  -2  219.88    9.40
   1   2  -2  250.37   11.80
   1   2  -2  216.38   10.40
  -1   2   2  243.38   10.90
   1   2  -2  263.77   11.30
  -1   2   2  219.78   10.10
   0  -2   2 1448.36   41.90
   0  -2   2 1514.15   40.80
   0  -2   2 1491.25   40.80
   0  -2  -2 1449.06   41.50
   0  -2  -2 1452.75   40.40
   0  -2  -2 1442.26   40.50
   0  -2  -2 1476.45   40.10
   0  -2  -2 1464.75   41.20
   0   2  -2 1479.95   43.00
   0   2  -2 1473.85   41.30
   0   2  -2 1440.76   39.30
   0   2  -2 1482.05   41.60
   0   2   2 1547.25   42.70
   0   2   2 1542.05   39.60
  -1  -2  -2  990.40   28.40
  -1  -2  -2  988.50   29.30
  -1  -2  -2  940.71   28.60
   1  -2   2  937.61   29.50
   1  -2   2  962.80   28.40
   1  -2   2  937.81   27.00
  -1   2  -2  961.80   29.20
   1   2   2  965.20   30.40
  -1   2  -2 1005.80   29.50
  -1   2  -2  950.10   30.20
   1   2   2 1039.60   29.40
  -1   2  -2  935.71   28.40
  -2  -2  -2 3592.94   95.69
   2  -2   2 3518.95   92.69
   2  -2   2 3525.65   94.79
   2  -2   2 3773.32   96.69
  -2  -2  -2 3585.04   95.69
  -2  -2  -2 3547.55   95.29
   2  -2   2 3596.24   95.29
   2   2   2 3629.94   97.19
   2   2   2 3651.93   95.39
   2   2   2 3612.24   97.19
  -2   2  -2 3517.55   95.79
  -2   2  -2 3596.14   96.49
  -2   2  -2 3726.43   98.89
  -3  -2  -2 1258.47   38.30
   3  -2   2 1276.37   38.80
  -3  -2  -2 1225.88   37.90
   3  -2   2 1269.97   38.20
   3  -2   2 1227.78   37.40
  -3  -2  -2 1246.68   38.50
   3   2   2 1281.47   39.20
  -3   2  -2 1245.68   38.30
  -3   2  -2 1225.88   38.10
   3   2   2 1275.77   40.70
  -3   2  -2 1295.07   43.30
   3   2   2 1243.58   38.40
  -4  -2  -2 1065.29   35.80
  -4  -2  -2 1069.39   35.50
  -4  -2  -2 1049.79   35.80
   4  -2   2 1127.09   35.70
   4  -2   2 1094.29   34.90
   4  -2   2 1089.09   35.80
   4  -2   2 1077.29   32.00
   4   2   2 1097.49   38.60
  -4   2  -2 1129.19   42.40
  -4   2  -2 1058.79   34.40
   4   2   2 1120.09   36.50
  -4   2  -2 1088.59   35.40
   4   2   2 1066.89   35.50
   5  -2   2  461.45   20.80
   5  -2   2  438.76   20.00
  -5  -2  -2  483.65   21.30
  -5  -2  -2  435.76   20.90
  -5  -2  -2  434.46   22.00
   5  -2   2  391.76   19.60
  -5   2  -2  428.46   18.50
   5   2   2  431.66   19.80
  -5   2  -2  420.56   26.80
   5   2   2  401.56   22.80
  -5   2  -2  435.26   17.50
   5   2   2  407.86   16.50
  -5   2  -2  453.05   20.00
   5   2   2  426.16   21.20
   6  -2   2  477.35   23.40
  -6  -2  -2  502.65   26.70
   6  -2   2  520.45   24.40
   6  -2   2  516.45   24.10
  -6  -2  -2  470.25   24.80
  -6  -2  -2  550.54   24.70
  -6   2  -2  509.85   30.90
  -6   2  -2  547.55   23.80
   6   2   2  512.85   20.30
   6   2   2  517.25   27.90
   6   2   2  546.85   25.80
  -6   2  -2  510.85   21.50
   6   2   2  525.35   22.70
  -6   2  -2  524.55   21.60
   7  -2   2    2.50    6.80
  -7  -2  -2   -7.50    8.20
   7  -2   2    6.90    7.60
   7  -2   2   -1.90    6.20
  -7  -2  -2   12.70    8.90
  -7  -2  -2    1.30    6.90
  -7   2  -2    3.00    5.90
   7   2   2    3.20    5.20
  -7   2  -2    6.10    7.10
   7   2   2   -1.80    6.70
   7   2   2    7.20    6.20
  -7   2  -2   -0.10    5.30
   7   2   2  -14.90    6.60
  -7   2  -2    6.60    9.40
  -8  -2  -2   -1.30    9.90
  -8  -2  -2    3.70    8.10
   8  -2   2    4.20    7.50
   8  -2   2   23.50    9.30
   8  -2   2   11.60    8.90
  -8  -2  -2    4.50    9.50
   8   2   2   15.10    8.10
  -8   2  -2   25.80   12.90
   8   2   2   -4.80    8.30
  -8   2  -2    7.40    7.40
   8   2   2    5.80    6.50
  -8   2  -2    8.00    8.30
  -8   2  -2    4.50    5.70
   8   2   2    1.60    8.40
  -9  -2  -2  203.88   23.70
  -9  -2  -2  256.17   23.90
   9  -2   2  295.17   25.90
   9  -2   2  251.17   23.50
   9  -2   2  253.27   22.70
  -9  -2  -2  213.28   25.40
  -9   2  -2  240.88   28.60
   9   2   2  252.57   18.30
   9   2   2  258.57   27.60
  -9   2  -2  236.78   16.60
  -9   2  -2  253.87   20.50
   9   2   2  225.88   18.20
   9   2   2  225.18   23.70
  -9   2  -2  250.67   22.30
  10  -2   2  750.12   39.20
 -10  -2  -2  676.43   40.00
  10  -2   2  751.62   38.80
  10  -2   2  731.73   36.40
 -10  -2  -2  780.92   40.60
 -10  -2  -2  694.53   45.70
 -10   2  -2  728.43   43.50
  10   2   2  761.32   33.00
 -10   2  -2  705.23   36.10
  10   2   2  687.03   32.30
  10   2   2  648.64   39.80
  11  -2   2  552.64   36.50
 -11  -2  -2  566.34   37.20
 -11  -2  -2  562.04   38.00
  11  -2   2  577.04   34.30
 -11   2  -2  537.95   33.90
  11   2   2  470.95   36.80
 -11   2  -2  492.65   38.70
  11   2   2  574.44   31.20
  12  -2   2 1054.69   49.80
 -12  -2  -2 1149.08   53.79
 -12  -2  -2 1066.59   53.29
  12  -2   2 1023.50   52.79
  12   2   2 1024.20   54.39
 -12   2  -2 1091.29   56.29
  13  -2   2  439.66   39.90
 -13  -2  -2  430.16   38.40
  13  -2   2  362.76   32.80
 -13  -2  -2  331.07   33.40
 -13   2  -2  357.86   38.40
  13   2   2  379.26   38.70
  14  -2   2  385.46   36.50
 -14  -2  -2  360.16   36.80
  14  -2   2  458.55   42.10
 -14  -2  -2  551.14   40.30
 -14   2  -2  424.86   42.20
  14   2   2  405.36   42.00
 -15  -2  -2  148.29   26.40
  15  -2   2  126.19   27.60
  15  -2   2  201.18   29.90
 -15   2  -2  166.38   31.50
  15   2   2  153.18   31.90
 -16  -2  -2  103.89   26.90
  16  -2   2   80.69   27.40
 -16   2  -2   93.49   28.00
  16   2   2  121.29   31.80
  16  -3  -2  274.67   36.50
 -16  -3   2  169.18   31.30
 -16   3   2  182.68   37.20
  16   3  -2  154.78   34.80
  15  -3  -2  171.78   30.90
 -15  -3   2  188.38   30.90
  15   3  -2  198.88   34.60
 -15   3   2  249.08   39.00
 -14  -3   2  472.05   44.20
 -14  -3   2  496.55   38.60
  14  -3  -2  542.45   43.20
  14   3  -2  563.94   46.50
 -14   3   2  450.25   42.40
 -14   3   2  528.85   50.29
  13  -3  -2  264.87   31.90
 -13  -3   2  239.38   32.60
  13  -3  -2  213.38   28.50
  13  -3  -2  244.58   28.80
 -13  -3   2  221.18   26.70
  13   3  -2  233.78   31.90
 -13   3   2  207.88   33.80
 -13   3   2  258.97   32.20
  12  -3  -2  425.36   33.70
 -12  -3   2  448.76   32.80
  12  -3  -2  359.76   33.10
  12  -3  -2  442.46   35.10
 -12  -3   2  402.76   37.10
 -12   3   2  302.37   37.00
  12   3  -2  462.25   31.10
 -12   3   2  414.96   33.70
  12   3  -2  347.87   36.40
  12   3  -2  455.75   60.39
  11  -3  -2  116.59   21.40
  11  -3  -2  122.39   20.10
  11  -3  -2  138.69   21.50
 -11  -3   2  111.89   19.10
 -11  -3   2  119.99   22.30
  11   3  -2  157.58   24.70
  11   3  -2  132.29   17.90
  11   3  -2  132.99   23.90
 -11   3   2  128.29   26.50
 -11   3   2  171.28   22.70
  10  -3  -2   82.89   16.30
 -10  -3   2   63.89   17.80
 -10  -3   2   81.09   15.00
  10  -3  -2   73.49   16.60
  10  -3  -2   40.50   14.40
 -10   3   2   57.19   17.20
  10   3  -2  104.99   19.20
  10   3  -2   39.40   15.60
  10   3  -2   48.70   12.20
 -10   3   2   68.49   15.20
  -9  -3   2   37.80   15.10
   9  -3  -2   37.60   12.70
   9  -3  -2   30.20   12.50
   9  -3  -2   34.30   11.70
  -9  -3   2   34.10   11.40
  -9   3   2    7.80   11.40
  -9   3   2   21.30   10.20
   9   3  -2   18.30   12.60
   9   3  -2   18.10    9.20
   9   3  -2   33.60   12.80
   8  -3  -2   69.19   13.50
   8  -3  -2  109.79   14.80
  -8  -3   2   74.59   16.40
   8  -3  -2   84.59   13.40
  -8  -3   2   85.99   12.90
  -8   3   2   84.99   14.80
   8   3  -2   91.89   13.30
  -8   3   2   59.19   12.20
   8   3  -2   72.19   14.60
   8   3  -2   64.79   10.40
   8   3  -2   47.70   12.90
   7  -3  -2  271.27   20.60
   7  -3  -2  268.17   18.00
  -7  -3   2  259.37   25.60
   7  -3  -2  214.38   18.00
  -7  -3   2  221.58   16.40
   7  -3  -2  267.17   17.80
  -7  -3   2  262.27   17.80
  -7   3   2  232.88   18.60
   7   3  -2  284.27   25.00
  -7   3   2  277.87   20.50
   7   3  -2  217.68   22.10
  -7   3   2  235.48   12.80
   7   3  -2  241.98   16.40
   7   3  -2  244.78   17.50
  -6  -3   2 1508.05   56.29
   6  -3  -2 1619.54   49.70
  -6  -3   2 1499.25   47.90
   6  -3  -2 1532.35   49.40
   6  -3  -2 1590.84   53.39
  -6  -3   2 1478.85   49.40
   6  -3  -2 1588.94   49.99
  -6   3   2 1485.25   44.40
   6   3  -2 1559.04   49.70
  -6   3   2 1440.06   51.09
   6   3  -2 1563.64   52.89
   6   3  -2 1491.15   48.30
   6   3  -2 1544.35   55.39
  -6   3   2 1475.45   48.80
  -5  -3   2 1993.50   64.89
   5  -3  -2 1864.81   57.09
  -5  -3   2 1885.71   57.89
   5  -3  -2 1922.91   57.79
   5  -3  -2 1924.41   61.39
  -5  -3   2 1941.51   55.79
   5  -3  -2 1903.21   56.99
   5   3  -2 1899.71   62.69
  -5   3   2 1950.60   54.59
   5   3  -2 1915.41   60.99
  -5   3   2 2015.00   57.99
   5   3  -2 1927.01   57.99
  -5   3   2 1939.01   59.79
   5   3  -2 1889.71   57.99
  -4  -3   2 3599.84   97.49
   4  -3  -2 3731.33  104.09
   4  -3  -2 3687.63   99.99
   4  -3  -2 3574.84  100.69
   4  -3  -2 3646.74   98.49
  -4  -3   2 3662.13  100.79
  -4  -3   2 3811.62  106.59
  -4   3   2 3765.72   98.89
   4   3  -2 3630.84  101.79
   4   3  -2 3836.02  105.39
  -4   3   2 3822.32  100.89
   4   3  -2 3593.44  100.49
   4   3  -2 3656.53  103.19
  -4   3   2 3753.72  102.39
   3  -3  -2 1428.16   44.90
   3  -3  -2 1413.56   41.50
  -3  -3   2 1335.57   38.50
   3  -3  -2 1405.76   42.60
  -3  -3   2 1413.86   42.00
  -3  -3   2 1352.66   42.10
  -3  -3   2 1465.75   46.00
  -3   3   2 1320.17   42.60
   3   3  -2 1394.16   44.90
  -3   3   2 1482.15   41.90
   3   3  -2 1377.66   43.80
   3   3  -2 1405.16   44.00
  -2  -3   2 2536.85   70.69
   2  -3  -2 2513.85   69.49
  -2  -3   2 2567.54   70.29
  -2  -3   2 2510.45   72.39
   2  -3  -2 2567.04   72.29
   2  -3  -2 2477.25   70.79
   2   3  -2 2626.74   71.99
   2   3  -2 2581.34   72.89
   2   3  -2 2639.44   72.29
  -2   3   2 2552.54   70.99
  -2   3   2 2652.23   71.09
  -1  -3   2  359.46   15.30
   1  -3  -2  343.77   13.70
  -1  -3   2  381.16   15.40
   1  -3  -2  362.26   15.30
  -1  -3   2  384.26   14.50
   1  -3  -2  358.56   15.10
  -1   3   2  328.67   14.50
   1   3  -2  368.16   15.50
   1   3  -2  358.06   15.10
   1   3  -2  364.56   16.80
  -1   3   2  371.26   16.10
   0  -3   2 1323.77   37.90
   0  -3  -2 1287.57   38.80
   0  -3   2 1256.57   38.70
   0  -3  -2 1289.17   37.30
   0  -3  -2 1294.87   38.00
   0  -3   2 1278.27   37.90
   0  -3  -2 1314.87   37.20
   0   3  -2 1274.77   35.80
   0   3  -2 1297.67   40.50
   0   3   2 1258.17   40.40
   0   3  -2 1327.27   37.80
   0   3   2 1346.27   40.40
   0   3  -2 1249.07   38.70
   1  -3   2   43.90    5.70
  -1  -3  -2   47.00    4.90
   1  -3   2   51.49    7.30
  -1  -3  -2   41.90    5.30
  -1  -3  -2   36.50    5.20
   1  -3   2   51.09    5.60
  -1  -3  -2   58.39    7.10
  -1   3  -2   36.70    5.90
  -1   3  -2   40.40    5.20
   1   3   2   42.50    5.90
   1   3   2   61.89    6.90
  -1   3  -2   45.90    5.60
  -1   3  -2   51.29    7.30
   1   3   2   46.10    7.60
   2  -3   2   60.49    6.80
  -2  -3  -2   66.09    7.80
  -2  -3  -2   60.49    7.30
  -2  -3  -2   77.39    7.40
   2  -3   2   57.39    7.60
   2  -3   2   65.89    6.10
  -2   3  -2   66.09    7.70
  -2   3  -2   78.49    8.30
  -2   3  -2   80.29    8.90
   2   3   2   61.49    8.50
   2   3   2   71.09    8.70
   2   3   2   64.69    7.30
   3  -3   2   48.90    7.40
   3  -3   2   52.59    6.30
  -3  -3  -2   62.89    7.70
   3  -3   2   73.09    6.60
   3  -3   2   48.70    6.90
  -3  -3  -2   57.39    7.20
  -3  -3  -2   51.39    7.50
   3   3   2   62.19    8.00
   3   3   2   51.09    8.90
   3   3   2   63.09    9.10
  -3   3  -2   56.79    8.80
  -3   3  -2   47.20    6.90
  -3   3  -2   52.69    7.70
  -4  -3  -2  723.53   27.90
  -4  -3  -2  770.92   28.80
   4  -3   2  754.32   27.50
   4  -3   2  746.73   24.30
   4  -3   2  705.03   25.90
   4  -3   2  761.22   28.80
  -4  -3  -2  737.43   27.10
  -4   3  -2  722.43   31.00
   4   3   2  799.02   31.70
   4   3   2  726.03   28.70
  -4   3  -2  742.33   27.80
  -4   3  -2  794.12   27.80
   4   3   2  799.82   28.80
   5  -3   2  489.35   22.60
   5  -3   2  527.45   22.20
  -5  -3  -2  545.85   22.80
  -5  -3  -2  500.35   24.50
   5  -3   2  504.35   23.70
  -5  -3  -2  523.95   23.50
   5  -3   2  514.25   19.40
   5   3   2  528.55   23.90
   5   3   2  518.85   26.50
  -5   3  -2  520.05   22.80
  -5   3  -2  529.85   27.60
  -5   3  -2  544.25   22.20
   5   3   2  490.15   23.50
  -6  -3  -2 2177.58   69.09
   6  -3   2 2295.37   69.79
  -6  -3  -2 2240.28   70.19
   6  -3   2 2266.87   68.79
  -6  -3  -2 2379.96   73.39
   6  -3   2 2265.17   65.49
   6  -3   2 2389.26   71.19
   6   3   2 2324.77   69.59
   6   3   2 2183.48   71.19
   6   3   2 2261.67   63.99
  -6   3  -2 2253.07   69.29
  -6   3  -2 2261.87   77.29
  -6   3  -2 2314.17   67.29
   6   3   2 2374.06   75.19
  -7  -3  -2  694.13   32.20
   7  -3   2  740.83   32.30
  -7  -3  -2  706.73   31.80
   7  -3   2  741.73   31.90
   7  -3   2  807.82   32.30
  -7  -3  -2  760.92   36.30
   7   3   2  705.83   33.70
   7   3   2  712.13   30.50
   7   3   2  703.63   26.60
  -7   3  -2  709.53   28.10
  -7   3  -2  694.63   30.90
  -7   3  -2  658.83   38.00
  -7   3  -2  759.82   28.60
   7   3   2  707.83   36.00
  -8  -3  -2 1708.43   59.99
   8  -3   2 1807.32   59.99
   8  -3   2 1689.93   58.89
  -8  -3  -2 1541.35   62.99
   8  -3   2 1738.23   59.29
  -8  -3  -2 1717.53   59.09
   8   3   2 1738.13   56.29
   8   3   2 1691.03   52.69
  -8   3  -2 1656.93   57.69
  -8   3  -2 1704.33   53.69
   8   3   2 1631.04   60.59
  -8   3  -2 1682.83   54.69
  -8   3  -2 1592.64   66.59
   8   3   2 1685.33   64.09
  -9  -3  -2  475.75   28.80
   9  -3   2  459.75   28.60
   9  -3   2  452.15   29.00
   9  -3   2  482.95   29.00
  -9  -3  -2  446.06   29.60
  -9  -3  -2  410.76   32.70
   9   3   2  477.45   38.50
   9   3   2  448.86   32.10
   9   3   2  438.76   25.60
  -9   3  -2  514.15   23.60
  -9   3  -2  448.16   34.50
   9   3   2  466.85   23.60
  -9   3  -2  385.06   24.90
  10  -3   2  384.26   28.20
 -10  -3  -2  308.27   32.60
 -10  -3  -2  321.57   29.30
  10  -3   2  351.96   28.10
  10  -3   2  381.56   28.40
 -10   3  -2  330.07   25.60
  10   3   2  341.37   23.70
  10   3   2  355.56   34.20
 -10   3  -2  368.16   36.20
 -11  -3  -2  249.58   26.80
 -11  -3  -2  267.07   31.60
  11  -3   2  250.77   28.90
  11  -3   2  247.28   26.00
 -11   3  -2  285.27   32.90
  11   3   2  282.17   31.90
  12  -3   2   16.60   14.70
 -12  -3  -2   22.20   16.70
 -12  -3  -2   15.20   15.10
  12  -3   2   13.70   16.30
 -12   3  -2   30.10   18.30
  12   3   2    0.50   14.50
 -13  -3  -2   37.30   18.40
 -13  -3  -2   59.99   19.50
  13  -3   2   12.20   17.10
  13  -3   2   27.10   16.90
 -13   3  -2   41.00   20.70
  13   3   2   46.30   22.30
 -14  -3  -2   60.29   22.70
 -14  -3  -2   63.49   21.20
  14  -3   2   43.70   20.20
  14  -3   2   44.70   21.50
  14   3   2   31.70   20.40
 -14   3  -2   41.90   22.50
  15  -3   2  106.19   25.90
 -15  -3  -2   80.19   23.40
  15  -3   2   66.19   23.90
  15   3   2   87.09   27.20
 -15   3  -2   74.19   25.90
 -16  -3  -2  214.88   32.90
  16  -3   2  223.88   33.10
 -16   3  -2  255.27   39.10
  16   3   2  187.28   36.10
  16  -4  -2    1.20   23.00
 -16  -4   2   24.20   25.00
 -16   4   2   40.40   31.70
  16   4  -2  -18.20   23.90
  15  -4  -2   70.39   26.20
 -15  -4   2   53.29   23.80
 -15   4   2   35.50   27.40
  15   4  -2   10.80   23.60
  14  -4  -2   24.90   20.90
 -14  -4   2   49.30   22.30
  14   4  -2    9.20   21.50
 -14   4   2    8.30   27.90
  13  -4  -2  172.98   26.60
 -13  -4   2  156.98   27.50
  13  -4  -2   99.09   23.60
  13   4  -2  108.99   25.50
 -13   4   2  108.49   23.20
 -13   4   2  138.99   31.90
 -12  -4   2   63.89   17.20
  12  -4  -2   67.19   19.60
 -12  -4   2   84.39   22.30
  12  -4  -2   51.19   17.50
  12   4  -2   78.59   22.10
 -12   4   2   39.20   23.20
 -12   4   2   59.29   18.40
  11  -4  -2  692.53   41.30
 -11  -4   2  664.63   44.00
  11  -4  -2  777.92   40.90
 -11  -4   2  714.73   37.00
  11   4  -2  675.03   36.10
  11   4  -2  662.73   43.70
  11   4  -2  679.33   44.30
 -11   4   2  653.13   45.90
 -11   4   2  674.43   38.20
  10  -4  -2   55.69   13.40
 -10  -4   2   48.80   16.70
  10  -4  -2   41.70   14.90
  10  -4  -2   46.30   14.50
 -10  -4   2   47.60   13.30
  10   4  -2   36.60   15.50
  10   4  -2   62.69   17.70
  10   4  -2   51.19   13.70
 -10   4   2   38.90   15.60
 -10   4   2   63.19   15.10
   9  -4  -2 1475.95   55.09
  -9  -4   2 1443.56   62.79
   9  -4  -2 1471.75   55.39
   9  -4  -2 1471.35   58.89
  -9  -4   2 1432.76   52.49
   9   4  -2 1536.25   58.39
   9   4  -2 1508.05   62.39
  -9   4   2 1474.15   60.39
   9   4  -2 1481.35   59.89
  -9   4   2 1557.54   54.59
   9   4  -2 1547.05   53.89
  -8  -4   2  204.18   17.50
   8  -4  -2  185.08   18.60
   8  -4  -2  199.88   19.80
   8  -4  -2  164.28   20.30
   8  -4  -2  179.28   18.10
  -8  -4   2  150.68   23.20
   8   4  -2  200.48   22.30
  -8   4   2  186.58   13.90
   8   4  -2  226.68   25.40
  -8   4   2  204.88   23.50
   8   4  -2  197.88   18.70
   8   4  -2  178.68   17.90
  -7  -4   2 1033.90   48.30
   7  -4  -2 1132.59   41.10
   7  -4  -2 1136.99   41.70
  -7  -4   2 1134.89   39.10
   7  -4  -2 1062.69   45.00
  -7  -4   2 1123.99   41.70
   7  -4  -2 1113.39   41.10
   7   4  -2 1180.58   48.60
  -7   4   2 1168.68   37.30
   7   4  -2 1080.59   40.80
  -7   4   2 1099.49   44.30
   7   4  -2 1164.28   45.90
   7   4  -2 1127.39   42.00
  -6  -4   2   71.79   14.30
  -6  -4   2   80.39    9.50
   6  -4  -2   81.09   11.00
  -6  -4   2   90.19   12.30
   6  -4  -2   57.69    9.90
   6  -4  -2   75.89   12.50
   6  -4  -2   99.09   11.60
   6   4  -2   66.89   10.20
   6   4  -2   77.59   14.20
  -6   4   2   73.29    9.70
   6   4  -2   59.99   11.60
  -6   4   2   75.39   12.30
   6   4  -2   92.39   13.40
  -6   4   2   66.69   10.20
   5  -4  -2  657.83   26.50
  -5  -4   2  650.93   31.40
  -5  -4   2  634.84   22.90
   5  -4  -2  601.24   28.80
  -5  -4   2  633.34   26.10
   5  -4  -2  623.74   23.80
   5  -4  -2  642.54   25.80
  -5  -4   2  623.14   25.30
  -5   4   2  643.84   25.90
  -5   4   2  643.14   27.70
  -5   4   2  637.34   24.70
   5   4  -2  659.63   29.20
   5   4  -2  642.04   30.20
   5   4  -2  617.14   27.70
  -4  -4   2    5.60    3.60
   4  -4  -2    9.40    6.60
  -4  -4   2   11.60    6.70
   4  -4  -2    6.90    4.80
   4  -4  -2    1.30    4.70
  -4  -4   2   10.20    5.50
  -4  -4   2   -3.50    3.90
   4   4  -2   11.60    6.20
   4   4  -2   -1.10    5.80
  -4   4   2    4.20    4.60
  -4   4   2   -3.30    4.60
  -4   4   2    7.80    5.80
   4   4  -2    4.30    5.10
   3  -4  -2  106.29   11.60
   3  -4  -2  110.09   10.90
  -3  -4   2   98.29    7.00
  -3  -4   2   90.39    9.70
  -3  -4   2  105.69   10.50
   3  -4  -2   86.49    8.70
  -3  -4   2  118.49   12.70
   3   4  -2   99.69   11.50
  -3   4   2   85.69    9.20
  -3   4   2  101.49   10.40
  -3   4   2   98.19   10.50
   3   4  -2   86.89   10.40
   3   4  -2   94.39   12.20
   2  -4  -2  263.97   13.20
  -2  -4   2  249.28   14.90
   2  -4  -2  253.67   15.00
  -2  -4   2  275.27   13.80
  -2  -4   2  265.27   10.50
  -2  -4   2  259.77   13.90
   2  -4  -2  253.47   14.10
  -2   4   2  273.17   15.50
  -2   4   2  278.07   13.80
  -2   4   2  284.37   14.50
   2   4  -2  273.67   15.10
   2   4  -2  294.67   15.30
   2   4  -2  251.87   16.30
   1  -4  -2 2363.46   67.99
  -1  -4   2 2396.06   66.89
   1  -4  -2 2253.27   67.49
  -1  -4   2 2349.36   67.69
   1  -4  -2 2382.56   66.29
  -1  -4   2 2426.96   68.19
  -1   4   2 2497.45   67.29
  -1   4   2 2476.55   69.79
   1   4  -2 2287.57   63.59
  -1   4   2 2415.86   67.49
   1   4  -2 2357.56   68.49
   1   4  -2 2430.76   67.59
   1   4  -2 2362.16   70.49
   0  -4  -2  163.98   10.50
   0  -4   2  160.38   10.80
   0  -4  -2  166.38   10.30
   0  -4   2  164.38   11.20
   0  -4  -2  160.28   11.20
   0  -4   2  153.78   10.30
   0  -4  -2  146.89   10.00
   0   4   2  170.88   10.90
   0   4  -2  170.58    9.10
   0   4  -2  166.18   10.10
   0   4  -2  177.68   13.40
   0   4  -2  190.08   12.10
   0   4   2  175.18   13.20
  -1  -4  -2 4540.25  121.99
  -1  -4  -2 4550.44  120.49
   1  -4   2 4684.23  122.59
   1  -4   2 4441.56  123.89
  -1  -4  -2 4558.84  122.29
  -1  -4  -2 4531.25  123.99
   1  -4   2 4454.35  121.49
  -1   4  -2 4466.25  121.29
   1   4   2 4795.92  126.59
  -1   4  -2 4658.73  126.19
   1   4   2 4748.62  121.39
   1   4   2 4625.64  122.99
  -1   4  -2 4702.13  121.19
  -1   4  -2 4718.53  124.39
   2  -4   2  468.95   19.70
  -2  -4  -2  480.45   19.40
   2  -4   2  499.05   21.40
  -2  -4  -2  486.95   19.80
  -2  -4  -2  463.15   17.00
  -2  -4  -2  527.05   21.60
   2  -4   2  508.25   18.60
  -2   4  -2  500.25   22.40
   2   4   2  476.95   20.70
   2   4   2  476.05   20.30
   2   4   2  521.85   23.30
  -2   4  -2  499.05   20.10
  -2   4  -2  523.55   21.40
  -2   4  -2  494.85   18.40
   3  -4   2 1843.82   53.49
   3  -4   2 1990.80   56.49
   3  -4   2 1887.61   58.19
  -3  -4  -2 1863.21   57.79
  -3  -4  -2 1817.72   55.09
   3  -4   2 1801.92   53.49
   3   4   2 1917.11   59.49
  -3   4  -2 1931.61   57.39
   3   4   2 1999.60   59.19
  -3   4  -2 1896.01   57.89
   3   4   2 1865.11   56.89
  -3   4  -2 1874.01   57.49
   4  -4   2  396.86   17.60
  -4  -4  -2  439.36   19.10
   4  -4   2  406.86   17.10
  -4  -4  -2  422.06   20.10
  -4  -4  -2  415.36   21.00
   4  -4   2  416.26   21.10
   4  -4   2  445.36   19.90
  -4   4  -2  403.56   19.80
  -4   4  -2  403.66   20.30
   4   4   2  406.16   22.10
  -4   4  -2  417.06   22.00
   4   4   2  422.76   22.80
   4   4   2  415.76   20.40
  -5  -4  -2 1039.70   40.60
   5  -4   2 1187.18   41.50
   5  -4   2 1104.39   38.90
  -5  -4  -2 1135.39   38.20
   5  -4   2 1109.79   35.50
  -5  -4  -2 1118.69   39.80
   5  -4   2 1092.09   37.00
   5   4   2 1023.70   40.20
   5   4   2 1154.78   40.90
   5   4   2 1163.88   43.70
  -5   4  -2 1133.99   39.00
  -5   4  -2 1069.99   42.70
  -5   4  -2 1091.99   39.10
   6  -4   2   37.40    9.80
  -6  -4  -2   17.10    9.40
  -6  -4  -2    6.70    6.70
   6  -4   2   21.90    6.40
   6  -4   2   32.60    8.20
   6  -4   2   15.60    7.20
  -6  -4  -2   18.00    7.90
  -6   4  -2   15.70    7.50
  -6   4  -2   37.30    8.70
  -6   4  -2    7.70    8.70
   6   4   2    7.70   10.00
   6   4   2   13.00    7.80
   6   4   2    4.40    7.90
  -7  -4  -2   -2.80    7.10
   7  -4   2    6.90    6.10
  -7  -4  -2    0.00    9.30
   7  -4   2   -3.60    7.30
   7  -4   2   -0.60    8.50
  -7  -4  -2   -1.00    7.40
   7  -4   2   -0.40    6.90
   7   4   2   -1.60    9.20
   7   4   2   -5.80    4.50
  -7   4  -2   -9.00    6.10
  -7   4  -2   -5.40    6.00
   7   4   2   -3.40    7.00
   7   4   2   -2.30    7.60
  -7   4  -2    2.00   10.30
  -8  -4  -2   19.00   10.30
  -8  -4  -2   -8.90   10.60
   8  -4   2    6.20    8.70
  -8  -4  -2    1.50    9.00
   8  -4   2    3.80    9.60
   8  -4   2    4.20    9.30
  -8   4  -2    1.90   11.60
   8   4   2   12.20    6.90
   8   4   2    7.30   11.00
  -8   4  -2    6.40    8.50
   8   4   2  -11.20    9.90
   8   4   2   -3.00    8.50
  -8   4  -2   14.90    8.20
  -8   4  -2    5.50    8.20
   9  -4   2  920.71   40.70
   9  -4   2  891.71   40.10
  -9  -4  -2  950.30   41.70
  -9  -4  -2  871.21   40.50
  -9  -4  -2  875.41   46.50
   9  -4   2  836.92   41.00
  -9   4  -2  905.91   36.90
   9   4   2  840.02   44.90
  -9   4  -2  858.71   35.10
   9   4   2  888.11   38.70
  -9   4  -2  829.72   48.00
  10  -4   2   68.99   16.50
 -10  -4  -2   63.09   20.40
  10  -4   2   76.89   16.60
  10  -4   2   33.60   13.60
 -10  -4  -2   42.80   14.30
 -10   4  -2   51.69   13.70
  10   4   2   87.29   14.90
 -10   4  -2   78.79   22.70
  10   4   2   47.30   17.00
 -11  -4  -2  570.94   37.10
  11  -4   2  672.23   38.60
  11  -4   2  587.44   37.30
 -11  -4  -2  544.95   41.00
  11   4   2  487.05   39.50
 -11   4  -2  613.54   45.70
  12  -4   2  112.99   22.10
  12  -4   2   93.59   20.40
 -12  -4  -2  165.08   23.80
 -12  -4  -2  108.19   24.60
 -12   4  -2   85.09   25.90
  12   4   2  127.29   24.70
  13  -4   2  723.23   45.70
 -13  -4  -2  767.02   46.10
 -13  -4  -2  761.02   50.09
  13  -4   2  666.03   46.60
 -13   4  -2  759.62   53.29
  13   4   2  677.73   49.50
 -14  -4  -2   49.50   22.40
  14  -4   2   22.80   18.70
 -14  -4  -2    9.10   19.90
  14   4   2   22.80   21.00
 -14   4  -2   13.90   21.60
 -15  -4  -2  301.57   34.80
 -15  -4  -2  335.17   38.70
  15  -4   2  291.57   36.30
 -15   4  -2  296.67   39.60
  15   4   2  252.37   36.00
  16  -4   2   10.10   24.10
 -16  -4  -2   46.40   25.90
 -16   4  -2   16.70   26.00
  16   4   2  -25.30   22.60
  16  -5  -2  382.26   45.00
 -16  -5   2  408.46   44.20
 -15  -5   2   13.60   22.30
  15  -5  -2   -0.80   20.80
  15   5  -2  -19.50   19.20
 -15   5   2   -5.10   29.40
  14  -5  -2  504.65   47.80
 -14  -5   2  580.74   48.80
  14   5  -2  575.54   51.99
 -14   5   2  583.04   57.39
  13  -5  -2  -18.00   16.00
 -13  -5   2   10.60   18.40
 -13   5   2   -4.00   23.60
  13   5  -2  -23.50   17.00
 -13   5   2  -12.50   17.60
  12  -5  -2  469.35   36.70
  12  -5  -2  430.06   38.30
 -12  -5   2  394.46   40.90
 -12   5   2  491.45   47.20
  12   5  -2  341.77   40.30
 -12   5   2  501.05   35.70
  11  -5  -2   -8.00   13.20
 -11  -5   2    9.20   15.90
  11  -5  -2   -4.20   11.80
 -11   5   2  -18.60   15.00
 -11   5   2  -12.20   12.60
  11   5  -2  -11.00   14.70
  10  -5  -2   87.59   20.20
  10  -5  -2  106.99   18.60
 -10  -5   2  124.59   24.70
 -10  -5   2  103.39   16.00
  10   5  -2  108.99   17.50
  10   5  -2   71.49   19.30
 -10   5   2   90.49   16.30
  10   5  -2  109.09   22.30
 -10   5   2   63.19   18.20
   9  -5  -2   22.40   11.40
  -9  -5   2  -22.10   10.90
   9  -5  -2   11.20   12.90
   9  -5  -2    8.00    9.70
  -9  -5   2   23.00   11.20
   9   5  -2   15.30   12.80
  -9   5   2   -7.20   11.50
   9   5  -2   15.10    9.50
   9   5  -2  -14.60   10.50
   9   5  -2  -23.00   11.50
  -8  -5   2  101.69   13.70
   8  -5  -2  119.39   18.30
   8  -5  -2  120.09   15.90
  -8  -5   2  119.19   20.70
   8  -5  -2  103.09   15.80
  -8  -5   2   66.99   13.20
   8   5  -2   95.49   15.50
  -8   5   2  101.09   12.50
  -8   5   2   94.99   16.60
   8   5  -2  112.99   19.10
   8   5  -2  146.29   20.90
   7  -5  -2   15.10    9.00
  -7  -5   2   19.40   12.70
   7  -5  -2   33.30    9.60
   7  -5  -2   31.40   12.30
  -7  -5   2   24.00    7.90
  -7  -5   2   19.30    9.10
  -7   5   2   11.30    7.90
   7   5  -2   10.00   11.30
  -7   5   2   10.20    8.70
   7   5  -2   17.00   10.90
   7   5  -2   29.70   12.40
  -6  -5   2 1291.67   41.20
  -6  -5   2 1298.37   44.30
  -6  -5   2 1284.47   51.79
   6  -5  -2 1293.67   45.20
   6  -5  -2 1247.98   49.10
  -6  -5   2 1298.67   45.80
   6  -5  -2 1259.87   44.90
   6   5  -2 1338.27   48.50
  -6   5   2 1331.77   43.70
   6   5  -2 1237.58   50.59
  -6   5   2 1240.58   47.50
   6   5  -2 1292.67   49.30
   5  -5  -2   38.50   10.00
  -5  -5   2   28.50    7.70
  -5  -5   2   26.70   10.80
   5  -5  -2   24.60    7.30
  -5  -5   2   26.20    6.90
   5  -5  -2   44.10    9.20
  -5  -5   2   31.70    6.20
  -5   5   2   41.80    8.70
   5   5  -2   22.30    9.30
   5   5  -2   38.40   11.20
   5   5  -2   29.60    9.60
  -5   5   2   20.30    7.90
  -4  -5   2 2538.95   75.89
   4  -5  -2 2585.74   79.59
   4  -5  -2 2544.05   75.99
  -4  -5   2 2564.54   70.79
   4  -5  -2 2591.14   75.29
  -4  -5   2 2659.73   80.09
  -4  -5   2 2549.34   75.09
   4   5  -2 2617.14   80.29
  -4   5   2 2681.73   76.59
   4   5  -2 2727.43   79.39
  -4   5   2 2453.65   76.79
  -4   5   2 2540.55   75.39
   4   5  -2 2625.54   79.39
  -3  -5   2   37.90    9.20
  -3  -5   2   32.70    7.10
   3  -5  -2   32.10    7.50
   3  -5  -2   52.09    8.20
  -3  -5   2   28.20    5.10
  -3  -5   2   45.80    8.20
   3  -5  -2   46.80    9.80
   3   5  -2   33.10    8.00
  -3   5   2   40.60    8.20
   3   5  -2   34.90    8.80
   3   5  -2   41.40   10.60
  -3   5   2   45.20    8.90
  -3   5   2   42.20    7.70
   2  -5  -2 2038.40   61.79
   2  -5  -2 2122.39   60.79
  -2  -5   2 2034.80   56.79
  -2  -5   2 2025.80   61.09
  -2  -5   2 1981.50   61.29
  -2  -5   2 1993.30   62.69
   2  -5  -2 2042.80   63.09
   2   5  -2 2147.69   63.69
   2   5  -2 2096.99   65.99
  -2   5   2 2095.99   63.49
  -2   5   2 2058.79   61.49
  -2   5   2 2074.59   61.29
   2   5  -2 2148.19   62.39
   1  -5  -2    0.50    4.50
   1  -5  -2    3.40    5.30
  -1  -5   2    1.70    4.50
  -1  -5   2   18.70    5.90
   1  -5  -2   -0.10    4.30
  -1  -5   2    7.00    5.50
   1   5  -2    1.70    5.10
  -1   5   2   -0.10    4.60
  -1   5   2   10.90    5.30
   1   5  -2   17.60    7.20
  -1   5   2    4.50    6.80
   1   5  -2    9.00    4.90
   1   5  -2    7.80    4.00
   0  -5  -2 1715.73   52.39
   0  -5  -2 1808.72   54.59
   0  -5   2 1688.33   53.89
   0  -5  -2 1753.02   52.49
   0  -5   2 1764.72   53.19
   0  -5   2 1733.13   52.69
   0   5   2 1781.42   53.59
   0   5   2 1802.62   56.89
   0   5  -2 1762.02   54.49
   0   5  -2 1758.42   51.49
   0   5  -2 1697.93   50.09
  -1  -5  -2   11.60    5.10
   1  -5   2   -3.90    4.50
  -1  -5  -2    2.20    4.10
  -1  -5  -2    6.40    4.40
  -1  -5  -2   10.80    5.90
   1  -5   2   12.30    5.30
   1  -5   2   -0.20    4.30
  -1   5  -2    0.10    4.70
  -1   5  -2    5.00    4.50
   1   5   2   -6.10    6.00
   1   5   2    2.60    4.70
  -1   5  -2    7.00    3.90
   1   5   2   12.10    5.20
  -1   5  -2    8.90    6.50
   2  -5   2   50.89    7.50
   2  -5   2   49.90    9.00
  -2  -5  -2   45.90    6.70
  -2  -5  -2   46.80    7.20
  -2  -5  -2   40.80    7.40
   2  -5   2   44.10    7.40
  -2  -5  -2   53.29    9.60
  -2   5  -2   44.30    9.40
  -2   5  -2   46.40    8.00
   2   5   2   36.30    9.30
  -2   5  -2   36.40    7.50
   2   5   2   52.59    8.60
   2   5   2   42.40    7.90
  -2   5  -2   46.80    6.40
  -3  -5  -2   56.79    6.70
   3  -5   2   47.60    9.90
  -3  -5  -2   47.00    9.00
   3  -5   2   55.19    8.60
   3  -5   2   51.39    6.70
  -3  -5  -2   52.39    8.00
  -3  -5  -2   44.70    8.30
   3  -5   2   59.69    8.00
  -3   5  -2   60.69   10.50
  -3   5  -2   61.39    9.70
  -3   5  -2   52.49    9.70
   3   5   2   53.89   10.20
   3   5   2   74.99   13.30
   3   5   2   47.50    9.10
  -4  -5  -2  801.22   29.60
   4  -5   2  771.22   32.50
   4  -5   2  779.62   28.00
  -4  -5  -2  793.22   31.10
  -4  -5  -2  706.73   31.60
   4  -5   2  748.13   27.00
   4  -5   2  772.12   30.30
  -4   5  -2  782.92   32.30
  -4   5  -2  767.32   31.30
   4   5   2  822.62   32.00
   4   5   2  772.72   33.00
   4   5   2  809.12   34.20
  -4   5  -2  771.12   32.20
   5  -5   2   -4.80    5.60
  -5  -5  -2    3.70    7.20
  -5  -5  -2   -2.50    5.50
   5  -5   2   -5.20    4.90
   5  -5   2   -2.30    6.60
   5  -5   2    0.80    4.90
  -5  -5  -2    3.80    6.30
  -5   5  -2   -1.80    6.00
  -5   5  -2   -4.10    5.60
  -5   5  -2    3.60    7.40
   5   5   2   -5.60    6.70
   5   5   2   -1.30    6.50
   5   5   2    4.40    7.70
   6  -5   2 2013.00   68.69
   6  -5   2 2068.79   61.49
   6  -5   2 2029.80   63.09
  -6  -5  -2 2064.99   69.79
  -6  -5  -2 2084.29   67.49
   6  -5   2 2145.49   66.49
  -6  -5  -2 2055.69   64.69
   6   5   2 2086.29   68.99
  -6   5  -2 1985.90   70.69
  -6   5  -2 2103.79   67.09
  -6   5  -2 2091.89   65.69
   6   5   2 2144.19   72.09
   6   5   2 2054.99   67.99
   7  -5   2    4.30    8.10
   7  -5   2    4.30    6.50
   7  -5   2   11.50    9.10
  -7  -5  -2   -8.50    7.30
   7  -5   2    2.80    7.60
  -7  -5  -2   17.80    8.70
  -7  -5  -2    9.60   10.80
   7   5   2    0.60    9.80
  -7   5  -2    9.20    8.10
   7   5   2   -0.10    8.60
  -7   5  -2   -5.40    8.60
  -7   5  -2   -4.30    7.60
   8  -5   2 1756.82   55.39
   8  -5   2 1679.53   58.29
  -8  -5  -2 1755.52   61.79
  -8  -5  -2 1710.93   59.09
   8  -5   2 1629.14   62.09
  -8  -5  -2 1620.04   65.99
   8  -5   2 1796.92   61.19
   8   5   2 1617.54   65.59
  -8   5  -2 1612.34   67.49
   8   5   2 1683.03   61.09
  -8   5  -2 1756.02   57.69
  -9  -5  -2   17.20   11.90
   9  -5   2   -3.30   10.60
  -9  -5  -2   -3.50   11.90
  -9  -5  -2   -6.80    9.20
   9  -5   2   -7.90    9.10
   9  -5   2   -3.60    9.70
   9   5   2  -11.30   10.40
  -9   5  -2   -5.60    8.70
  -9   5  -2   -1.80    8.40
   9   5   2  -16.00   10.50
  -9   5  -2    2.70   14.10
  10  -5   2  529.55   34.90
 -10  -5  -2  557.64   40.80
 -10  -5  -2  418.36   31.20
  10  -5   2  542.25   32.00
  10   5   2  507.95   31.80
 -10   5  -2  437.46   42.20
  10   5   2  502.05   37.60
 -11  -5  -2   14.30   14.00
 -11  -5  -2   16.80   17.60
  11  -5   2   -5.80   14.60
  11   5   2   29.70   17.80
 -11   5  -2   23.40   18.30
  12  -5   2   -3.90   16.20
 -12  -5  -2   16.20   16.00
 -12  -5  -2   44.50   21.70
  12   5   2   29.00   18.70
 -12   5  -2   19.80   21.90
  13  -5   2    2.60   17.70
 -13  -5  -2    5.20   16.20
 -13  -5  -2   19.10   19.40
 -13   5  -2   16.40   22.40
  13   5   2   10.30   20.70
  14  -5   2  115.89   27.30
 -14  -5  -2   96.09   23.30
 -14  -5  -2  135.69   28.90
 -14   5  -2   71.79   25.30
  14   5   2   77.29   24.90
  15  -5   2    9.70   20.90
 -15  -5  -2    7.50   20.40
  15   5   2   19.70   23.90
 -15   5  -2   40.00   27.80
  16  -5   2  265.97   37.30
  15  -6  -2    6.10   23.30
 -15  -6   2   11.10   22.50
 -15   6   2   -2.20   29.60
  15   6  -2    7.30   24.10
 -14  -6   2   25.30   23.40
  14  -6  -2   -1.70   20.20
  14   6  -2   28.00   25.50
 -14   6   2   -1.60   26.80
 -13  -6   2  158.88   30.10
  13  -6  -2  126.49   28.30
  13   6  -2  137.39   29.20
 -13   6   2   61.39   28.10
 -12  -6   2   28.10   20.20
  12  -6  -2    9.10   17.60
  12  -6  -2   34.50   16.20
  12   6  -2    2.20   16.80
 -12   6   2    6.70   20.60
 -12   6   2    9.50   15.10
  11  -6  -2  786.62   43.00
  11  -6  -2  723.03   45.30
 -11  -6   2  618.84   47.20
  11   6  -2  663.03   46.40
 -11   6   2  700.63   38.70
 -11   6   2  618.44   45.80
  10  -6  -2  160.98   24.50
  10  -6  -2  139.09   19.80
  10  -6  -2  133.89   21.00
 -10  -6   2  114.89   24.90
 -10   6   2  154.78   26.60
  10   6  -2  122.89   23.60
  -9  -6   2 1337.77   64.39
   9  -6  -2 1499.65   57.79
   9  -6  -2 1568.84   62.99
   9  -6  -2 1554.54   56.39
  -9   6   2 1478.35   62.39
   9   6  -2 1519.75   58.59
   9   6  -2 1452.55   64.29
  -8  -6   2   90.69   21.00
   8  -6  -2  101.89   15.70
   8  -6  -2   91.29   18.70
  -8  -6   2   56.19   12.70
   8  -6  -2   84.39   14.60
   8   6  -2  106.39   17.50
  -8   6   2   97.09   14.30
  -8   6   2   81.99   17.70
   8   6  -2   89.09   18.00
   8   6  -2   77.39   18.30
   7  -6  -2 1042.10   41.90
  -7  -6   2 1054.19   37.70
  -7  -6   2 1049.00   41.00
  -7  -6   2 1092.19   50.79
   7  -6  -2 1124.79   47.90
   7  -6  -2 1098.39   43.20
  -7   6   2 1125.59   41.70
   7   6  -2 1114.89   47.70
  -7   6   2 1088.69   46.50
   7   6  -2 1028.10   48.30
   7   6  -2 1121.79   47.10
   6  -6  -2  170.28   20.00
  -6  -6   2  141.19   19.80
   6  -6  -2   88.99   13.60
  -6  -6   2  166.98   13.70
   6  -6  -2  129.69   15.60
  -6  -6   2  128.29   14.50
  -6   6   2  148.99   17.60
  -6   6   2  120.09   15.50
   6   6  -2  139.09   19.10
   6   6  -2  143.29   19.50
   6   6  -2  117.99   16.90
  -5  -6   2   99.29   12.90
   5  -6  -2  119.59   14.50
   5  -6  -2  105.99   15.90
  -5  -6   2  116.59   13.00
  -5  -6   2   92.59   15.70
  -5  -6   2  104.69   10.20
   5  -6  -2   91.59   12.70
  -5   6   2   99.99   13.50
   5   6  -2   97.79   15.80
   5   6  -2   84.09   15.50
  -5   6   2   94.99   14.20
   5   6  -2  125.59   16.80
  -4  -6   2   10.70    6.70
  -4  -6   2    3.70    7.90
  -4  -6   2   -6.30    5.30
   4  -6  -2   -4.70    5.50
   4  -6  -2    2.50    6.70
   4  -6  -2   11.40    8.10
  -4  -6   2   -0.70    4.20
   4   6  -2    9.60    8.40
   4   6  -2   13.90    8.40
  -4   6   2   11.50    7.60
  -4   6   2    3.00    7.40
   4   6  -2   -0.20    6.00
  -3  -6   2  109.99   11.90
   3  -6  -2  136.49   13.80
  -3  -6   2  107.69    9.40
  -3  -6   2   99.89   13.80
   3  -6  -2  115.79   12.60
   3  -6  -2  108.09   14.40
  -3  -6   2  125.19   13.10
   3   6  -2  129.89   14.80
   3   6  -2  144.19   17.70
  -3   6   2  111.69   13.00
  -3   6   2  110.39   14.10
   3   6  -2  132.59   15.00
   2  -6  -2  281.47   17.60
  -2  -6   2  250.57   16.70
  -2  -6   2  252.07   16.30
  -2  -6   2  279.37   18.50
   2  -6  -2  271.27   16.50
   2  -6  -2  267.27   18.30
  -2   6   2  252.37   19.50
  -2   6   2  285.67   17.50
   2   6  -2  277.87   18.60
   2   6  -2  261.67   13.50
   2   6  -2  258.67   20.60
   2   6  -2  284.07   17.20
  -2   6   2  294.07   17.30
  -1  -6   2 1095.59   39.20
  -1  -6   2 1063.19   38.50
   1  -6  -2 1055.49   38.70
   1  -6  -2 1123.69   38.20
   1  -6  -2 1066.09   38.90
  -1  -6   2 1098.79   38.30
  -1   6   2 1098.69   38.20
   1   6  -2 1042.10   34.40
  -1   6   2 1120.09   38.90
   1   6  -2 1123.79   40.20
  -1   6   2 1123.69   42.20
   1   6  -2 1091.99   37.20
   0  -6  -2   61.89    9.60
   0  -6  -2   86.19   12.20
   0  -6   2   66.49   10.10
   0  -6   2   60.29    9.90
   0  -6   2   65.79   10.40
   0  -6  -2   57.49    9.30
   0   6  -2   77.39    9.00
   0   6  -2   75.19   11.00
   0   6   2   65.09    9.40
   0   6   2   61.69   12.40
   0   6   2   61.99   10.60
   0   6  -2   73.19    9.20
   0   6  -2   54.09   11.30
  -1  -6  -2 2197.48   65.49
   1  -6   2 2176.98   68.59
   1  -6   2 2185.28   66.39
   1  -6   2 2258.37   67.19
  -1  -6  -2 2298.87   67.39
  -1  -6  -2 2320.97   69.69
  -1  -6  -2 2300.57   66.39
   1   6   2 2257.87   72.39
  -1   6  -2 2249.68   65.59
  -1   6  -2 2207.08   64.19
   1   6   2 2210.18   67.89
  -1   6  -2 2155.08   71.49
  -1   6  -2 2303.17   69.59
   1   6   2 2287.47   63.89
   2  -6   2  277.37   18.90
  -2  -6  -2  295.27   17.50
  -2  -6  -2  305.97   16.70
   2  -6   2  303.17   16.60
   2  -6   2  294.37   17.40
  -2  -6  -2  273.37   15.40
  -2  -6  -2  282.87   19.20
  -2   6  -2  281.27   14.40
  -2   6  -2  289.87   17.20
   2   6   2  303.67   18.70
  -2   6  -2  304.77   18.90
   2   6   2  305.07   21.90
  -2   6  -2  284.27   20.60
   2   6   2  296.87   16.90
  -3  -6  -2 1926.51   56.99
   3  -6   2 1964.10   60.89
   3  -6   2 1858.91   55.99
  -3  -6  -2 1970.40   61.49
   3  -6   2 1917.61   58.69
   3  -6   2 1940.41   63.49
  -3  -6  -2 1873.91   63.09
  -3  -6  -2 1892.81   59.19
   3   6   2 1988.10   61.79
   3   6   2 1945.71   62.29
   3   6   2 2023.10   66.89
  -3   6  -2 2082.79   65.39
  -3   6  -2 2021.90   61.89
  -3   6  -2 2008.80   62.79
   4  -6   2   48.10   11.00
  -4  -6  -2   61.69   10.00
   4  -6   2   54.19    8.00
  -4  -6  -2   51.39    7.40
  -4  -6  -2   40.00   10.00
   4  -6   2   52.49   10.10
  -4  -6  -2   49.10    9.80
   4  -6   2   35.00    8.10
   4   6   2   32.70   11.90
  -4   6  -2   47.40   10.30
  -4   6  -2   49.99   11.00
   4   6   2   42.80   11.20
  -4   6  -2   30.30    9.40
   4   6   2   49.70   10.80
  -5  -6  -2  673.53   33.70
  -5  -6  -2  687.23   27.10
   5  -6   2  732.43   28.90
   5  -6   2  752.22   27.80
  -5  -6  -2  770.12   32.80
  -5  -6  -2  738.83   30.30
   5  -6   2  705.43   34.30
   5  -6   2  753.02   31.90
  -5   6  -2  712.83   34.00
   5   6   2  750.72   35.40
  -5   6  -2  767.72   33.10
  -5   6  -2  711.63   33.00
   5   6   2  723.33   36.10
  -6  -6  -2  123.29   15.50
   6  -6   2  104.69   15.60
  -6  -6  -2  116.59   14.30
   6  -6   2   87.59   13.40
  -6  -6  -2  116.49   17.50
   6  -6   2   98.99   12.50
   6  -6   2  127.09   13.20
  -6   6  -2  113.39   15.70
   6   6   2   90.09   17.70
  -6   6  -2  116.59   17.00
   6   6   2   82.59   16.80
   7  -6   2    8.60   10.30
   7  -6   2   18.90    9.00
  -7  -6  -2   -3.50   10.20
  -7  -6  -2   18.10    9.30
   7  -6   2   13.20   10.40
   7  -6   2    8.60   10.10
  -7  -6  -2   13.00   10.00
  -7   6  -2    8.90   11.30
   7   6   2   -1.90    9.60
   7   6   2   18.40   11.30
  -7   6  -2   32.60   10.00
   8  -6   2  122.59   18.20
  -8  -6  -2  108.29   18.30
   8  -6   2  102.59   18.60
  -8  -6  -2   99.29   15.20
  -8  -6  -2  105.49   20.70
   8  -6   2  111.99   14.50
  -8   6  -2   89.19   14.70
   8   6   2   54.59   16.30
   8   6   2   65.99   17.20
  -8   6  -2  113.69   20.70
  -9  -6  -2  233.68   23.80
  -9  -6  -2  208.28   27.90
   9  -6   2  238.68   26.60
   9   6   2  159.88   24.10
  -9   6  -2  243.28   22.70
   9   6   2  211.68   24.90
  -9   6  -2  225.18   30.80
 -10  -6  -2  144.89   19.30
  10  -6   2  126.39   23.10
 -10  -6  -2   97.59   24.10
  10   6   2  137.49   24.10
 -10   6  -2  145.69   29.10
  10   6   2   99.59   19.20
  11  -6   2  534.15   40.10
 -11  -6  -2  612.54   36.60
 -11  -6  -2  568.34   46.30
 -11   6  -2  623.84   49.70
  11   6   2  534.95   42.50
 -12  -6  -2   47.40   18.00
 -12  -6  -2   75.39   25.10
  12  -6   2   49.90   20.30
  12   6   2   37.60   20.40
 -12   6  -2  102.29   29.10
 -13  -6  -2  515.35   49.99
  13  -6   2  531.75   45.80
  13   6   2  466.25   46.60
 -13   6  -2  585.54   55.39
 -14  -6  -2   79.09   27.50
  14  -6   2   91.49   26.30
  14   6   2   88.29   27.90
 -14   6  -2   64.99   30.00
 -15  -6  -2  248.98   37.80
  15  -6   2  294.97   39.60
 -15   6  -2  226.28   41.90
  15   6   2  306.17   43.30
 -14  -7   2  228.88   36.20
  14  -7  -2  164.08   32.60
 -14   7   2  205.88   45.10
  14   7  -2  177.78   34.80
  13  -7  -2  176.08   32.80
 -13  -7   2  197.58   34.70
 -13   7   2  113.89   33.60
  13   7  -2  173.98   33.40
 -12  -7   2  194.18   34.10
  12  -7  -2  183.08   30.90
 -12   7   2  124.29   30.40
  12   7  -2  202.88   32.20
  11  -7  -2   85.29   19.10
  11  -7  -2   59.09   20.90
  11  -7  -2  107.69   21.40
 -11  -7   2  137.59   28.80
  11   7  -2   92.09   24.30
 -11   7   2  114.49   27.50
 -10  -7   2   13.30   17.60
  10  -7  -2   11.00   15.70
  10  -7  -2   15.20   14.40
  10  -7  -2   25.30   14.10
  10   7  -2    2.40   17.10
 -10   7   2   30.00   18.80
   9  -7  -2  -19.40   13.30
  -9  -7   2  -11.00   15.10
   9  -7  -2   -3.50   11.80
   9  -7  -2   16.20   12.10
  -9   7   2   13.10   15.10
   9   7  -2   13.70   13.90
   9   7  -2  -20.10   13.20
  -8  -7   2   44.90   17.40
   8  -7  -2   11.50   13.90
   8  -7  -2   49.20   13.50
   8  -7  -2   37.30   13.10
  -8   7   2   46.80   15.30
  -8   7   2   62.39   16.80
   8   7  -2   63.39   17.00
   8   7  -2   47.00   17.40
   7  -7  -2   19.20   12.40
  -7  -7   2   23.10   13.50
   7  -7  -2   38.30   12.50
  -7  -7   2   24.90   10.80
   7  -7  -2   36.50   12.70
   7   7  -2   13.10   12.40
   7   7  -2   18.20   12.50
  -7   7   2   16.40   12.30
  -7   7   2   26.20   11.60
  -6  -7   2  681.53   31.50
  -6  -7   2  579.14   36.10
   6  -7  -2  662.23   32.40
   6  -7  -2  606.04   35.40
   6  -7  -2  670.83   32.00
   6   7  -2  755.72   37.20
  -6   7   2  683.13   33.10
   6   7  -2  666.43   36.40
  -6   7   2  674.13   34.60
   6   7  -2  660.73   37.20
   5  -7  -2  891.01   36.60
  -5  -7   2  821.42   39.80
  -5  -7   2  816.72   31.00
   5  -7  -2  799.52   39.00
  -5  -7   2  913.61   36.00
   5  -7  -2  882.11   36.20
  -5   7   2  824.82   37.10
   5   7  -2  841.32   39.00
   5   7  -2  842.82   41.40
  -5   7   2  806.72   37.20
   5   7  -2  849.22   39.40
  -4  -7   2 1087.79   41.20
   4  -7  -2 1148.89   41.20
   4  -7  -2 1088.89   44.40
  -4  -7   2 1002.70   43.10
   4  -7  -2 1036.80   40.80
  -4  -7   2 1062.79   34.90
  -4  -7   2  979.70   39.20
   4   7  -2 1070.09   43.40
  -4   7   2 1069.59   42.80
  -4   7   2 1010.10   41.40
   4   7  -2 1053.29   42.70
   4   7  -2 1048.30   46.40
  -3  -7   2  635.64   28.90
   3  -7  -2  612.74   28.30
   3  -7  -2  602.24   31.20
   3  -7  -2  645.34   29.20
  -3  -7   2  637.64   31.10
  -3  -7   2  626.54   28.80
   3   7  -2  551.84   29.90
   3   7  -2  648.64   34.50
  -3   7   2  676.53   32.20
   3   7  -2  628.04   29.40
  -3   7   2  646.34   29.40
  -2  -7   2  767.42   33.30
   2  -7  -2  861.61   34.90
   2  -7  -2  858.01   33.80
   2  -7  -2  846.12   36.00
  -2  -7   2  881.01   34.30
  -2  -7   2  841.12   35.60
  -2   7   2  833.02   37.00
   2   7  -2  853.81   29.90
   2   7  -2  827.12   39.40
   2   7  -2  861.91   36.50
   2   7  -2  907.41   34.30
  -2   7   2  787.42   33.60
  -1  -7   2  299.27   19.70
   1  -7  -2  314.07   20.70
   1  -7  -2  284.67   19.10
  -1  -7   2  330.07   21.00
   1  -7  -2  271.87   19.40
  -1  -7   2  319.67   19.40
   1   7  -2  329.37   18.30
   1   7  -2  305.07   16.40
   1   7  -2  282.67   25.70
  -1   7   2  323.17   23.80
  -1   7   2  343.47   19.90
   1   7  -2  307.57   20.80
   0  -7  -2  363.36   20.70
   0  -7  -2  339.77   21.90
   0  -7  -2  355.66   20.50
   0  -7   2  373.66   20.60
   0  -7   2  356.96   21.50
   0  -7   2  344.67   21.40
   0   7  -2  346.57   18.30
   0   7  -2  342.87   22.00
   0   7  -2  374.36   18.60
   0   7   2  380.16   20.70
   0   7   2  350.56   24.80
   0   7  -2  351.76   25.20
  -1  -7  -2   89.59   12.10
   1  -7   2   77.59   11.90
  -1  -7  -2   70.69   10.50
   1  -7   2   63.09   11.50
  -1  -7  -2   83.99   11.80
  -1  -7  -2   97.49   14.30
   1  -7   2  103.99   13.10
  -1   7  -2   88.59   10.20
  -1   7  -2   52.69   11.90
  -1   7  -2   90.09   13.70
  -1   7  -2   91.89   11.40
   1   7   2   84.49   15.00
   1   7   2   80.19   10.20
   2  -7   2    3.40    6.50
   2  -7   2    1.60    7.50
  -2  -7  -2   -5.10    7.60
  -2  -7  -2   13.20    7.20
  -2  -7  -2   -1.80    6.00
   2  -7   2   12.60    7.50
  -2  -7  -2   -1.10    6.50
  -2   7  -2    0.00    5.00
  -2   7  -2    9.40    9.50
   2   7   2   -4.90    6.80
  -2   7  -2    0.10    6.00
  -2   7  -2   -4.40    5.80
   2   7   2    4.10    9.70
   3  -7   2  144.89   17.70
  -3  -7  -2  168.78   15.00
   3  -7   2  171.48   15.10
  -3  -7  -2  156.78   16.50
   3  -7   2  164.48   16.00
  -3  -7  -2  194.48   19.80
   3  -7   2  153.48   11.70
  -3  -7  -2  149.49   13.70
   3   7   2  171.08   21.40
  -3   7  -2  150.28   18.90
  -3   7  -2  189.58   18.20
   3   7   2  168.58   17.20
  -4  -7  -2  441.66   25.20
   4  -7   2  396.46   25.70
   4  -7   2  425.46   24.00
  -4  -7  -2  466.45   23.10
  -4  -7  -2  384.86   25.70
   4  -7   2  417.56   22.20
   4   7   2  432.76   25.50
  -4   7  -2  432.56   26.90
   4   7   2  425.56   29.10
  -4   7  -2  430.56   25.80
   5  -7   2  344.67   25.70
   5  -7   2  348.57   20.90
  -5  -7  -2  332.27   23.70
   5  -7   2  356.96   23.70
  -5  -7  -2  328.67   25.20
  -5  -7  -2  377.16   22.00
  -5   7  -2  348.67   24.90
  -5   7  -2  355.36   25.40
   5   7   2  345.97   25.30
   5   7   2  376.96   28.70
  -6  -7  -2  779.02   37.20
   6  -7   2  799.12   36.60
  -6  -7  -2  829.72   34.30
  -6  -7  -2  781.02   39.90
   6  -7   2  766.22   38.90
   6  -7   2  831.62   33.20
   6   7   2  757.82   39.20
  -6   7  -2  823.02   37.80
  -6   7  -2  795.12   39.70
   6   7   2  771.02   41.10
   7  -7   2  717.73   35.70
  -7  -7  -2  677.23   35.90
   7  -7   2  668.93   31.10
   7  -7   2  720.43   38.80
  -7  -7  -2  658.13   39.30
  -7  -7  -2  696.93   33.20
  -7   7  -2  716.33   36.00
  -7   7  -2  695.13   39.50
   7   7   2  697.23   39.10
   7   7   2  685.73   39.10
  -8  -7  -2  986.60   41.50
   8  -7   2 1044.70   42.10
  -8  -7  -2  921.71   49.70
   8  -7   2  899.71   46.60
  -8   7  -2  926.01   42.30
   8   7   2  953.40   49.20
   8   7   2  900.31   47.20
  -8   7  -2 1064.49   51.89
   9  -7   2  275.17   30.20
  -9  -7  -2  255.97   32.50
  -9  -7  -2  296.47   25.80
   9   7   2  313.57   33.80
  -9   7  -2  315.47   27.20
   9   7   2  335.57   32.50
  -9   7  -2  250.97   32.30
 -10  -7  -2  278.57   36.90
 -10  -7  -2  365.36   28.80
  10  -7   2  363.06   36.80
 -10   7  -2  315.97   38.90
  10   7   2  339.77   32.50
  10   7   2  307.17   34.30
 -11  -7  -2  -33.80   17.60
  11  -7   2    1.10   15.30
 -11   7  -2    4.30   21.70
  11   7   2   17.10   19.00
 -12  -7  -2  -27.00   19.40
  12  -7   2   63.49   23.80
  12   7   2   55.49   23.20
 -12   7  -2    7.10   23.90
 -13  -7  -2   -6.10   23.20
  13  -7   2  -22.80   18.70
  13   7   2   11.10   21.80
 -13   7  -2   23.50   28.00
 -14  -7  -2   33.30   27.00
  14  -7   2   12.40   22.90
  14   7   2   27.60   25.10
 -14   7  -2   40.90   32.40
  13  -8  -2   43.80   26.20
 -13  -8   2   43.00   26.90
 -13   8   2   47.80   34.80
  13   8  -2   60.39   28.30
  12  -8  -2  101.59   26.60
 -12  -8   2  193.58   36.70
  12   8  -2  176.18   33.00
 -12   8   2  151.58   32.80
  11  -8  -2  135.09   26.90
 -11  -8   2   69.59   27.20
  11   8  -2  101.59   26.00
 -11   8   2  141.49   31.80
 -10  -8   2  412.86   43.60
  10  -8  -2  387.06   34.20
  10  -8  -2  388.86   32.50
  10  -8  -2  366.86   37.00
  10   8  -2  368.76   38.60
 -10   8   2  364.06   38.50
  -9  -8   2  335.77   38.70
   9  -8  -2  302.47   30.10
   9  -8  -2  325.07   34.50
   9  -8  -2  345.37   29.90
   9   8  -2  269.27   32.90
  -9   8   2  352.56   35.90
   9   8  -2  243.78   29.80
   8  -8  -2  838.52   46.90
  -8  -8   2  837.92   50.19
   8  -8  -2  874.51   43.10
   8  -8  -2  924.51   42.40
   8   8  -2  825.42   47.50
  -8   8   2  892.31   47.10
   8   8  -2  908.11   48.10
  -7  -8   2  343.87   35.60
   7  -8  -2  344.47   27.30
   7  -8  -2  339.77   31.70
   7  -8  -2  312.17   26.10
   7   8  -2  338.67   33.70
   7   8  -2  339.87   32.30
  -7   8   2  278.97   25.80
  -7   8   2  302.77   28.70
  -6  -8   2  459.25   34.40
   6  -8  -2  463.35   33.30
   6  -8  -2  563.64   31.00
   6  -8  -2  523.65   30.20
  -6   8   2  498.35   31.70
   6   8  -2  471.25   32.70
   6   8  -2  553.74   36.70
  -6   8   2  491.35   30.90
  -5  -8   2   -2.90   11.30
  -5  -8   2   15.80    9.70
   5  -8  -2    1.00   10.20
   5  -8  -2   19.70   10.70
   5  -8  -2    4.20    9.40
  -5   8   2   17.80   11.90
   5   8  -2   -5.10   11.70
  -5   8   2    4.00   10.10
   5   8  -2    0.10   10.50
  -4  -8   2   10.90    9.50
  -4  -8   2    1.30    9.70
   4  -8  -2    1.90    9.20
   4  -8  -2   -4.30    7.90
   4  -8  -2    5.20    8.60
   4   8  -2   -1.40    9.00
   4   8  -2    5.60   11.10
  -4   8   2    9.00   10.90
  -4   8   2   -2.60    8.20
   3  -8  -2   11.90    8.60
   3  -8  -2   13.70    9.70
  -3  -8   2    8.50    8.70
   3  -8  -2    6.10    8.70
  -3  -8   2    6.60    9.60
   3   8  -2    9.40   10.50
   3   8  -2   14.20    9.80
  -3   8   2    3.30    8.00
   3   8  -2   -1.50   11.90
  -3   8   2   -3.90    9.50
   2  -8  -2  163.58   17.40
  -2  -8   2  176.68   18.30
  -2  -8   2  161.18   18.70
   2  -8  -2  177.58   18.60
  -2  -8   2  163.88   17.90
   2  -8  -2  150.78   18.20
  -2   8   2  186.68   22.00
   2   8  -2  129.09   13.50
  -2   8   2  161.98   17.30
   2   8  -2  148.79   16.40
   2   8  -2  158.58   23.10
   2   8  -2  181.18   20.50
  -1  -8   2  316.17   22.70
   1  -8  -2  295.97   21.80
   1  -8  -2  304.77   21.60
  -1  -8   2  334.37   21.90
  -1  -8   2  319.57   22.70
   1  -8  -2  325.77   23.10
  -1   8   2  288.67   27.20
   1   8  -2  368.66   27.80
   1   8  -2  315.97   18.40
   1   8  -2  315.77   19.60
   1   8  -2  300.87   23.70
  -1   8   2  300.47   20.90
   0  -8   2  840.72   37.10
   0  -8  -2  907.81   36.90
   0  -8  -2  882.11   36.90
   0  -8   2  827.32   36.50
   0  -8   2  886.51   36.40
   0  -8  -2  913.61   38.50
   0   8  -2  883.11   47.20
   0   8  -2  848.22   41.90
   0   8   2  817.22   41.20
   0   8  -2  900.21   33.30
   0   8  -2  902.61   33.80
   0   8   2  860.61   35.70
  -1  -8  -2  632.14   31.70
   1  -8   2  662.53   30.20
   1  -8   2  627.04   29.60
   1  -8   2  558.54   30.50
  -1  -8  -2  648.84   30.30
  -1  -8  -2  597.94   29.10
  -1   8  -2  631.44   26.60
  -1   8  -2  562.34   34.00
   1   8   2  583.74   28.30
   1   8   2  542.85   34.30
  -1   8  -2  635.04   28.50
  -2  -8  -2  877.81   40.00
  -2  -8  -2  957.80   36.50
   2  -8   2  922.81   37.10
  -2  -8  -2  970.30   38.80
   2  -8   2  812.02   38.80
   2  -8   2  914.11   37.70
  -2  -8  -2  888.81   36.00
  -2   8  -2  908.51   37.10
   2   8   2  940.41   44.90
   2   8   2  969.70   35.60
  -2   8  -2  868.51   42.40
   3  -8   2  343.87   25.90
   3  -8   2  355.86   22.60
   3  -8   2  423.26   25.20
  -3  -8  -2  371.46   24.70
  -3  -8  -2  366.26   26.40
  -3  -8  -2  407.46   23.20
   3   8   2  377.76   34.10
  -3   8  -2  396.56   28.80
  -3   8  -2  438.36   25.40
   3   8   2  394.86   23.70
   4  -8   2  851.31   37.70
   4  -8   2  875.91   40.90
  -4  -8  -2  832.82   40.30
  -4  -8  -2  900.41   39.20
  -4  -8  -2  880.21   35.70
   4  -8   2  923.01   36.20
  -4   8  -2  882.11   39.60
   4   8   2  869.21   44.10
  -4   8  -2  863.81   41.60
   4   8   2  912.21   39.00
  -5  -8  -2  162.18   16.90
   5  -8   2  160.08   17.50
   5  -8   2  144.59   18.70
  -5  -8  -2  175.98   22.30
   5  -8   2  156.98   20.80
  -5  -8  -2  148.29   18.30
   5   8   2  148.79   20.00
   5   8   2  145.19   22.20
  -5   8  -2  186.18   22.30
  -5   8  -2  121.89   19.70
  -6  -8  -2   67.29   17.10
   6  -8   2  103.39   14.80
  -6  -8  -2   71.39   13.40
   6  -8   2   58.29   16.90
  -6  -8  -2   92.79   16.50
   6  -8   2  133.49   23.80
  -6   8  -2   73.79   15.70
   6   8   2   55.49   16.10
   6   8   2   84.49   19.50
  -6   8  -2   65.79   16.40
   7  -8   2    4.80   13.40
   7  -8   2    1.70    9.50
  -7  -8  -2    4.90   10.00
  -7  -8  -2    0.70   12.40
  -7   8  -2   -2.30   11.70
  -7   8  -2  -18.40   12.10
   7   8   2  -28.20   10.80
   7   8   2   -8.50   13.20
  -8  -8  -2   80.39   21.20
  -8  -8  -2  111.09   16.80
   8  -8   2   75.79   20.20
   8   8   2   69.29   19.40
   8   8   2   61.69   19.40
  -8   8  -2  107.59   23.50
  -8   8  -2  121.09   18.80
  -9  -8  -2    5.40   18.80
   9  -8   2   28.10   16.50
  -9   8  -2   28.20   19.40
   9   8   2   39.70   19.50
  -9   8  -2   30.40   14.60
   9   8   2   41.30   19.40
 -10  -8  -2  413.56   44.90
  10  -8   2  369.66   38.50
  10   8   2  361.56   35.50
 -10   8  -2  358.16   42.10
  10   8   2  349.67   37.90
 -11  -8  -2   66.89   26.10
  11  -8   2   46.20   20.90
  11   8   2   76.19   24.30
 -11   8  -2   35.10   25.80
 -12  -8  -2  233.88   39.20
  12  -8   2  318.97   37.50
  12   8   2  241.68   36.20
 -12   8  -2  363.26   46.40
 -13  -8  -2   25.00   27.00
  13  -8   2   52.69   26.00
  13   8   2   69.69   29.20
 -13   8  -2   66.29   33.60
 -14  -8  -2  113.49   33.20
  14   8   2  125.59   41.70
  13   9  -2  217.08   39.40
 -12  -9   2   13.90   25.70
  12  -9  -2    4.70   21.90
  12   9  -2   28.50   24.90
 -12   9   2   20.20   26.40
  11  -9  -2  114.09   27.20
 -11  -9   2  109.69   31.80
  11   9  -2  139.49   29.30
 -11   9   2  113.09   31.10
  10  -9  -2   11.90   16.60
 -10  -9   2   -3.20   21.00
  10  -9  -2  -12.60   17.40
  10   9  -2   23.00   20.80
 -10   9   2  -33.60   17.30
  -9  -9   2    8.40   18.60
   9  -9  -2   -3.70   13.50
   9  -9  -2  -12.60   14.00
   9  -9  -2  -12.60   16.10
   9   9  -2    5.10   17.20
   9   9  -2  -23.50   13.90
  -9   9   2   11.50   17.30
   8  -9  -2   -5.80   15.30
   8  -9  -2    1.60   13.30
  -8  -9   2   14.80   18.90
   8  -9  -2    7.30   13.30
  -8   9   2   -4.80   14.90
   8   9  -2    7.20   16.80
   8   9  -2   -4.80   16.00
  -7  -9   2  230.18   29.20
   7  -9  -2  210.58   28.60
   7  -9  -2  226.98   24.60
   7  -9  -2  183.88   23.50
  -7   9   2  200.08   26.60
  -7   9   2  173.98   22.80
   7   9  -2  247.18   30.00
   7   9  -2  229.08   28.90
  -6  -9   2   99.39   21.80
   6  -9  -2  101.29   21.90
   6  -9  -2   97.69   18.20
   6  -9  -2   99.89   17.80
  -6   9   2  122.69   20.90
  -6   9   2   82.29   18.10
   6   9  -2   75.39   18.10
   6   9  -2   92.79   21.30
  -5  -9   2 1257.67   54.99
   5  -9  -2 1326.47   55.89
   5  -9  -2 1186.08   49.90
   5  -9  -2 1333.87   51.39
  -5   9   2 1256.17   53.79
   5   9  -2 1164.68   51.39
   5   9  -2 1262.57   58.39
  -5   9   2 1242.88   52.69
   4  -9  -2  101.19   18.30
   4  -9  -2  111.19   17.00
  -4  -9   2  120.19   20.00
  -4  -9   2   94.69   15.80
   4  -9  -2  100.79   16.70
   4   9  -2   80.19   15.80
   4   9  -2   97.39   21.00
  -4   9   2  111.99   19.70
  -4   9   2  127.39   19.10
   3  -9  -2  978.80   41.60
   3  -9  -2 1005.50   45.70
   3  -9  -2  970.70   42.60
  -3  -9   2 1014.10   45.10
  -3  -9   2 1023.90   42.50
  -3   9   2  913.41   45.80
  -3   9   2  964.00   42.40
   3   9  -2 1028.90   41.70
   3   9  -2  960.30   50.09
   2  -9  -2   24.90   11.60
   2  -9  -2    9.50   11.30
  -2  -9   2   33.30   12.40
   2  -9  -2   39.00   11.80
  -2  -9   2   27.90   12.70
   2   9  -2   30.70   14.50
  -2   9   2   23.60   13.30
   2   9  -2   37.40   10.30
  -2   9   2   39.00   12.20
   1  -9  -2  343.07   26.20
   1  -9  -2  381.26   25.30
  -1  -9   2  396.26   26.20
   1  -9  -2  346.97   26.20
  -1  -9   2  389.86   27.30
  -1   9   2  361.96   31.80
   1   9  -2  313.07   31.20
  -1   9   2  345.27   24.10
   0  -9  -2  149.09   19.50
   0  -9  -2  103.29   15.80
   0  -9   2  149.88   18.20
   0  -9   2  123.39   17.60
   0  -9  -2  115.89   17.40
   0   9  -2  136.59   15.70
   0   9  -2  124.69   21.20
   0   9   2   98.49   20.40
   0   9   2  154.68   18.20
  -1  -9  -2  101.59   15.90
   1  -9   2   95.79   15.80
  -1  -9  -2   74.49   14.50
   1  -9   2   67.79   14.60
  -1  -9  -2   80.09   16.30
  -1   9  -2   94.89   18.40
   1   9   2  115.59   20.70
  -1   9  -2  102.69   15.20
   1   9   2   93.69   15.20
  -2  -9  -2   26.70   11.30
  -2  -9  -2   12.60   11.20
   2  -9   2   27.60   12.00
   2  -9   2   21.80   10.40
   2   9   2   26.90    9.80
  -2   9  -2   23.30   14.80
  -2   9  -2    2.30    9.50
   2   9   2  -11.70   11.60
   3  -9   2  139.99   17.10
  -3  -9  -2  139.39   16.70
   3  -9   2  151.38   21.90
  -3  -9  -2   93.69   18.30
  -3  -9  -2  117.09   16.40
   3   9   2  126.89   22.50
  -3   9  -2  122.09   17.80
  -3   9  -2   95.39   19.30
   4  -9   2   53.69   12.10
  -4  -9  -2   54.39   13.70
  -4  -9  -2   34.10   14.70
  -4  -9  -2   51.69   12.70
   4  -9   2   48.60   15.10
   4   9   2   24.90   15.20
  -4   9  -2   49.50   16.20
  -4   9  -2   49.60   15.00
   5  -9   2  635.44   32.40
  -5  -9  -2  568.44   37.10
   5  -9   2  633.54   37.60
  -5  -9  -2  628.64   31.20
  -5   9  -2  659.43   37.30
   5   9   2  602.14   34.70
  -5   9  -2  631.94   38.20
   5   9   2  547.55   40.10
   6  -9   2   88.49   19.10
   6  -9   2   67.69   14.60
  -6  -9  -2   41.40   16.10
  -6  -9  -2   64.69   16.40
  -6   9  -2   87.59   18.20
   6   9   2   52.99   18.20
   6   9   2   68.09   16.70
  -6   9  -2   54.79   16.80
   7  -9   2 1058.09   52.99
  -7  -9  -2 1042.00   54.39
   7   9   2  989.90   50.69
  -7   9  -2 1054.19   53.99
  -7   9  -2 1145.59   51.09
   7   9   2 1029.20   54.79
  -8  -9  -2   61.49   21.60
   8  -9   2   26.10   17.70
  -8   9  -2   70.39   21.90
  -8   9  -2   66.29   18.00
   8   9   2   37.30   18.40
   8   9   2   58.09   20.30
  -9  -9  -2  693.43   50.69
   9  -9   2  601.64   43.70
  -9   9  -2  597.54   48.00
   9   9   2  534.05   42.30
   9   9   2  630.64   45.90
 -10  -9  -2    8.90   22.60
  10  -9   2   14.70   20.20
 -10   9  -2   23.00   22.20
  10   9   2    2.30   17.60
  10   9   2  -13.80   19.40
  11  -9   2   45.00   24.20
 -11  -9  -2   -4.90   22.50
 -11   9  -2  -12.30   25.50
  11   9   2   62.99   24.60
 -12  -9  -2    3.30   26.10
  12  -9   2  -26.00   20.30
  12   9   2   18.40   22.30
 -12   9  -2    6.50   28.90
 -13  -9  -2  -13.70   27.70
  13   9   2   -0.60   23.00
  12  10  -2  121.49   32.90
  11 -10  -2  -11.20   21.60
 -11 -10   2   10.80   27.00
  11  10  -2  -13.70   21.40
 -11  10   2   -2.40   25.50
  10 -10  -2  313.17   38.40
 -10 -10   2  394.06   46.60
 -10  10   2  357.86   42.50
  10  10  -2  306.87   39.10
  -9 -10   2  -13.90   20.50
   9 -10  -2    0.90   15.70
   9 -10  -2   12.50   19.40
   9  10  -2   -9.30   16.40
   9  10  -2   -5.80   19.10
  -9  10   2   21.10   20.40
  -8 -10   2  506.65   46.30
   8 -10  -2  533.15   43.20
   8 -10  -2  556.74   38.40
  -8  10   2  678.63   45.30
   8  10  -2  556.44   42.50
   8  10  -2  533.95   44.70
   7 -10  -2   -7.40   15.30
   7 -10  -2    4.20   13.30
  -7 -10   2  -14.40   16.80
   7 -10  -2    0.10   13.10
  -7  10   2   17.40   15.40
   7  10  -2   10.80   14.60
   7  10  -2   24.00   18.40
  -7  10   2  -18.80   14.50
   6 -10  -2  346.17   36.50
  -6 -10   2  393.36   36.40
   6 -10  -2  364.46   30.50
   6 -10  -2  388.36   31.10
  -6  10   2  313.07   33.60
   6  10  -2  360.16   40.60
   6  10  -2  390.86   32.00
  -6  10   2  341.07   33.40
   5 -10  -2    3.90   14.90
  -5 -10   2   12.30   15.10
   5 -10  -2    3.10   12.50
   5 -10  -2    8.10   12.30
  -5  10   2   -6.60   13.20
  -5  10   2    8.00   14.30
   5  10  -2   -4.70   12.40
   5  10  -2    0.00   16.90
  -4 -10   2   14.10   14.40
   4 -10  -2    4.10   13.20
   4 -10  -2   -7.20   10.70
   4 -10  -2   -5.60   10.70
   4  10  -2  -10.50   14.00
  -4  10   2   -3.90   11.70
  -4  10   2  -10.70   12.40
  -3 -10   2   31.40   13.40
  -3 -10   2   33.60   15.20
   3 -10  -2   26.60   14.50
   3 -10  -2   22.70   11.50
   3 -10  -2   33.10   14.40
   3  10  -2   19.60   16.00
  -3  10   2   26.10   16.50
   2 -10  -2  310.17   25.80
  -2 -10   2  354.66   31.40
   2 -10  -2  342.37   31.10
   2 -10  -2  338.57   29.90
  -2 -10   2  311.87   27.70
  -2  10   2  324.57   28.80
   2  10  -2  250.27   30.90
  -2  10   2  284.87   30.70
   1 -10  -2   -3.30   11.90
  -1 -10   2   10.50   11.80
   1 -10  -2    4.30   12.30
  -1 -10   2   -4.00   11.00
   1 -10  -2  -19.20    9.20
   1  10  -2    4.80   13.10
  -1  10   2   -4.60    9.30
  -1  10   2  -16.40   11.50
   0 -10   2  664.23   36.60
   0 -10  -2  712.73   37.50
   0 -10   2  666.33   37.00
   0 -10  -2  750.42   39.60
   0 -10  -2  678.33   35.90
   0  10   2  673.13   34.10
   0  10   2  611.74   41.20
   0  10  -2  637.84   42.00
   1 -10   2   17.40   12.50
  -1 -10  -2  -21.10   10.40
   1 -10   2    1.50   10.50
  -1 -10  -2   -5.30   11.50
  -1  10  -2   -7.60   13.30
   1  10   2  -15.70    8.40
   1  10   2   11.60   15.10
  -2 -10  -2  896.71   41.90
   2 -10   2  855.01   43.50
  -2 -10  -2  922.61   45.00
   2 -10   2  874.01   40.20
  -2  10  -2  870.11   47.50
   2  10   2  770.62   47.40
  -2  10  -2  816.72   39.70
   2  10   2  847.02   38.70
  -3 -10  -2   -3.10   10.70
   3 -10   2    6.50   10.60
  -3 -10  -2   11.00   13.30
   3 -10   2    0.70   12.30
   3  10   2   -0.60    9.00
   3  10   2  -18.80   13.20
  -3  10  -2   16.20   14.60
  -3  10  -2    6.20   11.70
   4 -10   2  610.04   33.40
   4 -10   2  561.14   37.30
  -4 -10  -2  625.04   40.10
  -4  10  -2  634.94   40.20
   4  10   2  680.03   44.70
  -4  10  -2  607.94   36.90
  -5 -10  -2    2.30   14.80
   5 -10   2   -3.90   13.70
   5 -10   2    4.70   12.20
   5  10   2   -6.90   16.80
  -5  10  -2  -12.20   13.80
  -5  10  -2   27.00   15.00
  -6 -10  -2  179.58   27.70
   6 -10   2  122.99   24.20
  -6  10  -2  177.68   25.80
   6  10   2  195.98   29.30
  -6  10  -2  127.09   23.60
  -7 -10  -2  -13.20   16.20
   7 -10   2   -3.90   15.30
   7  10   2  -21.10   15.90
  -7  10  -2    0.10   18.00
  -7  10  -2   -9.80   14.80
  -8 -10  -2   -7.80   19.90
   8 -10   2   38.60   20.70
  -8  10  -2    2.70   18.70
   8  10   2   -6.10   19.10
   8  10   2   23.50   19.70
  -8  10  -2   12.60   16.60
   9 -10   2  -10.00   18.40
  -9 -10  -2   -3.10   21.00
  -9  10  -2   15.60   22.40
   9  10   2  -15.70   17.10
   9  10   2  -10.60   18.40
 -10 -10  -2  234.48   40.20
  10 -10   2  232.98   34.10
  10  10   2  274.97   37.10
  10  10   2  236.38   34.80
 -10  10  -2  204.58   37.90
 -11 -10  -2   -1.40   27.00
  11 -10   2   57.29   24.00
  11  10   2   15.50   21.60
 -11  10  -2   31.20   31.60
  12  10   2  320.67   42.30
 -12  10  -2  325.77   60.89
 -10 -11   2   65.09   29.80
  10 -11  -2   -3.40   22.60
  10  11  -2   -3.00   22.80
 -10  11   2    4.40   26.30
   9 -11  -2   14.70   23.30
  -9 -11   2   -2.60   24.20
   9  11  -2   11.40   21.60
  -9  11   2   -2.30   21.50
   9  11  -2    5.70   23.70
   8 -11  -2   24.50   17.70
   8 -11  -2   36.30   22.10
  -8 -11   2   -6.80   21.30
  -8  11   2   -0.90   19.50
   8  11  -2    5.80   21.00
   7 -11  -2  158.08   29.00
   7 -11  -2  179.88   25.70
  -7 -11   2  169.98   30.80
   7  11  -2  111.89   28.20
  -7  11   2  138.49   27.70
  -7  11   2  159.58   26.00
   6 -11  -2   -6.60   16.80
  -6 -11   2   14.00   18.90
   6 -11  -2   -5.30   14.90
  -6  11   2   30.40   18.90
   6  11  -2   19.00   20.50
  -6  11   2   33.80   18.50
  -5 -11   2  511.05   42.30
   5 -11  -2  579.14   38.40
   5 -11  -2  600.34   43.20
   5  11  -2  568.64   46.80
  -5  11   2  604.14   41.90
  -5  11   2  600.34   40.70
   4 -11  -2   94.39   19.40
  -4 -11   2   99.89   22.00
   4 -11  -2  104.19   20.50
   4 -11  -2  101.09   22.00
  -4  11   2   98.19   21.30
   4  11  -2   77.79   23.50
  -4  11   2   91.29   21.80
   3 -11  -2  576.44   37.60
   3 -11  -2  639.64   37.90
  -3 -11   2  627.04   40.80
   3 -11  -2  523.45   39.40
  -3  11   2  587.64   38.00
  -3  11   2  583.94   42.20
   3  11  -2  560.24   44.70
   2 -11  -2   85.49   19.50
   2 -11  -2   71.29   17.00
   2 -11  -2   92.89   19.80
  -2 -11   2   70.69   18.80
  -2  11   2   87.89   22.50
  -2  11   2   95.19   18.40
   2  11  -2   82.49   21.40
  -1 -11   2  342.37   32.40
  -1 -11   2  434.36   35.10
   1 -11  -2  348.67   32.50
   1 -11  -2  405.16   30.80
  -1  11   2  302.17   28.70
  -1  11   2  338.47   35.90
   1  11  -2  378.86   39.30
   0 -11   2   18.40   14.70
   0 -11  -2   45.00   17.40
   0 -11  -2   20.40   12.70
   0 -11   2   21.40   15.10
   0  11   2    2.70   16.50
   0  11  -2   23.60   18.90
   0  11   2   37.70   13.60
   1 -11   2   20.90   15.70
   1 -11   2   36.80   14.80
  -1 -11  -2   14.80   15.50
   1  11   2   12.50   13.40
  -1  11  -2   16.90   17.60
   1  11   2   11.50   17.60
   2 -11   2   37.80   17.00
   2 -11   2   14.40   13.30
  -2 -11  -2   31.60   17.50
  -2  11  -2   -8.50   16.20
   2  11   2   15.30   18.10
  -3 -11  -2   78.39   20.60
   3 -11   2   45.10   15.50
   3 -11   2   56.79   19.00
  -3  11  -2   64.69   21.20
   3  11   2   42.50   19.70
   4 -11   2   47.00   18.00
  -4 -11  -2   34.40   18.80
   4 -11   2   44.90   15.60
   4  11   2   50.09   21.90
  -4  11  -2   48.20   20.30
  -5 -11  -2  244.48   32.10
   5 -11   2  330.47   35.10
   5  11   2  282.67   35.30
  -5  11  -2  251.57   30.30
  -5  11  -2  273.97   33.80
  -6 -11  -2  107.79   26.00
   6 -11   2   75.19   22.20
  -6  11  -2   90.09   23.20
   6  11   2   59.59   23.10
  -6  11  -2   78.79   22.30
  -7 -11  -2  422.06   43.50
   7 -11   2  372.16   39.20
  -7  11  -2  370.66   37.00
  -7  11  -2  311.97   37.70
   7  11   2  422.46   44.80
   8 -11   2   93.29   25.70
  -8 -11  -2    7.60   23.00
   8  11   2   91.39   27.30
  -8  11  -2   85.49   28.30
  -8  11  -2   92.69   23.90
  -9 -11  -2  233.98   40.40
   9 -11   2  209.48   33.10
   9  11   2  252.67   37.10
  -9  11  -2  153.98   32.80
  10 -11   2   25.50   26.50
 -10 -11  -2  -21.00   25.90
 -10  11  -2   20.20   32.00
  10  11   2  -27.40   21.70
  -8 -12   2  254.87   39.80
   8 -12  -2  203.78   34.50
   8  12  -2  190.58   37.40
  -8  12   2  215.28   35.80
  -7 -12   2  136.99   32.40
   7 -12  -2   93.49   27.10
   7 -12  -2  102.09   24.30
  -7  12   2   70.19   25.90
   7  12  -2  180.28   35.60
  -6 -12   2   23.20   22.30
   6 -12  -2   71.79   21.00
   6 -12  -2   82.19   27.30
  -6  12   2   39.80   21.50
   6  12  -2   36.10   25.50
  -6  12   2   47.30   23.10
  -5 -12   2   35.40   21.90
   5 -12  -2   35.50   18.10
   5 -12  -2   27.40   21.40
   5  12  -2   67.09   25.10
  -5  12   2   12.20   18.50
  -5  12   2    8.50   20.30
   4 -12  -2    1.50   16.00
   4 -12  -2   22.10   19.60
  -4 -12   2   16.50   18.80
   4  12  -2  -23.60   16.80
  -4  12   2  -17.80   17.40
  -4  12   2   -1.40   16.90
   3 -12  -2    4.30   17.10
  -3 -12   2   22.20   18.60
   3 -12  -2   -2.80   16.00
  -3  12   2  -19.60   16.80
   3  12  -2    8.30   19.30
  -3  12   2   -8.40   16.40
  -2 -12   2   52.19   19.90
   2 -12  -2   96.89   22.80
  -2  12   2   30.10   21.40
   2  12  -2   68.69   24.30
  -2  12   2   82.99   20.60
   1 -12  -2  160.58   26.00
  -1 -12   2  178.18   27.30
  -1  12   2  123.29   28.30
   1  12  -2   92.49   25.90
   0 -12   2  409.66   35.10
   0 -12   2  368.16   36.20
   0 -12  -2  341.57   34.20
   0  12   2  293.17   37.30
   0  12  -2  327.97   38.60
  -1 -12  -2  289.17   32.30
   1 -12   2  268.47   29.00
   1 -12   2  233.88   29.50
   1  12   2  235.18   32.60
  -1  12  -2  219.08   33.10
   2 -12   2  443.46   36.40
   2 -12   2  379.76   37.40
  -2 -12  -2  362.36   36.50
   2  12   2  367.46   40.40
  -2  12  -2  380.16   40.70
  -3 -12  -2  148.99   27.50
   3 -12   2  198.18   25.90
   3 -12   2  178.68   27.30
  -3  12  -2  152.28   28.30
   3  12   2  162.98   30.90
   4 -12   2  271.57   33.30
  -4 -12  -2  305.67   35.90
   4  12   2  215.98   33.90
  -4  12  -2  199.28   32.20
  -5 -12  -2   63.99   23.50
   5 -12   2   79.29   23.90
   5  12   2  101.79   28.80
  -5  12  -2   81.99   24.40
  -6 -12  -2   98.19   26.40
   6 -12   2   73.69   25.10
   6  12   2   99.19   29.40
  -6  12  -2   91.49   25.80
  -7 -12  -2   -4.30   22.50
   7 -12   2    5.40   22.70
  -7  12  -2  -16.60   19.00
   7  12   2  -46.20   20.80
   8 -12   2   28.10   24.30
  -8 -12  -2   27.80   28.40
   8  12   2    6.30   24.90
  -8  12  -2   32.20   28.40
   6 -13  -2   75.39   28.40
  -6 -13   2  136.39   38.10
   6 -13  -2   71.29   23.60
   6  13  -2  113.99   33.30
  -6  13   2   81.89   28.00
  -6  13   2   49.50   24.50
  -5 -13   2   58.49   25.80
   5 -13  -2   70.69   23.80
   5 -13  -2   76.99   28.90
  -5  13   2   54.39   33.10
  -5  13   2   47.90   24.60
   5  13  -2   95.99   31.90
  -4 -13   2  296.57   36.40
   4 -13  -2  312.27   34.70
   4  13  -2  333.57   45.20
  -4  13   2  333.97   40.70
  -3 -13   2  214.68   32.80
   3 -13  -2  200.58   29.20
   3  13  -2  161.38   34.60
  -3  13   2  159.48   31.70
   2 -13  -2  180.58   29.00
  -2 -13   2  160.68   29.00
   2  13  -2  151.48   34.10
  -2  13   2  154.38   31.40
  -1 -13   2   75.19   23.20
   1 -13  -2  107.19   25.40
  -1  13   2   48.80   24.30
   1  13  -2   52.29   25.60
   0 -13  -2   94.59   25.30
   0 -13   2   33.20   19.50
   0  13  -2    3.00   21.20
   0  13   2   22.90   21.80
  -1 -13  -2   16.10   19.00
   1 -13   2   16.80   18.40
   1  13   2  -15.00   19.70
  -1  13  -2  -11.50   20.70
   2 -13   2   16.10   17.00
  -2 -13  -2   18.40   21.20
   2 -13   2   24.60   21.00
   2  13   2   39.90   23.30
  -2  13  -2  -13.50   20.70
   3 -13   2   13.30   19.60
  -3 -13  -2    3.80   20.50
   3  13   2    0.10   21.60
  -3  13  -2   -3.50   19.30
  -4 -13  -2    3.50   22.20
   4 -13   2    6.00   20.40
   4  13   2   88.99   29.10
  -4  13  -2   36.20   25.10
  -5 -13  -2   18.10   24.40
   5 -13   2   36.10   25.00
   5  13   2   27.80   26.30
  -5  13  -2   15.10   23.00
   6 -13   2  137.59   31.80
  -6  13  -2  169.88   33.10
   1 -14  -2  130.89   29.70
  -1 -14   2   99.79   27.50
   0 -14   2    8.60   20.90
   0 -14  -2   24.50   26.40
   1 -14   2  287.47   35.90
 -17   0   3  106.29   29.30
  17   0  -3  124.39   33.10
  16   0  -3  -12.40   21.10
 -16   0   3  -10.60   21.30
  16   0  -3  -14.70   19.50
 -16   0   3  -10.30   22.40
 -15   0   3 1009.60   59.29
  15   0  -3 1098.29   62.29
 -15   0   3 1073.59   59.49
  15   0  -3  981.80   56.79
 -14   0   3    8.70   17.80
  14   0  -3    5.80   15.50
 -14   0   3    7.00   17.30
  14   0  -3  -21.50   15.30
 -13   0   3 1029.90   55.49
  13   0  -3 1075.09   54.79
  13   0  -3  984.20   55.19
  13   0  -3 1110.79   53.09
 -13   0   3 1095.79   54.99
  12   0  -3  -13.60   11.70
  12   0  -3  -16.70   12.30
 -12   0   3   -7.30   14.50
 -12   0   3   11.40   17.30
  12   0  -3   -9.30   11.60
  11   0  -3  904.71   44.00
  11   0  -3  990.40   48.60
 -11   0   3  885.21   47.30
 -11   0   3  823.22   46.70
  11   0  -3  974.40   45.70
  10   0  -3   -9.60    9.90
  10   0  -3   -2.60   10.20
  10   0  -3    6.20   10.50
 -10   0   3   -8.20   12.50
 -10   0   3    0.20   11.00
   9   0  -3  111.99   17.70
   9   0  -3  112.99   16.00
  -9   0   3  124.49   19.90
  -9   0   3  146.59   21.60
   9   0  -3  116.99   17.30
   8   0  -3    8.30    9.80
  -8   0   3   -8.80    8.40
  -8   0   3    4.40    9.20
   8   0  -3   -4.90    6.70
   8   0  -3   16.30    8.90
   7   0  -3  377.56   22.00
  -7   0   3  364.46   19.30
  -7   0   3  333.97   23.30
   7   0  -3  344.07   22.60
   7   0  -3  386.46   22.00
  -7   0   3  338.67   23.90
   6   0  -3   -4.90    5.00
  -6   0   3   -3.40    4.60
  -6   0   3   -6.90    5.80
  -6   0   3   -2.00    6.90
   6   0  -3   -1.40    6.20
   6   0  -3    3.50    5.60
   5   0  -3 3123.79   88.99
  -5   0   3 3093.59   91.69
   5   0  -3 3206.18   91.29
   5   0  -3 3176.48   90.69
  -5   0   3 3261.77   89.99
  -4   0   3   -2.10    4.50
   4   0  -3   -4.80    3.90
   4   0  -3    2.50    3.90
  -4   0   3    5.40    4.20
   4   0  -3    1.00    3.80
   3   0  -3 2824.02   79.09
  -3   0   3 2932.21   79.69
   3   0  -3 2814.02   76.69
   3   0  -3 2987.30   78.59
  -3   0   3 2900.41   76.49
   3   0  -3 2739.53   75.89
   2   0  -3   -1.50    3.00
   2   0  -3    2.70    3.00
  -2   0   3    3.50    2.40
   2   0  -3    0.60    2.20
   2   0  -3   -0.70    1.80
  -2   0   3    2.00    3.40
   1   0  -3 6295.07  167.98
   1   0  -3 6778.82  169.28
   1   0  -3 6539.95  168.68
   1   0  -3 6814.82  168.78
   1   0  -3 6596.54  167.18
   0   0  -3    1.50    1.90
   0   0  -3    2.60    2.40
   0   0  -3   -3.70    1.40
   0   0  -3    2.40    1.80
   0   0  -3   -1.70    1.60
  -1   0  -3  743.33   22.40
  -1   0  -3  754.32   21.70
   1   0   3  762.82   21.50
  -1   0  -3  724.53   23.50
  -1   0  -3  723.93   20.90
   1   0   3  777.12   23.00
   2   0   3    2.90    2.40
  -2   0  -3    1.60    2.80
  -2   0  -3   -0.10    3.30
   2   0   3   -0.90    2.70
  -2   0  -3    0.70    3.40
  -3   0  -3   22.60    5.10
   3   0   3   23.70    5.60
  -3   0  -3   34.90    5.00
  -3   0  -3   30.00    6.20
   3   0   3   21.10    5.40
   3   0   3   26.40    4.20
  -4   0  -3   -7.30    4.00
  -4   0  -3   -3.20    4.90
   4   0   3   -3.10    3.00
  -4   0  -3    0.50    3.50
   4   0   3    0.70    4.20
  -4   0  -3   -1.20    3.40
   4   0   3    5.10    4.50
   5   0   3  859.11   28.60
   5   0   3  843.72   32.10
  -5   0  -3  886.31   31.10
  -5   0  -3  784.92   30.90
  -5   0  -3  874.81   36.10
  -5   0  -3  839.22   29.40
   5   0   3  892.41   32.70
   6   0   3    2.00    4.50
  -6   0  -3    3.20    4.80
  -6   0  -3    0.40    6.90
  -6   0  -3   -0.80    7.30
  -6   0  -3   -3.00    3.90
   6   0   3   -2.00    5.80
   6   0   3  -10.20    5.20
  -7   0  -3 4769.32  128.39
   7   0   3 4736.03  135.39
   7   0   3 4750.72  134.29
  -7   0  -3 4499.25  133.09
  -7   0  -3 4863.51  132.59
   7   0   3 4744.83  129.19
  -8   0  -3   -2.60    8.30
  -8   0  -3   -0.20    6.80
  -8   0  -3    5.30    8.80
   8   0   3   12.60    9.20
   8   0   3    0.60    6.60
  -8   0  -3    2.00    6.10
   8   0   3   -0.40    7.90
   9   0   3 1535.85   52.49
  -9   0  -3 1519.55   56.69
  -9   0  -3 1471.55   54.69
   9   0   3 1445.46   57.89
  -9   0  -3 1458.85   48.90
   9   0   3 1534.45   57.19
  -9   0  -3 1576.04   61.49
 -10   0  -3   -3.30   10.80
  10   0   3  -11.80   10.80
  10   0   3   -8.70    8.60
 -10   0  -3    0.70   11.80
 -10   0  -3   -8.80    6.50
 -10   0  -3    3.80    8.10
 -11   0  -3  712.93   41.80
  11   0   3  649.24   40.80
  11   0   3  635.54   34.20
 -11   0  -3  693.93   38.20
  12   0   3    8.70   12.30
 -12   0  -3   23.10   16.50
  12   0   3    0.70   15.70
 -12   0  -3    9.90   13.10
 -13   0  -3   48.60   18.80
  13   0   3   15.70   16.40
  13   0   3   -8.70   16.10
 -14   0  -3   26.30   19.00
  14   0   3   -2.40   19.70
 -15   0  -3  140.59   26.50
  15   0   3  101.89   25.90
 -16   0  -3   -9.40   21.20
  16   0   3    6.20   23.30
  17   0   3  261.27   42.50
 -17   0  -3  224.08   40.70
  17  -1  -3    5.70   31.00
  17  -1  -3    3.70   24.90
 -17  -1   3  -14.70   24.10
 -17   1   3   -5.40   25.30
  17   1  -3   15.20   25.60
 -16  -1   3  200.18   30.20
  16  -1  -3  240.28   35.00
  16  -1  -3  194.18   33.30
 -16  -1   3  218.18   34.10
 -16   1   3  158.88   31.00
 -16   1   3  245.58   36.50
  16   1  -3  272.47   39.60
  15  -1  -3   -0.70   20.10
 -15  -1   3    9.60   21.00
  15  -1  -3   26.50   20.90
 -15  -1   3   16.60   20.00
  15   1  -3   47.00   21.10
 -15   1   3   -9.20   22.00
 -15   1   3  -19.40   19.70
  15   1  -3    4.60   21.40
  14  -1  -3   12.20   16.50
 -14  -1   3    2.40   18.20
  14  -1  -3    6.10   18.30
  14  -1  -3   14.10   17.20
 -14  -1   3   16.10   18.00
  14   1  -3    4.80   18.00
  14   1  -3    5.90   15.40
 -14   1   3   16.40   20.20
 -14   1   3   -9.30   19.20
  13  -1  -3  -12.40   15.50
  13  -1  -3  -12.40   12.90
 -13  -1   3   16.80   17.30
 -13  -1   3  -26.30   13.80
  13  -1  -3    6.20   15.10
  13   1  -3   -4.20   13.50
 -13   1   3    1.20   18.20
  13   1  -3   11.10   16.90
 -13   1   3   -5.40   18.20
  13   1  -3    3.00   16.00
 -12  -1   3  324.17   33.50
  12  -1  -3  314.77   32.90
  12  -1  -3  331.77   33.10
 -12  -1   3  287.77   29.80
  12  -1  -3  319.87   31.10
  12   1  -3  272.77   28.20
 -12   1   3  252.37   31.20
  12   1  -3  325.17   32.20
 -12   1   3  258.57   31.90
  12   1  -3  335.47   35.80
  11  -1  -3   18.00   12.90
 -11  -1   3    1.80   13.20
 -11  -1   3   33.40   14.20
  11  -1  -3    2.70   12.00
  11  -1  -3   26.80   13.30
  11   1  -3    7.40   12.40
 -11   1   3    3.00   13.40
  11   1  -3    5.90   13.00
  11   1  -3   -6.70   11.10
 -11   1   3   10.70   15.60
  10  -1  -3 1026.00   46.40
 -10  -1   3  931.61   44.80
  10  -1  -3  976.00   44.40
  10  -1  -3  945.91   44.00
 -10  -1   3  980.20   47.90
  10   1  -3 1016.20   48.40
 -10   1   3  921.11   48.20
  10   1  -3  992.50   45.40
  10   1  -3 1024.30   44.10
 -10   1   3  853.71   44.40
   9  -1  -3  286.27   23.00
   9  -1  -3  292.67   23.10
  -9  -1   3  264.97   27.20
   9  -1  -3  233.18   23.60
  -9  -1   3  277.17   25.90
  -9   1   3  252.27   25.20
   9   1  -3  280.07   24.90
   9   1  -3  236.08   24.40
  -9   1   3  305.57   28.60
   9   1  -3  283.47   22.50
   8  -1  -3 2453.55   77.29
   8  -1  -3 2460.95   78.79
  -8  -1   3 2470.15   80.09
   8  -1  -3 2583.84   80.39
  -8  -1   3 2364.86   82.19
   8   1  -3 2478.55   77.79
  -8   1   3 2362.06   78.89
   8   1  -3 2343.77   81.19
  -8   1   3 2418.46   80.79
   8   1  -3 2586.34   79.59
  -7  -1   3  455.85   26.70
  -7  -1   3  479.55   28.70
   7  -1  -3  468.25   23.40
   7  -1  -3  413.86   24.30
  -7  -1   3  419.66   21.30
   7  -1  -3  443.46   24.40
  -7   1   3  457.05   25.30
   7   1  -3  436.86   23.70
   7   1  -3  462.65   26.60
  -7   1   3  427.86   22.20
   7   1  -3  454.65   24.50
  -7   1   3  441.36   24.10
  -6  -1   3 1712.93   61.49
   6  -1  -3 1792.12   55.79
  -6  -1   3 1779.92   54.39
   6  -1  -3 1805.72   58.39
   6  -1  -3 1789.72   57.89
  -6  -1   3 1950.60   60.79
   6   1  -3 1809.12   57.89
   6   1  -3 1762.52   57.29
   6   1  -3 1796.02   60.09
  -6   1   3 1827.62   57.49
  -6   1   3 1718.03   57.19
   5  -1  -3  677.73   26.20
   5  -1  -3  622.04   26.50
  -5  -1   3  672.33   23.50
   5  -1  -3  607.54   23.70
  -5  -1   3  585.64   29.00
  -5  -1   3  602.94   27.20
  -5   1   3  601.74   24.60
   5   1  -3  639.14   26.00
   5   1  -3  639.84   25.80
   5   1  -3  596.54   26.90
  -5   1   3  582.04   25.10
  -4  -1   3 1373.76   46.80
  -4  -1   3 1406.16   43.60
   4  -1  -3 1289.87   41.90
   4  -1  -3 1317.47   42.20
   4  -1  -3 1376.56   40.40
   4  -1  -3 1377.36   43.80
   4  -1  -3 1386.06   41.80
   4   1  -3 1384.46   44.00
  -4   1   3 1350.26   41.30
   4   1  -3 1350.96   42.80
   4   1  -3 1274.87   42.20
   3  -1  -3   12.20    3.20
   3  -1  -3    3.80    3.60
  -3  -1   3   13.10    6.60
   3  -1  -3   12.00    4.00
   3  -1  -3    9.00    3.40
   3  -1  -3   11.70    4.10
  -3  -1   3   13.10    4.50
   3   1  -3   11.70    3.40
   3   1  -3   10.30    4.40
  -3   1   3   11.20    3.70
   3   1  -3   18.00    4.80
   3   1  -3   11.60    5.00
   2  -1  -3  210.78    7.90
   2  -1  -3  229.48   11.60
   2  -1  -3  200.28   10.30
   2  -1  -3  217.18    8.70
   2  -1  -3  227.38    9.40
  -2  -1   3  219.88   13.50
  -2   1   3  234.38   10.10
   2   1  -3  229.48   10.30
   2   1  -3  235.28   11.40
   2   1  -3  226.68   11.20
   2   1  -3  203.78    8.80
   2   1  -3  207.28   10.00
  -2   1   3  231.58    8.80
   1  -1  -3  289.37   11.30
   1  -1  -3  265.77    9.80
  -1  -1   3  293.37   13.60
   1  -1  -3  276.77   10.80
   1  -1  -3  281.07   11.70
   1   1  -3  278.07   10.20
   1   1  -3  280.77   11.60
   1   1  -3  293.97   11.90
  -1   1   3  279.37   11.10
   1   1  -3  284.47    9.50
   1   1  -3  295.27   11.90
   0  -1  -3 1913.81   51.79
   0  -1   3 1980.90   52.19
   0  -1  -3 1912.71   51.99
   0  -1  -3 1902.51   53.09
   0  -1  -3 1938.31   51.19
   0  -1   3 1977.20   52.69
   0   1  -3 1883.81   52.69
   0   1  -3 1914.31   50.89
   0   1   3 1987.60   51.39
   0   1  -3 1933.91   53.49
   0   1  -3 1934.81   50.69
   1  -1   3  458.35   15.70
  -1  -1  -3  461.75   16.90
  -1  -1  -3  446.56   14.80
  -1  -1  -3  452.05   14.40
  -1  -1  -3  454.15   15.80
  -1  -1  -3  445.06   14.10
  -1   1  -3  452.75   15.80
  -1   1  -3  478.65   15.10
  -1   1  -3  452.45   16.10
   1   1   3  441.36   15.60
  -1   1  -3  466.55   17.10
  -1   1  -3  472.25   16.40
  -2  -1  -3 1184.08   35.80
   2  -1   3 1224.98   36.00
   2  -1   3 1225.48   35.40
   2  -1   3 1177.68   35.30
  -2  -1  -3 1221.58   35.20
  -2  -1  -3 1202.88   34.30
  -2   1  -3 1204.58   39.30
  -2   1  -3 1249.97   36.80
   2   1   3 1263.27   36.70
  -2   1  -3 1206.58   35.20
  -3  -1  -3  419.46   16.60
   3  -1   3  449.86   16.30
   3  -1   3  417.06   16.90
  -3  -1  -3  411.56   17.10
  -3  -1  -3  409.96   15.20
  -3  -1  -3  386.96   17.10
   3  -1   3  397.16   16.80
  -3   1  -3  424.06   17.00
   3   1   3  409.96   17.70
  -3   1  -3  402.16   16.30
   3   1   3  409.76   16.50
  -3   1  -3  361.76   21.00
   4  -1   3 4167.18  110.79
  -4  -1  -3 4119.39  108.89
  -4  -1  -3 4212.18  112.39
   4  -1   3 4036.90  108.89
   4  -1   3 3990.60  110.59
  -4  -1  -3 4128.99  110.49
  -4  -1  -3 4145.08  110.09
  -4   1  -3 3849.31  117.59
  -4   1  -3 4079.49  109.89
   4   1   3 4100.79  111.09
   4   1   3 3894.71  105.89
   4   1   3 4214.68  112.59
  -4   1  -3 3978.50  109.29
  -5  -1  -3    8.30    5.00
   5  -1   3    7.50    4.70
  -5  -1  -3   -0.40    6.50
  -5  -1  -3   12.60    6.00
   5  -1   3   14.60    6.30
  -5  -1  -3    0.30    4.30
   5  -1   3    4.70    5.50
  -5   1  -3    8.10    4.60
  -5   1  -3    5.80    4.60
   5   1   3   10.40    6.00
  -5   1  -3    1.30    8.30
  -5   1  -3    2.20    5.40
   5   1   3    5.90    6.20
   5   1   3    4.60    4.00
   6  -1   3 1231.58   40.20
   6  -1   3 1160.38   42.10
  -6  -1  -3 1159.38   39.30
  -6  -1  -3 1162.88   42.80
  -6  -1  -3 1202.58   41.70
   6  -1   3 1191.98   42.60
  -6  -1  -3 1156.18   44.90
   6   1   3 1178.48   43.20
   6   1   3 1180.68   37.70
  -6   1  -3 1250.07   49.99
   6   1   3 1200.38   44.40
  -6   1  -3 1172.58   38.70
  -6   1  -3 1247.58   41.40
  -6   1  -3 1180.98   41.30
   7  -1   3   33.60    9.30
   7  -1   3   39.00   10.30
  -7  -1  -3   38.50    9.30
  -7  -1  -3   23.20    7.60
  -7  -1  -3   34.90   11.50
  -7  -1  -3   25.20    9.90
   7  -1   3   30.60    7.80
   7   1   3   34.30   10.70
   7   1   3   43.60    8.20
  -7   1  -3   34.30    7.80
  -7   1  -3   69.99   12.00
  -7   1  -3   44.70   12.80
  -7   1  -3   41.00    9.40
   7   1   3   45.40   11.60
   8  -1   3    9.30    7.80
   8  -1   3   -9.60    7.30
  -8  -1  -3   15.10    9.60
   8  -1   3   11.90    8.60
  -8  -1  -3   -2.20    9.20
  -8  -1  -3   -2.40    6.80
   8   1   3    2.20    8.80
  -8   1  -3   14.20    9.60
  -8   1  -3    1.80   10.90
  -8   1  -3    8.90    5.90
  -8   1  -3   -2.70    6.50
   8   1   3    4.20    7.00
   8   1   3   -8.90    7.30
   8   1   3   -5.80    6.10
   9  -1   3   61.39   14.20
   9  -1   3   72.19   15.80
   9  -1   3   73.09   13.00
  -9  -1  -3   69.39   15.90
  -9  -1  -3   47.10   12.70
  -9  -1  -3   22.70   12.60
  -9   1  -3   44.80    9.80
  -9   1  -3   47.90   12.50
  -9   1  -3   66.59   16.30
   9   1   3   62.59   14.30
   9   1   3   55.69   15.40
   9   1   3   63.79   11.60
   9   1   3   57.99   11.00
  -9   1  -3   62.49   14.00
 -10  -1  -3  606.44   36.70
  10  -1   3  587.24   31.60
 -10  -1  -3  645.64   38.10
  10  -1   3  611.24   36.10
 -10  -1  -3  586.54   33.00
  10   1   3  558.34   28.20
  10   1   3  618.74   30.20
  10   1   3  494.15   35.40
 -10   1  -3  655.83   33.70
 -10   1  -3  593.94   27.20
 -10   1  -3  639.84   36.00
 -10   1  -3  612.14   38.50
  11  -1   3  218.68   27.30
 -11  -1  -3  202.78   25.50
  11  -1   3  223.18   22.70
 -11  -1  -3  200.08   25.70
 -11   1  -3  243.38   28.70
  11   1   3  240.18   22.10
  11   1   3  219.88   28.50
 -11   1  -3  208.88   22.90
  12  -1   3 1104.59   55.79
 -12  -1  -3 1152.88   52.89
  12  -1   3 1153.18   50.19
 -12  -1  -3 1267.27   57.49
 -12   1  -3 1114.39   55.59
  12   1   3  983.40   54.29
  13  -1   3   51.39   19.70
 -13  -1  -3   38.10   19.00
  13  -1   3   35.10   15.80
 -13   1  -3   68.89   21.80
  13   1   3   35.60   19.50
 -14  -1  -3  697.63   48.80
  14  -1   3  774.02   46.50
  14  -1   3  739.23   50.29
  14   1   3  705.33   50.29
 -14   1  -3  723.53   49.00
  15  -1   3   28.00   22.30
 -15  -1  -3   54.79   23.00
  15   1   3   33.80   23.50
 -15   1  -3   92.99   26.70
  16  -1   3  348.77   42.50
 -16  -1  -3  316.27   37.20
 -16   1  -3  453.35   44.30
  16   1   3  312.27   42.50
 -17  -1  -3   58.59   26.40
  17  -1   3   34.90   29.60
 -17  -2   3  111.89   31.20
  17  -2  -3  144.29   33.10
 -17   2   3   43.60   31.30
 -16  -2   3  126.59   29.60
  16  -2  -3   75.19   26.40
 -16   2   3  152.18   32.00
  16   2  -3   88.99   31.00
  15  -2  -3  443.46   46.80
 -15  -2   3  377.56   39.20
  15  -2  -3  383.26   39.70
 -15  -2   3  427.76   42.20
 -15   2   3  390.16   44.10
  15   2  -3  471.05   47.10
 -15   2   3  451.95   44.60
 -14  -2   3  196.18   26.00
  14  -2  -3  168.08   28.20
 -14  -2   3  138.59   27.30
  14  -2  -3  247.78   31.70
  14  -2  -3  201.78   29.00
 -14   2   3  197.48   32.20
  14   2  -3  180.68   25.40
 -14   2   3  134.39   29.40
  14   2  -3  167.28   30.20
  13  -2  -3  603.34   41.90
  13  -2  -3  559.24   40.90
 -13  -2   3  614.64   39.00
  13  -2  -3  581.24   41.90
 -13  -2   3  578.44   42.70
  13   2  -3  573.74   37.60
 -13   2   3  558.44   43.10
  13   2  -3  553.84   43.20
  13   2  -3  554.64   41.20
 -13   2   3  536.35   48.50
 -12  -2   3  278.77   27.90
 -12  -2   3  332.07   33.30
  12  -2  -3  321.07   32.20
  12  -2  -3  308.47   31.30
  12  -2  -3  302.07   31.60
  12   2  -3  274.67   27.80
 -12   2   3  273.97   35.00
 -12   2   3  291.17   32.10
  12   2  -3  298.57   33.40
  12   2  -3  302.87   32.40
  11  -2  -3  350.96   31.00
 -11  -2   3  377.76   29.30
 -11  -2   3  399.66   32.70
  11  -2  -3  365.76   32.30
  11  -2  -3  284.17   28.70
  11   2  -3  321.47   33.60
 -11   2   3  370.26   36.90
 -11   2   3  356.76   32.50
  11   2  -3  347.07   30.00
  11   2  -3  276.77   29.60
 -10  -2   3  239.98   23.60
  10  -2  -3  225.98   24.80
  10  -2  -3  257.57   25.20
 -10  -2   3  222.48   26.80
  10  -2  -3  214.38   23.60
  10   2  -3  233.98   28.20
  10   2  -3  264.97   24.70
 -10   2   3  314.97   32.90
  10   2  -3  270.97   26.90
 -10   2   3  259.77   26.50
  -9  -2   3  406.86   30.10
   9  -2  -3  399.46   26.30
   9  -2  -3  371.86   26.30
  -9  -2   3  372.46   26.30
   9  -2  -3  407.06   27.50
  -9   2   3  417.36   27.00
   9   2  -3  356.46   28.70
   9   2  -3  432.26   26.40
   9   2  -3  434.46   28.40
  -9   2   3  398.06   28.60
  -8  -2   3   47.70   14.10
   8  -2  -3   38.00   10.90
   8  -2  -3   44.30   12.10
   8  -2  -3   72.59   12.20
  -8  -2   3   55.39   12.20
   8   2  -3   66.49   14.40
  -8   2   3   57.69   13.40
   8   2  -3   57.29   12.80
   8   2  -3   81.19   13.70
  -8   2   3   35.50   11.00
  -7  -2   3   99.09   16.40
  -7  -2   3  121.99   14.60
   7  -2  -3  150.38   17.00
   7  -2  -3  139.49   15.80
  -7  -2   3  159.48   14.70
   7  -2  -3  133.19   13.70
  -7   2   3  151.08   16.40
  -7   2   3  142.29   15.40
   7   2  -3  112.69   15.10
   7   2  -3  114.99   16.00
   7   2  -3  161.78   16.10
   6  -2  -3  695.53   28.30
   6  -2  -3  654.43   26.70
  -6  -2   3  650.43   27.80
   6  -2  -3  712.93   30.60
  -6  -2   3  676.53   26.30
   6  -2  -3  665.43   27.90
  -6  -2   3  628.04   32.60
   6   2  -3  656.43   31.40
   6   2  -3  656.03   28.20
   6   2  -3  665.13   24.40
  -6   2   3  663.93   28.50
   6   2  -3  698.53   29.90
   5  -2  -3 2016.40   62.09
   5  -2  -3 1929.31   58.09
   5  -2  -3 1956.60   57.19
  -5  -2   3 2003.60   58.39
   5  -2  -3 1919.51   58.79
  -5  -2   3 1961.00   65.09
  -5  -2   3 2001.90   57.49
   5   2  -3 1888.01   55.89
   5   2  -3 1930.21   59.19
   5   2  -3 1896.71   60.29
   5   2  -3 1890.31   62.19
  -5   2   3 2009.20   59.39
   4  -2  -3 1875.91   52.89
   4  -2  -3 1772.42   54.39
  -4  -2   3 1870.51   60.29
   4  -2  -3 1845.12   52.59
  -4  -2   3 1843.02   52.99
   4  -2  -3 1858.41   57.19
  -4  -2   3 1932.81   53.49
   4   2  -3 1864.91   55.39
   4   2  -3 1756.22   55.49
   4   2  -3 1803.82   53.29
  -4   2   3 1902.21   54.99
   4   2  -3 1866.71   57.69
   3  -2  -3 4496.85  123.79
   3  -2  -3 4589.94  121.29
  -3  -2   3 4818.42  122.19
   3  -2  -3 4687.63  126.09
   3  -2  -3 4530.05  122.29
   3  -2  -3 4745.53  120.79
  -3  -2   3 4646.83  128.49
   3   2  -3 4788.62  126.19
   3   2  -3 4682.83  123.89
   3   2  -3 4707.83  124.49
  -3   2   3 4676.03  123.79
  -3   2   3 4701.53  120.89
   3   2  -3 4666.13  124.39
   2  -2  -3  765.22   23.10
  -2  -2   3  829.82   24.30
   2  -2  -3  748.73   23.90
   2  -2  -3  795.72   27.00
  -2  -2   3  818.72   28.50
   2  -2  -3  772.12   25.70
   2   2  -3  788.92   26.50
   2   2  -3  776.12   26.80
  -2   2   3  783.82   24.40
  -2   2   3  781.22   25.50
   2   2  -3  790.42   25.60
   1  -2  -3 2643.14   75.29
   1  -2  -3 2665.53   75.19
   1  -2  -3 2682.03   72.59
  -1  -2   3 3236.38   74.49
  -1  -2   3 2805.22   75.99
  -1  -2   3 2827.72   76.19
   1  -2  -3 2750.12   75.09
   1   2  -3 2769.02   76.79
   1   2  -3 2818.72   76.19
  -1   2   3 2835.02   75.49
   1   2  -3 2761.72   74.99
   0  -2  -3 2965.10   77.59
   0  -2   3 2851.41   76.39
   0  -2  -3 2904.11   76.39
   0  -2   3 2923.51   78.29
   0  -2  -3 2940.71   77.79
   0  -2   3 2969.70   76.49
   0  -2  -3 2819.02   75.49
   0  -2  -3 2867.31   75.69
   0   2  -3 2983.90   79.69
   0   2   3 2838.52   75.29
   0   2   3 2950.20   78.89
   0   2  -3 2837.82   77.79
   0   2  -3 2897.81   77.39
  -1  -2  -3   95.59    7.10
  -1  -2  -3   89.29    6.30
  -1  -2  -3   97.79    7.20
   1  -2   3   96.89    8.20
   1  -2   3   90.49    6.60
  -1  -2  -3   93.79    6.30
  -1   2  -3   77.09    6.90
  -1   2  -3   95.19    8.90
   1   2   3   89.79    7.00
  -1   2  -3   80.39    7.10
  -1   2  -3   65.99    9.60
   1   2   3   98.79    9.00
  -2  -2  -3   29.20    5.20
  -2  -2  -3   34.10    5.20
  -2  -2  -3   39.40    5.60
   2  -2   3   35.90    5.20
   2  -2   3   38.20    5.60
   2  -2   3   36.90    5.40
   2   2   3   29.60    5.80
  -2   2  -3   30.00    8.70
  -2   2  -3   30.60    5.70
   2   2   3   25.10    5.80
  -3  -2  -3  114.59    9.00
   3  -2   3  112.69    9.20
   3  -2   3  116.19    9.10
  -3  -2  -3  122.49    9.60
   3  -2   3  115.39    8.80
  -3  -2  -3  109.99    9.10
   3   2   3  118.79    9.10
  -3   2  -3  112.79    9.40
  -3   2  -3  155.18   18.00
  -3   2  -3  122.99    9.00
   3   2   3  117.89   10.90
   3   2   3  133.29   11.00
  -4  -2  -3  147.39   11.60
   4  -2   3  163.58   11.70
   4  -2   3  171.18   11.60
   4  -2   3  165.38   11.60
  -4  -2  -3  187.18   11.90
  -4  -2  -3  164.28   12.10
  -4   2  -3  170.18   11.50
  -4   2  -3  148.69   11.30
   4   2   3  149.69   11.50
  -4   2  -3  173.68   20.50
   4   2   3  181.78   12.80
   4   2   3  181.88   14.00
   5  -2   3  884.11   32.10
  -5  -2  -3  891.51   32.60
  -5  -2  -3  899.11   33.30
  -5  -2  -3  890.91   32.50
   5  -2   3  851.91   31.80
   5  -2   3  877.21   31.90
   5   2   3  811.72   26.70
  -5   2  -3  907.41   31.10
   5   2   3  878.31   32.90
  -5   2  -3  873.71   31.90
  -5   2  -3  883.31   41.00
   5   2   3  889.91   32.30
   5   2   3  895.11   35.30
   6  -2   3  735.33   30.30
   6  -2   3  830.32   31.70
   6  -2   3  811.02   31.80
  -6  -2  -3  734.03   32.10
  -6  -2  -3  798.02   31.60
  -6  -2  -3  833.32   33.40
   6   2   3  801.32   30.60
  -6   2  -3  831.32   29.60
   6   2   3  739.73   31.80
  -6   2  -3  730.43   30.20
   6   2   3  714.63   33.80
  -6   2  -3  735.53   27.70
   6   2   3  774.52   26.20
  -6   2  -3  809.62   40.40
   7  -2   3 2378.76   74.59
  -7  -2  -3 2427.36   74.69
  -7  -2  -3 2360.66   76.59
  -7  -2  -3 2411.36   77.39
   7  -2   3 2368.16   73.19
   7  -2   3 2398.26   74.89
   7   2   3 2294.17   75.49
   7   2   3 2358.76   71.89
   7   2   3 2411.86   68.49
  -7   2  -3 2342.47   70.89
  -7   2  -3 2601.34   86.09
   7   2   3 2354.86   78.49
  -7   2  -3 2380.16   70.29
   8  -2   3  771.72   33.40
  -8  -2  -3  611.74   35.80
   8  -2   3  698.83   34.40
  -8  -2  -3  809.22   34.80
  -8  -2  -3  716.73   36.30
   8  -2   3  770.52   34.50
   8   2   3  679.13   37.00
   8   2   3  747.63   31.30
  -8   2  -3  748.63   32.20
   8   2   3  754.62   28.70
   8   2   3  739.53   35.80
  -8   2  -3  740.53   32.90
  -8   2  -3  791.92   42.60
  -8   2  -3  748.33   29.70
  -9  -2  -3 1522.95   59.99
  -9  -2  -3 1432.26   59.59
   9  -2   3 1589.34   57.99
   9  -2   3 1626.54   55.99
   9  -2   3 1482.05   57.59
  -9  -2  -3 1449.76   55.89
  -9   2  -3 1475.15   49.80
   9   2   3 1539.65   51.99
  -9   2  -3 1541.05   54.59
  -9   2  -3 1646.14   65.29
   9   2   3 1517.25   50.09
  -9   2  -3 1488.15   55.19
   9   2   3 1461.45   60.69
 -10  -2  -3  510.65   35.30
  10  -2   3  574.04   34.40
  10  -2   3  561.14   31.80
 -10  -2  -3  423.86   33.80
 -10  -2  -3  534.45   32.40
  10   2   3  567.84   27.70
 -10   2  -3  555.84   26.60
  10   2   3  571.44   28.60
 -10   2  -3  513.55   37.50
  10   2   3  508.65   35.40
 -10   2  -3  561.34   31.60
  11  -2   3  314.17   27.90
  11  -2   3  267.17   27.70
 -11  -2  -3  283.07   30.00
 -11  -2  -3  288.17   30.60
 -11   2  -3  281.77   32.20
  11   2   3  295.17   31.00
 -12  -2  -3   64.59   18.80
 -12  -2  -3   64.69   18.30
  12  -2   3   34.90   16.20
  12  -2   3   76.59   20.70
 -12   2  -3   46.20   19.60
  12   2   3   47.30   19.90
 -13  -2  -3    8.80   15.10
  13  -2   3  -22.50   15.40
  13  -2   3   -0.90   14.40
 -13  -2  -3   -8.00   15.70
  13   2   3   16.60   17.60
 -13   2  -3   35.10   18.50
 -14  -2  -3   41.20   20.20
  14  -2   3   30.20   18.30
  14  -2   3   24.40   20.80
 -14   2  -3    2.40   18.00
  14   2   3   35.40   20.60
  15  -2   3   35.40   20.40
  15  -2   3   85.79   26.40
 -15  -2  -3   30.60   22.10
  15   2   3  -11.00   21.00
 -15   2  -3   29.30   21.40
  16  -2   3   31.90   24.80
 -16  -2  -3   22.90   21.40
  16   2   3   59.09   26.30
 -16   2  -3   58.09   25.20
 -16  -3   3   31.50   24.50
  16  -3  -3   18.60   22.50
 -16   3   3   78.39   31.40
  16   3  -3   34.80   26.70
  15  -3  -3   93.39   27.60
 -15  -3   3   86.79   26.00
 -15   3   3   84.39   29.60
 -15   3   3   57.19   29.00
  15   3  -3   57.19   26.00
  14  -3  -3   -9.40   18.60
  14  -3  -3   -0.90   18.30
 -14  -3   3  -13.40   18.30
  14   3  -3    3.60   19.10
 -14   3   3  -14.00   23.00
 -14   3   3   13.40   20.60
  13  -3  -3   30.40   16.80
 -13  -3   3   32.00   16.50
  13  -3  -3   -7.00   15.40
 -13  -3   3   15.50   19.10
  13   3  -3   29.50   15.40
  13   3  -3    1.10   17.50
 -13   3   3   -3.70   17.80
 -13   3   3   15.80   21.10
  12  -3  -3  113.39   21.70
  12  -3  -3  132.79   22.50
  12  -3  -3  138.19   22.60
 -12  -3   3  107.79   22.70
 -12  -3   3   95.49   18.60
  12   3  -3  100.79   23.40
  12   3  -3   95.19   18.00
 -12   3   3   30.60   20.20
 -12   3   3   69.09   19.40
  12   3  -3  147.09   24.00
 -11  -3   3  252.07   29.60
 -11  -3   3  319.77   26.40
  11  -3  -3  271.07   29.20
  11  -3  -3  301.47   29.90
  11  -3  -3  292.27   28.90
  11   3  -3  254.57   30.90
  11   3  -3  281.47   26.50
  11   3  -3  301.47   30.20
 -11   3   3  314.37   30.10
 -11   3   3  227.68   30.10
  10  -3  -3  114.39   19.50
 -10  -3   3  158.18   19.10
  10  -3  -3  148.09   19.70
  10  -3  -3  129.39   18.90
 -10  -3   3  111.59   20.40
 -10   3   3  138.49   19.40
  10   3  -3  191.48   23.10
  10   3  -3  170.68   19.50
  10   3  -3   93.89   19.50
 -10   3   3  152.48   22.70
   9  -3  -3 1766.12   62.19
   9  -3  -3 1708.13   63.89
   9  -3  -3 1736.33   60.49
  -9  -3   3 1746.33   58.99
  -9  -3   3 1682.93   67.19
  -9   3   3 1675.23   60.59
   9   3  -3 1790.92   60.79
  -9   3   3 1668.53   64.49
   9   3  -3 1760.22   64.69
   9   3  -3 1615.44   66.19
   8  -3  -3  501.85   26.80
   8  -3  -3  534.35   28.20
  -8  -3   3  485.95   25.70
  -8  -3   3  497.35   32.40
   8  -3  -3  523.65   30.20
   8   3  -3  487.55   31.20
   8   3  -3  494.75   23.60
   8   3  -3  537.05   30.10
   8   3  -3  563.14   28.00
  -8   3   3  490.85   26.50
  -8   3   3  483.75   29.00
   7  -3  -3 2148.78   66.19
  -7  -3   3 1948.21   64.09
   7  -3  -3 2177.68   69.99
   7  -3  -3 2104.79   65.19
   7  -3  -3 2030.70   65.49
  -7  -3   3 2089.19   63.59
  -7  -3   3 1932.41   71.99
  -7   3   3 2011.10   67.39
   7   3  -3 2030.10   62.59
   7   3  -3 2108.89   69.09
   7   3  -3 2236.58   66.89
   7   3  -3 2063.89   71.59
   6  -3  -3 1956.60   64.19
  -6  -3   3 1915.51   67.29
  -6  -3   3 1869.21   57.49
   6  -3  -3 1971.10   60.69
  -6  -3   3 1990.80   59.69
   6  -3  -3 1932.11   59.29
   6  -3  -3 1884.71   59.09
   6   3  -3 1964.60   61.09
   6   3  -3 1928.31   58.89
   6   3  -3 1908.01   62.99
  -6   3   3 1975.30   62.29
   5  -3  -3  289.87   15.20
  -5  -3   3  278.67   13.90
  -5  -3   3  243.68   20.30
   5  -3  -3  287.57   15.30
   5  -3  -3  291.77   16.50
  -5  -3   3  304.07   15.80
   5  -3  -3  315.97   19.40
   5   3  -3  316.97   18.90
   5   3  -3  293.47   16.90
  -5   3   3  293.17   13.40
   5   3  -3  281.97   16.50
   5   3  -3  302.67   19.90
  -5   3   3  280.77   17.40
   4  -3  -3   12.60    6.60
  -4  -3   3   20.50    8.90
  -4  -3   3   14.50    5.00
  -4  -3   3   11.90    3.90
   4  -3  -3   11.00    4.40
   4  -3  -3    6.90    4.50
   4  -3  -3   19.00    6.10
  -4   3   3    8.20    4.50
   4   3  -3    9.90    5.40
   4   3  -3   18.80    6.20
   4   3  -3   10.70    5.50
  -4   3   3   11.50    5.60
   4   3  -3   14.40    7.30
   3  -3  -3  290.17   13.40
  -3  -3   3  312.17   13.90
  -3  -3   3  322.97   15.40
  -3  -3   3  329.07   18.40
   3  -3  -3  299.17   15.30
   3  -3  -3  310.17   16.90
   3   3  -3  306.87   15.90
  -3   3   3  305.27   14.00
   3   3  -3  295.87   16.30
  -3   3   3  299.97   15.10
   3   3  -3  316.07   16.80
  -2  -3   3  244.78   14.20
  -2  -3   3  247.38   11.80
   2  -3  -3  243.08   13.10
  -2  -3   3  242.58   13.00
   2  -3  -3  245.08   11.10
   2  -3  -3  226.38   13.40
  -2   3   3  253.87   12.90
  -2   3   3  253.07   12.90
   2   3  -3  236.78   14.20
   2   3  -3  246.68   13.20
   2   3  -3  278.97   14.20
   1  -3  -3  362.66   14.60
  -1  -3   3  369.16   14.60
   1  -3  -3  375.46   15.60
   1  -3  -3  367.06   15.80
   1  -3  -3  355.96   15.70
  -1  -3   3  367.06   15.80
   1  -3  -3  365.96   13.80
  -1  -3   3  372.66   16.00
   1   3  -3  376.36   16.00
   1   3  -3  366.66   15.80
  -1   3   3  385.06   16.50
   1   3  -3  366.06   17.70
   0  -3  -3  828.52   25.00
   0  -3  -3  769.12   25.30
   0  -3   3  822.32   25.70
   0  -3   3  834.72   25.90
   0  -3   3  820.62   27.50
   0  -3  -3  799.92   26.40
   0  -3  -3  783.02   26.90
   0  -3  -3  793.12   25.60
   0   3  -3  797.32   26.50
   0   3   3  857.11   28.60
   0   3  -3  800.52   26.80
   0   3  -3  802.12   24.30
   0   3  -3  780.12   28.60
   1  -3   3 1680.73   47.30
  -1  -3  -3 1600.74   44.60
  -1  -3  -3 1626.54   46.60
  -1  -3  -3 1631.14   47.50
   1  -3   3 1641.04   45.50
   1  -3   3 1612.54   48.60
  -1  -3  -3 1587.14   48.00
   1   3   3 1687.33   47.30
  -1   3  -3 1637.34   48.30
  -1   3  -3 1641.64   47.50
  -1   3  -3 1595.84   49.90
  -1   3  -3 1672.73   48.00
   1   3   3 1712.63   50.29
  -2  -3  -3 1311.87   40.40
   2  -3   3 1359.16   40.20
  -2  -3  -3 1354.06   40.40
   2  -3   3 1253.97   37.20
   2  -3   3 1336.37   41.70
  -2  -3  -3 1363.16   41.30
   2   3   3 1374.16   43.20
  -2   3  -3 1331.97   41.10
  -2   3  -3 1325.17   39.90
   2   3   3 1347.17   42.00
   2   3   3 1358.76   41.80
  -2   3  -3 1344.77   43.30
  -2   3  -3 1289.07   42.20
   3  -3   3 2408.46   67.79
   3  -3   3 2264.57   65.09
  -3  -3  -3 2273.17   65.99
   3  -3   3 2356.26   66.09
  -3  -3  -3 2290.77   66.69
  -3  -3  -3 2301.57   66.59
  -3   3  -3 2300.17   71.49
  -3   3  -3 2312.67   66.89
   3   3   3 2342.97   68.59
   3   3   3 2391.96   68.89
   3   3   3 2298.07   65.89
  -3   3  -3 2308.67   67.69
  -4  -3  -3 1016.20   35.80
   4  -3   3 1067.49   35.40
   4  -3   3 1027.50   34.50
  -4  -3  -3 1052.79   35.30
  -4  -3  -3 1004.10   35.40
   4  -3   3 1033.40   36.20
   4   3   3 1020.80   36.80
  -4   3  -3 1051.59   35.80
   4   3   3 1064.09   38.70
  -4   3  -3 1026.10   41.80
   4   3   3 1077.49   36.00
  -4   3  -3 1032.20   35.60
   5  -3   3 1058.99   37.30
   5  -3   3 1027.40   36.30
  -5  -3  -3 1031.20   37.00
  -5  -3  -3  995.50   36.70
  -5  -3  -3  997.40   36.20
   5  -3   3 1002.10   35.20
   5   3   3 1012.30   37.30
   5   3   3 1022.70   40.20
  -5   3  -3 1032.50   35.90
  -5   3  -3 1026.80   44.50
  -5   3  -3 1002.70   36.20
   5   3   3  995.80   36.70
  -6  -3  -3  373.66   21.30
   6  -3   3  370.66   20.90
  -6  -3  -3  392.56   22.60
   6  -3   3  381.46   21.50
   6  -3   3  363.66   20.40
  -6  -3  -3  376.06   21.40
  -6   3  -3  399.06   21.10
   6   3   3  385.26   21.60
   6   3   3  387.66   25.30
  -6   3  -3  420.26   29.30
  -6   3  -3  398.96   19.90
  -7  -3  -3   62.89   13.50
  -7  -3  -3   80.69   13.60
   7  -3   3   85.79   12.50
   7  -3   3   84.99   12.80
   7  -3   3   80.19   12.10
  -7  -3  -3   74.79   12.40
  -7   3  -3   66.79    9.90
  -7   3  -3   90.29   17.80
   7   3   3  108.39   13.70
   7   3   3   76.79    8.80
   7   3   3   87.89   15.60
  -7   3  -3   82.39   11.90
  -7   3  -3   70.19   10.90
   7   3   3   74.09   13.60
  -8  -3  -3   38.20   10.90
   8  -3   3   37.20   10.70
   8  -3   3   45.80   11.90
  -8  -3  -3   51.29   12.80
  -8  -3  -3   51.19   14.20
   8  -3   3   29.10   10.50
   8   3   3   31.00   12.90
  -8   3  -3   66.89   17.90
  -8   3  -3   51.29   11.90
   8   3   3   33.90   11.30
  -8   3  -3   26.60    9.20
   8   3   3   45.00   10.70
  -8   3  -3   45.30    9.50
   8   3   3   52.69    8.80
  -9  -3  -3   74.99   15.40
  -9  -3  -3   99.39   19.30
   9  -3   3   93.89   16.30
   9  -3   3   82.49   15.50
   9  -3   3   84.49   15.50
  -9  -3  -3  102.49   16.70
   9   3   3   87.09   14.00
  -9   3  -3   81.39   13.80
   9   3   3   99.99   19.00
  -9   3  -3  142.39   14.60
  -9   3  -3  118.89   22.00
  -9   3  -3   94.39   14.10
  10  -3   3   97.09   17.90
 -10  -3  -3   99.49   17.50
 -10  -3  -3   84.09   20.30
  10  -3   3  143.39   20.20
 -10  -3  -3  129.29   20.50
 -10   3  -3  143.69   19.60
  10   3   3  117.99   21.20
 -10   3  -3  175.28   26.00
  10   3   3  143.79   17.70
 -11  -3  -3  798.82   44.30
  11  -3   3  814.22   43.40
  11  -3   3  838.22   42.50
 -11  -3  -3  767.52   46.60
 -11   3  -3  842.82   48.80
  11   3   3  704.83   45.10
 -12  -3  -3  316.77   31.90
  12  -3   3  315.37   31.20
  12  -3   3  238.98   29.00
 -12  -3  -3  252.17   30.60
  12   3   3  266.87   31.90
 -12   3  -3  301.77   34.00
  13  -3   3  442.46   40.30
 -13  -3  -3  584.64   42.50
 -13  -3  -3  414.16   38.20
  13  -3   3  478.25   37.50
  13   3   3  466.75   44.00
 -13   3  -3  520.05   43.30
  14  -3   3  176.28   29.20
 -14  -3  -3  232.28   32.80
  14  -3   3  221.38   30.20
 -14  -3  -3  178.48   27.80
  14   3   3  162.48   29.70
 -14   3  -3  208.78   32.20
  15  -3   3  342.17   36.90
  15  -3   3  370.26   40.80
 -15  -3  -3  304.57   34.50
 -15   3  -3  270.17   36.20
  15   3   3  315.27   40.70
  16  -3   3   70.39   30.60
 -16  -3  -3   65.59   24.40
 -16   3  -3   69.79   28.40
  16   3   3   69.59   28.70
  16  -4  -3  260.37   38.50
 -16  -4   3  258.27   37.60
  16   4  -3  278.87   45.00
 -16   4   3  293.67   46.00
  15  -4  -3   53.89   24.90
 -15  -4   3  124.79   26.70
  15   4  -3  135.29   32.00
 -15   4   3   26.40   29.30
  14  -4  -3  650.13   48.20
 -14  -4   3  681.63   50.09
 -14   4   3  676.83   49.20
  14   4  -3  672.43   51.19
 -14   4   3  603.94   57.29
  13  -4  -3   62.89   20.00
  13  -4  -3   60.79   19.90
 -13  -4   3   96.69   24.10
 -13   4   3   69.99   26.40
 -13   4   3   42.50   19.60
  13   4  -3   48.10   21.50
  12  -4  -3  877.11   47.10
  12  -4  -3  822.72   48.50
 -12  -4   3  874.21   51.49
  12   4  -3  861.81   44.80
 -12   4   3  902.31   56.49
  12   4  -3  714.23   49.40
 -12   4   3  897.01   46.90
  11  -4  -3   21.60   15.60
 -11  -4   3   40.60   14.10
  11  -4  -3    7.20   13.30
 -11  -4   3   17.70   16.20
 -11   4   3   25.40   13.80
  11   4  -3   20.60   12.50
  11   4  -3   27.00   16.50
 -11   4   3   28.80   18.20
  11   4  -3   12.60   15.20
  10  -4  -3  375.56   30.80
 -10  -4   3  433.96   27.40
 -10  -4   3  472.55   36.00
  10  -4  -3  430.56   29.40
  10   4  -3  454.85   28.80
 -10   4   3  399.56   28.80
 -10   4   3  432.66   33.80
  10   4  -3  413.56   33.30
  10   4  -3  396.26   37.80
  -9  -4   3   92.69   14.20
   9  -4  -3   71.39   14.90
  -9  -4   3  106.49   19.30
   9  -4  -3   86.09   14.70
   9  -4  -3  101.59   19.30
   9   4  -3   95.89   18.40
   9   4  -3   89.89   14.50
   9   4  -3   50.39   16.40
  -9   4   3   71.69   16.50
   8  -4  -3   24.60    9.90
   8  -4  -3   30.70   11.10
   8  -4  -3   30.80   11.20
  -8  -4   3   34.50   14.10
   8  -4  -3   17.70   10.70
  -8  -4   3   21.70    8.70
   8   4  -3   31.10   10.10
  -8   4   3   17.00    9.70
   8   4  -3    4.10   11.50
   8   4  -3   19.70   11.60
   8   4  -3   22.60    9.30
   7  -4  -3   40.40   10.10
  -7  -4   3   35.60    8.30
   7  -4  -3   37.60   11.20
   7  -4  -3   53.69   10.60
   7  -4  -3   64.99   11.70
  -7  -4   3   17.90   12.00
  -7   4   3   48.20   11.60
  -7   4   3   29.40    7.40
   7   4  -3   36.10   12.30
   7   4  -3   64.69   13.00
   7   4  -3   39.10   10.20
   7   4  -3   55.09   11.50
   6  -4  -3 1004.70   40.70
   6  -4  -3  944.31   34.00
  -6  -4   3  996.30   43.60
  -6  -4   3  940.61   32.20
   6  -4  -3  959.00   36.50
   6  -4  -3 1006.00   36.00
  -6  -4   3  966.30   36.10
   6   4  -3 1021.80   37.20
  -6   4   3 1014.20   33.20
   6   4  -3  897.11   40.90
  -6   4   3  985.90   38.40
   6   4  -3  935.41   39.40
   6   4  -3 1039.50   38.10
  -5  -4   3  187.58   11.00
   5  -4  -3  179.28   13.50
   5  -4  -3  232.38   20.80
  -5  -4   3  211.58   21.10
  -5  -4   3  195.98   14.10
   5  -4  -3  196.28   16.80
  -5  -4   3  164.78   14.70
  -5   4   3  194.28   13.00
   5   4  -3  168.08   16.80
   5   4  -3  211.58   20.40
  -5   4   3  178.38   15.10
   5   4  -3  189.38   17.10
   4  -4  -3 1358.46   42.90
  -4  -4   3 1378.16   48.80
   4  -4  -3 1330.47   44.50
  -4  -4   3 1375.06   43.90
   4  -4  -3 1445.96   48.10
  -4  -4   3 1361.86   44.70
  -4   4   3 1457.45   43.50
   4   4  -3 1371.36   46.50
   4   4  -3 1376.46   47.70
   4   4  -3 1384.16   46.90
  -4   4   3 1325.17   45.00
   3  -4  -3  384.36   16.60
  -3  -4   3  401.56   20.40
   3  -4  -3  350.56   18.00
   3  -4  -3  365.06   19.70
  -3  -4   3  381.56   17.10
  -3  -4   3  367.06   17.90
   3   4  -3  346.57   19.00
   3   4  -3  347.87   18.70
  -3   4   3  371.96   18.10
  -3   4   3  359.56   17.70
   3   4  -3  350.06   19.70
  -2  -4   3 2325.97   67.39
   2  -4  -3 2246.48   67.19
  -2  -4   3 2223.58   65.99
   2  -4  -3 2204.28   65.99
   2  -4  -3 2348.36   64.29
  -2  -4   3 2341.77   64.99
  -2   4   3 2350.86   66.39
   2   4  -3 2186.88   66.59
   2   4  -3 2202.18   68.79
   2   4  -3 2288.77   66.99
  -2   4   3 2394.16   66.99
   1  -4  -3  139.69   11.00
  -1  -4   3  149.49   11.00
   1  -4  -3  151.08   11.40
  -1  -4   3  141.09   11.00
  -1  -4   3  149.88   10.20
   1  -4  -3  139.09    9.60
  -1   4   3  149.49   10.80
   1   4  -3  148.29   14.20
  -1   4   3  152.58   12.60
   1   4  -3  150.58   10.90
   1   4  -3  156.08   11.60
   0  -4  -3 1176.48   37.90
   0  -4  -3 1118.09   35.80
   0  -4   3 1124.79   37.80
   0  -4   3 1178.58   36.30
   0  -4  -3 1168.38   35.70
   0  -4  -3 1121.09   36.70
   0  -4   3 1191.88   36.50
   0   4  -3 1157.18   34.00
   0   4  -3 1184.58   40.40
   0   4  -3 1166.48   36.70
   0   4  -3 1172.88   38.00
   0   4   3 1178.38   39.60
  -1  -4  -3    5.10    4.10
  -1  -4  -3    5.00    3.80
  -1  -4  -3    5.10    4.60
   1  -4   3    6.90    3.90
   1  -4   3    6.40    4.70
   1  -4   3    5.70    4.20
  -1  -4  -3    6.80    3.80
  -1   4  -3    9.90    5.70
  -1   4  -3    1.20    4.20
   1   4   3    3.10    4.70
  -1   4  -3   10.80    4.00
  -1   4  -3    6.70    4.30
   1   4   3    9.90    6.10
   2  -4   3  328.57   14.10
   2  -4   3  330.07   17.60
  -2  -4  -3  342.97   16.10
  -2  -4  -3  345.07   17.70
  -2  -4  -3  338.67   16.10
   2  -4   3  345.37   16.10
  -2   4  -3  345.67   17.10
  -2   4  -3  332.67   15.30
   2   4   3  337.27   19.10
   2   4   3  349.37   16.40
   2   4   3  363.16   17.70
  -2   4  -3  335.67   17.10
  -2   4  -3  366.06   18.80
   3  -4   3   -0.70    3.60
  -3  -4  -3   -1.30    3.80
   3  -4   3    0.60    5.20
   3  -4   3    2.30    3.20
  -3  -4  -3   -6.50    4.30
   3  -4   3   10.80    4.80
  -3  -4  -3    0.20    4.60
  -3   4  -3    6.80    4.40
   3   4   3   -3.00    4.30
   3   4   3    1.20    5.40
  -3   4  -3   -1.70    5.10
   3   4   3   -9.30    4.90
  -3   4  -3    2.60    5.70
  -4  -4  -3  435.06   19.70
   4  -4   3  424.06   21.40
  -4  -4  -3  389.76   20.00
   4  -4   3  391.76   16.20
   4  -4   3  394.46   18.10
  -4  -4  -3  413.56   20.90
   4  -4   3  403.96   19.50
   4   4   3  432.66   22.60
   4   4   3  394.86   20.10
  -4   4  -3  429.26   20.40
  -4   4  -3  390.36   23.20
  -4   4  -3  401.46   20.90
   4   4   3  427.66   22.90
  -5  -4  -3    7.60    6.50
  -5  -4  -3    9.90    6.10
   5  -4   3   -0.20    5.80
   5  -4   3    3.00    4.90
  -5  -4  -3    5.40    5.90
   5  -4   3    7.50    4.90
   5  -4   3    7.30    6.40
   5   4   3    9.20    7.40
   5   4   3   17.80    8.10
  -5   4  -3    4.70    5.90
   5   4   3    2.00    6.00
  -5   4  -3    8.20    6.50
  -5   4  -3    9.60    7.90
  -6  -4  -3 1607.44   53.59
   6  -4   3 1615.74   52.69
   6  -4   3 1582.14   54.19
  -6  -4  -3 1507.45   53.99
  -6  -4  -3 1502.75   51.49
   6  -4   3 1565.14   50.89
   6  -4   3 1547.75   46.60
   6   4   3 1463.45   53.09
   6   4   3 1539.95   56.89
   6   4   3 1595.04   54.19
  -6   4  -3 1496.05   59.79
  -6   4  -3 1606.04   52.59
  -6   4  -3 1469.05   50.79
   7  -4   3  163.98   18.10
  -7  -4  -3  157.28   17.30
   7  -4   3  172.38   16.60
   7  -4   3  194.28   18.70
  -7  -4  -3  176.18   17.70
   7  -4   3  150.18   13.30
  -7  -4  -3  168.78   20.30
   7   4   3  161.98   19.50
   7   4   3  146.29   17.40
   7   4   3  199.68   22.90
  -7   4  -3  182.38   25.30
  -7   4  -3  169.08   16.50
  -7   4  -3  169.28   16.20
   8  -4   3 2774.42   86.79
   8  -4   3 2822.62   88.99
   8  -4   3 2837.82   87.79
  -8  -4  -3 2758.62   87.59
  -8  -4  -3 2665.53   91.99
  -8  -4  -3 2877.71   89.09
  -8   4  -3 2802.62   87.19
  -8   4  -3 2745.33   98.49
   8   4   3 2786.12   86.79
  -8   4  -3 2850.81   83.99
   8   4   3 2784.82   93.89
  -9  -4  -3  428.66   37.50
   9  -4   3  369.56   27.00
   9  -4   3  367.96   27.10
  -9  -4  -3  364.26   27.30
  -9  -4  -3  367.36   27.40
   9  -4   3  361.56   26.80
   9   4   3  349.07   25.40
  -9   4  -3  365.06   23.90
   9   4   3  366.46   34.20
  -9   4  -3  346.67   36.30
  -9   4  -3  344.57   22.80
 -10  -4  -3  978.10   58.19
  10  -4   3  917.61   43.90
  10  -4   3 1010.60   45.90
 -10  -4  -3  875.41   49.90
 -10  -4  -3  901.61   44.80
  10   4   3  942.01   41.80
 -10   4  -3  927.91   53.59
  10   4   3  986.10   49.70
  11  -4   3   11.30   12.70
 -11  -4  -3  -12.10   15.40
 -11  -4  -3   -4.10   13.40
  11  -4   3  -19.90   12.30
 -11   4  -3   21.20   18.00
  11   4   3  -22.70   13.90
  12  -4   3  154.28   24.50
 -12  -4  -3  142.69   23.30
  12  -4   3  161.18   25.20
 -12  -4  -3  150.38   28.50
 -12   4  -3  156.48   29.10
  12   4   3  152.98   25.50
  13  -4   3  -13.90   16.40
 -13  -4  -3   20.10   17.40
 -13  -4  -3   -2.40   18.00
  13  -4   3  -11.30   16.10
 -13   4  -3    5.00   18.30
  13   4   3    5.40   18.60
  14  -4   3   43.30   21.30
 -14  -4  -3   10.30   19.10
 -14  -4  -3  -22.20   17.70
  14   4   3    3.50   20.00
 -14   4  -3   28.50   22.00
 -15  -4  -3    9.40   21.10
  15  -4   3  -20.90   18.40
 -15   4  -3  -13.20   22.40
  15   4   3   -1.80   21.60
 -16  -4  -3  144.29   29.50
  16  -4   3  125.29   30.20
  16   4   3  147.39   49.80
 -16   4  -3  216.98   46.70
 -16  -5   3  -15.10   24.00
  15  -5  -3   45.00   25.00
 -15  -5   3  109.99   30.10
  15   5  -3   84.79   28.60
 -15   5   3   29.10   30.50
  14  -5  -3  -12.10   19.20
 -14  -5   3  -12.80   19.30
  14   5  -3   -5.50   19.90
 -14   5   3   12.60   28.20
 -13  -5   3   26.30   20.20
  13  -5  -3    8.10   17.10
  13  -5  -3  -24.60   14.30
  13   5  -3   14.70   19.20
 -13   5   3   24.50   24.30
 -13   5   3    2.90   17.10
  12  -5  -3   -6.10   15.10
 -12  -5   3   21.90   20.10
  12  -5  -3   -7.20   14.10
  12   5  -3    9.00   18.50
 -12   5   3    1.20   20.20
 -12   5   3   -7.90   14.90
  11  -5  -3  585.84   36.70
  11  -5  -3  503.75   38.20
 -11  -5   3  527.55   41.70
 -11   5   3  547.65   35.50
 -11   5   3  586.34   42.50
  11   5  -3  522.25   40.90
 -10  -5   3   32.00   16.90
  10  -5  -3   -6.30   11.60
  10  -5  -3   19.10   12.80
 -10   5   3    4.50   14.00
  10   5  -3    1.20   13.50
  10   5  -3   -2.50   10.50
  10   5  -3    9.10   14.60
   9  -5  -3 1622.24   58.59
  -9  -5   3 1588.04   66.99
   9  -5  -3 1448.56   61.89
   9  -5  -3 1604.84   57.89
  -9   5   3 1513.65   61.89
   9   5  -3 1541.05   63.59
   9   5  -3 1624.74   57.59
   8  -5  -3   -3.20    7.70
  -8  -5   3   -1.00   11.60
  -8  -5   3    0.70    7.70
   8  -5  -3   16.30    9.70
   8  -5  -3   19.50   10.70
  -8   5   3    8.30   10.20
   8   5  -3   11.30   10.60
   8   5  -3   15.60   12.60
   8   5  -3   11.30   10.80
  -7  -5   3 1973.70   63.49
   7  -5  -3 1945.51   63.39
  -7  -5   3 1872.11   71.79
   7  -5  -3 1994.20   69.39
   7  -5  -3 1903.01   63.79
  -7  -5   3 2026.50   58.79
   7   5  -3 1902.41   65.59
  -7   5   3 2019.90   59.89
  -7   5   3 1877.51   66.59
   7   5  -3 1865.81   70.49
   7   5  -3 2057.69   69.89
  -6  -5   3    8.10    5.70
   6  -5  -3    4.30    7.70
  -6  -5   3    1.90    6.70
  -6  -5   3    2.70    9.80
   6  -5  -3    4.10    9.20
  -6  -5   3   16.70    7.50
   6  -5  -3   19.30    8.50
   6   5  -3    4.60    8.40
   6   5  -3    6.70    8.20
  -6   5   3    0.20    6.80
   6   5  -3   -6.10    7.50
  -6   5   3    6.80    7.90
   5  -5  -3  753.82   31.00
   5  -5  -3  728.93   29.30
  -5  -5   3  742.23   30.50
   5  -5  -3  712.13   33.40
  -5  -5   3  780.72   35.90
  -5  -5   3  695.13   29.60
  -5  -5   3  739.53   24.90
   5   5  -3  804.32   33.90
   5   5  -3  711.63   33.40
  -5   5   3  735.73   31.80
   5   5  -3  725.73   34.10
  -5   5   3  776.82   29.70
   4  -5  -3  109.39   14.20
  -4  -5   3  103.89   14.50
   4  -5  -3  110.79   11.90
  -4  -5   3  143.99   13.00
  -4  -5   3  125.39   13.10
   4  -5  -3  158.68   15.10
   4   5  -3  129.99   15.30
  -4   5   3  123.99   13.40
   4   5  -3  110.39   15.10
   4   5  -3  126.89   14.40
  -4   5   3  130.69   13.30
   3  -5  -3   23.30    6.20
  -3  -5   3   25.40    8.60
  -3  -5   3   36.50    7.80
   3  -5  -3   19.10    7.60
   3  -5  -3   33.90    8.10
  -3  -5   3   25.60    6.90
   3   5  -3   22.80    8.20
   3   5  -3   31.40    8.00
  -3   5   3   21.50    7.10
   3   5  -3   76.79   12.00
  -3   5   3   18.10    7.00
  -2  -5   3   54.29    9.10
   2  -5  -3   57.29    9.20
   2  -5  -3   71.39   11.00
   2  -5  -3   37.10    7.00
  -2  -5   3   54.29    9.00
  -2  -5   3   56.09    8.30
  -2   5   3   74.69   10.90
   2   5  -3   43.60   10.10
   2   5  -3   64.79    9.70
  -2   5   3   59.99    9.40
   2   5  -3   58.39    9.60
   1  -5  -3  805.52   28.50
  -1  -5   3  802.62   30.00
   1  -5  -3  817.32   30.60
  -1  -5   3  799.82   28.90
   1  -5  -3  818.82   30.20
  -1  -5   3  815.52   30.30
   1   5  -3  808.02   29.60
   1   5  -3  774.12   25.20
  -1   5   3  813.32   29.90
   1   5  -3  820.82   31.20
  -1   5   3  854.61   32.70
   1   5  -3  808.82   33.80
   0  -5  -3    4.80    4.80
   0  -5  -3   -2.00    5.00
   0  -5  -3   -8.70    4.00
   0  -5   3   -1.00    4.70
   0  -5   3    3.30    4.70
   0  -5   3   -1.50    4.40
   0  -5  -3   -2.60    4.00
   0   5  -3    3.50    5.90
   0   5  -3   -1.70    4.40
   0   5  -3   -1.80    4.20
   0   5   3   -1.60    5.80
   0   5  -3   -1.70    3.60
   1  -5   3 2095.89   64.29
  -1  -5  -3 2149.69   62.09
   1  -5   3 2059.39   61.89
  -1  -5  -3 2149.19   64.39
  -1  -5  -3 2063.99   61.99
   1  -5   3 2074.99   60.99
  -1  -5  -3 2107.89   60.19
   1   5   3 2196.48   60.19
  -1   5  -3 2104.89   66.59
   1   5   3 2119.29   66.69
  -1   5  -3 2128.79   61.29
   1   5   3 2203.08   62.69
  -1   5  -3 2038.20   60.49
  -1   5  -3 2089.99   64.19
  -2  -5  -3   63.19    8.90
  -2  -5  -3   47.50    8.40
  -2  -5  -3   41.30    8.70
  -2  -5  -3   41.00    6.40
   2  -5   3   55.19    9.20
   2  -5   3   52.99    8.30
   2  -5   3   53.09    7.30
  -2   5  -3   68.19    9.30
   2   5   3   54.89    9.20
   2   5   3   58.99    9.10
  -2   5  -3   46.00    8.20
   2   5   3   69.29   11.50
  -2   5  -3   63.09   11.10
  -2   5  -3   62.79    7.90
   3  -5   3 3282.97   90.39
   3  -5   3 3197.98   90.79
  -3  -5  -3 3321.87   94.09
  -3  -5  -3 3285.77   92.89
   3  -5   3 3342.37   96.39
   3  -5   3 3297.27   93.39
  -3  -5  -3 3350.56   95.89
   3   5   3 3278.77   94.09
   3   5   3 3331.77   98.19
  -3   5  -3 3204.28   96.69
  -3   5  -3 3378.86   95.79
   3   5   3 3506.75   95.99
   4  -5   3   18.40    5.90
  -4  -5  -3    1.00    5.80
   4  -5   3   21.10    7.80
   4  -5   3    6.90    5.90
  -4  -5  -3   18.70    7.00
   4  -5   3   17.30    5.80
  -4  -5  -3   14.50    7.10
   4   5   3   22.10    8.20
   4   5   3   28.40    9.00
  -4   5  -3    7.80    6.30
  -4   5  -3   32.70    9.70
   4   5   3   23.10    7.90
  -4   5  -3   32.80    8.70
  -5  -5  -3 1636.34   53.29
  -5  -5  -3 1606.64   56.19
   5  -5   3 1675.93   51.79
   5  -5   3 1656.73   49.60
   5  -5   3 1661.33   54.09
  -5  -5  -3 1628.54   55.29
   5  -5   3 1685.73   56.89
   5   5   3 1606.84   57.29
   5   5   3 1635.24   55.29
  -5   5  -3 1719.23   56.09
   5   5   3 1638.84   58.09
  -5   5  -3 1608.54   55.19
  -5   5  -3 1683.53   59.59
   6  -5   3  289.37   16.30
   6  -5   3  276.57   20.20
   6  -5   3  326.07   19.30
  -6  -5  -3  325.87   21.50
  -6  -5  -3  313.47   20.60
  -6  -5  -3  302.57   23.30
   6  -5   3  317.67   22.60
   6   5   3  279.97   23.70
  -6   5  -3  376.86   22.00
  -6   5  -3  314.07   25.30
  -6   5  -3  345.27   21.50
   6   5   3  327.17   23.90
   7  -5   3   36.60   11.40
   7  -5   3   66.79   12.00
  -7  -5  -3   28.80    9.90
   7  -5   3   50.29   12.50
  -7  -5  -3   36.80   12.10
  -7  -5  -3   37.60   13.20
   7  -5   3   41.80    9.10
   7   5   3   39.70   12.30
   7   5   3   21.10   10.60
  -7   5  -3   28.20   10.20
  -7   5  -3   21.90    9.40
  -7   5  -3   41.50   14.10
   8  -5   3   -3.30    9.90
   8  -5   3    3.10    8.60
  -8  -5  -3    8.80   10.90
  -8  -5  -3    8.50   10.40
  -8  -5  -3   15.10    9.70
   8  -5   3    8.60    9.60
   8  -5   3   -6.20    7.10
  -8   5  -3   -1.50   12.70
  -8   5  -3   17.50    9.70
   8   5   3   18.10   11.10
   8   5   3  -11.60   10.70
  -9  -5  -3   76.29   19.20
   9  -5   3  101.89   17.00
   9  -5   3  136.39   19.70
  -9  -5  -3   92.79   16.80
  -9  -5  -3  156.48   20.40
  -9   5  -3  136.79   24.80
   9   5   3  100.89   20.80
   9   5   3  154.88   19.60
  -9   5  -3  100.49   14.60
 -10  -5  -3    1.80   12.10
  10  -5   3  -18.10   11.00
 -10  -5  -3    2.60   13.90
  10  -5   3   14.90   12.20
  10   5   3   -0.80   13.30
 -10   5  -3   17.00   16.50
  10   5   3   16.50   12.00
 -11  -5  -3  556.54   36.70
  11  -5   3  498.25   36.40
 -11  -5  -3  417.06   41.40
  11  -5   3  532.65   39.70
 -11   5  -3  551.34   45.10
  11   5   3  421.06   40.60
  12  -5   3    2.30   16.70
 -12  -5  -3   -8.50   14.80
 -12  -5  -3  -13.60   17.40
  12   5   3   23.80   18.40
 -12   5  -3  -13.30   18.20
 -13  -5  -3  795.42   48.30
  13  -5   3  767.82   48.90
 -13  -5  -3  801.02   54.59
 -13   5  -3  723.13   55.29
  13   5   3  787.82   53.19
 -14  -5  -3  -17.80   17.90
  14  -5   3   -2.10   18.80
 -14  -5  -3   35.20   21.80
 -14   5  -3    7.40   21.40
  14   5   3   -7.40   17.10
 -15  -5  -3  432.26   42.20
  15  -5   3  437.86   44.00
 -15  -5  -3  367.76   48.60
  15   5   3  408.96   44.50
 -15   5  -3  487.75   49.99
 -15  -6   3   68.39   26.40
  15  -6  -3  -13.30   21.40
  15   6  -3   17.30   22.50
 -15   6   3   14.20   32.50
 -14  -6   3  467.85   45.90
  14  -6  -3  447.26   44.90
 -14   6   3  397.26   53.09
  14   6  -3  442.06   47.60
  13  -6  -3  128.99   26.50
 -13  -6   3  127.09   28.30
  13  -6  -3  115.09   25.80
 -13   6   3   95.89   31.30
  13   6  -3  143.69   30.10
 -13   6   3   92.59   24.00
  12  -6  -3  537.05   44.00
 -12  -6   3  716.23   50.19
  12  -6  -3  685.23   42.80
 -12   6   3  632.74   41.00
  12   6  -3  630.34   48.40
 -12   6   3  585.74   53.29
 -11  -6   3   65.49   22.40
  11  -6  -3   79.99   21.80
  11  -6  -3   55.29   17.30
 -11   6   3  114.29   26.90
  11   6  -3   90.09   24.40
 -11   6   3   88.79   19.00
 -10  -6   3  194.28   29.20
  10  -6  -3  258.97   27.00
  10  -6  -3  222.18   26.90
  10  -6  -3  198.88   23.80
  10   6  -3  222.38   29.80
 -10   6   3  255.87   30.50
   9  -6  -3   41.20   15.50
   9  -6  -3   26.70   12.60
   9  -6  -3    6.70   11.10
  -9  -6   3   25.40   16.90
  -9  -6   3   25.40   12.10
  -9   6   3   12.20   12.90
   9   6  -3    9.80   13.60
   9   6  -3   17.20   16.00
   9   6  -3   28.50   14.60
   8  -6  -3   -7.20    8.40
  -8  -6   3    3.50    9.30
   8  -6  -3   -0.70   10.10
  -8  -6   3    4.20   13.20
   8  -6  -3   -3.30   10.20
   8   6  -3    1.80   11.30
   8   6  -3   -6.30   10.30
   8   6  -3   -9.60   10.90
  -8   6   3   -9.30    9.40
   7  -6  -3    3.80    9.20
  -7  -6   3   22.10    9.80
   7  -6  -3   13.00    8.20
   7  -6  -3   24.30   12.60
  -7  -6   3   18.90   12.40
   7   6  -3   16.80   12.00
  -7   6   3    1.80    8.80
   7   6  -3   42.50   14.40
  -7   6   3   13.70   10.90
   7   6  -3    7.30   11.60
   6  -6  -3  305.87   21.60
   6  -6  -3  319.07   21.00
  -6  -6   3  341.47   21.80
   6  -6  -3  367.96   25.60
  -6  -6   3  273.37   26.70
  -6  -6   3  316.37   20.10
   6   6  -3  314.07   25.20
  -6   6   3  344.57   23.50
   6   6  -3  230.08   24.40
  -6   6   3  325.97   21.10
   6   6  -3  376.86   25.70
  -5  -6   3   49.10   12.80
   5  -6  -3   44.00   10.70
   5  -6  -3   63.69   10.60
  -5  -6   3   65.99   11.30
  -5  -6   3   47.80   11.10
   5  -6  -3   49.80   12.50
   5   6  -3   60.49   12.40
  -5   6   3   61.49   11.20
   5   6  -3   45.60   12.10
   5   6  -3   67.79   14.10
  -5   6   3   72.49   13.00
   4  -6  -3 1570.84   56.39
  -4  -6   3 1529.35   52.39
  -4  -6   3 1589.54   52.59
   4  -6  -3 1593.54   53.39
   4  -6  -3 1660.73   52.29
  -4  -6   3 1588.64   56.39
   4   6  -3 1625.84   55.99
   4   6  -3 1551.34   57.39
   4   6  -3 1596.94   55.49
  -4   6   3 1607.54   53.49
  -4   6   3 1598.64   54.09
   3  -6  -3  206.18   15.30
  -3  -6   3  225.58   17.80
   3  -6  -3  186.78   17.90
  -3  -6   3  222.98   16.50
  -3  -6   3  189.98   15.00
   3  -6  -3  240.08   17.10
   3   6  -3  234.88   17.40
  -3   6   3  191.38   18.40
  -3   6   3  190.58   16.00
   3   6  -3  214.28   17.50
   3   6  -3  195.98   20.50
   2  -6  -3 2371.86   73.69
  -2  -6   3 2450.75   73.59
  -2  -6   3 2419.26   74.39
  -2  -6   3 2409.36   72.49
   2  -6  -3 2572.34   72.59
   2  -6  -3 2395.56   74.79
   2   6  -3 2478.45   79.09
   2   6  -3 2320.87   67.09
  -2   6   3 2513.65   76.29
   2   6  -3 2494.95   75.79
   2   6  -3 2563.24   74.29
  -2   6   3 2405.16   73.49
   1  -6  -3  309.47   17.40
   1  -6  -3  316.27   19.50
  -1  -6   3  298.17   18.20
  -1  -6   3  306.37   17.50
   1  -6  -3  304.07   18.50
  -1  -6   3  273.47   17.50
  -1   6   3  291.57   20.30
   1   6  -3  292.47   21.70
   1   6  -3  274.07   18.50
  -1   6   3  238.68   16.70
   1   6  -3  287.17   14.10
   1   6  -3  290.57   16.90
  -1   6   3  264.37   20.40
   0  -6  -3  791.62   30.50
   0  -6  -3  797.42   30.40
   0  -6   3  784.82   30.80
   0  -6   3  770.02   30.10
   0  -6  -3  830.62   30.60
   0  -6  -3  816.82   32.50
   0  -6   3  744.43   31.70
   0   6  -3  833.42   29.80
   0   6   3  795.32   35.10
   0   6   3  826.22   31.40
   0   6  -3  799.22   32.40
   0   6  -3  781.42   27.80
   0   6  -3  783.52   35.10
  -1  -6  -3  118.79   12.50
   1  -6   3  109.69   11.50
  -1  -6  -3  108.79   12.90
  -1  -6  -3  115.79   11.50
  -1  -6  -3  118.09   12.20
   1  -6   3   96.99   12.70
   1  -6   3  115.19   12.50
  -1   6  -3  134.69   12.40
  -1   6  -3   75.59   13.70
   1   6   3  102.39   14.90
  -1   6  -3  103.19   12.80
   1   6   3  116.89   10.60
  -1   6  -3  116.09   11.30
   1   6   3   94.09   11.50
  -2  -6  -3  288.77   17.50
   2  -6   3  251.37   15.20
   2  -6   3  250.37   18.30
  -2  -6  -3  261.27   14.90
   2  -6   3  272.87   17.00
  -2  -6  -3  273.17   19.20
  -2  -6  -3  269.47   16.80
   2   6   3  293.17   16.60
  -2   6  -3  298.67   21.00
  -2   6  -3  291.17   17.40
  -2   6  -3  273.37   15.10
   2   6   3  286.97   17.90
   2   6   3  248.78   20.70
  -2   6  -3  271.97   18.20
  -3  -6  -3   12.70    7.20
   3  -6   3    5.30    5.10
   3  -6   3    7.30    6.10
  -3  -6  -3    1.30    7.10
   3  -6   3    0.40    6.90
  -3  -6  -3   -2.20    4.60
  -3  -6  -3   -3.80    5.40
   3  -6   3    6.50    5.60
   3   6   3   -2.70    8.00
  -3   6  -3    5.10    7.30
  -3   6  -3    6.80    7.00
   3   6   3    7.00    7.10
   4  -6   3  494.25   26.50
  -4  -6  -3  460.25   24.20
  -4  -6  -3  474.65   23.20
   4  -6   3  443.46   20.50
   4  -6   3  451.95   20.90
  -4  -6  -3  443.06   25.30
   4  -6   3  486.45   24.00
   4   6   3  440.86   27.70
  -4   6  -3  477.85   26.20
  -4   6  -3  459.95   24.70
  -4   6  -3  452.35   25.70
   4   6   3  422.16   25.00
   5  -6   3  191.08   19.50
   5  -6   3  179.48   17.20
   5  -6   3  202.88   14.70
  -5  -6  -3  195.28   17.30
   5  -6   3  181.18   14.80
  -5  -6  -3  200.58   19.30
  -5  -6  -3  165.38   18.60
  -5   6  -3  238.48   23.30
   5   6   3  176.28   20.40
  -5   6  -3  193.98   19.30
   5   6   3  191.08   21.20
  -5   6  -3  176.68   17.90
   6  -6   3 1719.23   55.59
   6  -6   3 1756.82   62.29
   6  -6   3 1688.63   53.79
   6  -6   3 1695.13   58.99
  -6  -6  -3 1734.03   60.59
  -6  -6  -3 1820.22   58.49
  -6  -6  -3 1784.02   63.29
  -6   6  -3 1752.32   60.29
   6   6   3 1741.73   63.39
  -6   6  -3 1730.33   60.39
   6   6   3 1694.83   63.39
  -6   6  -3 1695.03   64.69
  -7  -6  -3  108.99   16.60
   7  -6   3  129.89   17.50
   7  -6   3   97.79   14.00
   7  -6   3  130.29   14.20
  -7  -6  -3   96.39   14.90
   7  -6   3  106.19   18.30
  -7  -6  -3   95.59   18.50
  -7   6  -3  116.09   20.50
  -7   6  -3  105.49   15.40
   7   6   3  112.49   19.50
   7   6   3  136.79   19.80
  -8  -6  -3  581.04   31.10
   8  -6   3  597.34   35.20
   8  -6   3  523.45   40.00
  -8  -6  -3  615.94   38.50
  -8  -6  -3  584.24   34.10
   8   6   3  537.35   36.00
   8   6   3  599.34   34.90
  -8   6  -3  633.54   41.40
  -8   6  -3  616.74   31.70
   9  -6   3  114.89   20.10
  -9  -6  -3   56.49   15.30
  -9  -6  -3   95.59   20.20
  -9  -6  -3   73.69   20.50
  -9   6  -3   96.19   16.10
   9   6   3  108.49   19.70
   9   6   3   94.79   20.60
  -9   6  -3  117.19   25.20
  10  -6   3  704.23   42.40
 -10  -6  -3  729.73   39.40
 -10  -6  -3  621.94   46.20
 -10   6  -3  792.12   51.89
  10   6   3  754.42   45.60
  10   6   3  686.73   39.90
 -11  -6  -3   29.10   20.40
  11  -6   3    7.90   14.60
 -11  -6  -3   45.40   16.30
 -11   6  -3   26.00   20.10
  11   6   3   69.09   21.90
  12  -6   3  153.38   26.80
 -12  -6  -3  192.88   26.50
 -12  -6  -3  220.08   34.80
  12   6   3  157.48   29.10
 -12   6  -3  153.88   32.30
  13  -6   3   17.50   20.30
 -13  -6  -3   11.80   17.70
 -13  -6  -3    2.90   22.20
  13   6   3   -7.00   18.50
 -13   6  -3   10.40   25.40
 -14  -6  -3   12.20   23.30
  14  -6   3  -18.40   19.40
 -14   6  -3   20.30   27.80
  14   6   3   -0.70   20.30
  15  -6   3    7.10   23.40
 -15  -6  -3   34.80   26.10
  15   6   3    7.90   23.00
 -15   6  -3   64.69   33.40
  14  -7  -3   12.50   24.20
 -14  -7   3   -6.70   21.20
 -14   7   3    3.50   28.80
  14   7  -3   33.30   23.50
  13  -7  -3    4.70   18.60
 -13  -7   3   23.70   23.30
 -13   7   3  -24.30   24.30
  13   7  -3  -20.00   18.90
  12  -7  -3   34.50   17.60
 -12  -7   3   40.00   23.70
  12  -7  -3   19.30   19.40
 -12   7   3    7.10   21.90
  12   7  -3   -2.30   19.40
 -12   7   3    1.30   16.00
 -11  -7   3  263.97   35.90
  11  -7  -3  343.57   31.90
  11  -7  -3  215.58   30.90
  11  -7  -3  307.37   30.30
 -11   7   3  254.97   33.50
  11   7  -3  216.48   32.00
 -10  -7   3  186.28   30.50
  10  -7  -3  231.58   25.60
  10  -7  -3  218.88   25.50
  10  -7  -3  219.18   28.20
  10   7  -3  290.47   34.30
 -10   7   3  226.38   29.70
   9  -7  -3  707.53   37.20
   9  -7  -3  676.53   42.50
  -9  -7   3  619.04   45.00
   9  -7  -3  734.13   39.00
   9   7  -3  671.63   43.80
   9   7  -3  655.23   38.90
  -9   7   3  670.53   41.50
   8  -7  -3  881.21   40.40
   8  -7  -3  783.02   44.40
   8  -7  -3  800.82   38.90
  -8  -7   3  848.92   44.90
  -8  -7   3  807.22   47.20
  -8   7   3  885.41   44.10
   8   7  -3  850.81   43.40
   8   7  -3  808.32   45.80
   7  -7  -3  603.94   32.90
  -7  -7   3  618.94   38.60
   7  -7  -3  558.14   36.00
  -7  -7   3  609.34   31.10
   7  -7  -3  631.04   32.40
   7   7  -3  592.24   35.90
   7   7  -3  555.54   36.20
  -7   7   3  587.24   34.70
  -7   7   3  583.34   30.70
   7   7  -3  641.54   37.40
  -6  -7   3  256.87   21.10
  -6  -7   3  341.37   31.50
   6  -7  -3  293.07   28.70
   6  -7  -3  270.67   23.80
   6  -7  -3  283.67   22.20
   6   7  -3  281.57   27.80
   6   7  -3  310.37   25.70
  -6   7   3  288.27   22.80
  -6   7   3  293.67   24.10
   6   7  -3  285.87   27.70
   5  -7  -3  609.14   29.40
  -5  -7   3  547.95   32.90
   5  -7  -3  616.74   33.60
   5  -7  -3  582.84   30.20
  -5  -7   3  607.94   29.80
  -5   7   3  648.04   31.70
  -5   7   3  601.24   31.80
   5   7  -3  595.24   32.80
   5   7  -3  613.44   34.90
   5   7  -3  637.74   33.40
   4  -7  -3    6.60    9.00
   4  -7  -3   14.50    8.30
  -4  -7   3   10.10    8.50
  -4  -7   3   17.00   11.00
   4  -7  -3   29.80   10.10
   4   7  -3   22.60    9.70
  -4   7   3   36.50   10.80
   4   7  -3    6.50    9.60
   4   7  -3   15.60    9.30
  -4   7   3   16.20    9.20
  -3  -7   3   13.90    9.00
   3  -7  -3   15.20    9.10
   3  -7  -3   16.80    8.80
   3  -7  -3   10.20    7.40
  -3  -7   3   23.50    9.10
  -3  -7   3    7.60    7.50
   3   7  -3   23.70   11.40
   3   7  -3   24.40    9.80
  -3   7   3   25.30   10.60
  -3   7   3   14.60    8.10
   3   7  -3   -1.50    7.70
   2  -7  -3    2.50    8.00
  -2  -7   3    4.10    6.80
  -2  -7   3    4.50    7.70
   2  -7  -3    8.60    8.00
  -2  -7   3   -6.50    6.50
   2  -7  -3    0.90    5.70
   2   7  -3   -2.00    6.90
   2   7  -3    2.80    5.00
   2   7  -3    9.30    9.60
  -2   7   3   -6.50    7.90
  -2   7   3    0.60    6.70
   2   7  -3    5.10    6.50
   1  -7  -3  351.96   20.80
  -1  -7   3  326.77   21.10
   1  -7  -3  343.57   21.90
  -1  -7   3  376.06   21.90
   1  -7  -3  298.57   20.90
  -1  -7   3  362.36   20.50
  -1   7   3  363.16   21.30
   1   7  -3  337.07   16.90
   1   7  -3  354.06   22.20
   1   7  -3  366.16   20.20
   1   7  -3  287.27   23.90
  -1   7   3  349.17   24.60
   0  -7  -3  324.97   21.40
   0  -7  -3  308.37   19.40
   0  -7  -3  287.37   19.10
   0  -7   3  274.17   19.20
   0  -7   3  308.87   20.40
   0  -7   3  302.37   19.30
   0   7  -3  285.27   23.60
   0   7   3  292.87   19.00
   0   7  -3  308.27   17.80
   0   7  -3  312.67   17.30
   0   7   3  287.27   23.00
   0   7  -3  309.57   21.10
   1  -7   3 1172.88   45.10
  -1  -7  -3 1128.79   41.50
  -1  -7  -3 1237.88   43.40
   1  -7   3 1242.28   42.70
   1  -7   3 1230.28   43.50
  -1  -7  -3 1211.18   45.60
  -1  -7  -3 1293.67   43.50
  -1   7  -3 1116.19   47.80
  -1   7  -3 1206.98   40.90
   1   7   3 1192.18   48.50
  -1   7  -3 1269.07   46.40
  -1   7  -3 1273.27   42.00
   1   7   3 1234.38   38.90
  -2  -7  -3  620.14   28.10
   2  -7   3  560.94   25.60
  -2  -7  -3  615.54   27.30
   2  -7   3  569.84   27.10
  -2  -7  -3  600.64   25.50
   2  -7   3  563.24   29.30
  -2  -7  -3  598.24   29.90
   2   7   3  572.64   32.30
  -2   7  -3  563.84   26.70
   2   7   3  583.84   25.40
  -2   7  -3  603.84   24.50
  -2   7  -3  632.34   29.90
  -2   7  -3  559.44   31.40
  -3  -7  -3 1271.27   43.40
  -3  -7  -3 1375.96   48.20
   3  -7   3 1285.17   42.50
   3  -7   3 1317.17   47.10
  -3  -7  -3 1352.26   50.09
   3  -7   3 1359.96   44.80
  -3  -7  -3 1394.56   46.70
   3  -7   3 1317.17   49.99
   3   7   3 1318.57   53.09
  -3   7  -3 1331.17   48.20
  -3   7  -3 1381.96   51.99
   3   7   3 1347.47   47.10
   4  -7   3  484.35   26.50
  -4  -7  -3  508.35   27.00
   4  -7   3  476.95   28.70
   4  -7   3  492.75   23.50
   4  -7   3  463.85   21.80
  -4  -7  -3  485.05   25.10
  -4  -7  -3  476.65   28.40
   4   7   3  485.45   31.30
  -4   7  -3  472.25   29.40
  -4   7  -3  496.25   27.80
   4   7   3  530.85   27.80
  -4   7  -3  540.35   28.80
   5  -7   3  607.14   32.90
  -5  -7  -3  614.74   29.10
   5  -7   3  612.04   27.10
   5  -7   3  650.83   30.90
  -5  -7  -3  697.73   32.60
  -5  -7  -3  614.54   33.20
   5   7   3  505.05   34.10
  -5   7  -3  568.74   32.60
   5   7   3  556.14   32.10
  -5   7  -3  564.84   32.30
  -6  -7  -3  235.18   20.10
   6  -7   3  229.18   22.20
  -6  -7  -3  227.48   23.80
   6  -7   3  200.18   22.00
   6  -7   3  204.58   17.10
  -6  -7  -3  217.68   21.90
   6   7   3  203.98   25.30
   6   7   3  208.28   24.40
  -6   7  -3  209.28   21.50
  -6   7  -3  241.88   26.10
  -7  -7  -3   10.60   10.20
  -7  -7  -3   34.50   13.60
   7  -7   3   24.10   12.60
  -7  -7  -3   28.30   14.90
   7  -7   3   39.30   11.40
   7   7   3   63.89   17.30
  -7   7  -3   38.20   13.10
   7   7   3   41.20   14.80
  -7   7  -3   33.60   15.10
   8  -7   3   -6.30   11.50
  -8  -7  -3   -1.40   11.00
  -8  -7  -3  -10.30   11.10
  -8  -7  -3   12.30   14.20
  -8   7  -3    6.10   10.80
  -8   7  -3   20.80   14.60
   8   7   3   -5.80   12.80
   8   7   3   10.90   15.50
  -9  -7  -3   34.00   18.30
   9  -7   3   49.60   16.90
  -9  -7  -3   80.29   16.20
   9   7   3   81.89   19.90
  -9   7  -3   86.09   17.40
  -9   7  -3  119.69   26.70
   9   7   3   75.89   19.70
 -10  -7  -3  232.18   34.50
 -10  -7  -3  192.78   22.50
  10  -7   3  196.98   27.30
  10   7   3  193.48   27.00
 -10   7  -3  179.48   33.50
  10   7   3  191.88   28.40
 -11  -7  -3  123.19   20.70
 -11  -7  -3  103.49   27.00
  11  -7   3  133.09   25.50
 -11   7  -3  135.89   29.20
  11   7   3  100.69   24.00
 -12  -7  -3  193.18   35.70
  12  -7   3  255.47   33.20
 -12   7  -3  243.68   38.00
  12   7   3  160.28   28.90
  13  -7   3  312.17   39.40
 -13  -7  -3  261.97   40.50
  13   7   3  261.27   38.60
 -13   7  -3  374.36   47.70
  14  -7   3  189.88   32.70
 -14  -7  -3  149.88   35.40
 -14   7  -3  169.58   37.20
  14   7   3  184.78   35.90
  13  -8  -3  300.77   40.00
 -13  -8   3  304.17   42.60
  13   8  -3  304.97   42.20
 -13   8   3  284.67   42.80
  12  -8  -3   60.29   23.80
 -12  -8   3  143.59   31.90
 -12   8   3   76.79   28.90
  12   8  -3  135.19   29.90
  11  -8  -3  344.57   33.60
  11  -8  -3  357.36   35.60
 -11  -8   3  269.87   38.90
  11  -8  -3  284.27   34.50
  11   8  -3  270.37   36.70
 -11   8   3  327.27   39.80
 -10  -8   3   12.30   19.80
  10  -8  -3   22.50   16.10
  10  -8  -3   20.20   15.90
  10  -8  -3   60.49   20.40
  10   8  -3   45.00   20.90
 -10   8   3   27.90   19.50
   9  -8  -3   61.59   17.80
  -9  -8   3   47.40   19.70
   9  -8  -3   51.59   17.20
   9  -8  -3   41.50   17.80
   9   8  -3   36.80   18.80
   9   8  -3   63.09   19.00
  -9   8   3    3.90   14.50
   8  -8  -3   25.50   16.30
  -8  -8   3   25.00   17.80
   8  -8  -3   25.70   14.20
   8  -8  -3    9.30   12.70
   8   8  -3   43.30   16.70
  -8   8   3    1.20   13.40
   8   8  -3  -17.10   12.20
   7  -8  -3  131.09   19.10
   7  -8  -3  128.79   19.00
  -7  -8   3  125.79   22.50
   7  -8  -3  155.88   23.90
   7   8  -3  150.58   23.00
  -7   8   3  175.58   23.80
  -7   8   3  106.09   17.40
   7   8  -3  123.49   22.40
  -6  -8   3  138.39   22.60
   6  -8  -3  107.79   20.30
   6  -8  -3  167.78   20.60
  -6  -8   3   87.69   15.50
   6  -8  -3  131.19   18.20
   6   8  -3  114.09   20.60
  -6   8   3  139.59   19.20
   6   8  -3   97.39   19.00
  -6   8   3  141.59   21.50
  -5  -8   3  715.53   34.00
   5  -8  -3  702.33   34.10
  -5  -8   3  689.13   38.20
   5  -8  -3  651.13   37.20
   5  -8  -3  726.73   35.20
  -5   8   3  636.44   35.10
  -5   8   3  726.83   36.10
   5   8  -3  789.12   56.79
   5   8  -3  696.53   41.10
   5   8  -3  682.73   36.40
   4  -8  -3  467.25   26.70
   4  -8  -3  431.86   27.30
  -4  -8   3  420.76   29.10
  -4  -8   3  445.56   26.50
   4  -8  -3  502.55   30.30
  -4   8   3  461.15   27.80
   4   8  -3  438.66   28.90
   4   8  -3  424.06   32.20
   4   8  -3  384.56   26.10
  -4   8   3  457.85   29.40
   3  -8  -3  650.93   30.70
   3  -8  -3  646.04   32.20
  -3  -8   3  598.84   30.80
  -3  -8   3  576.84   32.00
   3  -8  -3  631.44   33.70
  -3   8   3  622.44   33.90
   3   8  -3  621.94   37.50
   3   8  -3  631.44   33.80
  -3   8   3  609.24   31.30
   3   8  -3  671.43   31.60
   2  -8  -3  165.88   19.50
   2  -8  -3  188.48   19.40
   2  -8  -3  194.98   19.00
  -2  -8   3  172.98   18.10
  -2  -8   3  196.78   20.90
   2   8  -3  169.28   19.40
  -2   8   3  200.98   19.80
   2   8  -3  138.59   20.50
   2   8  -3  190.88   18.30
  -2   8   3  185.68   21.90
  -1  -8   3  816.42   35.80
   1  -8  -3  810.62   34.50
   1  -8  -3  774.22   35.90
   1  -8  -3  745.33   35.40
  -1  -8   3  783.12   35.40
  -1   8   3  768.52   38.90
  -1   8   3  808.82   34.90
   1   8  -3  809.32   36.90
   1   8  -3  829.12   41.30
   1   8  -3  787.62   30.80
   1   8  -3  811.22   33.30
   0  -8  -3  144.69   17.80
   0  -8   3  142.79   16.60
   0  -8   3  188.28   20.00
   0  -8   3  199.88   18.50
   0  -8  -3  148.39   17.30
   0  -8  -3  138.99   16.80
   0   8   3  148.39   20.50
   0   8  -3  160.38   18.90
   0   8  -3  152.88   20.70
   0   8  -3  171.08   16.00
   0   8   3  160.48   17.80
   0   8  -3  153.78   15.30
  -1  -8  -3  444.06   27.40
   1  -8   3  385.36   25.30
   1  -8   3  360.86   23.00
   1  -8   3  378.26   23.50
  -1  -8  -3  339.77   22.50
  -1  -8  -3  396.76   23.90
  -1   8  -3  417.16   26.30
  -1   8  -3  432.46   29.60
  -1   8  -3  388.06   21.00
   1   8   3  400.66   29.40
  -1   8  -3  384.56   22.40
  -2  -8  -3   66.99   13.50
   2  -8   3   76.39   14.30
   2  -8   3   83.39   12.80
   2  -8   3   60.99   11.90
  -2  -8  -3   58.99   13.90
  -2  -8  -3   73.09   12.60
  -2  -8  -3   53.29   12.80
   2   8   3   50.19   14.40
  -2   8  -3   96.89   15.00
  -2   8  -3   51.89   14.90
  -2   8  -3   89.99   13.50
   3  -8   3   -4.90    7.10
  -3  -8  -3    5.90    8.90
   3  -8   3  -16.50    7.40
  -3  -8  -3   -2.20    9.50
   3  -8   3   15.80    8.80
  -3  -8  -3   12.50    8.80
   3   8   3    0.60    8.00
   3   8   3   -3.80    9.40
  -3   8  -3  -11.10    7.50
  -3   8  -3   -4.40    9.10
  -4  -8  -3   46.20   11.20
   4  -8   3   51.09   13.40
  -4  -8  -3   47.40   13.60
  -4  -8  -3   57.39   11.90
   4  -8   3   63.49   11.80
  -4   8  -3   48.10   14.80
  -4   8  -3   51.79   13.40
   4   8   3   60.79   17.60
   4   8   3   66.09   13.90
   5  -8   3  429.36   29.90
  -5  -8  -3  411.76   30.10
  -5  -8  -3  437.86   26.10
  -5  -8  -3  418.26   28.30
   5  -8   3  485.45   25.90
   5   8   3  460.85   29.90
  -5   8  -3  485.65   31.20
  -5   8  -3  448.86   30.60
   5   8   3  450.55   34.10
   6  -8   3  328.57   31.60
  -6  -8  -3  335.97   31.30
  -6  -8  -3  336.07   24.30
   6  -8   3  386.96   23.60
  -6  -8  -3  386.76   27.80
   6   8   3  325.57   29.50
   6   8   3  395.16   32.90
  -6   8  -3  313.17   28.70
  -6   8  -3  371.86   33.60
  -7  -8  -3  665.33   34.10
  -7  -8  -3  617.34   36.80
   7  -8   3  637.44   39.20
  -7  -8  -3  627.54   40.10
   7   8   3  614.84   38.50
  -7   8  -3  648.14   41.60
  -7   8  -3  710.33   38.20
   7   8   3  693.73   42.00
  -8  -8  -3  293.37   32.90
  -8  -8  -3  330.77   26.70
   8  -8   3  357.96   33.20
   8   8   3  321.97   32.70
  -8   8  -3  316.97   34.70
   8   8   3  360.86   34.70
  -8   8  -3  326.37   29.60
  -9  -8  -3  620.94   36.40
  -9  -8  -3  586.94   45.50
   9  -8   3  679.13   43.50
  -9   8  -3  642.14   49.70
   9   8   3  672.53   44.10
  -9   8  -3  642.84   38.00
   9   8   3  594.34   42.00
  10  -8   3  275.57   33.60
 -10  -8  -3  248.48   35.70
  10   8   3  231.58   31.20
  10   8   3  220.98   30.80
 -10   8  -3  295.47   41.00
 -11  -8  -3  213.28   38.20
  11  -8   3  186.58   29.50
  11   8   3  172.38   29.80
 -11   8  -3  196.98   37.50
 -12  -8  -3   53.09   27.90
  12  -8   3   63.39   24.70
 -12   8  -3   54.19   29.70
  12   8   3   51.29   24.00
  13  -8   3  -13.60   21.50
 -13  -8  -3    6.90   28.30
 -13   8  -3   -7.10   27.80
  13   8   3   -3.20   23.70
 -14  -8  -3  -21.40   26.40
  13   9  -3   -2.70   25.00
 -12  -9   3   45.90   28.30
  12  -9  -3   52.59   25.00
 -12   9   3   39.30   27.90
  12   9  -3   -4.40   22.70
  11  -9  -3   45.50   24.80
 -11  -9   3   31.30   24.90
 -11   9   3   -3.10   21.70
  11   9  -3  -15.70   20.10
  10  -9  -3  482.65   37.90
 -10  -9   3  496.05   49.00
  10  -9  -3  400.86   40.70
  10  -9  -3  354.06   33.90
 -10   9   3  458.35   45.10
  10   9  -3  376.16   41.70
   9  -9  -3   62.59   18.10
   9  -9  -3   63.49   18.30
  -9  -9   3   28.60   20.60
   9  -9  -3   88.99   23.20
   9   9  -3   23.80   18.70
  -9   9   3   83.09   22.50
   9   9  -3   68.09   22.10
   8  -9  -3  818.82   43.40
   8  -9  -3  837.22   43.70
   8  -9  -3  817.22   49.00
  -8  -9   3  804.52   51.89
   8   9  -3  827.92   49.40
  -8   9   3  803.32   47.40
   8   9  -3  738.93   47.00
   7  -9  -3   21.60   16.30
  -7  -9   3   81.39   21.90
   7  -9  -3   69.39   16.80
   7  -9  -3   44.60   16.40
   7   9  -3  102.59   23.00
  -7   9   3   46.70   15.50
   7   9  -3   89.89   21.20
  -7   9   3   40.70   17.00
   6  -9  -3  596.04   34.10
   6  -9  -3  647.14   39.90
   6  -9  -3  567.54   34.20
  -6  -9   3  563.64   39.50
  -6   9   3  592.04   35.70
  -6   9   3  578.34   36.90
   6   9  -3  582.84   41.30
   6   9  -3  472.55   35.00
   5  -9  -3    7.70   11.60
   5  -9  -3    5.80   11.40
   5  -9  -3    5.80   12.60
  -5  -9   3    1.10   11.00
  -5  -9   3   -2.70   12.20
   5   9  -3    4.30   11.10
  -5   9   3  -17.30   11.60
  -5   9   3    7.30   11.80
   5   9  -3  -10.10   12.60
   4  -9  -3  128.29   17.80
   4  -9  -3  117.49   20.60
  -4  -9   3  120.79   20.10
   4  -9  -3  122.39   19.10
  -4  -9   3   90.89   16.30
  -4   9   3  121.99   20.30
  -4   9   3  123.89   19.00
   4   9  -3  123.39   22.60
   4   9  -3   99.49   17.10
   3  -9  -3   -3.40   10.40
  -3  -9   3   11.70    9.30
  -3  -9   3   21.70   12.20
   3  -9  -3   -2.70    9.70
   3  -9  -3   -1.00    9.10
   3   9  -3   -5.90    8.30
  -3   9   3   -8.80   11.30
   3   9  -3   -1.20   12.90
  -3   9   3   -2.30    9.80
   2  -9  -3   11.20   11.20
   2  -9  -3    6.40    9.80
  -2  -9   3   21.10   11.50
   2  -9  -3   15.20   11.30
  -2  -9   3    7.80   11.10
  -2   9   3   15.50   13.20
  -2   9   3   14.90   10.20
   2   9  -3   10.50   13.00
   2   9  -3    8.50    9.00
  -1  -9   3   21.30   10.30
   1  -9  -3    4.00   10.60
   1  -9  -3   22.80   10.70
  -1  -9   3   12.80   10.90
   1  -9  -3   19.90   10.80
   1   9  -3   22.90    9.40
  -1   9   3   19.90    9.60
  -1   9   3    6.70   12.50
   1   9  -3   11.30   11.40
   0  -9   3  516.45   29.90
   0  -9   3  515.25   30.40
   0  -9  -3  528.95   30.20
   0  -9  -3  531.85   32.20
   0  -9  -3  486.45   29.20
   0   9   3  528.95   29.50
   0   9   3  523.35   35.10
   0   9  -3  457.95   34.20
   1  -9   3  132.09   17.10
  -1  -9  -3  125.09   16.90
   1  -9   3  117.79   18.00
  -1  -9  -3  126.79   19.70
   1   9   3  121.89   16.40
  -1   9  -3  117.79   15.80
   1   9   3  121.59   20.90
  -1   9  -3  133.79   21.40
   2  -9   3 1235.78   51.39
  -2  -9  -3 1327.47   52.89
   2  -9   3 1251.87   47.60
  -2  -9  -3 1304.77   49.80
  -2   9  -3 1216.68   55.19
   2   9   3 1199.28   56.09
  -2   9  -3 1261.27   48.30
   3  -9   3  117.59   15.40
  -3  -9  -3   85.19   17.20
   3  -9   3   94.49   17.50
  -3  -9  -3  106.19   16.60
  -3  -9  -3  112.39   15.60
  -3   9  -3  124.59   18.10
   3   9   3  119.49   22.10
  -3   9  -3  132.99   21.60
  -4  -9  -3  703.03   36.80
   4  -9   3  762.02   33.70
  -4  -9  -3  697.13   39.50
   4  -9   3  778.12   39.90
  -4  -9  -3  697.03   34.00
  -4   9  -3  725.83   41.40
   4   9   3  657.33   41.90
  -4   9  -3  704.73   37.20
  -5  -9  -3   69.99   15.00
   5  -9   3  101.99   15.80
  -5  -9  -3   79.69   14.80
   5  -9   3   99.39   20.00
  -5  -9  -3   86.99   18.10
  -5   9  -3   85.39   18.40
  -5   9  -3   62.69   17.30
   5   9   3   72.29   19.50
  -6  -9  -3  333.07   25.70
  -6  -9  -3  305.17   28.40
   6  -9   3  322.47   31.80
  -6  -9  -3  276.17   29.60
  -6   9  -3  328.97   31.20
   6   9   3  271.07   32.20
  -6   9  -3  286.67   30.40
   6   9   3  350.36   31.40
   7  -9   3   21.60   16.20
  -7  -9  -3   14.50   15.50
  -7  -9  -3   24.40   12.90
  -7   9  -3   25.80   15.80
  -7   9  -3   52.09   20.00
   7   9   3   33.70   16.10
   7   9   3   17.40   16.90
  -8  -9  -3  -17.90   15.30
   8  -9   3  -19.90   14.10
   8   9   3    6.20   15.90
   8   9   3   -7.90   14.80
  -8   9  -3    2.60   13.60
  -8   9  -3    8.90   17.40
   9  -9   3    3.90   16.80
  -9  -9  -3   -2.70   18.60
  -9   9  -3    5.70   21.30
   9   9   3  -17.80   15.90
   9   9   3  -22.80   15.10
  -9   9  -3  -13.60   13.20
  10  -9   3  120.99   27.60
 -10  -9  -3  170.78   34.40
 -10   9  -3  182.68   37.10
  10   9   3  116.19   25.50
  10   9   3   92.19   25.00
 -11  -9  -3   -5.90   22.10
  11  -9   3    4.70   21.10
  11   9   3   12.40   20.50
 -11   9  -3    9.20   24.80
 -12  -9  -3  298.87   46.80
  12  -9   3  307.37   39.20
 -12   9  -3  302.57   47.90
  12   9   3  316.97   39.80
 -13  -9  -3   39.90   33.30
  13   9   3    8.40   24.50
  12  10  -3  -35.30   21.70
 -11 -10   3  267.07   42.00
  11 -10  -3  246.38   40.00
  11  10  -3  208.28   35.40
 -11  10   3  297.57   43.70
 -10 -10   3    8.00   24.40
  10 -10  -3   -2.20   20.40
  10 -10  -3   -2.00   26.50
 -10  10   3   -8.20   19.40
  10  10  -3  -22.00   18.00
   9 -10  -3   67.99   20.90
   9 -10  -3   72.49   24.60
  -9 -10   3   32.80   23.10
   9 -10  -3   30.30   21.30
  -9  10   3   68.59   24.20
   9  10  -3  111.19   25.20
   9  10  -3  103.39   27.20
   8 -10  -3   20.60   19.30
  -8 -10   3   -8.40   19.50
   8 -10  -3   21.60   16.10
   8 -10  -3   -5.40   14.80
   8  10  -3   10.40   17.30
  -8  10   3  -16.80   17.00
   8  10  -3   -2.60   17.70
   7 -10  -3   49.60   20.60
  -7 -10   3   60.79   21.80
   7 -10  -3   77.79   18.60
   7 -10  -3   72.89   18.00
   7  10  -3   49.20   18.30
  -7  10   3   60.99   20.70
   7  10  -3   64.79   22.10
  -7  10   3   56.29   18.90
   6 -10  -3    3.90   12.40
   6 -10  -3   -3.90   15.30
   6 -10  -3    1.80   12.60
  -6 -10   3   -7.20   14.80
   6  10  -3   25.60   18.90
   6  10  -3  -11.90   12.70
  -6  10   3    3.10   14.20
  -6  10   3   -7.10   13.30
   5 -10  -3  461.95   36.70
   5 -10  -3  497.15   32.90
  -5 -10   3  477.25   36.80
   5 -10  -3  477.95   33.30
  -5  10   3  445.36   35.00
   5  10  -3  495.85   33.30
  -5  10   3  490.65   35.30
   5  10  -3  437.16   41.40
  -4 -10   3   11.50   14.30
   4 -10  -3    2.10   12.80
   4 -10  -3    9.30   13.40
   4 -10  -3   16.30   12.60
  -4 -10   3   17.00   16.50
   4  10  -3   20.40   17.80
   4  10  -3   16.60   15.00
  -4  10   3    3.50   12.60
  -4  10   3   11.00   13.90
   3 -10  -3 1049.79   45.80
   3 -10  -3 1082.49   50.39
  -3 -10   3 1080.79   49.60
   3 -10  -3 1020.40   47.40
  -3 -10   3 1037.30   46.60
   3  10  -3 1044.60   55.49
  -3  10   3 1080.89   47.70
  -3  10   3 1066.59   51.79
   2 -10  -3    7.00   11.20
   2 -10  -3   16.10   13.70
  -2 -10   3    3.40   11.10
   2 -10  -3   30.60   13.90
  -2 -10   3    4.40   12.90
  -2  10   3   25.30   14.30
  -2  10   3   23.20   12.50
   2  10  -3   34.80   16.90
  -1 -10   3  617.04   35.70
   1 -10  -3  600.14   33.30
  -1 -10   3  583.24   35.00
   1 -10  -3  558.34   34.70
   1 -10  -3  608.94   36.20
  -1  10   3  603.64   39.70
  -1  10   3  576.94   33.40
   1  10  -3  601.44   41.40
   0 -10  -3    5.60   12.80
   0 -10   3   11.30   12.30
   0 -10   3   10.60   10.80
   0 -10  -3    5.50   10.40
   0  10  -3   -0.10   13.70
   0  10   3    3.10   10.20
   0  10   3  -13.10   13.10
  -1 -10  -3  130.59   22.20
   1 -10   3  153.68   20.60
  -1 -10  -3  105.69   18.10
   1 -10   3  169.58   22.60
   1  10   3  144.89   23.90
   1  10   3  134.99   19.70
  -1  10  -3  148.69   25.00
   2 -10   3    2.70   10.40
  -2 -10  -3    5.00   10.90
  -2 -10  -3   -9.30   12.10
   2 -10   3   -2.40   11.00
  -2  10  -3   18.20   14.80
   2  10   3  -20.40   12.20
   2  10   3   -2.50    9.40
  -3 -10  -3   22.30   13.40
  -3 -10  -3    0.40   13.60
   3 -10   3    6.60   14.10
   3 -10   3    6.20   10.60
  -3  10  -3   -2.50   13.20
   3  10   3   18.60   15.80
   4 -10   3   14.60   11.10
  -4 -10  -3    2.20   14.40
  -4 -10  -3   -1.90   10.60
  -4 -10  -3    5.80   11.20
   4 -10   3    0.90   11.70
  -4  10  -3   -6.50   12.20
   4  10   3   21.50   17.50
  -4  10  -3   12.70   15.50
   5 -10   3  642.14   40.40
  -5 -10  -3  636.34   49.50
  -5 -10  -3  649.43   42.20
  -5  10  -3  637.94   40.50
   5  10   3  721.63   46.90
  -5  10  -3  572.64   40.00
  -6 -10  -3   39.10   18.70
   6 -10   3   43.80   18.20
  -6  10  -3   45.70   17.60
  -6  10  -3   15.60   17.70
   6  10   3   51.39   21.00
   7 -10   3  572.74   42.90
  -7 -10  -3  641.84   46.40
   7  10   3  630.24   46.70
  -7  10  -3  650.83   42.90
  -7  10  -3  589.84   45.20
   8 -10   3  -15.40   16.90
  -8 -10  -3  -41.70   17.30
  -8  10  -3    8.60   15.50
   8  10   3   12.10   20.30
  -8  10  -3   10.80   21.10
  -9 -10  -3  364.66   43.40
   9 -10   3  473.75   45.00
   9  10   3  372.26   56.99
  -9  10  -3  436.16   48.20
   9  10   3  406.56   43.60
 -10 -10  -3   22.60   25.80
  10 -10   3  -14.50   20.70
  10  10   3  -39.50   18.60
 -10  10  -3  -40.90   24.10
  10  10   3   -9.90   19.50
  11 -10   3  216.48   36.90
 -11 -10  -3  199.38   41.10
  11  10   3  190.68   34.00
 -11  10  -3   98.49   34.80
  10 -11  -3  187.68   33.80
 -10 -11   3  250.27   47.60
 -10  11   3  136.79   33.60
  10  11  -3  220.98   37.20
   9 -11  -3   27.30   24.00
  -9 -11   3   45.50   27.90
   9 -11  -3    9.10   21.40
   9  11  -3   30.50   21.90
  -9  11   3   -2.70   22.10
   9  11  -3   31.30   25.30
  -8 -11   3  392.56   44.50
   8 -11  -3  354.56   35.30
   8 -11  -3  289.27   37.20
   8  11  -3  291.27   37.60
   8  11  -3  395.16   52.69
  -8  11   3  262.97   34.80
   7 -11  -3   43.90   23.20
  -7 -11   3   44.70   22.50
   7 -11  -3   32.40   18.10
  -7  11   3   38.70   21.00
   7  11  -3   72.39   26.20
  -6 -11   3  413.56   40.60
   6 -11  -3  320.97   35.70
   6 -11  -3  336.57   32.10
   6 -11  -3  281.77   30.30
   6  11  -3  333.17   39.80
  -6  11   3  346.77   36.60
  -6  11   3  306.17   33.80
   5 -11  -3   28.60   16.40
   5 -11  -3   25.10   18.50
  -5 -11   3   22.40   18.80
   5 -11  -3   32.80   15.40
  -5  11   3   16.80   18.10
   5  11  -3   42.50   20.90
  -5  11   3   18.50   17.20
   4 -11  -3   40.00   17.10
  -4 -11   3    9.90   16.90
   4 -11  -3    7.70   16.10
   4 -11  -3   15.50   15.50
  -4  11   3   32.70   16.30
   4  11  -3   30.10   20.10
  -4  11   3   33.20   17.50
   3 -11  -3   12.80   12.60
   3 -11  -3    7.30   14.80
  -3 -11   3   -6.70   14.90
   3 -11  -3   39.20   16.80
  -3  11   3    7.60   14.50
  -3  11   3    8.50   16.80
   3  11  -3    3.00   16.70
   2 -11  -3   60.69   17.80
   2 -11  -3   62.39   16.00
   2 -11  -3   41.50   20.10
  -2 -11   3   37.30   15.60
  -2 -11   3   68.99   19.00
  -2  11   3   46.20   18.40
  -2  11   3   50.09   16.80
   2  11  -3   49.99   19.70
  -1 -11   3   15.90   14.00
   1 -11  -3   -0.40   12.50
   1 -11  -3   18.60   15.20
  -1 -11   3   -2.30   12.90
  -1  11   3   -9.60   15.10
  -1  11   3  -11.50   10.80
   1  11  -3   -9.30   15.40
   0 -11   3  390.16   34.60
   0 -11  -3  417.86   34.40
   0 -11  -3  343.97   30.30
   0 -11   3  444.06   32.60
   0  11  -3  322.97   36.00
   0  11   3  377.06   29.20
   0  11   3  334.47   36.30
  -1 -11  -3   23.90   13.80
  -1 -11  -3   45.30   17.20
   1 -11   3   49.80   16.00
   1 -11   3   26.90   16.10
   1  11   3   20.80   18.50
  -1  11  -3   49.40   20.40
   1  11   3   30.10   14.30
  -2 -11  -3  650.93   40.00
   2 -11   3  742.83   38.50
   2 -11   3  644.04   41.60
  -2 -11  -3  730.43   44.00
   2  11   3  628.24   45.90
   2  11   3  624.74   36.70
  -2  11  -3  644.24   45.60
   3 -11   3   10.70   13.20
   3 -11   3   20.20   15.70
  -3 -11  -3   23.10   17.20
   3  11   3   33.70   18.90
  -3  11  -3   28.70   17.60
  -4 -11  -3  768.52   48.00
   4 -11   3  852.81   47.90
   4  11   3  862.41   53.89
  -4  11  -3  843.72   51.09
  -5 -11  -3  105.59   24.90
   5 -11   3  130.99   24.60
  -5  11  -3   88.49   22.00
   5  11   3  105.69   25.30
   6 -11   3  118.99   25.00
  -6 -11  -3  143.79   27.50
  -6  11  -3  102.49   34.80
   6  11   3  124.89   27.60
  -6  11  -3  136.89   25.10
   7 -11   3  -18.70   17.10
  -7 -11  -3   -3.30   20.50
  -7  11  -3   10.00   19.50
   7  11   3    6.40   19.20
  -7  11  -3  -13.60   19.50
  -8 -11  -3  -17.20   21.20
   8 -11   3   11.20   20.80
  -8  11  -3   15.40   18.00
  -8  11  -3   -1.60   22.20
   8  11   3  -12.80   19.60
   9 -11   3    7.70   21.90
  -9 -11  -3   28.10   29.00
   9  11   3    8.50   23.40
  -9  11  -3    4.60   28.30
 -10 -11  -3   11.60   30.60
  10  11   3   28.20   25.10
 -10  11  -3   17.30   32.70
  -8 -12   3    7.80   24.40
   8 -12  -3   -3.60   21.20
   8 -12  -3  -30.40   22.90
  -8  12   3   -9.10   23.00
   8  12  -3    7.90   24.90
   7 -12  -3   26.10   24.10
   7 -12  -3   57.39   21.10
  -7 -12   3   37.70   25.00
   7  12  -3   35.40   26.00
  -7  12   3    8.50   21.30
  -6 -12   3   73.39   26.40
   6 -12  -3   47.90   19.60
   6 -12  -3   43.00   22.70
  -6  12   3   31.30   21.80
  -6  12   3   32.00   22.20
   6  12  -3   87.19   28.10
   5 -12  -3   95.79   22.10
  -5 -12   3  151.78   28.10
   5 -12  -3  157.08   30.40
   5  12  -3  102.59   28.80
  -5  12   3  137.89   26.60
  -5  12   3   61.19   22.20
   4 -12  -3  123.19   28.00
  -4 -12   3   88.99   23.80
   4 -12  -3  129.19   24.60
  -4  12   3  116.19   24.30
   4  12  -3   98.99   28.60
  -4  12   3   65.29   23.50
   3 -12  -3  260.27   30.60
  -3 -12   3  288.87   32.70
   3  12  -3  214.88   35.10
  -3  12   3  262.67   31.30
  -3  12   3  285.27   35.20
   2 -12  -3  271.37   30.70
  -2 -12   3  164.88   25.70
  -2  12   3  257.27   29.50
  -2  12   3  181.98   29.60
   2  12  -3  277.17   38.40
  -1 -12   3  300.67   32.40
   1 -12  -3  290.17   31.70
  -1 -12   3  277.77   44.70
   1  12  -3  178.38   31.60
  -1  12   3  218.28   27.90
  -1  12   3  239.28   33.70
   0 -12  -3   58.59   19.80
   0 -12   3   64.59   19.90
   0 -12   3   56.69   18.50
   0  12   3   23.30   20.20
   0  12  -3   23.00   21.00
  -1 -12  -3   87.69   22.20
   1 -12   3   92.59   21.00
   1 -12   3  131.49   25.00
   1  12   3   88.19   25.40
  -1  12  -3   90.49   25.10
   2 -12   3   14.90   15.90
   2 -12   3  -21.50   14.90
  -2 -12  -3   -3.70   17.20
  -2  12  -3  -13.90   17.70
   2  12   3  -21.10   17.80
  -3 -12  -3   26.20   19.40
   3 -12   3   -5.00   17.10
   3  12   3  -12.40   17.80
  -3  12  -3  -12.00   16.90
  -4 -12  -3    7.40   20.20
   4 -12   3    6.60   18.20
  -4  12  -3   -5.50   17.90
   4  12   3   -0.50   20.20
   5 -12   3  143.69   27.50
  -5 -12  -3  129.79   28.90
  -5  12  -3  144.39   30.40
   5  12   3  168.38   32.10
  -6 -12  -3  103.49   28.10
   6 -12   3  107.89   27.30
   6  12   3  160.98   32.30
  -6  12  -3  130.19   28.30
  -7 -12  -3  238.68   37.00
   7 -12   3  209.38   35.70
  -7  12  -3  234.78   35.20
   7  12   3  199.88   37.70
   8 -12   3  114.69   28.80
  -8 -12  -3  103.29   37.50
   8  12   3  188.78   36.40
  -8  12  -3  198.18   32.40
   6 -13  -3   -2.80   23.40
   6 -13  -3    9.30   19.60
   6  13  -3    5.20   25.90
  -6  13   3    9.70   23.00
  -6  13   3  -36.20   20.70
   5 -13  -3   90.59   24.40
  -5 -13   3  110.39   28.40
  -5  13   3   51.99   26.30
  -5  13   3   96.59   25.90
   5  13  -3   75.79   30.70
  -4 -13   3  -16.00   19.30
   4 -13  -3   20.80   21.20
  -4  13   3   14.60   21.90
   4  13  -3  -15.40   23.00
  -4  13   3   -0.70   20.30
  -3 -13   3   19.40   20.50
   3 -13  -3  -13.60   17.90
  -3  13   3   22.40   22.70
   3  13  -3    0.00   22.60
   2 -13  -3   -5.50   18.60
  -2 -13   3   24.00   20.00
  -2  13   3   10.20   20.60
   2  13  -3  -13.40   20.70
   1 -13  -3   75.29   23.80
  -1 -13   3   83.19   23.80
   1  13  -3  133.69   32.10
  -1  13   3   66.29   25.80
   0 -13  -3   61.99   22.70
   0 -13   3   51.79   21.50
   0  13   3   95.09   28.40
   0  13  -3   33.00   22.50
   1 -13   3  185.78   26.90
   1 -13   3  200.98   31.80
  -1 -13  -3  258.77   34.30
  -1  13  -3  185.18   34.10
   1  13   3  193.78   35.20
  -2 -13  -3   86.79   24.80
   2 -13   3  112.29   27.80
   2  13   3   64.39   25.50
  -2  13  -3   73.79   26.70
  -3 -13  -3  271.47   36.20
   3 -13   3  233.78   33.40
   3  13   3  179.58   34.80
  -3  13  -3  235.48   38.30
   4 -13   3  110.79   27.50
  -4 -13  -3  102.89   29.30
  -4  13  -3  111.99   28.90
   4  13   3   97.19   29.40
  -5 -13  -3  155.28   35.60
   5 -13   3  182.18   33.10
   5  13   3  158.88   35.90
  -5  13  -3  114.99   28.80
   6 -13   3  -17.60   20.90
  -6  13  -3   35.00   24.70
  17   0  -4    3.20   24.10
 -17   0   4   18.60   26.50
  17   0  -4    8.70   30.30
 -17   0   4   25.40   25.00
 -16   0   4  322.47   40.60
 -16   0   4  288.97   38.20
  16   0  -4  310.47   39.70
  16   0  -4  254.87   34.50
  15   0  -4    6.30   19.30
 -15   0   4  -13.10   20.10
  15   0  -4  -11.50   20.70
 -15   0   4   11.50   22.00
  14   0  -4   37.80   20.20
 -14   0   4   24.30   21.10
  14   0  -4   48.60   22.20
  14   0  -4   40.60   21.50
 -14   0   4   14.00   18.70
  13   0  -4   -5.10   15.80
 -13   0   4    5.40   17.70
 -13   0   4    1.40   17.30
  13   0  -4   -9.20   12.90
  13   0  -4  -12.50   14.20
  12   0  -4   69.69   18.00
  12   0  -4   72.39   19.90
 -12   0   4   81.29   21.10
  12   0  -4   51.29   15.50
 -12   0   4   26.20   16.80
  11   0  -4   -9.50   10.80
  11   0  -4   -5.30   12.00
 -11   0   4  -25.80   12.30
  11   0  -4   -3.50   12.10
 -11   0   4   10.80   15.20
  10   0  -4 1092.09   46.40
  10   0  -4  997.80   47.80
 -10   0   4  957.70   48.20
  10   0  -4 1033.40   45.70
 -10   0   4 1034.40   49.80
   9   0  -4    1.10    8.20
  -9   0   4   10.80   11.70
   9   0  -4   -0.80    9.00
  -9   0   4   -8.40    9.80
   9   0  -4   11.70   10.90
   8   0  -4 2816.52   90.09
   8   0  -4 2795.72   87.79
  -8   0   4 2818.52   90.09
   8   0  -4 2836.72   87.29
  -8   0   4 2783.22   90.99
   7   0  -4   -0.40    7.30
  -7   0   4    2.50    7.40
   7   0  -4   10.90    7.30
   7   0  -4    3.80    6.60
  -7   0   4    0.30    7.90
  -6   0   4 3006.70   93.79
  -6   0   4 3184.68   91.39
   6   0  -4 3193.18   91.19
   6   0  -4 3169.98   92.89
   6   0  -4 3229.78   93.69
  -5   0   4    0.30    4.70
   5   0  -4    3.40    5.00
  -5   0   4    3.20    6.20
   5   0  -4    1.80    5.70
   5   0  -4    3.70    4.50
   4   0  -4 1638.14   50.89
   4   0  -4 1603.84   47.90
  -4   0   4 1676.43   47.70
   4   0  -4 1668.93   49.99
   4   0  -4 1576.04   46.90
  -4   0   4 1632.14   51.29
  -3   0   4    1.80    2.70
   3   0  -4    2.60    4.00
   3   0  -4    4.20    3.00
   3   0  -4    1.40    2.30
   3   0  -4   -4.30    3.00
  -3   0   4   -4.80    3.50
   2   0  -4    6.00    3.50
  -2   0   4   12.60    3.10
   2   0  -4   13.60    3.30
   2   0  -4   11.80    4.60
  -2   0   4   18.00    4.80
   1   0  -4   -3.60    2.20
   1   0  -4   -4.10    2.50
   1   0  -4    2.10    3.00
   1   0  -4    1.90    2.10
   1   0  -4    4.80    3.00
   0   0  -4  540.35   17.60
   0   0  -4  524.05   16.80
   0   0  -4  539.65   16.70
   0   0  -4  542.45   19.00
   0   0  -4  541.85   18.20
   1   0   4   -2.10    2.60
  -1   0  -4    1.00    2.60
   1   0   4   -2.40    2.10
  -1   0  -4    6.50    2.40
  -1   0  -4    0.30    3.00
   2   0   4 2891.41   75.39
  -2   0  -4 2900.51   77.99
   2   0   4 2805.02   77.89
  -2   0  -4 2876.21   79.09
  -2   0  -4 2942.81   76.19
  -2   0  -4 2785.32   77.09
  -3   0  -4    0.30    4.20
  -3   0  -4    1.90    3.80
  -3   0  -4    5.20    3.50
   3   0   4   -2.50    3.60
   3   0   4   -1.40    2.70
  -4   0  -4 6378.36  170.08
   4   0   4 6483.75  166.88
   4   0   4 6553.04  171.38
   4   0   4 6267.07  170.48
  -4   0  -4 6419.66  169.38
  -4   0  -4 6612.34  173.88
  -5   0  -4   -5.00    4.40
   5   0   4   -5.00    5.20
  -5   0  -4   -2.40    6.40
  -5   0  -4    2.00    4.60
   5   0   4    6.70    4.20
   5   0   4   -4.80    4.50
  -5   0  -4   -0.60    5.20
  -6   0  -4 1516.15   50.19
  -6   0  -4 1596.04   49.70
   6   0   4 1596.74   48.00
  -6   0  -4 1486.15   56.59
   6   0   4 1582.94   52.69
   6   0   4 1607.24   53.39
  -6   0  -4 1541.65   50.79
   7   0   4    1.30    5.70
  -7   0  -4    3.30    6.30
  -7   0  -4   -4.00    9.30
   7   0   4   -9.30    6.40
   7   0   4   -8.40    5.60
  -7   0  -4    8.80    5.90
  -7   0  -4    3.00    8.20
   8   0   4   68.99   13.90
  -8   0  -4   73.79   16.90
   8   0   4   60.19   10.30
  -8   0  -4   56.89   11.00
   8   0   4   72.89   13.50
  -8   0  -4   65.79   13.60
  -8   0  -4   48.00    9.80
   9   0   4   -6.70    9.10
   9   0   4    3.50    7.70
  -9   0  -4    1.00   11.50
  -9   0  -4   -1.00   10.20
  -9   0  -4   -1.10    7.30
  -9   0  -4  -16.90    7.70
 -10   0  -4  114.59   16.90
 -10   0  -4  130.59   19.30
  10   0   4  132.29   20.60
 -10   0  -4  124.29   21.00
 -10   0  -4  140.19   15.50
  10   0   4  117.89   16.00
 -11   0  -4   20.80   13.70
 -11   0  -4    3.20   14.00
  11   0   4   -5.60   10.00
  11   0   4  -22.40   10.90
  12   0   4  613.34   34.70
 -12   0  -4  612.14   41.60
  12   0   4  584.14   41.30
 -13   0  -4   15.20   16.00
  13   0   4  -13.10   15.90
  14   0   4  920.11   56.89
 -14   0  -4  992.60   55.89
  15   0   4    0.40   20.60
 -15   0  -4   23.40   20.30
 -16   0  -4  347.37   40.30
  16   0   4  465.45   47.00
 -17  -1   4   55.19   28.60
  17  -1  -4   68.89   27.90
  17   1  -4   42.10   27.40
 -17   1   4   47.10   34.80
 -17   1   4   95.29   31.10
 -16  -1   4   -1.60   23.10
  16  -1  -4    6.00   23.10
  16  -1  -4   10.20   22.20
 -16   1   4   12.90   25.60
  16   1  -4   34.90   24.10
 -16   1   4    3.10   23.40
  16   1  -4   20.40   23.60
  15  -1  -4  336.37   39.30
  15  -1  -4  374.46   38.60
 -15  -1   4  322.47   35.00
 -15  -1   4  312.17   38.10
  15   1  -4  291.07   38.20
 -15   1   4  404.86   43.80
  15   1  -4  286.57   35.50
 -15   1   4  326.07   39.50
  14  -1  -4  102.69   24.00
  14  -1  -4   71.29   22.50
 -14  -1   4  129.99   25.00
  14  -1  -4   76.89   22.70
 -14  -1   4   94.19   25.90
 -14   1   4   91.79   25.40
  14   1  -4  151.68   29.10
 -14   1   4   68.99   24.80
  14   1  -4  103.69   26.70
  14   1  -4  122.79   24.10
  13  -1  -4  900.51   48.90
 -13  -1   4  875.41   50.59
 -13  -1   4  827.82   46.70
  13  -1  -4  931.61   51.69
  13  -1  -4  786.52   48.10
  13   1  -4  805.52   50.99
  13   1  -4  936.81   48.10
 -13   1   4  741.93   50.49
  13   1  -4  875.31   49.40
 -13   1   4  817.42   52.89
  12  -1  -4  140.99   23.50
 -12  -1   4   98.89   20.30
  12  -1  -4  138.19   23.50
  12  -1  -4  105.09   20.40
 -12  -1   4  106.79   22.90
  12   1  -4  118.79   19.90
 -12   1   4  123.29   24.70
  12   1  -4  106.39   23.20
  12   1  -4   75.49   18.40
 -12   1   4   99.09   21.80
  11  -1  -4 1146.29   53.09
  11  -1  -4 1194.98   52.89
 -11  -1   4 1132.69   54.39
 -11  -1   4 1082.69   50.79
  11  -1  -4 1182.58   51.99
  11   1  -4 1188.88   51.09
 -11   1   4 1137.49   54.19
  11   1  -4 1187.28   55.59
  11   1  -4 1146.79   51.89
 -11   1   4 1031.40   54.39
  10  -1  -4   56.69   14.40
 -10  -1   4   41.70   14.60
  10  -1  -4   57.29   14.40
  10  -1  -4   55.79   15.60
 -10  -1   4  111.29   20.50
  10   1  -4    4.30   12.00
  10   1  -4   63.99   14.80
  10   1  -4   93.29   17.40
 -10   1   4   62.89   17.10
 -10   1   4   55.09   17.30
  -9  -1   4  564.64   35.60
   9  -1  -4  531.95   31.70
   9  -1  -4  531.15   32.50
  -9  -1   4  628.64   34.30
   9  -1  -4  589.44   31.40
   9   1  -4  544.55   33.80
   9   1  -4  645.74   33.10
   9   1  -4  609.04   32.00
  -9   1   4  581.44   33.00
  -9   1   4  532.75   33.20
   8  -1  -4   23.60    9.70
   8  -1  -4   11.50    8.50
   8  -1  -4   11.00    9.00
  -8  -1   4    9.70   11.10
  -8  -1   4   25.30   12.50
   8   1  -4   36.00   12.40
   8   1  -4   22.50    9.90
   8   1  -4   20.90    9.30
  -8   1   4   35.80   11.20
  -8   1   4   22.40    9.80
   7  -1  -4   88.99   13.60
  -7  -1   4   87.29   15.70
   7  -1  -4   93.49   13.90
  -7  -1   4  115.39   15.90
   7  -1  -4  113.79   13.40
  -7   1   4  101.19   13.10
   7   1  -4   93.39   15.00
   7   1  -4   88.19   12.90
  -7   1   4   91.19   14.00
   7   1  -4  116.19   15.30
   6  -1  -4  142.69   15.10
  -6  -1   4  108.19   14.20
   6  -1  -4  129.99   13.00
   6  -1  -4  105.39   13.30
  -6  -1   4  131.49   17.50
   6   1  -4  117.09   15.10
   6   1  -4  152.98   15.40
  -6   1   4  122.59   14.20
   6   1  -4  131.19   14.30
  -6   1   4  116.59   12.60
   5  -1  -4 2293.47   66.89
  -5  -1   4 2280.87   73.59
   5  -1  -4 2288.07   68.29
  -5  -1   4 2309.07   68.79
   5  -1  -4 2333.57   70.79
   5  -1  -4 2352.66   66.39
   5   1  -4 2302.67   68.79
   5   1  -4 2294.07   69.59
   5   1  -4 2352.86   70.99
  -5   1   4 2421.06   69.59
  -5   1   4 2283.67   67.39
   4  -1  -4  196.48   13.00
  -4  -1   4  201.58   12.10
   4  -1  -4  193.18   12.00
   4  -1  -4  189.48   10.70
   4  -1  -4  210.78   11.40
   4  -1  -4  178.88   13.50
  -4  -1   4  238.48   16.90
   4   1  -4  197.08   12.70
   4   1  -4  209.98   13.70
  -4   1   4  188.08   11.70
   4   1  -4  213.08   13.60
   4   1  -4  213.88   12.80
   3  -1  -4 3916.71  104.39
   3  -1  -4 4013.50  107.79
  -3  -1   4 3924.81  111.29
   3  -1  -4 4075.79  105.89
   3  -1  -4 3894.01  103.49
  -3  -1   4 3990.10  104.09
  -3   1   4 4144.09  106.09
   3   1  -4 4033.80  108.49
   3   1  -4 4147.88  108.69
   3   1  -4 4032.70  105.19
   3   1  -4 3996.00  106.59
   3   1  -4 3853.51  104.39
   2  -1  -4  696.43   21.40
  -2  -1   4  671.33   25.50
   2  -1  -4  678.23   23.70
   2  -1  -4  621.04   22.30
  -2   1   4  683.03   21.70
   2   1  -4  673.13   23.50
   2   1  -4  650.43   19.80
  -2   1   4  651.23   20.80
   2   1  -4  699.03   23.60
   2   1  -4  639.24   22.10
   2   1  -4  674.63   21.30
  -1  -1   4 4326.57  115.49
   1  -1  -4 4247.27  113.79
   1  -1  -4 4390.66  113.09
   1  -1  -4 4416.16  112.39
   1  -1  -4 4289.87  113.39
   1  -1  -4 4256.87  113.59
   1   1  -4 4293.57  114.29
   1   1  -4 4364.96  114.59
   1   1  -4 4516.85  114.79
   1   1  -4 4329.47  110.79
   1   1  -4 4355.76  111.49
   0  -1  -4  168.68    8.50
   0  -1  -4  165.18    8.30
   0  -1   4  170.48    9.10
   0  -1  -4  166.48    8.00
   0  -1  -4  158.38    8.20
   0  -1   4  163.68    9.00
   0  -1  -4  186.88   10.00
   0   1  -4  167.98    9.10
   0   1  -4  149.88    6.80
   0   1  -4  173.08   10.00
   0   1  -4  167.38    7.10
   0   1  -4  168.18    7.00
  -1  -1  -4 7371.76  193.18
  -1  -1  -4 7347.26  189.88
  -1  -1  -4 7306.97  188.58
   1  -1   4 7729.43  191.38
  -1  -1  -4 7215.58  188.68
  -1  -1  -4 7364.46  191.28
  -1   1  -4 7686.33  192.48
  -1   1  -4 7442.46  190.68
  -1   1  -4 7375.36  189.88
   1   1   4 7510.15  191.38
  -1   1  -4 7609.54  189.98
  -1   1  -4 7546.04  193.38
  -2  -1  -4 1179.58   35.50
   2  -1   4 1254.97   37.60
  -2  -1  -4 1221.38   35.70
   2  -1   4 1266.17   36.40
  -2  -1  -4 1224.28   35.00
  -2  -1  -4 1205.48   38.50
   2   1   4 1239.28   37.60
  -2   1  -4 1271.97   36.20
  -2   1  -4 1221.38   38.40
  -2   1  -4 1285.87   38.70
  -3  -1  -4   91.39    9.40
  -3  -1  -4   97.19    7.80
   3  -1   4   88.39    8.90
   3  -1   4   92.19    8.80
  -3  -1  -4   98.29    8.10
   3  -1   4  110.09    8.10
  -3  -1  -4   96.89    9.30
   3   1   4  117.39   11.00
  -3   1  -4   86.89    8.00
  -3   1  -4   96.49    9.60
  -3   1  -4   78.39   10.70
  -4  -1  -4    8.20    4.30
  -4  -1  -4   18.60    4.60
  -4  -1  -4   13.20    5.00
   4  -1   4   13.50    4.90
   4  -1   4   17.80    5.40
   4  -1   4    6.10    5.20
  -4  -1  -4   17.30    6.10
   4   1   4    9.00    5.80
  -4   1  -4    1.80    6.60
  -4   1  -4    2.10    4.50
  -4   1  -4    3.50    4.10
   4   1   4   19.30    6.00
  -5  -1  -4  895.51   34.40
   5  -1   4  858.61   29.80
  -5  -1  -4  887.31   29.90
   5  -1   4  844.42   32.40
   5  -1   4  830.42   32.10
  -5  -1  -4  875.11   31.40
  -5  -1  -4  868.61   31.60
   5   1   4  933.71   34.20
  -5   1  -4  853.11   30.80
  -5   1  -4  826.72   30.90
   5   1   4  838.22   32.20
   5   1   4  827.72   27.00
  -5   1  -4  781.22   37.40
   6  -1   4   18.10    7.50
   6  -1   4   11.00    7.50
  -6  -1  -4   14.20    8.60
  -6  -1  -4   13.20    6.30
  -6  -1  -4    7.20    6.70
  -6  -1  -4   14.70    7.20
   6  -1   4    6.60    5.60
  -6   1  -4    7.30    5.70
   6   1   4   22.70    8.30
  -6   1  -4    9.60    5.60
  -6   1  -4   12.50   10.20
   6   1   4    3.50    6.90
   6   1   4   20.30    5.30
  -7  -1  -4 1446.66   51.69
  -7  -1  -4 1507.15   49.00
   7  -1   4 1479.45   52.39
   7  -1   4 1497.35   52.29
   7  -1   4 1537.05   49.30
  -7  -1  -4 1482.45   56.29
  -7   1  -4 1463.65   58.89
   7   1   4 1408.96   53.69
  -7   1  -4 1534.65   51.09
  -7   1  -4 1471.25   48.30
  -7   1  -4 1480.65   50.19
   7   1   4 1513.55   52.99
   7   1   4 1427.96   46.00
  -8  -1  -4   67.29   14.00
   8  -1   4   57.59   13.10
  -8  -1  -4   76.99   11.70
   8  -1   4   97.59   15.50
  -8  -1  -4  115.29   15.50
   8  -1   4   81.49   11.90
  -8  -1  -4   88.79   15.20
  -8   1  -4   69.79   12.70
   8   1   4   67.29   10.50
   8   1   4   84.69   15.60
  -8   1  -4  100.69   13.70
  -8   1  -4  105.29   19.50
  -8   1  -4   80.29   11.10
   8   1   4   84.39   14.40
  -9  -1  -4 1923.11   72.69
   9  -1   4 1994.30   69.89
   9  -1   4 1933.81   64.09
  -9  -1  -4 1606.94   66.89
  -9  -1  -4 1981.40   66.89
  -9   1  -4 2033.70   62.09
  -9   1  -4 1971.30   65.89
  -9   1  -4 1936.71   66.29
  -9   1  -4 2185.38   76.59
   9   1   4 1966.00   61.59
   9   1   4 1935.41   62.89
   9   1   4 1828.12   69.69
 -10  -1  -4  149.69   19.50
 -10  -1  -4  130.49   21.20
  10  -1   4  141.69   21.90
  10  -1   4  177.18   18.90
 -10  -1  -4  112.59   20.20
 -10   1  -4  139.59   18.60
  10   1   4  154.98   16.30
 -10   1  -4  141.39   15.40
  10   1   4  141.09   21.70
 -10   1  -4  123.19   21.30
  10   1   4  132.39   16.60
 -10   1  -4  112.49   17.60
 -11  -1  -4  591.84   39.50
 -11  -1  -4  596.74   36.70
  11  -1   4  532.35   31.80
  11  -1   4  489.65   35.30
 -11   1  -4  507.45   37.80
  11   1   4  526.15   38.20
  11   1   4  534.55   35.10
  12  -1   4   13.30   16.90
 -12  -1  -4   51.39   18.30
  12  -1   4   35.80   14.50
 -12  -1  -4   47.70   21.50
 -12   1  -4   29.40   16.60
  12   1   4   47.70   18.60
  13  -1   4  139.99   21.90
 -13  -1  -4  127.59   25.30
  13  -1   4  140.29   25.40
 -13   1  -4  131.99   24.10
  13   1   4   89.39   23.90
 -14  -1  -4   22.90   19.20
  14  -1   4  -16.90   18.20
  14   1   4   -2.80   18.10
 -14   1  -4   14.20   18.30
  15  -1   4   22.10   22.80
 -15  -1  -4   16.40   21.20
  15   1   4   22.90   21.80
 -15   1  -4   62.89   23.30
  16  -1   4   36.40   24.60
 -16  -1  -4   17.50   22.50
 -16   1  -4   29.70   23.30
  16   1   4   52.29   26.40
 -16  -2   4  130.79   29.30
  16  -2  -4  109.69   28.30
  16   2  -4  113.79   30.60
 -16   2   4   88.19   29.90
 -16   2   4  172.58   36.20
  15  -2  -4   97.09   26.20
 -15  -2   4   75.39   26.20
 -15   2   4   68.89   27.80
  15   2  -4  105.39   28.30
  15   2  -4   67.79   25.30
 -15   2   4  113.79   30.40
  14  -2  -4   33.70   18.60
 -14  -2   4   25.40   18.20
  14  -2  -4   21.10   19.00
 -14  -2   4   41.70   20.90
  14  -2  -4   34.60   20.20
  14   2  -4    2.90   14.70
  14   2  -4   -7.10   18.70
 -14   2   4   41.70   22.50
 -14   2   4    6.60   23.50
  13  -2  -4  -10.80   15.40
 -13  -2   4   35.60   19.50
  13  -2  -4   -3.00   14.30
 -13  -2   4   20.30   15.50
  13  -2  -4   -2.20   16.20
  13   2  -4  -15.80   13.90
 -13   2   4    1.50   17.80
  13   2  -4   18.80   18.60
 -13   2   4  -12.10   18.10
  13   2  -4  -13.40   12.10
  12  -2  -4   23.30   15.80
 -12  -2   4   27.70   14.40
  12  -2  -4   34.90   16.60
  12  -2  -4   47.20   17.20
 -12  -2   4   50.99   19.00
  12   2  -4   67.49   17.00
  12   2  -4   37.30   19.20
  12   2  -4   61.69   18.80
 -12   2   4   41.30   18.10
 -12   2   4   41.20   21.90
 -11  -2   4  156.08   24.20
 -11  -2   4  166.08   21.40
  11  -2  -4  187.68   24.00
  11  -2  -4  139.99   21.30
  11  -2  -4  148.09   22.40
 -11   2   4  224.08   26.30
  11   2  -4  147.69   22.90
  11   2  -4  156.18   21.30
  11   2  -4  170.28   25.80
 -11   2   4  152.98   26.80
  10  -2  -4  909.51   42.00
 -10  -2   4  922.21   46.30
  10  -2  -4  842.62   43.00
  10  -2  -4  848.12   43.10
 -10  -2   4  984.50   42.20
  10   2  -4  906.61   41.60
 -10   2   4  832.42   45.10
  10   2  -4  823.92   45.40
  10   2  -4  893.51   43.40
 -10   2   4  862.41   42.80
   9  -2  -4  422.36   26.30
  -9  -2   4  427.36   31.20
   9  -2  -4  398.76   28.10
   9  -2  -4  317.67   26.10
  -9  -2   4  439.96   27.10
  -9   2   4  385.76   28.20
  -9   2   4  393.76   27.20
   9   2  -4  446.66   31.50
   9   2  -4  445.06   27.30
   9   2  -4  450.75   28.90
  -8  -2   4 1552.04   54.29
  -8  -2   4 1569.64   60.79
   8  -2  -4 1511.85   55.89
   8  -2  -4 1618.64   58.09
   8  -2  -4 1561.04   54.09
   8   2  -4 1548.95   55.19
   8   2  -4 1540.85   56.59
  -8   2   4 1517.45   56.09
   8   2  -4 1608.54   60.59
  -8   2   4 1531.75   55.59
  -7  -2   4 1237.48   44.10
  -7  -2   4 1278.67   50.89
  -7  -2   4 1137.09   42.00
   7  -2  -4 1211.58   42.60
   7  -2  -4 1240.68   47.10
   7  -2  -4 1184.68   44.40
   7   2  -4 1162.58   47.70
   7   2  -4 1211.58   45.00
  -7   2   4 1233.78   44.80
   7   2  -4 1184.28   45.50
  -7   2   4 1257.07   44.80
  -6  -2   4 2124.59   64.89
  -6  -2   4 2073.89   62.59
   6  -2  -4 2071.69   68.09
  -6  -2   4 2130.39   72.09
   6  -2  -4 2104.49   64.79
   6  -2  -4 2206.88   63.79
   6  -2  -4 2096.09   65.89
  -6   2   4 2120.09   65.59
   6   2  -4 2168.28   66.69
   6   2  -4 2053.69   61.39
   6   2  -4 2137.29   67.19
   6   2  -4 2190.58   69.99
   5  -2  -4 1861.71   59.99
   5  -2  -4 1909.51   55.79
   5  -2  -4 1888.01   57.69
  -5  -2   4 1918.11   56.49
   5  -2  -4 1835.42   54.69
   5  -2  -4 1833.12   56.19
  -5  -2   4 1800.22   62.99
   5   2  -4 1913.71   58.49
   5   2  -4 1824.02   54.99
   5   2  -4 1901.21   58.59
   5   2  -4 1839.32   60.29
  -5   2   4 1844.52   56.79
   4  -2  -4  885.01   33.00
   4  -2  -4  862.01   29.00
  -4  -2   4  898.91   36.20
   4  -2  -4  883.21   28.00
   4  -2  -4  901.41   31.10
   4  -2  -4  838.42   27.90
   4   2  -4  826.82   30.80
   4   2  -4  871.31   31.60
  -4   2   4  869.81   25.90
   4   2  -4  857.51   30.00
  -4   2   4  873.91   30.20
   4   2  -4  920.81   33.20
   3  -2  -4   12.00    3.90
   3  -2  -4   17.10    3.80
   3  -2  -4   12.20    5.00
  -3  -2   4   16.70    7.10
   3  -2  -4   14.60    5.50
   3  -2  -4   17.40    3.50
  -3   2   4   12.60    3.60
   3   2  -4    5.60    4.50
   3   2  -4   10.90    4.40
  -3   2   4   19.00    5.20
   3   2  -4   14.00    5.10
   3   2  -4   11.40    4.90
   2  -2  -4    5.40    2.40
  -2  -2   4    2.20    5.30
   2  -2  -4    2.50    3.80
  -2  -2   4   12.80    4.60
   2  -2  -4    5.70    4.30
   2  -2  -4    4.90    2.70
   2  -2  -4    5.60    2.50
   2   2  -4    8.60    3.80
   2   2  -4    0.60    3.70
  -2   2   4    2.70    3.20
   2   2  -4   -0.80    3.70
  -2   2   4    0.90    3.10
   1  -2  -4   62.69    4.70
   1  -2  -4   77.39    7.50
   1  -2  -4   56.19    6.20
   1  -2  -4   59.29    4.80
  -1  -2   4   79.99    8.50
   1  -2  -4   66.59    7.20
   1  -2  -4   63.39    4.30
  -1  -2   4   75.99    7.70
  -1   2   4   65.39    7.00
   1   2  -4   69.39    7.40
   1   2  -4   72.79    6.40
   1   2  -4   86.49    7.20
   1   2  -4   73.69    8.10
   0  -2  -4  113.89    8.10
   0  -2  -4  113.59    7.20
   0  -2   4  132.69    8.90
   0  -2  -4  139.09    6.40
   0  -2   4  156.28    8.10
   0  -2  -4  123.39    6.20
   0   2   4  120.89    6.90
   0   2  -4  125.89    9.90
   0   2   4  127.09    9.60
   0   2  -4  115.99    7.60
   0   2  -4  123.59    8.50
   1  -2   4  307.17   13.90
  -1  -2  -4  304.97   11.80
  -1  -2  -4  302.27   13.10
  -1  -2  -4  309.07   12.10
  -1  -2  -4  301.57   13.50
  -1   2  -4  316.97   15.20
   1   2   4  334.87   13.30
  -1   2  -4  322.87   13.20
  -1   2  -4  309.27   15.20
  -1   2  -4  303.87   13.80
   1   2   4  334.57   15.50
   2  -2   4 2277.57   62.29
  -2  -2  -4 2273.97   61.79
  -2  -2  -4 2183.58   62.19
   2  -2   4 2342.07   63.49
  -2  -2  -4 2261.67   62.39
   2  -2   4 2331.67   63.69
  -2  -2  -4 2258.67   63.49
   2   2   4 2301.27   65.39
   2   2   4 2331.37   63.79
  -2   2  -4 1924.41   67.19
  -2   2  -4 2256.57   65.09
  -3  -2  -4 1974.10   57.29
   3  -2   4 2023.00   56.99
   3  -2   4 2105.59   57.89
   3  -2   4 1959.30   57.29
  -3  -2  -4 1974.50   56.19
  -3  -2  -4 2047.10   57.99
  -3   2  -4 1721.73   63.89
   3   2   4 1949.41   58.59
   3   2   4 1986.50   59.19
  -3   2  -4 2006.80   57.29
  -3   2  -4 1945.81   58.49
  -4  -2  -4 2413.96   70.49
  -4  -2  -4 2390.26   68.49
   4  -2   4 2504.45   70.09
   4  -2   4 2343.47   69.49
  -4  -2  -4 2429.56   70.39
   4  -2   4 2462.95   70.29
   4   2   4 2362.96   69.19
  -4   2  -4 2373.56   79.89
  -4   2  -4 2425.76   69.79
  -4   2  -4 2442.66   70.49
   4   2   4 2500.55   71.59
   4   2   4 2467.65   72.49
   5  -2   4 1002.90   36.50
   5  -2   4 1049.70   36.80
   5  -2   4 1020.50   35.90
  -5  -2  -4 1031.90   35.60
  -5  -2  -4 1013.40   37.60
  -5  -2  -4 1034.30   37.00
  -5   2  -4 1023.10   45.70
   5   2   4 1044.60   36.90
  -5   2  -4 1073.59   36.80
   5   2   4 1036.60   39.50
   5   2   4 1072.39   37.50
  -5   2  -4 1086.59   36.60
  -6  -2  -4  890.21   35.10
   6  -2   4  898.01   35.10
  -6  -2  -4  941.11   37.30
   6  -2   4  895.91   35.00
   6  -2   4  878.01   33.80
  -6  -2  -4  973.20   35.30
  -6   2  -4  890.41   34.30
  -6   2  -4  910.11   33.50
   6   2   4  923.61   38.40
  -6   2  -4  948.71   44.20
   6   2   4  815.42   34.90
   6   2   4  932.51   35.00
  -7  -2  -4  277.77   21.80
   7  -2   4  259.27   19.10
  -7  -2  -4  223.08   18.10
  -7  -2  -4  244.98   21.40
   7  -2   4  260.57   18.20
   7  -2   4  237.98   18.40
  -7   2  -4  252.47   18.10
   7   2   4  228.58   19.10
   7   2   4  267.27   18.50
   7   2   4  250.67   14.00
  -7   2  -4  218.88   16.10
   7   2   4  228.68   22.60
  -7   2  -4  281.47   28.10
   8  -2   4  145.19   18.20
  -8  -2  -4  156.48   17.40
   8  -2   4  120.69   16.10
   8  -2   4  126.29   15.40
  -8  -2  -4  143.09   19.90
  -8  -2  -4  123.79   18.00
  -8   2  -4  166.28   17.10
   8   2   4  152.08   20.40
   8   2   4  132.59   12.70
  -8   2  -4  157.18   14.90
  -8   2  -4  109.79   19.10
   8   2   4  121.29   22.30
  -8   2  -4  126.39   15.10
   8   2   4  120.99   15.00
   9  -2   4   11.60    9.30
  -9  -2  -4    0.90    8.90
  -9  -2  -4  -16.90   10.20
   9  -2   4  -17.50    8.60
  -9  -2  -4    2.50   11.40
   9   2   4    9.40    7.40
  -9   2  -4    4.00   11.70
   9   2   4   -6.40   10.30
  -9   2  -4   13.70   10.50
  -9   2  -4   -3.00    7.60
   9   2   4   -0.10    8.10
  -9   2  -4   -1.90    8.70
 -10  -2  -4   68.19   18.30
 -10  -2  -4   30.00   13.30
  10  -2   4   30.10   12.60
 -10  -2  -4   33.20   14.40
  10  -2   4   49.99   14.40
  10   2   4   40.10   12.00
 -10   2  -4   67.39   17.50
 -10   2  -4   52.69   16.00
  10   2   4   58.19   17.70
 -10   2  -4   45.80   11.00
 -11  -2  -4  109.69   21.60
  11  -2   4  104.99   19.90
  11  -2   4  136.19   19.90
 -11  -2  -4  133.39   22.30
 -11   2  -4  112.59   22.70
  11   2   4  107.99   22.80
 -12  -2  -4  303.37   32.30
  12  -2   4  345.47   35.10
 -12  -2  -4  281.67   31.80
  12  -2   4  204.88   24.10
 -12   2  -4  342.97   35.50
  12   2   4  249.38   30.80
 -13  -2  -4  368.96   37.40
  13  -2   4  375.26   37.40
  13  -2   4  383.26   34.20
 -13   2  -4  354.16   37.10
  13   2   4  371.66   39.10
  14  -2   4  503.85   38.30
 -14  -2  -4  415.16   40.30
  14  -2   4  485.65   44.50
 -14   2  -4  347.47   38.80
  14   2   4  407.96   42.20
  15  -2   4  203.38   34.00
 -15  -2  -4  218.38   33.10
  15   2   4  216.88   34.20
 -15   2  -4  252.27   33.40
  16  -2   4  272.47   38.10
 -16  -2  -4  222.18   34.80
 -16   2  -4  287.07   38.80
  16   2   4  207.98   36.70
 -16  -3   4  116.49   31.20
  16  -3  -4  138.49   30.40
 -16   3   4  102.69   34.70
  16   3  -4   47.10   29.20
  15  -3  -4  144.29   29.60
 -15  -3   4  196.28   34.00
 -15   3   4  169.88   32.50
  15   3  -4   95.39   28.70
 -15   3   4  143.89   36.10
  14  -3  -4  365.16   38.40
  14  -3  -4  363.96   39.90
 -14  -3   4  389.76   40.10
 -14   3   4  340.47   41.70
  14   3  -4  405.96   54.59
 -14   3   4  369.96   42.10
  14   3  -4  442.16   45.90
  13  -3  -4  201.48   29.10
  13  -3  -4  253.77   31.50
 -13  -3   4  257.67   32.70
  13   3  -4  241.18   27.90
 -13   3   4  237.08   37.20
  13   3  -4  222.38   32.10
 -13   3   4  231.08   31.10
  13   3  -4  191.98   27.70
 -12  -3   4  700.43   45.00
 -12  -3   4  573.44   36.40
  12  -3  -4  675.13   46.00
  12  -3  -4  713.03   43.30
  12  -3  -4  663.63   40.30
  12   3  -4  696.73   42.80
 -12   3   4  536.35   40.20
  12   3  -4  685.73   39.00
 -12   3   4  568.44   46.60
  12   3  -4  748.83   47.40
  11  -3  -4  262.67   27.70
  11  -3  -4  215.18   26.40
 -11  -3   4  234.68   23.60
  11  -3  -4  195.38   24.80
 -11  -3   4  289.67   32.40
  11   3  -4  245.78   30.90
 -11   3   4  263.67   28.00
 -11   3   4  206.38   29.20
  11   3  -4  278.97   26.80
  11   3  -4  231.48   26.80
  10  -3  -4  419.86   29.00
  10  -3  -4  375.36   30.10
 -10  -3   4  393.76   32.80
  10  -3  -4  343.27   28.20
 -10  -3   4  399.36   26.50
  10   3  -4  402.56   27.30
 -10   3   4  377.96   30.90
  10   3  -4  385.86   32.10
 -10   3   4  377.06   28.80
  10   3  -4  361.66   29.40
  -9  -3   4   79.89   17.80
   9  -3  -4   93.39   15.90
  -9  -3   4  131.09   16.00
   9  -3  -4  108.69   15.90
   9  -3  -4   75.89   16.00
   9   3  -4  133.49   18.00
  -9   3   4   97.09   18.20
   9   3  -4   80.49   18.00
   9   3  -4  143.59   19.30
  -9   3   4  120.59   18.00
   8  -3  -4   94.99   14.70
  -8  -3   4   87.29   12.90
   8  -3  -4   86.99   13.20
   8  -3  -4   54.59   13.90
  -8  -3   4   85.29   16.40
   8   3  -4   85.99   15.10
   8   3  -4  100.39   14.90
   8   3  -4   77.19   11.60
  -8   3   4   90.19   15.30
   8   3  -4   75.39   16.90
  -7  -3   4   36.40    8.40
  -7  -3   4   33.90   13.90
   7  -3  -4   37.90    9.20
   7  -3  -4   38.70   10.30
   7  -3  -4   42.90   10.40
   7  -3  -4   21.90    9.20
   7   3  -4   34.80   10.80
   7   3  -4   46.40   12.30
   7   3  -4   41.30   10.30
   7   3  -4   30.80    8.30
  -7   3   4   43.70   10.80
  -6  -3   4  320.37   24.00
   6  -3  -4  326.87   19.60
   6  -3  -4  319.87   21.90
  -6  -3   4  320.97   17.50
  -6  -3   4  319.27   16.60
   6  -3  -4  312.27   17.90
   6  -3  -4  326.07   18.00
   6   3  -4  335.77   21.10
   6   3  -4  312.37   19.40
   6   3  -4  315.07   18.40
  -6   3   4  306.87   19.50
   6   3  -4  302.87   21.70
  -5  -3   4 1188.78   37.40
  -5  -3   4 1258.07   40.30
  -5  -3   4 1219.28   47.60
   5  -3  -4 1261.77   39.80
   5  -3  -4 1274.27   45.60
   5  -3  -4 1289.87   38.80
   5  -3  -4 1321.97   42.80
  -5   3   4 1249.57   37.10
   5   3  -4 1193.68   45.20
  -5   3   4 1288.87   42.90
   5   3  -4 1195.08   41.90
   5   3  -4 1239.08   43.90
   5   3  -4 1235.38   42.90
   4  -3  -4 2533.85   70.79
   4  -3  -4 2430.56   66.79
   4  -3  -4 2390.96   68.79
   4  -3  -4 2480.15   72.39
  -4  -3   4 2480.95   69.89
   4  -3  -4 2530.15   75.29
  -4  -3   4 2562.64   77.79
   4   3  -4 2487.55   73.19
   4   3  -4 2473.85   72.79
   4   3  -4 2510.05   75.09
   4   3  -4 2526.15   73.29
  -4   3   4 2488.15   68.39
  -4   3   4 2441.36   71.99
  -3  -3   4 1209.28   42.00
  -3  -3   4 1213.08   36.80
   3  -3  -4 1124.79   36.70
   3  -3  -4 1163.58   38.80
   3  -3  -4 1207.38   35.80
  -3  -3   4 1194.28   39.00
   3  -3  -4 1237.38   41.20
   3   3  -4 1240.48   41.00
   3   3  -4 1186.88   39.30
   3   3  -4 1231.08   40.70
  -3   3   4 1226.18   37.10
  -3   3   4 1194.18   38.60
  -2  -3   4 2677.23   76.49
   2  -3  -4 2649.93   76.09
  -2  -3   4 2840.12   73.99
   2  -3  -4 2742.63   72.89
   2  -3  -4 2637.94   76.89
  -2  -3   4 2757.22   77.89
   2   3  -4 2776.22   77.59
   2   3  -4 2699.83   78.39
   2   3  -4 2627.94   75.79
  -2   3   4 2739.03   75.99
  -2   3   4 2708.43   75.29
   1  -3  -4 1261.77   39.00
  -1  -3   4 1329.27   37.50
   1  -3  -4 1212.38   36.00
  -1  -3   4 1253.47   39.00
   1  -3  -4 1257.17   36.90
   1  -3  -4 1241.38   38.90
   1  -3  -4 1239.88   39.10
  -1  -3   4 1239.08   39.60
   1   3  -4 1331.27   42.00
   1   3  -4 1263.47   39.70
   1   3  -4 1219.88   38.70
  -1   3   4 1354.86   40.10
   0  -3   4 1921.11   52.79
   0  -3   4 1938.01   55.29
   0  -3  -4 1837.52   53.99
   0  -3  -4 1877.61   51.69
   0  -3  -4 1815.92   54.29
   0  -3  -4 1809.82   52.39
   0  -3  -4 1910.61   52.29
   0  -3   4 1879.61   52.59
   0   3  -4 1944.61   57.29
   0   3  -4 1818.62   54.29
   0   3   4 1992.70   56.39
   0   3  -4 1843.92   54.09
   0   3   4 1856.61   51.09
  -1  -3  -4  651.83   23.90
  -1  -3  -4  662.83   23.80
   1  -3   4  667.93   24.70
  -1  -3  -4  660.83   22.40
  -1  -3  -4  654.13   22.10
   1  -3   4  701.83   22.80
   1  -3   4  662.93   21.10
   1   3   4  690.03   26.00
  -1   3  -4  619.14   26.70
  -1   3  -4  682.73   26.10
  -1   3  -4  659.73   23.80
   1   3   4  660.63   22.80
  -1   3  -4  672.23   23.90
   2  -3   4  780.22   26.40
  -2  -3  -4  794.92   26.70
  -2  -3  -4  769.72   27.30
  -2  -3  -4  799.12   27.50
  -2   3  -4  782.72   27.40
  -2   3  -4  714.33   32.40
   2   3   4  817.02   30.10
   2   3   4  823.62   28.00
  -2   3  -4  746.53   26.80
  -2   3  -4  755.42   29.10
  -3  -3  -4   61.79    8.30
   3  -3   4   74.69    9.30
  -3  -3  -4   62.59    8.30
   3  -3   4   64.09    7.90
  -3  -3  -4   79.19    9.40
   3  -3   4   61.69    7.80
  -3   3  -4   49.90    7.50
   3   3   4   63.69    9.30
   3   3   4   83.09   10.50
  -3   3  -4   91.89   10.90
  -3   3  -4   57.99   12.10
   4  -3   4   52.89    8.40
  -4  -3  -4   57.39    8.90
   4  -3   4   59.09    8.70
  -4  -3  -4   52.99    8.70
   4  -3   4   46.80    7.70
  -4  -3  -4   73.79    9.80
  -4   3  -4   62.69   14.30
  -4   3  -4   61.99    9.60
   4   3   4   67.19   11.00
  -4   3  -4   41.50    8.00
   4   3   4   66.49    9.90
   4   3   4   63.89    9.20
  -5  -3  -4  166.68   15.20
  -5  -3  -4  174.18   14.50
   5  -3   4  160.38   13.30
   5  -3   4  169.48   13.60
   5  -3   4  148.99   14.20
  -5  -3  -4  152.98   14.70
   5   3   4  213.58   19.70
   5   3   4  163.98   15.90
  -5   3  -4  173.58   13.70
  -5   3  -4  164.08   13.70
  -5   3  -4  187.78   22.10
   5   3   4  188.68   16.30
   6  -3   4  761.82   32.00
  -6  -3  -4  809.82   33.30
   6  -3   4  806.22   32.60
  -6  -3  -4  836.92   33.50
  -6  -3  -4  789.62   32.80
   6  -3   4  834.52   32.50
  -6   3  -4  778.52   41.60
  -6   3  -4  782.32   32.30
   6   3   4  692.43   31.70
   6   3   4  831.32   33.60
   6   3   4  835.32   36.60
  -6   3  -4  782.42   31.30
  -7  -3  -4  788.32   34.90
   7  -3   4  748.93   32.90
   7  -3   4  785.32   33.60
  -7  -3  -4  756.22   34.70
  -7  -3  -4  764.82   33.90
   7  -3   4  757.62   33.30
  -7   3  -4  774.22   32.70
   7   3   4  766.52   34.80
   7   3   4  758.42   33.00
   7   3   4  690.53   36.40
  -7   3  -4  783.02   42.90
  -7   3  -4  703.63   30.90
   8  -3   4 1378.56   50.99
   8  -3   4 1322.67   49.99
   8  -3   4 1329.17   50.49
  -8  -3  -4 1368.16   52.89
  -8  -3  -4 1342.47   53.19
  -8  -3  -4 1374.46   51.19
   8   3   4 1302.07   55.39
  -8   3  -4 1358.06   47.20
   8   3   4 1294.17   48.90
  -8   3  -4 1359.96   49.90
  -8   3  -4 1320.77   59.89
   9  -3   4  652.83   33.50
   9  -3   4  666.83   34.20
  -9  -3  -4  571.44   36.80
  -9  -3  -4  579.74   35.40
  -9  -3  -4  684.33   34.70
  -9   3  -4  676.23   33.30
  -9   3  -4  598.14   29.10
   9   3   4  627.04   31.90
  -9   3  -4  681.93   42.00
   9   3   4  580.64   37.10
  10  -3   4  837.62   41.30
  10  -3   4  931.11   44.10
 -10  -3  -4  846.22   44.90
 -10  -3  -4  965.00   43.60
 -10  -3  -4  790.62   46.00
  10   3   4  890.81   47.00
 -10   3  -4  747.63   47.10
 -10   3  -4  977.50   37.80
  10   3   4  921.71   39.60
  11  -3   4  383.06   34.10
 -11  -3  -4  284.27   32.90
  11  -3   4  375.26   31.50
 -11  -3  -4  357.96   34.00
  11   3   4  338.57   35.80
 -11   3  -4  333.37   35.70
 -12  -3  -4  258.87   33.30
  12  -3   4  322.67   31.30
  12  -3   4  329.47   32.80
 -12  -3  -4  306.37   32.90
  12   3   4  289.27   34.00
 -12   3  -4  313.87   36.60
  13  -3   4   37.30   18.10
 -13  -3  -4   58.19   20.50
 -13  -3  -4   32.10   18.10
  13  -3   4   33.40   20.70
 -13   3  -4   12.30   18.50
  13   3   4   53.49   21.70
  14  -3   4    5.30   17.10
  14  -3   4    6.80   19.70
 -14  -3  -4   33.60   20.10
 -14   3  -4   -2.50   17.90
  14   3   4   22.50   21.90
 -15  -3  -4   -4.80   20.20
  15  -3   4  -18.50   18.30
  15  -3   4   -6.70   20.80
  15   3   4   -1.30   21.50
 -15   3  -4   30.40   22.70
 -16  -3  -4  115.49   29.70
  16  -3   4  112.89   31.40
  16   3   4   76.59   31.40
 -16   3  -4  139.09   31.90
  16  -4  -4   19.90   23.40
 -16  -4   4   16.20   24.20
 -16   4   4    1.40   29.10
  16   4  -4  -20.90   23.40
 -15  -4   4  170.88   32.00
  15  -4  -4  118.69   29.00
  15   4  -4  129.09   31.70
 -15   4   4  148.89   36.30
 -15   4   4  262.17   38.40
 -14  -4   4   14.90   19.50
  14  -4  -4   -1.50   20.00
  14  -4  -4    8.80   20.00
  14   4  -4  -14.00   19.50
 -14   4   4   20.20   21.80
 -14   4   4  -16.70   23.30
  13  -4  -4   20.20   17.00
 -13  -4   4    0.40   18.10
  13  -4  -4   -9.20   14.70
 -13   4   4    3.20   21.70
  13   4  -4   17.10   18.50
 -13   4   4   21.50   18.90
  12  -4  -4  -13.60   13.80
  12  -4  -4   14.10   16.00
 -12  -4   4   14.10   16.90
  12   4  -4    7.50   14.80
 -12   4   4    1.80   14.30
  12   4  -4   -7.60   16.00
  12   4  -4    8.50   12.60
 -12   4   4  -17.60   18.00
  11  -4  -4  197.08   27.80
 -11  -4   4  155.48   26.50
  11  -4  -4  202.48   24.70
  11   4  -4  152.28   27.30
 -11   4   4  172.58   23.80
 -11   4   4  120.29   23.20
  11   4  -4  174.18   22.00
  11   4  -4  166.28   27.00
 -10  -4   4   39.40   17.90
  10  -4  -4   42.80   15.00
  10  -4  -4   42.90   13.70
 -10  -4   4   17.60   14.70
 -10   4   4   43.40   17.70
 -10   4   4   44.70   14.50
  10   4  -4    6.40   13.90
  10   4  -4   46.90   14.00
  10   4  -4   42.90   16.10
   9  -4  -4 1887.11   89.79
   9  -4  -4 2145.59   70.89
  -9  -4   4 2095.19   78.79
  -9  -4   4 2066.39   66.59
   9   4  -4 2154.58   71.99
   9   4  -4 1942.71   77.99
  -9   4   4 2113.59   74.89
   9   4  -4 2371.76   78.39
   8  -4  -4  124.29   15.90
  -8  -4   4  109.79   19.30
   8  -4  -4  145.09   19.60
  -8  -4   4  129.59   14.10
   8  -4  -4  115.09   15.80
   8  -4  -4  110.89   15.60
   8   4  -4  146.39   18.00
   8   4  -4   86.79   18.10
  -8   4   4  151.48   19.10
   8   4  -4  125.79   16.20
   8   4  -4  125.89   18.70
   7  -4  -4 2615.24   78.99
   7  -4  -4 2696.13   80.69
   7  -4  -4 2686.33   86.69
   7  -4  -4 2583.54   81.79
  -7  -4   4 2667.43   89.89
  -7  -4   4 2630.54   76.19
   7   4  -4 2776.22   83.29
  -7   4   4 2682.53   84.09
  -7   4   4 2691.93   74.69
   7   4  -4 2727.23   82.19
   7   4  -4 2587.54   88.09
   7   4  -4 2789.82   86.39
   6  -4  -4  266.17   18.40
  -6  -4   4  236.48   16.60
  -6  -4   4  244.58   24.40
   6  -4  -4  250.47   16.50
   6  -4  -4  252.67   14.90
  -6  -4   4  268.17   13.90
   6  -4  -4  270.07   23.80
   6   4  -4  281.37   18.60
   6   4  -4  222.88   18.80
  -6   4   4  270.37   19.20
   6   4  -4  245.78   19.80
   6   4  -4  256.07   23.90
  -6   4   4  230.38   14.20
   5  -4  -4 1835.62   58.29
  -5  -4   4 1741.03   62.99
  -5  -4   4 1858.61   56.49
  -5  -4   4 1760.32   57.49
   5  -4  -4 1865.91   55.79
   5  -4  -4 1816.62   61.39
   5   4  -4 1757.62   59.39
   5   4  -4 1901.01   62.39
  -5   4   4 1811.52   58.69
   5   4  -4 1907.61   60.49
  -5   4   4 1891.91   54.49
  -4  -4   4   32.50    9.70
   4  -4  -4   18.80    7.20
   4  -4  -4   29.30    6.60
   4  -4  -4   17.90    7.70
  -4  -4   4   26.00    7.50
  -4  -4   4   23.70    6.00
  -4   4   4   28.00    7.30
   4   4  -4   17.20    6.70
  -4   4   4   24.20    6.60
   4   4  -4   18.20    7.80
   4   4  -4   24.10    8.20
   3  -4  -4  992.00   36.80
  -3  -4   4  972.10   32.80
  -3  -4   4 1007.10   37.30
  -3  -4   4  989.20   35.00
   3  -4  -4  969.10   33.70
   3  -4  -4  961.80   34.70
   3  -4  -4 1016.80   32.30
   3   4  -4 1034.50   36.80
  -3   4   4  984.90   34.50
  -3   4   4  982.30   33.80
   3   4  -4  986.90   35.60
   3   4  -4  963.80   37.10
  -2  -4   4   77.99    8.40
   2  -4  -4   79.39    9.90
   2  -4  -4   61.69    9.20
   2  -4  -4   60.39    7.90
   2  -4  -4   56.89    7.10
  -2  -4   4   64.89    9.40
  -2  -4   4   76.79    9.60
  -2   4   4   85.09   10.20
  -2   4   4   76.99    9.40
   2   4  -4   76.59   10.20
   2   4  -4   83.39   10.30
   2   4  -4   75.29   11.00
  -1  -4   4   14.40    5.60
   1  -4  -4    7.00    4.30
  -1  -4   4   15.20    5.50
  -1  -4   4    7.80    4.20
   1  -4  -4   16.20    5.70
   1  -4  -4    4.10    4.60
   1  -4  -4   10.50    4.10
   1  -4  -4   10.70    5.30
   1   4  -4   11.80    5.30
   1   4  -4   13.30    6.70
   1   4  -4   15.70    5.60
  -1   4   4   19.30    6.30
   0  -4   4  183.38   12.60
   0  -4  -4  188.78   12.90
   0  -4  -4  173.98   11.20
   0  -4  -4  186.48   10.80
   0  -4  -4  183.08   11.90
   0  -4   4  193.28   11.20
   0  -4  -4  178.48   11.90
   0  -4   4  182.78   11.30
   0   4  -4  152.18   11.70
   0   4   4  197.68   14.60
   0   4  -4  175.58   11.70
   0   4  -4  176.38   14.60
   1  -4   4 1735.33   53.69
  -1  -4  -4 1708.13   50.79
  -1  -4  -4 1822.92   53.59
   1  -4   4 1695.63   49.50
  -1  -4  -4 1697.03   51.99
   1  -4   4 1688.33   51.29
   1   4   4 1814.92   51.29
  -1   4  -4 1718.63   52.99
  -1   4  -4 1745.23   55.89
  -1   4  -4 1746.53   52.69
  -1   4  -4 1759.62   52.09
   1   4   4 1752.92   55.19
   2  -4   4  217.18   11.00
   2  -4   4  236.88   13.40
   2  -4   4  234.88   14.80
  -2  -4  -4  238.08   14.80
  -2  -4  -4  221.28   13.70
  -2  -4  -4  243.48   13.60
  -2   4  -4  215.58   16.00
  -2   4  -4  229.48   14.20
   2   4   4  223.48   14.60
  -2   4  -4  203.98   12.80
  -2   4  -4  237.38   16.30
   2   4   4  252.07   17.00
   3  -4   4 3172.78   85.99
   3  -4   4 3283.17   90.59
  -3  -4  -4 3262.97   90.99
  -3  -4  -4 3202.18   91.79
   3  -4   4 3199.58   89.79
  -3  -4  -4 3225.08   90.99
   3  -4   4 3303.67   92.99
   3   4   4 3255.57   94.59
  -3   4  -4 3329.27   92.19
  -3   4  -4 3123.49   93.29
  -3   4  -4 3223.68   96.99
   3   4   4 3285.47   93.39
   4  -4   4  204.18   13.60
   4  -4   4  217.18   15.80
   4  -4   4  206.68   14.30
  -4  -4  -4  212.28   15.10
  -4  -4  -4  173.18   14.60
  -4  -4  -4  220.98   14.80
  -4   4  -4  202.48   14.80
   4   4   4  196.68   18.20
   4   4   4  226.78   15.10
  -4   4  -4  242.48   24.30
  -4   4  -4  194.18   15.30
   4   4   4  208.78   19.20
  -5  -4  -4 2130.29   66.29
   5  -4   4 2107.39   65.09
  -5  -4  -4 2083.49   64.99
   5  -4   4 2135.59   67.19
  -5  -4  -4 2130.59   66.19
   5  -4   4 2118.19   64.09
  -5   4  -4 2106.39   75.29
  -5   4  -4 2095.19   65.99
  -5   4  -4 2100.69   65.89
   5   4   4 2157.38   68.19
   5   4   4 2050.09   64.89
   5   4   4 2136.09   69.89
   6  -4   4  260.87   19.80
   6  -4   4  246.88   18.40
  -6  -4  -4  244.78   18.90
  -6  -4  -4  230.98   20.80
   6  -4   4  290.77   18.00
  -6  -4  -4  251.57   19.60
   6   4   4  252.67   22.00
   6   4   4  260.07   24.20
  -6   4  -4  254.87   27.80
  -6   4  -4  311.67   19.40
  -6   4  -4  279.67   18.80
   6   4   4  291.27   21.30
  -7  -4  -4  422.66   26.50
  -7  -4  -4  413.56   25.40
  -7  -4  -4  441.16   26.20
   7  -4   4  421.46   24.10
   7  -4   4  410.76   24.50
   7  -4   4  429.46   25.70
  -7   4  -4  413.06   33.10
  -7   4  -4  461.35   25.40
   7   4   4  390.86   28.20
  -7   4  -4  436.26   24.00
   7   4   4  419.76   26.00
   8  -4   4   32.10   11.90
   8  -4   4   27.30   11.00
  -8  -4  -4   28.70   11.60
   8  -4   4   27.20   10.70
  -8  -4  -4   17.40   11.60
  -8  -4  -4   51.89   12.40
   8   4   4   27.10   13.20
  -8   4  -4   37.20   11.50
  -8   4  -4   26.50   14.40
  -8   4  -4   28.00   10.10
   8   4   4   30.80   11.70
   9  -4   4   -1.10   10.70
  -9  -4  -4    4.30   10.80
   9  -4   4    7.30   10.30
  -9  -4  -4   -7.00   10.80
  -9  -4  -4   29.30   12.00
  -9   4  -4   10.10    9.20
  -9   4  -4   -3.70   13.00
   9   4   4   11.30   10.40
   9   4   4   11.00   11.70
  10  -4   4   43.40   14.90
 -10  -4  -4   -2.10   13.10
  10  -4   4   15.60   12.80
 -10  -4  -4   27.40   13.50
 -10  -4  -4   21.60   13.40
 -10   4  -4   22.20   10.70
  10   4   4   40.60   13.50
  10   4   4   12.40   14.40
 -10   4  -4    2.30   15.80
  11  -4   4  360.36   31.40
  11  -4   4  221.78   27.00
 -11  -4  -4  322.77   31.40
 -11  -4  -4  218.08   31.80
  11   4   4  292.67   34.00
 -11   4  -4  328.27   37.20
  11   4   4  258.87   29.90
  12  -4   4   29.60   18.00
 -12  -4  -4   22.20   19.00
  12  -4   4   38.60   17.10
 -12  -4  -4   32.00   17.90
  12   4   4   18.40   16.60
 -12   4  -4   23.20   18.80
 -13  -4  -4  468.05   45.00
 -13  -4  -4  577.54   43.00
  13  -4   4  508.55   43.80
  13  -4   4  657.43   42.30
  13   4   4  536.25   44.10
 -13   4  -4  476.65   44.20
  14  -4   4   90.49   24.00
  14  -4   4   52.79   25.00
 -14  -4  -4   71.59   24.00
  14   4   4   51.99   23.80
 -14   4  -4   56.09   23.00
  15  -4   4  383.36   40.40
 -15  -4  -4  488.95   44.80
  15   4   4  355.36   43.70
 -15   4  -4  405.16   44.10
 -16  -4  -4   74.29   25.30
  16  -4   4   22.90   25.40
  15  -5  -4   22.10   24.90
 -15  -5   4  -37.70   21.00
  15   5  -4   -6.60   22.70
 -15   5   4   -6.00   28.00
 -14  -5   4  495.35   47.00
  14  -5  -4  619.44   47.40
  14  -5  -4  419.36   42.70
 -14   5   4  433.06   43.70
 -14   5   4  432.96   53.09
  14   5  -4  461.15   48.00
  13  -5  -4    3.00   16.40
 -13  -5   4    9.10   19.70
  13  -5  -4  -16.70   14.90
  13   5  -4    0.70   17.80
 -13   5   4  -17.90   21.60
 -13   5   4   27.50   17.80
 -12  -5   4 1006.60   56.49
  12  -5  -4  983.50   50.79
  12  -5  -4  919.21   52.79
 -12   5   4  958.70   50.39
  12   5  -4  895.71   55.89
 -12   5   4  906.31   56.09
  11  -5  -4   -8.60   12.50
  11  -5  -4   -8.40   12.90
 -11  -5   4  -18.60   14.30
 -11   5   4  -15.30   15.40
  11   5  -4  -20.70   11.70
  11   5  -4   -8.80   14.60
 -11   5   4   -2.40   12.80
  11   5  -4   -2.00   14.10
  10  -5  -4  683.73   41.70
 -10  -5   4  641.84   43.50
  10  -5  -4  635.24   36.00
 -10   5   4  747.43   42.80
  10   5  -4  684.23   42.50
  10   5  -4  711.23   44.70
  10   5  -4  695.93   37.30
   9  -5  -4   42.90   12.70
   9  -5  -4   24.00   12.80
  -9  -5   4   13.30   14.30
   9  -5  -4   29.00   14.00
   9   5  -4   24.00   11.50
  -9   5   4   22.00   13.80
   9   5  -4   39.20   14.60
   9   5  -4    7.40   12.30
  -8  -5   4   -9.30    9.20
   8  -5  -4    5.70   10.10
   8  -5  -4    4.60    9.60
   8  -5  -4   -1.70    9.00
  -8  -5   4  -16.70   10.40
   8   5  -4    7.90   11.20
   8   5  -4   10.50   10.30
   8   5  -4   -8.40   10.30
  -8   5   4    7.60   10.20
   7  -5  -4   31.90   10.10
  -7  -5   4   22.40    8.10
   7  -5  -4   17.10   10.50
  -7  -5   4    3.80    8.20
   7  -5  -4    7.90    7.80
  -7  -5   4   27.80   12.50
  -7   5   4    4.60    7.40
   7   5  -4   16.70   11.20
   7   5  -4   -0.60   10.10
  -7   5   4   22.00    9.50
   7   5  -4    7.00    9.40
   6  -5  -4  252.57   19.90
   6  -5  -4  285.07   23.00
   6  -5  -4  293.67   18.70
  -6  -5   4  312.87   25.70
  -6  -5   4  290.57   20.00
   6   5  -4  278.67   22.10
   6   5  -4  283.87   23.10
   6   5  -4  290.67   22.10
  -6   5   4  288.77   20.90
  -6   5   4  312.87   18.20
  -5  -5   4    3.50    6.00
   5  -5  -4   -5.30    7.40
  -5  -5   4  -12.60    7.40
   5  -5  -4    4.50    5.90
   5  -5  -4    5.00    7.20
  -5  -5   4   -4.00    6.30
  -5   5   4   17.60    8.00
  -5   5   4    6.30    6.10
   5   5  -4   -2.80    6.70
   5   5  -4   -2.20    7.40
   5   5  -4    3.30    7.70
  -4  -5   4 1731.03   56.89
  -4  -5   4 1734.83   55.29
   4  -5  -4 1815.02   54.89
   4  -5  -4 1809.82   57.59
  -4  -5   4 1828.72   60.69
   4  -5  -4 1781.52   60.09
   4   5  -4 1835.42   59.19
   4   5  -4 1774.32   60.69
   4   5  -4 1793.52   59.89
  -4   5   4 1803.82   55.89
  -4   5   4 1717.13   57.09
  -3  -5   4    6.60    5.90
   3  -5  -4    0.00    5.90
   3  -5  -4    5.40    5.10
  -3  -5   4    6.00    4.70
   3  -5  -4    3.70    6.40
  -3  -5   4    1.30    6.30
   3   5  -4   15.20    6.80
   3   5  -4   11.20    6.40
  -3   5   4   -1.40    6.00
  -3   5   4   18.50    6.80
   3   5  -4   11.80    8.10
  -2  -5   4 2522.25   73.59
   2  -5  -4 2564.84   76.39
  -2  -5   4 2474.25   75.39
  -2  -5   4 2595.54   75.99
   2  -5  -4 2612.34   72.89
   2  -5  -4 2604.14   75.79
   2   5  -4 2584.84   79.79
  -2   5   4 2543.75   75.39
   2   5  -4 2583.34   76.09
   2   5  -4 2460.35   75.89
  -2   5   4 2616.74   76.59
   1  -5  -4    9.40    5.60
  -1  -5   4    4.70    5.10
   1  -5  -4    7.70    5.20
   1  -5  -4    3.00    5.10
  -1  -5   4    9.70    5.80
  -1  -5   4    5.50    4.40
   1   5  -4    4.50    5.10
  -1   5   4    7.00    5.20
   1   5  -4    3.90    5.30
  -1   5   4   10.30    6.30
   1   5  -4    0.30    6.40
   0  -5   4 2810.92   79.89
   0  -5   4 2908.21   82.99
   0  -5  -4 2891.81   79.89
   0  -5  -4 2903.41   79.59
   0  -5   4 2869.21   80.09
   0  -5  -4 2772.52   82.09
   0  -5  -4 2826.52   80.99
   0   5  -4 2741.53   77.29
   0   5   4 2849.81   84.39
   0   5  -4 2856.41   82.49
   0   5  -4 2796.52   85.69
   0   5  -4 2737.23   80.39
  -1  -5  -4   28.00    7.40
   1  -5   4   30.50    6.60
  -1  -5  -4   31.90    6.30
  -1  -5  -4   19.60    6.30
   1  -5   4   32.10    6.60
   1  -5   4   34.30    8.60
  -1  -5  -4   20.40    5.80
   1   5   4   30.70    8.80
  -1   5  -4   24.60    6.40
  -1   5  -4   31.30    8.80
  -1   5  -4   19.90    7.40
  -1   5  -4   41.90    7.60
   1   5   4   32.50    6.70
  -2  -5  -4  910.11   34.70
   2  -5   4  896.91   30.20
  -2  -5  -4  922.51   32.60
  -2  -5  -4  925.31   33.20
   2  -5   4  916.51   35.10
   2  -5   4  851.31   32.00
   2   5   4  923.61   36.90
  -2   5  -4  949.80   34.60
  -2   5  -4  923.11   36.80
  -2   5  -4  931.11   32.20
  -2   5  -4  941.81   34.70
   2   5   4  891.71   32.90
  -3  -5  -4    8.50    5.80
   3  -5   4    7.10    4.40
  -3  -5  -4    7.30    6.50
   3  -5   4   12.90    6.10
   3  -5   4   10.50    5.10
   3  -5   4    7.80    6.50
  -3  -5  -4   16.40    6.30
   3   5   4    9.40    6.30
  -3   5  -4    1.40    7.10
   3   5   4   10.50    8.00
   3   5   4   -0.20    6.20
  -3   5  -4   14.60    7.60
  -4  -5  -4    1.10    6.30
   4  -5   4   13.60    7.40
  -4  -5  -4   13.10    7.90
   4  -5   4   12.60    6.90
  -4  -5  -4   12.70    6.50
   4  -5   4   13.90    6.10
   4  -5   4   22.60    5.80
   4   5   4   14.90    8.20
   4   5   4   16.30    7.00
  -4   5  -4   20.00    7.50
   4   5   4   21.50    8.70
  -4   5  -4    3.40    7.70
  -4   5  -4    8.40    7.40
  -5  -5  -4   69.89   12.20
  -5  -5  -4   49.60   10.30
   5  -5   4   96.89   11.50
   5  -5   4   87.09    9.00
   5  -5   4   78.89   11.80
  -5  -5  -4   52.69   10.30
   5  -5   4   72.09   13.20
  -5   5  -4   78.29   12.70
  -5   5  -4   68.19   12.20
   5   5   4   80.49   15.30
   5   5   4   49.99   11.90
  -5   5  -4   77.79   15.50
   6  -5   4  991.40   39.40
  -6  -5  -4  960.70   41.30
  -6  -5  -4 1091.69   41.70
   6  -5   4  968.50   37.10
  -6  -5  -4 1010.60   39.40
   6  -5   4 1029.60   41.70
  -6   5  -4 1040.50   40.60
   6   5   4  945.11   43.50
  -6   5  -4  945.61   47.40
  -6   5  -4 1056.29   40.60
   6   5   4 1010.10   42.50
  -7  -5  -4    4.60    9.50
   7  -5   4   -9.60    7.50
  -7  -5  -4    4.80    9.70
   7  -5   4   -2.60    8.80
   7  -5   4    2.30    6.50
  -7  -5  -4   14.80    9.50
   7  -5   4    1.60    8.60
   7   5   4   -7.10    8.50
  -7   5  -4    2.40    8.80
  -7   5  -4   -4.20    7.00
  -7   5  -4   20.30   13.00
   7   5   4   -8.40   10.00
   8  -5   4 1120.49   47.60
  -8  -5  -4 1168.08   46.30
  -8  -5  -4 1114.99   47.20
  -8  -5  -4 1126.19   50.49
   8  -5   4 1019.30   43.50
   8   5   4 1086.99   46.70
  -8   5  -4 1211.68   45.20
  -8   5  -4 1102.19   55.99
   8   5   4 1078.29   50.69
  -9  -5  -4    7.70   11.20
  -9  -5  -4   -9.90   11.70
  -9  -5  -4  -14.60   10.30
   9  -5   4   10.70   11.40
   9  -5   4    2.40   10.50
  -9   5  -4    4.30   13.90
   9   5   4  -10.80   11.70
  -9   5  -4   -1.60    9.10
   9   5   4   -4.00    9.40
  10  -5   4  971.30   47.00
  10  -5   4  924.11   44.80
 -10  -5  -4  900.61   51.89
 -10  -5  -4  928.91   51.39
 -10  -5  -4  921.21   45.70
 -10   5  -4  905.01   40.70
  10   5   4  852.71   48.50
 -10   5  -4 1015.30   56.59
  10   5   4  948.01   44.60
  11  -5   4   72.49   17.10
  11  -5   4   40.00   16.60
 -11  -5  -4   31.20   19.50
 -11  -5  -4   25.60   15.90
 -11   5  -4  114.89   26.50
  11   5   4   55.49   19.60
  11   5   4   71.29   17.50
  12  -5   4  393.16   36.90
 -12  -5  -4  392.46   43.20
 -12  -5  -4  367.86   34.90
  12   5   4  333.77   37.10
 -12   5  -4  416.06   42.90
 -13  -5  -4   13.70   20.00
  13  -5   4  -15.60   17.20
 -13  -5  -4   -1.10   17.20
 -13   5  -4   -5.80   19.40
  13   5   4   22.40   20.80
 -14  -5  -4   -6.30   20.10
 -14  -5  -4   22.00   21.10
  14  -5   4    7.40   19.30
  14   5   4   -6.50   20.20
 -14   5  -4   14.80   22.60
 -15  -5  -4    5.20   21.10
  15  -5   4   -9.90   22.30
 -15   5  -4   12.60   21.90
  15   5   4  -16.80   21.90
 -15  -6   4  109.89   29.60
  15  -6  -4  144.09   34.30
  15   6  -4  122.19   34.40
 -15   6   4   62.19   38.30
  14  -6  -4    5.60   20.40
 -14  -6   4   19.40   22.10
  14   6  -4    2.80   20.60
 -14   6   4  -13.00   25.80
  13  -6  -4   -2.00   17.20
 -13  -6   4   14.30   21.00
  13  -6  -4   22.30   20.20
 -13   6   4   22.90   24.30
  13   6  -4   24.90   20.90
 -13   6   4  -26.20   16.60
 -12  -6   4    3.20   19.70
  12  -6  -4   16.90   16.10
  12  -6  -4   -1.20   16.70
  12   6  -4   14.60   20.10
 -12   6   4  -13.60   18.60
 -12   6   4   11.90   17.70
  11  -6  -4  249.38   29.80
  11  -6  -4  243.58   27.10
 -11  -6   4  375.86   39.80
 -11   6   4  266.27   28.80
 -11   6   4  245.98   32.50
  11   6  -4  215.58   31.60
  10  -6  -4   57.99   17.10
 -10  -6   4   68.09   17.20
  10  -6  -4   32.40   18.20
 -10  -6   4   74.09   22.40
  10  -6  -4   87.19   18.90
  10   6  -4   91.09   21.70
  10   6  -4   99.99   22.50
 -10   6   4   72.09   19.70
   9  -6  -4  889.61   41.30
  -9  -6   4  924.11   51.29
   9  -6  -4  970.20   43.50
   9  -6  -4  830.42   46.00
[truncated: 1,053,196 more chars]
